# Supplementary material for: lnc-SAMD14-4 can regulate expression of the COL1A1 and COL1A2 in human chondrocytes
Source: PeerJ. 2019 Sep 2;7:e7491. doi: 10.7717/peerj.7491 (PMC6727836; doi:10.7717/peerj.7491)
Supplement: Table S1 [file peerj-07-7491-s007.xlsx]

## Sheet: Sheet1
Patients No.	Age(years)	Sex	Surgical method	Notes
1	62	female	total knee arthroplasty(right)	For chips and QPCR
2	19	male	amputation	For QPCR
3	27	male	amputation	For chips and QPCR
4	60	female	total knee arthroplasty(left)	For QPCR
5	55	male	total knee arthroplasty(right)	For QPCR
6	48	male	amputation	For QPCR
7	57	female	total knee arthroplasty(right)	For QPCR
8	64	male	total knee arthroplasty(right)	For QPCR
9	20	female	amputation	For chips and QPCR
10	22	male	amputation	For chips and QPCR
11	72	male	total knee arthroplasty(right)	For QPCR
12	45	female	amputation	For QPCR
13	58	female	total knee arthroplasty(right)	For QPCR
14	56	female	total knee arthroplasty(left)	For QPCR
15	58	male	total knee arthroplasty(left)	For chips and QPCR
16	64	female	total knee arthroplasty(right)	For chips and QPCR
17	62	female	total knee arthroplasty(right)	For chips and QPCR
18	67	female	total knee arthroplasty(right)	For QPCR
19	34	male	amputation	For QPCR
20	56	male	total knee arthroplasty(right)	For QPCR
21	30	male	amputation	For QPCR
22	60	female	total knee arthroplasty(right)	For QPCR
23	67	female	total knee arthroplasty(left)	For QPCR
24	59	female	total knee arthroplasty(right)	For QPCR
25	69	male	total knee arthroplasty(right)	For chips and QPCR
26	32	male	amputation	For chips and QPCR
27	61	female	total knee arthroplasty(right)	For QPCR
28	43	female	amputation	For chips and QPCR
29	66	female	total knee arthroplasty(right)	For QPCR
30	23	male	amputation	For QPCR
31	35	male	total knee arthroplasty(right)	For QPCR
32	62	female	total knee arthroplasty(right)	For QPCR
33	65	female	total knee arthroplasty(left)	For QPCR
34	41	male	total knee arthroplasty(right)	For QPCR
35	29	male	amputation	For QPCR
36	37	male	amputation	For QPCR
37	55	female	total knee arthroplasty(right)	For QPCR
38	48	male	amputation	For QPCR
39	57	male	total knee arthroplasty(left)	For QPCR
40	42	female	amputation	For QPCR
41	66	female	total knee arthroplasty(right)	For QPCR
42	56	male	total knee arthroplasty(left)	For QPCR
43	45	female	total knee arthroplasty(right)	For QPCR
44	51	male	total knee arthroplasty(right)	For QPCR
45	17	female	amputation	For QPCR
46	59	female	total knee arthroplasty(right)	For QPCR
47	32	male	amputation	For QPCR
48	38	male	amputation	For QPCR
49	64	male	total knee arthroplasty(right)	For QPCR
50	62	female	total knee arthroplasty(right)	For QPCR
51	58	female	total knee arthroplasty(left)	For QPCR
52	37	male	amputation	For QPCR
53	51	male	total knee arthroplasty(right)	For QPCR
