# Supplementary material for: lnc-SAMD14-4 can regulate expression of the COL1A1 and COL1A2 in human chondrocytes
Source: PeerJ. 2019 Sep 2;7:e7491. doi: 10.7717/peerj.7491 (PMC6727836; doi:10.7717/peerj.7491)
Supplement: Table S4 [file peerj-07-7491-s010.xlsx]

## Sheet: OA VS N _Coding_up
Probe Set ID	p ([OA] Vs [N])	Regulation ([OA] Vs [N])	FC ([OA] Vs [N])	[N2](normalized)	[N3](normalized)	[N4](normalized)	[N5](normalized)	[N6](normalized)	[OA1](normalized)	[OA10](normalized)	[OA15](normalized)	[OA17](normalized)	[OA9](normalized)	GeneSymbol	Description	EnsemblID	EntrezGeneID	HAVANAID	lncipediaID	locus type	NonCodeID	OtherDatabaseID	UCSCID	RefSeqID	Chr	strand	start	stop	Cytoband
TC11002239.hg.4	0.000564	up	272.535	11.2669	3.55392	9.98938	6.40203	8.65915	14.1676	16.8394	16.9946	16.695	15.6264	MMP13	matrix metallopeptidase 13 (collagenase 3)	ENST00000546012//ENST00000260302//ENST00000340273	4322	---	---	Coding	---	---	uc001phl.3	NM_002427	chr11	-	102942992	102955734	11q22.3
TC17000015.hg.4	1.41e-07	up	191.175	7.48012	5.22004	7.43448	6.40985	7.13022	14.4752	14.2475	13.96	14.1695	14.7162	SERPINF1	serpin peptidase inhibitor, clade F (alpha-2 antiplasmin, pigment epithelium derived factor), member 1	ENST00000254722	5176	OTTHUMT00000207109	---	Coding	---	---	uc002ftl.3	NM_002615	chr17	+	1761959	1777565	17p13.3
TC17001682.hg.4	1.99e-05	up	175.43	8.57665	5.88335	5.97682	5.7371	8.96816	12.9748	14.3078	15.3486	14.4664	15.3183	COL1A1	collagen, type I, alpha 1	ENST00000463440//ENST00000225964	1277	OTTHUMT00000309038//OTTHUMT00000309036//OTTHUMT00000309042//OTTHUMT00000309040//OTTHUMT00000309039//OTTHUMT00000366881//OTTHUMT00000309044//OTTHUMT00000309037//OTTHUMT00000309043//OTTHUMT00000366883//OTTHUMT00000366880//OTTHUMT00000309041	---	Coding	---	---	uc002iqm.3	NM_000088	chr17	-	50183289	50201639	17q21.33
TC13000576.hg.4	0.00830314	up	156.124	9.59682	4.47163	3.85786	4.65791	12.6167	10.1408	13.919	17.2383	15.1786	15.157	POSTN	periostin, osteoblast specific factor	ENST00000379749//ENST00000379742//ENST00000379747//ENST00000541179//ENST00000538347//ENST00000541481//ENST00000497145//ENST00000379743	10631	OTTHUMT00000044568//OTTHUMT00000044566//OTTHUMT00000044569//OTTHUMT00000044571//OTTHUMT00000044572//OTTHUMT00000044567//OTTHUMT00000044570//OTTHUMT00000044573	---	Coding	---	EU262884//AK300261//GU354210//EU262886//AK304640	uc010teu.1//uc001uwp.4//uc010tet.2//uc010tev.1//uc001uwq.3//uc010tew.1//uc001uwo.4//uc001uwr.3//uc010tex.1	NM_001135934//NM_001135936//NM_001135935//NM_006475	chr13	-	37562582	37609426	13q13.3
TC03002131.hg.4	0.000129	up	105.58	6.60915	4.37036	4.69088	3.62988	8.38851	10.6719	12.3771	13.2866	12.9821	11.982	LRRC15	leucine rich repeat containing 15	ENST00000347624//ENST00000428839//ENST00000439944	131578	OTTHUMT00000342858//OTTHUMT00000342859	---	Coding	---	---	uc003ftt.3//uc003ftu.3	NM_001135057//NM_130830	chr3	-	194355247	194369743	3q29
TC07000559.hg.4	0.000776	up	85.3269	13.4513	7.75946	9.49596	7.89505	12.3559	15.1573	16.7558	16.9578	16.7603	17.4013	COL1A2	collagen, type I, alpha 2	ENST00000545487//ENST00000297268	1278	OTTHUMT00000309046//OTTHUMT00000309049//OTTHUMT00000309056//OTTHUMT00000309054//OTTHUMT00000309045//OTTHUMT00000309052//OTTHUMT00000309048//OTTHUMT00000309055//OTTHUMT00000340750//OTTHUMT00000309051//OTTHUMT00000309053//OTTHUMT00000309050	---	Coding	---	S96821//AK300194//S41099	uc011kib.1//uc003ung.1//uc010lfh.1//uc010lfi.1	NM_000089	chr7	+	94394561	94431232	7q22.1
TC06002330.hg.4	0.00268623	up	74.4737	11.2579	3.84137	5.4983	5.72075	9.14619	11.3929	13.1458	14.5702	13.6254	13.8234	THBS2	thrombospondin 2	ENST00000366787//ENST00000392099//ENST00000488355	7058	OTTHUMT00000105440//OTTHUMT00000105442//OTTHUMT00000105443//OTTHUMT00000105441//OTTHUMT00000105439	---	Coding	---	---	uc003qwt.3	NM_003247	chr6	-	169215780	169254044	6q27
TC06001142.hg.4	0.00125711	up	72.1673	9.98132	4.2433	5.37692	5.11744	8.66943	10.7942	12.1712	13.9967	13.8419	13.4508	FNDC1	fibronectin type III domain containing 1	ENST00000340366//ENST00000297267//ENST00000480856	84624	OTTHUMT00000042897//OTTHUMT00000042899//OTTHUMT00000106425	---	Coding	---	---	uc010kjv.3	NM_032532	chr6	+	159169397	159272109	6q25
TC10002943.hg.4	0.000105	up	69.3207	7.28414	5.82233	9.01785	5.84554	7.00895	14.4411	13.5853	13.4147	10.683	13.4307	ENTPD1//RP11-429G19.3	novel transcript, sense intronic to ENTPD1//ectonucleoside triphosphate diphosphohydrolase 1	ENST00000371206//ENST00000371207//ENST00000453258//ENST00000539125//ENST00000481316//ENST00000371203//ENST00000543964//ENST00000371205	953	OTTHUMT00000049568//OTTHUMT00000049559//OTTHUMT00000049564//OTTHUMT00000049566//OTTHUMT00000049558//OTTHUMT00000049561//OTTHUMT00000049560//OTTHUMT00000049563//OTTHUMT00000049569	---	Coding	---	AJ133134//AK298648	uc010qok.2//uc010qon.2//uc009xva.3//uc010qoj.2//uc001kle.1//uc010qol.2//uc001klh.4//uc010qom.2//uc001kli.4	NM_001776//NM_001164178//NM_001098175//NM_001164182//NM_001164183//NM_001164181//NM_001164179	chr10	+	95695017	95877266	10q24
TC11000506.hg.4	0.000564	up	64.1953	6.43494	5.67725	6.80465	5.44301	6.97828	15.8686	11.4842	13.1677	9.85417	10.9855	MS4A4A	membrane-spanning 4-domains, subfamily A, member 4A//membrane-spanning 4-domains, subfamily A, member 4	ENST00000337908//ENST00000395016//ENST00000532114//ENST00000355131	51338	OTTHUMT00000337774	---	Coding	---	---	uc001npc.3//uc001noz.3//uc001npa.3	NM_001243266//NM_024021//NM_148975	chr11	+	60280541	60308972	11q12
TC19000789.hg.4	5.52e-05	up	56.8994	7.0279	6.51342	7.14993	5.97568	7.40954	14.9276	11.5739	13.6762	11.7562	11.2943	FPR3	formyl peptide receptor 3	ENST00000339223	2359	---	---	Coding	---	---	uc002pxt.1	NM_002030	chr19	+	51795158	51826187	19q13.3-q13.4
TC08001007.hg.4	0.000178	up	53.759	6.27052	6.72017	7.48187	4.75532	7.08316	14.5735	10.5394	13.2474	11.3655	11.3275	MSR1	macrophage scavenger receptor 1	ENST00000381998//ENST00000445506//ENST00000262101//ENST00000536385//ENST00000350896//ENST00000355282//ENST00000518343	4481	OTTHUMT00000375994//OTTHUMT00000375989//OTTHUMT00000375987//OTTHUMT00000375992//OTTHUMT00000375986//OTTHUMT00000211635//OTTHUMT00000375991//OTTHUMT00000211634//OTTHUMT00000375985//OTTHUMT00000211627//OTTHUMT00000375988//OTTHUMT00000375990//OTTHUMT00000375993	---	Coding	---	AK293409//AK293217	uc011kxz.2//uc003wwz.3//uc003wxa.3//uc003wxb.3//uc010lsu.3	NM_002445//NM_138716//NM_138715	chr8	-	16107878	16567490	8p22
TC07000112.hg.4	2.66e-05	up	52.7982	8.26066	6.61195	7.52201	5.32585	8.50937	12.9754	12.4323	13.4677	12.0886	13.8779	AHR	aryl hydrocarbon receptor	ENST00000242057//ENST00000492120	196	OTTHUMT00000314620//OTTHUMT00000314626//OTTHUMT00000250200//OTTHUMT00000314624//OTTHUMT00000314625	---	Coding	---	---	uc011jxz.1	NM_001621	chr7	+	17298622	17346152	7p15
TC02000937.hg.4	0.018055	up	51.1448	14.2517	4.48117	5.92767	5.05467	10.0007	15.3368	14.066	13.3058	12.7753	12.6146	TNFAIP6	tumor necrosis factor, alpha-induced protein 6	ENST00000243347	7130	OTTHUMT00000254834//OTTHUMT00000332404	---	Coding	---	---	uc002txk.3	NM_007115	chr2	+	151357592	151380048	2q23.3
TC17001442.hg.4	0.00043	up	51.0092	5.87986	3.97684	4.48381	4.82328	8.14559	9.50205	10.3973	13.1172	12.1384	10.5178	PLXDC1	plexin domain containing 1	ENST00000315392//ENST00000539608//ENST00000444911//ENST00000394318//ENST00000461225//ENST00000394316	57125	OTTHUMT00000256892//OTTHUMT00000256950//OTTHUMT00000256948//OTTHUMT00000256951//OTTHUMT00000256952//OTTHUMT00000256949	---	Coding	---	AL833517//AY704672//AY704671//AY704670	uc002hri.2//uc002hrj.1//uc002hrh.2//uc002hrg.2//uc010cvr.1	NM_020405	chr17	-	39063303	39153232	17q21.1
TC03001608.hg.4	0.000407	up	49.4267	8.55476	4.09084	7.12673	4.40375	8.01834	12.2985	11.3036	11.6925	11.9851	13.0509	FILIP1L	filamin A interacting protein 1-like	ENST00000476723//ENST00000398326//ENST00000471562//ENST00000383694//ENST00000354552//ENST00000441620//ENST00000331335//ENST00000487087	11259	OTTHUMT00000353071//OTTHUMT00000353077//OTTHUMT00000353072//OTTHUMT00000353069//OTTHUMT00000353078//OTTHUMT00000353076//OTTHUMT00000353074//OTTHUMT00000353070//OTTHUMT00000353075	---	Coding	---	EU531865//EU531866//AK225855	uc003dto.3//uc003dtn.3//uc010hpf.3//uc003dtm.3//uc010hpg.3//uc003dtp.1	NM_182909//NM_001042459//NM_014890	chr3	-	99830141	100114513	3q12.1
TC03000336.hg.4	1.63e-05	up	49.1384	7.00263	5.38425	7.09196	7.07074	7.70247	13.7167	11.5329	13.3319	12.4561	11.3084	STAB1	stabilin 1	ENST00000321725	23166	OTTHUMT00000351381//OTTHUMT00000351479//OTTHUMT00000351480//OTTHUMT00000351380//OTTHUMT00000351382//OTTHUMT00000351384//OTTHUMT00000351383//OTTHUMT00000351481//OTTHUMT00000351925	---	Coding	---	AB052957	uc003dei.1//uc003dej.3	NM_015136	chr3	+	52495338	52524495	3p21.1
TC20000363.hg.4	0.00531751	up	48.57	6.30217	5.35439	11.6215	7.54443	5.41107	13.2547	15.0169	13.6688	9.51703	12.7861	MMP9	matrix metallopeptidase 9 (gelatinase B, 92kDa gelatinase, 92kDa type IV collagenase)	ENST00000372330//ENST00000545925	4318	OTTHUMT00000080337	---	Coding	---	---	uc002xqz.3	NM_004994	chr20	+	46008908	46016561	20q11.2-q13.1
TC04001459.hg.4	5.15e-06	up	45.9002	5.60675	4.76485	6.05722	4.03806	4.30473	9.86809	11.398	9.73282	10.1704	11.2045	LEF1	lymphoid enhancer-binding factor 1	ENST00000510624//ENST00000379951//ENST00000265165//ENST00000503879//ENST00000512172//ENST00000438313	51176	OTTHUMT00000363764//OTTHUMT00000363763//OTTHUMT00000363767//OTTHUMT00000363838//OTTHUMT00000363768//OTTHUMT00000363832//OTTHUMT00000363835//OTTHUMT00000363831//OTTHUMT00000363829//OTTHUMT00000363828//OTTHUMT00000363836//OTTHUMT00000363834//OTTHUMT00000363837//OTTHUMT00000254749//OTTHUMT00000363833//OTTHUMT00000363830//OTTHUMT00000363840//OTTHUMT00000363765//OTTHUMT00000363766//OTTHUMT00000363839	---	Coding	---	AF086339//AK303143//AF294627	uc011cfj.1//uc003hyw.1//uc003hyu.2//uc010imb.2//uc003hyv.2//uc011cfk.2//uc003hyt.2	NM_001130713//NM_016269//NM_001130714//NM_001166119	chr4	-	108047545	108168956	4q23-q25
TC15001837.hg.4	0.0013356	up	44.9913	8.67688	4.59881	5.77326	2.96106	7.86885	11.1554	11.3119	12.9602	11.7518	10.1574	ANPEP	alanyl (membrane) aminopeptidase	ENST00000558177//ENST00000300060	290	OTTHUMT00000313425	---	Coding	---	---	uc002bop.4	NM_001150	chr15	-	89784889	89814862	15q25-q26
TC05000336.hg.4	0.000913	up	43.5894	8.19552	4.04263	5.7572	4.65185	6.37768	12.5972	11.3313	10.9575	8.48857	12.8798	MAP1B	microtubule-associated protein 1B	ENST00000504183//ENST00000296755	4131	OTTHUMT00000372646//OTTHUMT00000372647//OTTHUMT00000373347//OTTHUMT00000218561//OTTHUMT00000373348//OTTHUMT00000373349	---	Coding	---	BC032516//BC141853//AK096273	uc010iyy.1//uc010iyx.1//uc003kbw.4//uc010iyw.1	NM_005909	chr5	+	72107234	72209570	5q13
TC14000902.hg.4	0.000139	up	42.5415	6.51894	6.186	7.88155	5.26691	7.78224	13.968	11.2082	13.3109	10.957	11.2455	RNASE1	ribonuclease, RNase A family, 1 (pancreatic)	ENST00000412779//ENST00000340900//ENST00000397967//ENST00000555698//ENST00000397970	6035	OTTHUMT00000073791//OTTHUMT00000073793	---	Coding	---	---	uc001vyg.3//uc001vyf.3//uc001vyh.3//uc001vyi.3	NM_198235//NM_002933//NM_198234//NM_198232	chr14	-	20801228	20803278	14q11.2
TC13000769.hg.4	1.78e-06	up	42.4965	4.7564	3.81534	4.72388	4.30743	5.40788	9.82926	9.74285	9.03354	10.2807	11.171	SLITRK6	SLIT and NTRK-like family, member 6	ENST00000400286	84189	OTTHUMT00000045404	---	Coding	---	---	uc001vll.1	NM_032229	chr13	-	85792787	85799488	13q31.1
TC07003392.hg.4	0.000267	up	41.7294	6.36517	4.09736	5.11505	4.23896	7.97121	9.60306	11.5089	11.5074	12.0907	9.99271	INMT-FAM188B//FAM188B//INMT//RP5-877J2.1//AQP1	INMT-FAM188B readthrough (NMD candidate)//aquaporin 1 (Colton blood group)//novel FAM188B and AQP1 readthrough protein//INMT-FAM188B readthrough (non-protein coding)//family with sequence similarity 188, member B//indolethylamine N-methyltransferase	ENST00000265298//ENST00000482461//ENST00000434909//ENST00000413400//ENST00000409611//ENST00000265299//ENST00000409899//ENST00000441328//ENST00000311813//ENST00000458257//ENST00000409881//ENST00000409539	358//11185//84182//100526825	OTTHUMT00000215002//OTTHUMT00000328060//OTTHUMT00000327964//OTTHUMT00000327970//OTTHUMT00000368705//OTTHUMT00000327781//OTTHUMT00000327968//OTTHUMT00000327963//OTTHUMT00000327962//OTTHUMT00000327969	---	Coding	---	---	uc022abh.1//uc003tbv.2//uc003tbt.3//uc010kwh.1//uc010kwe.3//uc010kwf.1	NM_032222//NM_001185062//NM_001185061//NM_198098//NM_001185060//NR_037598	chr7	+	30752135	30925516	7p14.3//7p14//7p
TC07001293.hg.4	0.000547	up	41.382	8.60556	4.99516	9.35624	7.10354	7.68389	15.1884	12.9928	12.7529	11.581	12.084	SFRP4	secreted frizzled-related protein 4	ENST00000436072//ENST00000446575	6424	OTTHUMT00000338078//OTTHUMT00000338079//OTTHUMT00000220017	---	Coding	---	---	uc003tfo.4	NM_003014	chr7	-	37905933	38025695	7p14.1
TC12001208.hg.4	6.56e-06	up	39.1856	7.20058	6.40353	6.77592	5.92717	6.71371	12.8143	11.3405	12.941	10.4511	11.9353	CLEC2B	C-type lectin domain family 2, member B	ENST00000228438//ENST00000538152	9976	---	---	Coding	---	---	uc001qwn.3	NM_005127	chr12	-	9852369	9870136	12p13-p12
TC17001798.hg.4	0.000351	up	38.722	6.03095	4.57379	6.56074	4.73963	5.42732	12.8432	10.9435	10.6009	7.90185	11.4183	PECAM1	platelet/endothelial cell adhesion molecule 1	---	5175	---	---	Coding	---	---	uc002jef.2	NM_000442	chr17	-	64319417	64329723	17q23.3
TC04001565.hg.4	7.93e-05	up	38.7138	7.76201	5.34476	7.26723	5.44228	7.82303	12.9507	11.7726	11.7666	10.5309	12.9925	PCDH18	protocadherin 18	ENST00000507846//ENST00000510305//ENST00000344876//ENST00000511115//ENST00000412923	54510	OTTHUMT00000364615//OTTHUMT00000364618//OTTHUMT00000364619//OTTHUMT00000364616//OTTHUMT00000364614	---	Coding	---	AK298607//BC071581//BC143361//AK297122	uc003ihe.4//uc003ihf.4//uc003ihg.4//uc011cha.2//uc011cgz.2	NM_019035	chr4	-	137518918	137532494	4q31
TC04000729.hg.4	2.84e-05	up	36.1699	5.87657	5.07026	6.78881	6.62395	5.62502	11.0544	11.892	10.4954	9.72764	12.6988	EDNRA	endothelin receptor type A	ENST00000339690//ENST00000394047//ENST00000324300//ENST00000506066//ENST00000511804//ENST00000503721//ENST00000358556	1909	OTTHUMT00000364640//OTTHUMT00000364638//OTTHUMT00000364635//OTTHUMT00000364636//OTTHUMT00000364637//OTTHUMT00000364639	---	Coding	---	S81542//AF014826	uc003iky.3//uc010ipg.2//uc010ipe.1//uc011cid.2	NM_001166055//NM_001256283//NM_001957//NR_045958	chr4	+	147480917	147544954	4q31.22
TC11000802.hg.4	0.000276	up	35.4875	4.88885	5.48866	6.0873	4.02106	6.50884	12.8568	9.89207	11.4545	9.67227	8.86531	SLCO2B1	solute carrier organic anion transporter family, member 2B1	ENST00000341411//ENST00000289575//ENST00000531756//ENST00000526660//ENST00000428359//ENST00000532236//ENST00000454962//ENST00000525650	11309	---	---	Coding	---	AK304783//FM209049//AL117465//AK302492	uc010rrq.2//uc010rrp.1//uc001owb.3//uc001owd.3//uc010rrs.2//uc010rrr.2//uc001owc.3	NM_007256//NM_001145211//NM_001145212	chr11	+	75100495	75206549	11q13
TC0X000954.hg.4	4.31e-06	up	35.2048	6.83907	5.46576	7.33585	7.64632	6.92505	11.1551	12.598	11.934	11.5972	12.6162	SRPX	sushi-repeat containing protein, X-linked//sushi-repeat-containing protein, X-linked	ENST00000378533//ENST00000343800//ENST00000432886//ENST00000538295//ENST00000544439//ENST00000479015	8406	OTTHUMT00000056242//OTTHUMT00000056241//OTTHUMT00000056243	---	Coding	---	---	uc011mkh.2//uc011mki.2//uc004ddz.2//uc004ddy.2	NM_006307//NM_001170752//NM_001170750//NM_001170751	chrX	-	38149335	38221443	Xp21.1
TC01003452.hg.4	0.000165	up	34.4228	10.4242	7.26019	9.64018	8.21293	11.4444	14.3311	14.0942	15.105	14.3544	14.6237	OLFML2B	olfactomedin-like 2B	ENST00000451379//ENST00000367938//ENST00000294794//ENST00000367940	25903	OTTHUMT00000060552//OTTHUMT00000060553	---	Coding	---	AK301499//BC047472	uc001gbu.3//uc001gbt.3//uc010pkq.2	NM_015441	chr1	-	161983192	162023854	1q23.3
TC11002371.hg.4	0.000153	up	33.3245	6.5151	4.07822	4.53068	4.72851	6.54208	8.29731	10.1751	11.265	10.7257	11.2241	THY1	Thy-1 cell surface antigen	ENST00000528522//ENST00000284240	7070	---	---	Coding	---	---	uc001pwr.3	NM_006288	chr11	-	119417380	119424128	11q23.3
TC06004127.hg.4	0.00124349	up	32.1419	5.8906	5.3138	6.96535	8.53052	6.01907	14.4974	10.7158	12.4055	9.68007	10.4526	HLA-DMB	major histocompatibility complex, class II, DM beta	ENST00000418107//ENST00000416244//ENST00000446948	3109	OTTHUMT00000076341//OTTHUMT00000276502//OTTHUMT00000276501//OTTHUMT00000076340//OTTHUMT00000276500//OTTHUMT00000276499	---	Coding	---	AK295872//AB209577//AB362555//AB362554//BC035650//AB362556	uc010jue.2//uc011dql.2//uc003ock.2//uc010juf.2//uc003ocl.2//uc010jud.2//uc003ocj.2	NM_002118	chr6	-	32934629	32941070	6p21.3
TC01001399.hg.4	0.00195733	up	32.1356	7.53309	6.71588	9.03925	7.01463	9.28478	16.0838	11.7605	14.3087	11.071	11.3941	FCGR2A	Fc fragment of IgG, low affinity IIa, receptor (CD32)	ENST00000271450//ENST00000467525//ENST00000461298//ENST00000367972	2212	OTTHUMT00000083326//OTTHUMT00000083319//OTTHUMT00000083331//OTTHUMT00000083324//OTTHUMT00000083328//OTTHUMT00000083332//OTTHUMT00000315965//OTTHUMT00000083318//OTTHUMT00000083325//OTTHUMT00000083333//OTTHUMT00000083334//OTTHUMT00000315966	---	Coding	---	AK298657	uc001gan.3//uc001gam.3	NM_001136219//NM_021642	chr1	+	161505415	161524013	1q23
TC16001165.hg.4	3.72e-05	up	31.8034	10.3588	8.23826	10.1564	8.66088	11.5007	14.8674	14.3296	15.1365	14.9171	14.6199	CDH11	cadherin 11, type 2, OB-cadherin (osteoblast)	ENST00000536902//ENST00000538390//ENST00000268603//ENST00000394156	1009	OTTHUMT00000268756//OTTHUMT00000268755	---	Coding	---	AK308000//AK297377//AK294872	uc010cdn.3//uc010vio.1//uc010vin.2//uc002eoi.3	NM_001797	chr16	-	64943753	65122198	16q21
TC06001775.hg.4	0.000323	up	29.1265	4.99553	3.72941	5.63806	3.92771	4.84131	11.6534	9.77429	9.03118	7.13845	9.85595	GPR116	G protein-coupled receptor 116	ENST00000545669//ENST00000545557//ENST00000452370//ENST00000456426//ENST00000283296//ENST00000478711//ENST00000265417//ENST00000362015	221395	OTTHUMT00000040807//OTTHUMT00000040806//OTTHUMT00000040808	---	Coding	---	AY140958//AK300380//AL832125//AK296948	uc003oyp.3//uc003oyo.3//uc011dwk.1//uc011dwj.1//uc003oyq.3//uc010jzi.1	NM_001098518//NM_015234	chr6	-	46852505	46954943	6p12.3
TC03001527.hg.4	0.000922	up	28.7123	5.46833	5.46122	7.36552	5.23585	7.09433	12.4223	11.2158	10.6533	7.97201	12.5798	ADAMTS9	ADAM metallopeptidase with thrombospondin type 1 motif, 9	ENST00000498707//ENST00000295903//ENST00000459780//ENST00000467257	56999	OTTHUMT00000351892//OTTHUMT00000351896//OTTHUMT00000351893//OTTHUMT00000351899//OTTHUMT00000351894//OTTHUMT00000351898//OTTHUMT00000351897//OTTHUMT00000351891//OTTHUMT00000351900//OTTHUMT00000351895	---	Coding	---	AB037733//AF261918//AK303343//BC171764	uc003dmk.1//uc011bfp.1//uc003dmh.1//uc011bfo.2//uc003dmg.3	NM_182920	chr3	-	64515655	64688000	3p14.1
TC11001839.hg.4	0.00436427	up	28.0656	5.63021	6.65324	7.52003	4.29637	6.59336	14.4508	9.69535	12.2131	8.10716	10.2805	MS4A6A	membrane-spanning 4-domains, subfamily A, member 6A	ENST00000426738//ENST00000529054//ENST00000530839//ENST00000533023//ENST00000323961//ENST00000420732//ENST00000412309//ENST00000529906//ENST00000528851//ENST00000532169	64231	---	---	Coding	---	AK301387	uc001noq.3//uc009ymv.3//uc001not.3//uc010rlb.2//uc010rla.2	NM_152851//NM_022349//NM_152852//NM_001247999	chr11	-	60171607	60184666	11q12.1
TC09002901.hg.4	7.72e-05	up	27.6465	8.06237	5.87089	7.13133	6.51781	8.11481	13.5807	12.172	11.4069	10.6925	11.7902	S1PR3	sphingosine-1-phosphate receptor 3	ENST00000375846	1903	OTTHUMT00000052979	---	Coding	---	---	---	NM_005226	chr9	+	88996506	89005010	9q22.1-q22.2
TC19000647.hg.4	0.0257443	up	26.5178	14.2853	6.72119	5.3859	5.196	6.72919	12.7663	11.6562	12.0723	11.7346	13.7326	FOSB	FBJ murine osteosarcoma viral oncogene homolog B	ENST00000353609//ENST00000417353//ENST00000455928//ENST00000443841	2354	---	---	Coding	---	EU178113//EU178116//EU178114//BC040197//EU178110//EU178112//AK225070//EU178111//EU178115	uc010ekd.1//uc010eke.3//uc002pby.4//uc010eka.1//uc002pbx.4//uc002pbw.3//uc010ekf.3//uc010ekg.3//uc010ekb.1	NM_006732//NM_001114171	chr19	+	45467995	45475179	19q13.32
TC0X000202.hg.4	0.000522	up	26.0724	4.33027	5.40091	7.30445	4.98676	6.67522	12.493	9.76473	11.375	9.13388	9.45322	GPR34	G protein-coupled receptor 34	ENST00000535368//ENST00000378138//ENST00000378142	2857	OTTHUMT00000056264//OTTHUMT00000056265	---	Coding	---	DQ106401//DQ106400	uc004dfp.4//uc010nhg.3//uc004dfq.4//uc004dfr.4	NM_005300//NM_001097579	chrX	+	41688973	41697277	Xp11.4
TC07001559.hg.4	0.000633	up	24.9917	12.3485	9.33517	10.3534	8.43115	12.7761	14.7367	15.1969	15.7302	15.4905	15.3069	SEMA3C	sema domain, immunoglobulin domain (Ig), short basic domain, secreted, (semaphorin) 3C	ENST00000536800//ENST00000265361//ENST00000487621//ENST00000544525//ENST00000419255	10512	OTTHUMT00000339905//OTTHUMT00000253279//OTTHUMT00000339904//OTTHUMT00000339908//OTTHUMT00000339906//OTTHUMT00000339902//OTTHUMT00000339901//OTTHUMT00000339907//OTTHUMT00000339903	---	Coding	---	AK299322//AK304294	uc011kgw.2//uc003uhj.3//uc011kgx.1	NM_006379	chr7	-	80742538	80922359	7q21-q31
TC11002316.hg.4	2.97e-06	up	24.924	9.66863	9.04833	10.516	9.71864	10.8728	14.0664	14.0818	15.323	14.736	14.8145	CADM1	cell adhesion molecule 1	ENST00000537058//ENST00000331581//ENST00000536727//ENST00000537140//ENST00000542447//ENST00000404468//ENST00000541325//ENST00000452722	23705	---	---	Coding	---	BC047021//AB094146//AY309502//AK075502	uc001ppf.4//uc001ppk.4//uc001ppj.4//uc001ppi.4//uc001ppl.3	NM_014333//NM_001098517	chr11	-	115169231	115504565	11q23.2
TC09001517.hg.4	0.0147561	up	24.5287	14.7769	6.55758	8.93239	9.40701	12.7079	14.4266	14.9124	15.6165	16.0625	14.4458	TNC	tenascin C	ENST00000350763//ENST00000481475//ENST00000423613//ENST00000537320//ENST00000542877//ENST00000345230//ENST00000346706//ENST00000340094//ENST00000341037//ENST00000442945//ENST00000535648	3371	OTTHUMT00000055420//OTTHUMT00000055423//OTTHUMT00000055422//OTTHUMT00000055418//OTTHUMT00000055419//OTTHUMT00000055421	---	Coding	---	GU473235//BC151843	uc010mvf.3//uc022bmj.1//uc004bjj.4	NM_002160	chr9	-	115019575	115118257	9q33
TC06001143.hg.4	0.000531	up	24.4483	7.7405	4.91758	5.59043	5.3326	5.97552	8.4543	10.0206	12.4577	10.3508	11.3315	FNDC1-IT1	FNDC1 intronic transcript 1 (non-protein coding)//putative novel transcript	ENST00000419703	---	OTTHUMT00000042901	---	Coding	---	---	---	---	chr6	+	159240786	159243329	---
TC06000400.hg.4	0.00194604	up	24.2198	6.56163	6.33587	6.72562	4.84331	7.29013	14.1315	9.73774	11.9545	9.0659	9.85757	HLA-DQA1//LOC100509457//LOC100507718	major histocompatibility complex, class II, DQ alpha 1//HLA class II histocompatibility antigen, DQ alpha 1 chain-like	ENST00000395364//ENST00000374949//ENST00000343139//ENST00000395363//ENST00000495840	3117//100509457//100507718	OTTHUMT00000272919//OTTHUMT00000276108//OTTHUMT00000276110//OTTHUMT00000276120//OTTHUMT00000076176//OTTHUMT00000272918//OTTHUMT00000272920	---	Coding	---	AF533897//AF533931//AB209628//BC051832	uc003obt.1//uc003obr.3//uc003obs.3//uc003obu.3	NM_002122	chr6	+	32628179	32647062	6p21.3
TC02002905.hg.4	0.00240167	up	23.7302	11.7998	7.91659	8.3301	8.94116	10.9062	11.5548	13.7878	15.5722	15.3878	14.4345	COL6A3	collagen, type VI, alpha 3	ENST00000409809//ENST00000347401//ENST00000472056//ENST00000295550//ENST00000392004//ENST00000392003//ENST00000353578//ENST00000473258//ENST00000346358	1293	OTTHUMT00000315794//OTTHUMT00000353032//OTTHUMT00000315796//OTTHUMT00000329023//OTTHUMT00000329022//OTTHUMT00000315790//OTTHUMT00000315793//OTTHUMT00000315795//OTTHUMT00000315791//OTTHUMT00000315792//OTTHUMT00000329021//OTTHUMT00000329024	---	Coding	---	AK308451//BX641155	uc002vwo.2//uc002vwr.3//uc002vwl.2//uc002vwj.2//uc002vwp.1//uc010znk.1//uc010znj.1//uc002vwq.3	NM_057165//NM_057166//NM_057164//NM_057167//NM_004369	chr2	-	237324003	237414375	2q37
TC19001840.hg.4	0.000115	up	23.6228	5.20817	4.49527	5.08716	4.38652	4.59374	10.3748	8.04067	11.1022	9.17539	7.88834	LILRB5	leukocyte immunoglobulin-like receptor, subfamily B (with TM and ITIM domains), member 5	ENST00000345866//ENST00000449561//ENST00000316219//ENST00000450632	10990	OTTHUMT00000142889//OTTHUMT00000142888//OTTHUMT00000142887//OTTHUMT00000142877	---	Coding	---	AK301338//AK090399//AK301112	uc002qfa.1//uc002qez.3//uc010yer.1//uc002qex.3//uc010yes.1//uc002qey.3	NM_001081442//NM_006840//NM_001081443	chr19	-	54250399	54257304	19q13.4
TC07001779.hg.4	0.000593	up	23.414	7.48226	5.7659	8.3112	5.62466	6.97575	13.2042	11.5182	12.0371	9.23562	10.9111	TFEC	transcription factor EC	ENST00000320239//ENST00000474337//ENST00000484212//ENST00000457268//ENST00000393485//ENST00000265440	22797	OTTHUMT00000351050//OTTHUMT00000140532//OTTHUMT00000316593//OTTHUMT00000059839//OTTHUMT00000138321//OTTHUMT00000140530//OTTHUMT00000351051//OTTHUMT00000140531	---	Coding	---	AK301479//BC029891	uc003vhk.2//uc003vhl.4//uc003vhj.2//uc011kmw.2//uc003vhm.2	NM_001244583//NM_001018058//NM_012252	chr7	-	115935148	116159896	7q31.2
TC06000399.hg.4	0.0014739	up	23.1088	5.58369	5.34862	6.46145	5.80058	6.8974	13.5336	9.27854	11.7733	8.68219	9.47602	HLA-DRA	major histocompatibility complex, class II, DR alpha	ENST00000374982//ENST00000395388//ENST00000462200	3122	OTTHUMT00000076586//OTTHUMT00000076587	---	Coding	---	M60333	uc003obh.3//uc003obi.3	NM_019111	chr6	+	32439842	32445049	6p21.3
TC01006338.hg.4	0.00104475	up	22.5843	4.99642	4.73122	5.10716	4.23946	5.02644	12.2767	7.87118	10.44	8.16651	7.83246	FCGR2B//FCGR2C	Fc fragment of IgG, low affinity IIc, receptor for (CD32) (gene/pseudogene)//Fc fragment of IgG, low affinity IIb, receptor (CD32)	ENST00000452001//ENST00000358671//ENST00000236937//ENST00000367961	2213//9103	OTTHUMT00000083336//OTTHUMT00000083338//OTTHUMT00000083550//OTTHUMT00000157309//OTTHUMT00000083337	---	Coding	---	U90941	uc001gba.2//uc001gaz.2//uc009wum.2//uc009wun.2//uc001gbb.2//uc001gay.2	NM_001190828//NM_001002275//NM_001002274//NM_004001//NM_001002273	chr1	+	161663115	161678654	1q23//1q23.3
TC10000132.hg.4	0.000911	up	21.9306	5.56371	5.73337	6.11707	3.99967	6.26114	12.6207	8.75941	10.8865	8.94248	8.74025	MRC1//MRC1L1	mannose receptor, C type 1-like 1//mannose receptor, C type 1	---	4360	OTTHUMT00000047054	---	Coding	---	---	---	NM_002438	chr10	+	17809363	17911162	10p12.33
TC02002378.hg.4	0.00124621	up	21.6926	6.78771	3.7223	4.94926	4.43211	4.82104	11.8473	8.41217	10.1851	7.46806	8.99546	CXCR4	chemokine (C-X-C motif) receptor 4	ENST00000241393//ENST00000466288//ENST00000409817//ENST00000537957	7852	OTTHUMT00000331732//OTTHUMT00000331733//OTTHUMT00000331734	---	Coding	---	AK309885	uc002tuz.3//uc002tuy.3	NM_003467//NM_001008540	chr2	-	136114349	136118165	2q21
TC0X000855.hg.4	9.27e-05	up	21.6591	6.65692	3.95597	5.37194	4.56614	5.64536	8.6491	8.75172	10.0417	10.528	10.4103	MID1	midline 1//midline 1 (Opitz/BBB syndrome)	ENST00000380779//ENST00000317552//ENST00000380780//ENST00000380782//ENST00000479925//ENST00000380785//ENST00000453318//ENST00000454373//ENST00000380787	4281	OTTHUMT00000055735//OTTHUMT00000055739//OTTHUMT00000055741//OTTHUMT00000055734//OTTHUMT00000055738//OTTHUMT00000055740//OTTHUMT00000055736//OTTHUMT00000055737	---	Coding	---	AY539973//AY539963//AY539969//AY539980//AY539989//AY539983//AY539962//AY539970//AY539981//AY540015//AF269101//AY539995//AY539996//AY539998//AY539985//AY539984//AY540013//AY540011//AY539964//AY540014//AY540009//AK299061//AY540016//AY540003//AY540010//AY539990//AY539979//AY539965//AY539966//AY539971	uc004ctw.3//uc004ctp.1//uc010ndx.2//uc010ndw.1//uc004ctd.4//uc004ctt.3//uc004cta.4//uc004cuf.1//uc004ctk.4//uc010ndv.1//uc004ctx.3//uc004csz.4//uc010ndu.1//uc004ctq.1//uc004ctj.4//uc004cty.3//uc004ctu.3//uc004cuc.1//uc004ctv.3//uc004cth.4//uc011mie.1//uc004ctm.2//uc004cto.2//uc004ctb.4//uc004ctl.2//uc004cte.4//uc004cti.4//uc004cua.1//uc004cud.1//uc004ctr.1//uc004cub.1//uc004ctc.4//uc004cue.1//uc0…	NM_001193278//NM_033289//NM_033290//NM_001193281//NM_001098624//NM_001193277//NM_001193279//NM_001193280//NM_000381	chrX	-	10445310	10833690	Xp22
TC06004123.hg.4	0.00184259	up	21.6239	7.51589	6.83289	7.46368	6.08926	7.2286	14.4217	10.6854	12.8105	9.51943	9.86606	HLA-DRB1//LOC100996809	HLA class II histocompatibility antigen, DRB1-10 beta chain-like//major histocompatibility complex, class II, DR beta 1	ENST00000360004	3123//100996809	OTTHUMT00000076393	---	Coding	---	M27126//X12544	uc003obp.4	NM_002124//NM_001243965	chr6	-	32578769	32610276	6p21.3
TC11000375.hg.4	0.000571	up	21.243	5.59666	4.87228	5.93275	4.84965	5.27234	11.7962	9.77976	9.52712	7.05124	10.4139	TSPAN18	tetraspanin 18	ENST00000340160//ENST00000520358	90139	OTTHUMT00000376233//OTTHUMT00000376227//OTTHUMT00000376228//OTTHUMT00000376234//OTTHUMT00000376231//OTTHUMT00000376229//OTTHUMT00000376230//OTTHUMT00000376197//OTTHUMT00000376232	---	Coding	---	---	uc001myg.3//uc001mye.4	NM_130783	chr11	+	44727112	44932426	11p11.2
TC06000373.hg.4	0.00256304	up	20.6251	6.3265	6.025	7.48227	4.48215	7.34255	13.3427	9.39084	12.0883	8.97284	9.69545	AIF1	allograft inflammatory factor 1	ENST00000376059//ENST00000376049	199	OTTHUMT00000076512//OTTHUMT00000259316//OTTHUMT00000076514//OTTHUMT00000076517//OTTHUMT00000076515	---	Coding	---	---	uc003nuy.3//uc003nva.3//uc010jsy.3	NM_004847//NM_001623//NM_032955	chr6	+	31615184	31617021	6p21.3
TC06001342.hg.4	0.000458	up	20.2141	6.98586	4.50936	4.55102	6.95472	7.87409	10.2053	10.1479	11.2873	9.68135	11.2397	HIST1H3B//HIST1H3H//HIST1H3I//HIST1H3A//HIST1H3G//HIST1H3D//HIST1H3J//HIST1H3E//HIST1H3F//HIST1H3C	histone cluster 1, H3j//histone cluster 1, H3a//histone cluster 1, H3d//histone cluster 1, H3b//histone cluster 1, H3e//histone cluster 1, H3i//histone cluster 1, H3g//histone cluster 1, H3c//histone cluster 1, H3f//histone cluster 1, H3h	ENST00000244661	8353//8357//8355//8356//8352//8358//8354//8968//8351//8350	OTTHUMT00000040077	---	Coding	---	---	uc003nfs.1	NM_003537	chr6	-	26031589	26032061	6p22.1//6p22.2
TC20000821.hg.4	0.00064	up	19.3759	8.71915	7.45717	8.51381	8.94247	8.72226	15.5773	11.8565	12.936	11.5731	11.7929	SAMHD1	SAM domain and HD domain 1	ENST00000262878//ENST00000373694	25939	OTTHUMT00000079062//OTTHUMT00000079063	---	Coding	---	AK311150	uc010gft.2//uc002xgh.2	NM_015474	chr20	-	36890229	36951843	20pter-q12
TC02002827.hg.4	5.41e-05	up	18.6892	5.34714	4.82799	6.05691	4.19709	5.5658	10.5159	9.01238	9.81828	7.93923	9.82977	DOCK10	dedicator of cytokinesis 10	ENST00000474102//ENST00000373702//ENST00000258390//ENST00000409592	55619	OTTHUMT00000331158//OTTHUMT00000331246//OTTHUMT00000331237//OTTHUMT00000331234//OTTHUMT00000331231//OTTHUMT00000331232//OTTHUMT00000331159//OTTHUMT00000331233//OTTHUMT00000331236//OTTHUMT00000331235//OTTHUMT00000331238	---	Coding	---	AK293879//EU236710//AK293847	uc002voa.2//uc010fwz.1//uc002vob.2//uc002voc.2	NM_014689	chr2	-	224765090	225042613	2q36.2
TC01006339.hg.4	0.00175552	up	18.6175	4.10799	3.96557	4.22145	4.39809	4.159	11.4166	6.66778	9.58363	7.0027	7.27429	FCGR2C	Fc fragment of IgG, low affinity IIc, receptor for (CD32) (gene/pseudogene)	ENST00000473530//ENST00000543859//ENST00000466542	9103	---	---	Coding	---	AK308168//AK307162//U90941	uc009wuk.2//uc009wuj.2	NM_201563	chr1	+	161581339	161600242	1q23.3
TC12001162.hg.4	0.00078	up	18.5536	6.44525	6.12004	7.02768	5.92806	6.79465	13.1934	10.0169	11.7162	9.0927	9.36458	CD163	CD163 molecule	ENST00000432237//ENST00000359156//ENST00000396620//ENST00000539632//ENST00000541972	9332	---	---	Coding	---	Z22971	uc001qta.3//uc009zfw.2//uc001qsz.3	NM_004244//NM_203416	chr12	-	7470813	7503893	12p13.3
TC08000778.hg.4	0.000334	up	18.5005	5.19099	4.62967	6.20914	4.77625	7.49561	9.84808	8.74607	11.4774	9.28211	9.99543	KHDRBS3	KH domain containing, RNA binding, signal transduction associated 3	ENST00000520981//ENST00000355849//ENST00000522578	10656	OTTHUMT00000377542//OTTHUMT00000377547//OTTHUMT00000377537//OTTHUMT00000377529//OTTHUMT00000377540//OTTHUMT00000377543//OTTHUMT00000377544//OTTHUMT00000377546//OTTHUMT00000377541//OTTHUMT00000377545//OTTHUMT00000377548//OTTHUMT00000377536	---	Coding	---	AF051322	uc003yuv.3//uc003yuw.3	NM_006558	chr8	+	135457457	135656722	8q24.2
TC10000135.hg.4	0.00226841	up	18.3319	4.70572	4.80039	6.1358	4.6649	5.85277	12.6872	8.51415	10.0246	8.04773	7.86734	MRC1	mannose receptor, C type 1	ENST00000239761	4360	OTTHUMT00000047057	---	Coding	---	---	---	NM_002438	chr10	+	17809363	17911162	10p12.33
TC13000829.hg.4	0.000126	up	18.313	5.81941	3.97937	5.23896	5.22872	5.68245	10.356	8.84469	10.583	7.75802	9.38118	GPR183	G protein-coupled receptor 183	ENST00000376414	1880	OTTHUMT00000045582	---	Coding	---	---	uc001vog.3	NM_004951	chr13	-	99294530	99307495	13q32.3
TC14000514.hg.4	2.32e-05	up	18.2795	5.99625	6.14797	7.73874	6.89381	7.84718	10.8631	10.2032	11.5432	11.8618	11.1134	LOC100506718//FLRT2	fibronectin leucine rich transmembrane protein 2//uncharacterized LOC100506718	ENST00000557419//ENST00000330753//ENST00000535800//ENST00000554746	23768//100506718	---	---	Coding	---	BC143936	uc001xvr.3//uc010atd.3	NM_013231	chr14	+	85530144	85628690	14q24-q32
TC01004003.hg.4	1.43e-06	up	18.2764	7.02654	6.45031	7.84849	7.09912	7.9745	11.6377	11.5987	11.8995	10.8688	11.3538	NID1	nidogen 1	ENST00000366595//ENST00000264187	4811	OTTHUMT00000096647//OTTHUMT00000097390	---	Coding	---	BC045606//AB209448	uc001hxo.3//uc009xgc.3//uc009xgd.3	NM_002508	chr1	-	235975830	236065181	1q43
TC07001889.hg.4	0.00490939	up	18.2515	7.86459	5.43982	5.63455	4.45475	6.39811	6.52212	10.6851	11.4805	11.5401	10.5137	FAM180A	family with sequence similarity 180, member A	ENST00000338588//ENST00000415751	389558	OTTHUMT00000340556//OTTHUMT00000340554//OTTHUMT00000340555	---	Coding	---	AK297754//BC137312	uc003vtd.3//uc010lmt.3//uc010lmu.2	NM_205855	chr7	-	135728348	135748846	7q33
TC03000800.hg.4	0.00138008	up	18.1498	4.48401	3.57959	4.06963	3.69928	4.44908	9.78196	7.36195	9.29651	5.2756	9.47499	CPA3	carboxypeptidase A3 (mast cell)	ENST00000296046	1359	OTTHUMT00000355975//OTTHUMT00000355974	---	Coding	---	---	uc003ewm.3	NM_001870	chr3	+	148865256	148897196	3q24
TC01000287.hg.4	0.000435	up	18.0308	5.85538	5.48506	6.18665	5.2975	6.12207	12.36	8.61759	10.7221	9.3605	8.74847	C1QB	complement component 1, q subcomponent, B chain	ENST00000314933//ENST00000509305	713	OTTHUMT00000008092//OTTHUMT00000359669//OTTHUMT00000008093	---	Coding	---	---	uc001bgd.3	NM_000491	chr1	+	22652762	22661538	1p36.12
TC02001126.hg.4	0.000392	up	18.011	6.50697	3.95667	5.00955	5.35968	4.96332	7.14629	9.25586	10.2814	9.56808	10.3985	MYO1B	myosin IB	ENST00000392316//ENST00000304164//ENST00000496992//ENST00000339514//ENST00000439065//ENST00000439452//ENST00000392318	4430	OTTHUMT00000334776//OTTHUMT00000259031//OTTHUMT00000259028//OTTHUMT00000259032//OTTHUMT00000259033//OTTHUMT00000259030//OTTHUMT00000334774//OTTHUMT00000259034//OTTHUMT00000256058//OTTHUMT00000259029//OTTHUMT00000334778//OTTHUMT00000256057//OTTHUMT00000334777//OTTHUMT00000334775	---	Coding	---	AK022489//AK074978//BC021665	uc002ust.1//uc010fsg.2//uc002uss.1//uc002usr.2//uc002usq.2//uc002usu.2	NM_012223//NM_001130158//NM_001161819	chr2	+	191245185	191425389	2q12-q34
TC07000509.hg.4	0.0061696	up	17.8903	4.83213	5.98605	6.51924	3.98979	5.53251	12.988	9.09152	8.91454	6.57615	10.095	CD36	CD36 molecule (thrombospondin receptor)	ENST00000435819//ENST00000441109//ENST00000447544//ENST00000432207//ENST00000538969//ENST00000394788//ENST00000534394//ENST00000309881//ENST00000433696//ENST00000544133	948	OTTHUMT00000340015//OTTHUMT00000339778//OTTHUMT00000339773//OTTHUMT00000339771//OTTHUMT00000339768//OTTHUMT00000339775//OTTHUMT00000339776//OTTHUMT00000339777//OTTHUMT00000339782//OTTHUMT00000339781//OTTHUMT00000339770//OTTHUMT00000339767//OTTHUMT00000339779//OTTHUMT00000339913//OTTHUMT00000339915//OTTHUMT00000339772	---	Coding	---	HM217026//AK096858//AK300101//HM217023	uc011kgv.2//uc003uhf.4//uc003uhe.4//uc022agv.1//uc022agu.1//uc003uhc.3//uc003uhd.4//uc003uhh.4//uc003uhg.4	NM_001127443//NM_001001547//NM_000072//NM_001001548//NM_001127444	chr7	+	80369575	80679277	7q11.2
TC0X000053.hg.4	0.00125219	up	17.8392	11.6564	8.79232	11.9299	9.84928	13.2138	15.6385	15.2906	16.1849	14.1862	14.9263	TMSB4X	thymosin beta 4, X-linked	ENST00000380636//ENST00000380633//ENST00000451311//ENST00000380635	7114	OTTHUMT00000055780//OTTHUMT00000055782//OTTHUMT00000055779//OTTHUMT00000055781	---	Coding	---	---	uc004cvf.3	NM_021109	chrX	+	12975107	12977227	Xq21.3-q22
TC08000456.hg.4	0.000991	up	17.5574	11.4369	8.62562	8.90123	8.63221	9.06971	11.2932	14.4182	12.8686	14.588	14.1677	SULF1	sulfatase 1	ENST00000521946//ENST00000419716//ENST00000402687//ENST00000260128//ENST00000458141	23213	OTTHUMT00000378882//OTTHUMT00000378884//OTTHUMT00000378886//OTTHUMT00000378885	---	Coding	---	AK055467//AF545571//BC068565//AK123744	uc003xyg.2//uc003xye.2//uc010lza.1//uc003xyh.1//uc003xyd.2//uc003xyf.2//uc003xyi.1//uc003xyj.1	NM_001128204//NM_001128206//NM_001128205//NM_015170	chr8	+	69466624	69660915	8q13.1
TC08000700.hg.4	0.0041756	up	17.5387	8.27351	10.0598	11.7417	9.67011	11.4213	11.1635	14.4081	15.1958	15.8796	15.1818	COL14A1	collagen, type XIV, alpha 1	ENST00000297848//ENST00000432943//ENST00000247781//ENST00000309791//ENST00000537875	7373	OTTHUMT00000381519//OTTHUMT00000313660//OTTHUMT00000313657//OTTHUMT00000313661//OTTHUMT00000381518//OTTHUMT00000313659//OTTHUMT00000313658	---	Coding	---	M64108//M64109//Y11710	uc003yoz.3//uc003yoy.3//uc010mde.1	NM_021110	chr8	+	120059780	120372036	8q23
TC07001747.hg.4	0.000616	up	17.2734	3.07535	4.57091	5.90939	4.26939	6.97992	9.43535	8.33022	10.2067	8.70346	8.68163	LAMB1	laminin, beta 1	ENST00000474380//ENST00000393560//ENST00000393561//ENST00000222399	3912	OTTHUMT00000314594//OTTHUMT00000314596//OTTHUMT00000314585//OTTHUMT00000314589//OTTHUMT00000314590//OTTHUMT00000314591//OTTHUMT00000314586//OTTHUMT00000314592//OTTHUMT00000314584//OTTHUMT00000314588//OTTHUMT00000314595//OTTHUMT00000314587//OTTHUMT00000314593	---	Coding	---	BC052598//BX648251//AK309921	uc003vex.3//uc003vew.2//uc003vev.2//uc010ljn.1	NM_002291	chr7	-	107923799	108003359	7q22
TC05000412.hg.4	0.00184357	up	16.995	11.8499	6.74368	9.05228	7.80707	9.14564	13.2291	13.6609	12.0957	13.2612	12.7868	VCAN	versican	ENST00000343200//ENST00000512590//ENST00000342785//ENST00000502527//ENST00000513016//ENST00000513984//ENST00000265077	1462	OTTHUMT00000369623//OTTHUMT00000254092//OTTHUMT00000369646//OTTHUMT00000369620//OTTHUMT00000369622//OTTHUMT00000369642//OTTHUMT00000369645//OTTHUMT00000369647//OTTHUMT00000369619//OTTHUMT00000369643	---	Coding	---	BC050524//BX641036	uc003kih.4//uc003kii.3//uc003kij.3//uc010jau.2//uc003kik.3//uc003kil.3	NM_004385//NM_001126336//NM_001164097//NM_001164098	chr5	+	83471465	83582303	5q14.3
TC10001744.hg.4	0.0190702	up	16.9676	8.72276	4.14585	3.6738	4.15718	7.72336	6.68616	9.46843	12.3715	10.4167	9.90375	ADAM12	ADAM metallopeptidase domain 12	ENST00000368679//ENST00000368676//ENST00000467145	8038	OTTHUMT00000050962//OTTHUMT00000050966//OTTHUMT00000050963//OTTHUMT00000050964//OTTHUMT00000050961//OTTHUMT00000050965//OTTHUMT00000050967	---	Coding	---	AK291629//AK127856	uc001ljk.2//uc001ljn.3//uc001ljl.4//uc001ljm.3	NM_021641//NM_003474	chr10	-	126012381	126388558	10q26
TC05001331.hg.4	0.000198	up	16.9636	4.56712	5.23337	4.93279	5.02008	4.22792	10.5865	7.96121	10.1267	7.8289	7.89976	EMB	embigin homolog (mouse)//embigin	ENST00000514111//ENST00000510295//ENST00000506190//ENST00000508934//ENST00000303221	133418	OTTHUMT00000367702//OTTHUMT00000253853//OTTHUMT00000367701//OTTHUMT00000367699//OTTHUMT00000367698	---	Coding	---	BC150561//AK304226	uc003jom.3//uc011cpy.2	NM_198449	chr5	-	50396192	50443248	5q11.1
TC05000682.hg.4	0.0201821	up	16.8792	13.2243	7.25937	7.83715	7.69007	10.7319	10.8448	13.2937	15.7292	14.4636	12.7973	LOC100652886//TGFBI//LOC100653157	uncharacterized LOC100652886//transforming growth factor, beta-induced, 68kDa//uncharacterized LOC100653157	ENST00000398813//ENST00000508076//ENST00000305126//ENST00000442011//ENST00000504185	100652886//7045//100653157	OTTHUMT00000372122//OTTHUMT00000372115//OTTHUMT00000372110//OTTHUMT00000372116//OTTHUMT00000372120//OTTHUMT00000372121//OTTHUMT00000372118//OTTHUMT00000372117//OTTHUMT00000372123//OTTHUMT00000372114//OTTHUMT00000372125//OTTHUMT00000372124//OTTHUMT00000372108//OTTHUMT00000372119	---	Coding	---	AK303643//AK094055//BC026352	uc011cyb.2//uc003lbf.4//uc003lbh.4//uc003lbg.4	NM_000358	chr5	+	136028895	136063818	5q31
TC20000893.hg.4	0.00105665	up	16.8651	8.02548	7.02356	8.60692	8.81547	10.5543	14.0869	11.3363	13.9692	12.3753	11.6379	PLTP	phospholipid transfer protein	ENST00000477313//ENST00000372431//ENST00000354050//ENST00000542937//ENST00000420868//ENST00000372420	5360	OTTHUMT00000080349//OTTHUMT00000354631//OTTHUMT00000080348//OTTHUMT00000354632//OTTHUMT00000354633	---	Coding	---	AK097009//AK092397	uc002xqo.2//uc002xqq.2//uc002xqn.2//uc010zxj.2//uc002xql.2//uc002xqm.2	NM_006227//NM_001242921//NM_001242920//NM_182676	chr20	-	45898620	45912364	20q13.12
TC20000703.hg.4	0.000113	up	16.8239	4.60381	4.00816	4.34698	3.68979	4.58457	9.8862	7.83295	8.90235	6.55611	8.4179	CD93	CD93 molecule	ENST00000246006//ENST00000413585	22918	OTTHUMT00000078312	---	Coding	---	---	uc002wsv.3	NM_012072	chr20	-	23079349	23086340	20p11.21
TC04001421.hg.4	0.00557677	up	16.767	4.3269	3.87875	6.36945	5.8504	5.07956	11.7013	9.32709	8.50042	5.89211	10.4219	EMCN	endomucin	ENST00000511970//ENST00000296420//ENST00000305864//ENST00000502327	51705	OTTHUMT00000363550//OTTHUMT00000363549//OTTHUMT00000363548//OTTHUMT00000363552//OTTHUMT00000253699//OTTHUMT00000363578//OTTHUMT00000363587//OTTHUMT00000363580//OTTHUMT00000363579//OTTHUMT00000363551	---	Coding	---	BC017781	uc011cel.2//uc003hvr.3//uc011cem.2	NM_001159694//NM_016242	chr4	-	100395341	100880126	4q24
TC01003266.hg.4	0.00390127	up	16.7211	13.225	8.42017	10.2156	9.40655	12.7121	13.4223	15.381	15.7119	14.9039	14.8782	S100A4	S100 calcium binding protein A4	ENST00000545360//ENST00000368716//ENST00000481009//ENST00000368714//ENST00000368715//ENST00000354332	6275	OTTHUMT00000037715//OTTHUMT00000037717//OTTHUMT00000037716//OTTHUMT00000037714//OTTHUMT00000037718//OTTHUMT00000084607	---	Coding	---	---	uc001fby.3//uc001fbz.3	NM_002961//NM_019554	chr1	-	153543613	153550136	1q21
TC01003210.hg.4	0.000528	up	16.2129	8.79243	9.03334	9.334	9.33924	9.21025	15.7393	12.2962	13.6759	11.8872	12.206	CTSS	cathepsin S	ENST00000448301//ENST00000368985//ENST00000472977	1520	OTTHUMT00000084738//OTTHUMT00000084739//OTTHUMT00000084737//OTTHUMT00000084740	---	Coding	---	---	uc001evn.3//uc010pcj.2	NM_004079//NM_001199739	chr1	-	150730075	150765957	1q21
TC03000846.hg.4	0.000139	up	16.1983	4.58197	4.92958	5.43399	4.96857	5.96778	9.59278	8.19868	11.1389	8.4815	8.55881	MME	membrane metallo-endopeptidase	ENST00000492661//ENST00000477669//ENST00000382989//ENST00000493237//ENST00000360490//ENST00000460393//ENST00000462745	4311	OTTHUMT00000351083//OTTHUMT00000351088//OTTHUMT00000351078//OTTHUMT00000351086//OTTHUMT00000351087//OTTHUMT00000351085//OTTHUMT00000351080//OTTHUMT00000351076//OTTHUMT00000351082//OTTHUMT00000351090//OTTHUMT00000351077//OTTHUMT00000351081//OTTHUMT00000351079//OTTHUMT00000351089//OTTHUMT00000351084	---	Coding	---	AK291761	uc003fad.1//uc003fab.1//uc003fae.1//uc010hvr.1//uc003fac.1	NM_000902//NM_007287//NM_007288//NM_007289	chr3	+	155024124	155183729	3q25.2
TC01000272.hg.4	0.00358237	up	16.1977	4.22647	4.42806	4.76649	3.63968	3.56987	8.78769	9.31293	4.93898	7.19523	10.4843	ALPL	alkaline phosphatase, liver/bone/kidney	ENST00000540617//ENST00000374830//ENST00000374829//ENST00000374840//ENST00000425315//ENST00000468526//ENST00000374832//ENST00000539907	249	OTTHUMT00000008205//OTTHUMT00000008206//OTTHUMT00000008203//OTTHUMT00000008204//OTTHUMT00000008202	---	Coding	---	AK293184	uc001bet.3//uc010odo.2//uc010odn.2//uc010odp.2	NM_000478//NM_001127501//NM_001177520	chr1	+	21509365	21578412	1p36.12
TC10001498.hg.4	0.00032	up	15.8339	6.5859	6.78792	6.62244	6.53224	7.05297	11.6829	11.1426	11.0383	8.11874	11.5237	ACTA2	actin, alpha 2, smooth muscle, aorta	ENST00000458208//ENST00000480297//ENST00000544901//ENST00000224784	59	OTTHUMT00000049267//OTTHUMT00000049265//OTTHUMT00000049264//OTTHUMT00000049268//OTTHUMT00000049269//OTTHUMT00000049266	---	Coding	---	AK300664//AK300353	uc001kfp.3//uc001kfq.3//uc010qmy.2	NM_001613//NM_001141945	chr10	-	88935074	88991390	10q23.3
TC01003349.hg.4	0.00217887	up	15.8175	6.82499	5.55807	5.1053	6.37816	6.17092	6.98583	10.8376	11.6456	9.33038	11.1553	CRABP2	cellular retinoic acid binding protein 2	ENST00000368222//ENST00000368221	1382	OTTHUMT00000098967//OTTHUMT00000098966//OTTHUMT00000098968	---	Coding	---	---	uc001fpr.3//uc021pbi.1	NM_001199723//NM_001878	chr1	-	156699606	156705816	1q21.3
TC09000787.hg.4	0.0140716	up	15.7696	14.5474	8.27492	9.23019	9.73721	11.1779	12.2372	14.5132	16.185	15.1521	14.7756	COL5A1	collagen, type V, alpha 1	ENST00000371817//ENST00000464187//ENST00000355306	1289	OTTHUMT00000313611//OTTHUMT00000313613//OTTHUMT00000054954//OTTHUMT00000054955//OTTHUMT00000313612//OTTHUMT00000054956//OTTHUMT00000054957	---	Coding	---	---	---	NM_000093	chr9	+	134641774	134844842	9q34.2-q34.3
TC12001587.hg.4	0.002576	up	15.477	8.28054	6.5296	6.07913	5.30395	9.65147	10.4094	9.89487	12.5261	11.7085	11.0661	MMP19	matrix metallopeptidase 19	ENST00000394182//ENST00000409200//ENST00000547487//ENST00000322569//ENST00000548629	4327	---	---	Coding	---	U38431//AK303202//U38322	uc001sia.3	NM_002429	chr12	-	55835430	55842951	12q14
TC03001355.hg.4	0.000688	up	15.3451	3.08732	3.41324	4.57255	3.94249	4.26012	9.80519	6.91049	9.05055	6.87743	6.33058	CCR1	chemokine (C-C motif) receptor 1	ENST00000296140	1230	OTTHUMT00000257325	---	Coding	---	---	uc003cph.1	NM_001295	chr3	-	46201709	46208396	3p21
TC07002023.hg.4	0.0161042	up	15.3058	11.8378	5.21301	7.60464	6.63876	6.67681	13.6363	11.0654	12.2851	10.194	10.4702	TMEM176B	transmembrane protein 176B	ENST00000447204//ENST00000429904//ENST00000326442//ENST00000492607//ENST00000434545//ENST00000450753//ENST00000528038	28959	OTTHUMT00000349206//OTTHUMT00000349207//OTTHUMT00000349208//OTTHUMT00000349204//OTTHUMT00000349209	---	Coding	---	AF115384	uc003whw.4//uc003whu.4//uc003whv.4//uc022apx.1	NM_001101314//NM_001101311//NM_001101312//NM_014020	chr7	-	150791285	150802060	7q36.1
TC12001755.hg.4	0.00112187	up	15.2016	6.24473	6.98472	7.26685	5.81727	6.53124	12.7641	9.7627	11.1312	8.22457	10.593	CSRP2	cysteine and glycine-rich protein 2	ENST00000311083//ENST00000546966//ENST00000547435//ENST00000552330	1466	---	---	Coding	---	---	uc001syl.1	NM_001321	chr12	-	76858715	76879060	12q21.1
TC07000144.hg.4	0.00078	up	15.1918	6.20814	6.92506	8.35722	7.21408	9.50777	10.8282	10.7746	12.877	12.5584	10.8002	GPNMB	glycoprotein (transmembrane) nmb	ENST00000409458//ENST00000381990//ENST00000258733//ENST00000478451//ENST00000453162//ENST00000539136//ENST00000425903	10457	OTTHUMT00000327163//OTTHUMT00000327154//OTTHUMT00000327159//OTTHUMT00000214004//OTTHUMT00000327156//OTTHUMT00000327161//OTTHUMT00000327153//OTTHUMT00000327155//OTTHUMT00000327158//OTTHUMT00000327152//OTTHUMT00000327160//OTTHUMT00000327162//OTTHUMT00000327164//OTTHUMT00000327157	---	Coding	---	AK297031//AK297803//BT007074	uc011jyz.2//uc011jyy.2//uc003swa.2//uc003swc.3//uc003swb.3	NM_002510//NM_001005340	chr7	+	23235967	23275110	7p15
TC13000100.hg.4	0.000354	up	14.941	5.76191	5.07101	6.86423	5.07705	6.06081	11.4669	8.57843	10.541	8.90328	8.85146	ALOX5AP	arachidonate 5-lipoxygenase-activating protein	ENST00000479597//ENST00000380490	241	OTTHUMT00000044373//OTTHUMT00000044372	---	Coding	---	---	uc001utf.2//uc010tdr.2	NM_001204406//NM_001629	chr13	+	30713478	30764428	13q12
TC19002629.hg.4	0.000669	up	14.8801	6.67882	6.68678	7.27452	6.59082	6.4249	13.0443	10.4858	11.1609	9.18109	9.26037	IFI30	interferon, gamma-inducible protein 30	ENST00000407280	10437	---	---	Coding	---	---	uc002nic.1	NM_006332	chr19	+	18173769	18178117	19p13.1
TC01002807.hg.4	0.00793921	up	14.7159	4.98873	5.78533	6.76625	5.92887	6.30046	12.2565	10.6015	9.3106	6.01227	10.9852	ELTD1	EGF, latrophilin and seven transmembrane domain containing 1	ENST00000370742	64123	OTTHUMT00000026860//OTTHUMT00000026859	---	Coding	---	---	uc001diq.4	NM_022159	chr1	-	78889764	79006810	1p33-p32
TC06000909.hg.4	0.000377	up	14.5977	6.05536	5.95429	7.23219	4.68424	8.02374	10.8457	9.7186	10.9004	9.26893	10.5545	MARCKS	myristoylated alanine-rich protein kinase C substrate	ENST00000368635	4082	OTTHUMT00000041903	---	Coding	---	---	uc003pvy.4	NM_002356	chr6	+	113857348	113863475	6q22.2
TC16000454.hg.4	0.00161279	up	14.5592	9.68053	10.7776	11.603	10.6421	13.6356	14.1467	14.1728	16.5754	15.9944	14.7689	MMP2	matrix metallopeptidase 2 (gelatinase A, 72kDa gelatinase, 72kDa type IV collagenase)	ENST00000219070//ENST00000543485//ENST00000437642	4313	OTTHUMT00000256913	---	Coding	---	AK301536	uc010ccc.3//uc010vhd.2//uc002ehz.4	NM_004530//NM_001127891	chr16	+	55478971	55506691	16q13-q21
TC11000809.hg.4	0.000136	up	14.4037	9.08467	7.67738	7.4695	7.84958	8.08505	10.1192	11.5229	12.742	12.6356	12.3883	SERPINH1	serpin peptidase inhibitor, clade H (heat shock protein 47), member 1, (collagen binding protein 1)	ENST00000528990//ENST00000525876//ENST00000533603//ENST00000530284//ENST00000524558//ENST00000358171//ENST00000421448	871	---	---	Coding	---	AK094047//AK122936//AK309905	uc009yuf.3//uc001ows.3//uc009yug.3//uc001owt.3//uc001owr.3	NM_001207014//NM_001235	chr11	+	75562056	75572804	11q13.5
TC07000815.hg.4	0.000195	up	14.1034	5.11749	6.58777	6.30306	5.85541	5.73031	10.8357	8.60013	9.45105	8.66	11.137	MEST	mesoderm specific transcript homolog (mouse)//mesoderm specific transcript	ENST00000393187//ENST00000223215//ENST00000416162//ENST00000463263//ENST00000341441//ENST00000378576//ENST00000437945	4232	OTTHUMT00000345204//OTTHUMT00000345184//OTTHUMT00000345186//OTTHUMT00000345195//OTTHUMT00000345187//OTTHUMT00000345202//OTTHUMT00000345200//OTTHUMT00000345198//OTTHUMT00000345197//OTTHUMT00000345183//OTTHUMT00000345196//OTTHUMT00000345201//OTTHUMT00000345203//OTTHUMT00000345194//OTTHUMT00000345205//OTTHUMT00000345185//OTTHUMT00000345199	---	Coding	---	---	uc022alp.1//uc003vqc.3//uc003vqf.3//uc003vqd.3//uc003vqg.3//uc011kph.2	NM_001253900//NM_177524//NM_002402//NM_001253901//NM_177525//NM_001253902	chr7	+	130486175	130506297	7q32
TC05002043.hg.4	0.000887	up	13.82	5.59367	8.7827	7.67478	8.99471	7.78017	11.555	10.027	12.6369	11.7512	11.7994	SLIT3	slit homolog 3 (Drosophila)	ENST00000519560//ENST00000521130//ENST00000404867//ENST00000332966	6586	OTTHUMT00000371506//OTTHUMT00000371520//OTTHUMT00000376173//OTTHUMT00000371505//OTTHUMT00000252792//OTTHUMT00000371521//OTTHUMT00000371504	---	Coding	---	BC142717//AK310549	uc010jji.2	NM_003062	chr5	-	168661740	169301129	5q35
TC21000345.hg.4	0.0110616	up	13.794	11.2756	5.55984	6.27443	6.31947	8.26955	12.0992	9.90608	11.4787	10.5083	12.6366	ADAMTS1	ADAM metallopeptidase with thrombospondin type 1 motif, 1	ENST00000284984	9510	OTTHUMT00000381381//OTTHUMT00000171651//OTTHUMT00000171652//OTTHUMT00000171653//OTTHUMT00000381380//OTTHUMT00000171650	---	Coding	---	---	uc002ymf.3	NM_006988	chr21	-	26836287	26845409	21q21.2
TC06000172.hg.4	0.000287	up	13.7677	9.52787	7.09203	8.19372	7.82336	8.9148	12.9617	12.6072	12.5521	10.4077	11.9391	HIST1H4A//HIST1H4C//HIST1H4K//HIST1H4J//HIST1H4H//HIST1H4I//HIST1H4B//HIST2H4A//HIST2H4B//HIST1H4L//HIST4H4//HIST1H4E//HIST1H4D//HIST1H4F	histone cluster 1, H4h//histone cluster 1, H4l//histone cluster 1, H4e//histone cluster 1, H4c//histone cluster 4, H4//histone cluster 1, H4a//histone cluster 1, H4d//histone cluster 1, H4b//histone cluster 1, H4i//histone cluster 2, H4a//histone cluster 1, H4k//histone cluster 2, H4b//histone cluster 1, H4f//histone cluster 1, H4j	ENST00000360441	8360//8294//8365//8359//8361//8368//8362//8363//8364//8370//554313//8367//8366//121504	OTTHUMT00000040104	---	Coding	---	---	uc003ngy.3	NM_003545	chr6	+	26204630	26206038	6p21.33//6p22.1//1q21//1q21.2//12p12.3
TC0X000807.hg.4	0.00717277	up	13.6005	12.8683	7.67335	8.14863	8.7103	11.1885	12.5248	13.1687	14.3415	14.2023	13.1798	MXRA5	matrix-remodelling associated 5	ENST00000217939//ENST00000381114	25878	OTTHUMT00000055655	---	Coding	---	---	uc004crg.4	NM_015419	chrX	-	3308565	3346643	Xp22.33
TC19001787.hg.4	0.00349225	up	13.4174	5.42708	4.28638	5.47071	4.69437	4.68014	11.8841	7.87825	9.1702	7.3522	7.00407	FPR1	formyl peptide receptor 1	ENST00000304748	2357	---	---	Coding	---	---	uc021uyn.1//uc002pxq.3	NM_001193306//NM_002029	chr19	-	51745770	51751897	19q13.4
TC03001583.hg.4	0.000237	up	13.0316	5.08175	4.94245	4.75906	4.55032	5.62251	8.71569	6.91183	10.4582	8.65519	8.73488	VGLL3	vestigial like 3 (Drosophila)//vestigial-like family member 3	ENST00000398399//ENST00000383698	389136	OTTHUMT00000352806//OTTHUMT00000352807//OTTHUMT00000352805	---	Coding	---	---	uc003dqn.3	NM_016206	chr3	-	86937969	86991119	3p12.1
TC12001171.hg.4	0.00273438	up	12.9814	3.68787	4.45315	5.42887	4.3192	4.40981	11.0306	6.6745	8.94752	6.97297	7.16519	C3AR1	complement component 3a receptor 1	ENST00000307637	719	---	---	Coding	---	---	uc001qtv.1	NM_004054	chr12	-	8058302	8066471	12p13.31
TC08001396.hg.4	0.000315	up	12.9272	5.0587	6.84587	7.34873	6.8597	6.78255	9.76002	10.6733	8.69903	11.3428	10.8821	MMP16	matrix metallopeptidase 16 (membrane-inserted)	ENST00000286614//ENST00000544227	4325	OTTHUMT00000375304//OTTHUMT00000375307//OTTHUMT00000375306//OTTHUMT00000375308	---	Coding	---	AL136588	uc003yeb.4	NM_005941	chr8	-	88032009	88328025	8q21.3
TC18000047.hg.4	0.000344	up	12.6431	12.196	9.13262	10.9323	9.96353	11.8888	14.2772	14.6001	15.2451	14.3546	13.9376	RAB31	RAB31, member RAS oncogene family	ENST00000435762//ENST00000306096	11031	---	---	Coding	---	---	uc002kog.2	NM_006868	chr18	+	9708231	9862556	18p11.3
TC16000374.hg.4	0.00169695	up	12.5077	5.92084	5.55163	6.05905	5.6196	5.62581	11.942	8.30608	10.3029	8.92593	7.52368	ITGAM	integrin, alpha M (complement component 3 receptor 3 subunit)	ENST00000544665//ENST00000287497	3684	---	---	Coding	---	AY187247//AK057856//AK127637	uc010can.3//uc002ebr.3//uc002ebs.1//uc002ebq.3//uc010cam.1	NM_000632//NM_001145808	chr16	+	31259967	31332892	16p11.2
TC04001366.hg.4	0.0285698	up	12.4329	8.52305	7.71431	12.2008	8.26384	11.961	15.9718	13.8239	12.2629	10.3481	14.4368	SPARCL1	SPARC-like 1 (hevin)	ENST00000282470//ENST00000418378//ENST00000503414//ENST00000438050	8404	OTTHUMT00000363611//OTTHUMT00000363610//OTTHUMT00000253059//OTTHUMT00000253060//OTTHUMT00000363609	---	Coding	---	AK304494//AK316533	uc003hqs.4//uc011cdd.2//uc010ikm.3//uc011cdc.2	NM_001128310//NM_004684	chr4	-	87473335	87531061	4q22.1
TC05001936.hg.4	0.00682467	up	12.1464	6.02971	7.01385	8.18335	8.75842	8.25924	14.1687	9.92675	12.3011	9.72932	10.131	CD74	CD74 molecule, major histocompatibility complex, class II invariant chain	ENST00000353334//ENST00000377795//ENST00000524315//ENST00000009530	972	OTTHUMT00000374304//OTTHUMT00000374182//OTTHUMT00000374183//OTTHUMT00000374181//OTTHUMT00000374177//OTTHUMT00000374306//OTTHUMT00000374180//OTTHUMT00000374176//OTTHUMT00000374179//OTTHUMT00000374178//OTTHUMT00000374302//OTTHUMT00000374303	---	Coding	---	---	uc003lsd.3//uc003lsc.3//uc003lse.3	NM_001025159//NM_001025158//NM_004355	chr5	-	150401637	150412936	5q32
TC13000655.hg.4	0.0013538	up	12.073	6.9168	5.27865	7.33393	6.00406	7.14592	12.0812	9.94072	10.6788	8.14598	9.80125	LPAR6	lysophosphatidic acid receptor 6	ENST00000345941//ENST00000378434//ENST00000465365	10161	OTTHUMT00000044873//OTTHUMT00000276283//OTTHUMT00000276285//OTTHUMT00000044874//OTTHUMT00000276281//OTTHUMT00000276280//OTTHUMT00000276282//OTTHUMT00000276284	---	Coding	---	BC039373	uc001vcf.3//uc001vcc.1//uc001vce.3//uc010acu.3	NM_005767//NM_001162498//NM_001162497	chr13	-	48389571	48444704	13q14
TC02000398.hg.4	0.00171138	up	12.0102	6.00387	5.03515	5.23931	5.57045	5.66721	11.8713	8.57216	9.41661	7.72353	7.86331	PLEK	pleckstrin	ENST00000234313	5341	OTTHUMT00000327246//OTTHUMT00000251755	---	Coding	---	AB208967	uc010fde.3//uc002sen.4	NM_002664	chr2	+	68365173	68397453	2p13.3
TC01001382.hg.4	0.000606	up	11.9171	5.80366	5.71249	7.34914	5.30827	6.81582	11.4555	9.14286	10.5793	8.62435	9.0622	FCER1G	Fc fragment of IgE, high affinity I, receptor for; gamma polypeptide	ENST00000490414//ENST00000289902//ENST00000367992	2207	OTTHUMT00000083013//OTTHUMT00000083012//OTTHUMT00000083014	---	Coding	---	---	uc001fyz.1//uc001fza.1	NM_004106	chr1	+	161215234	161220699	1q23
TC14001138.hg.4	0.000367	up	11.8165	8.13165	6.86201	7.33278	6.88231	8.91115	9.542	11.0521	12.1921	11.8586	11.2887	NID2	nidogen 2 (osteonidogen)	ENST00000541773//ENST00000316204//ENST00000395707//ENST00000216286	22795	OTTHUMT00000276888	---	Coding	---	BX648241//AK300462	uc001wzp.3//uc001wzo.3//uc010tqs.2	NM_007361	chr14	-	52004802	52069827	14q22.1
TC12001300.hg.4	0.00119538	up	11.7267	5.60526	5.35377	6.61956	4.26139	5.06903	10.5567	8.65932	7.91374	7.39553	10.1423	ABCC9	ATP-binding cassette, sub-family C (CFTR/MRP), member 9	ENST00000326684//ENST00000538350//ENST00000261200//ENST00000261201//ENST00000345162	10060	---	---	Coding	---	AK056519//BC033804	uc001rfl.1//uc001rfi.1//uc001rfh.3//uc001rfk.3	NM_005691//NM_020297	chr12	-	21797390	21941402	12p12.1
TC16000293.hg.4	0.000227	up	11.6405	7.31099	5.37073	6.04544	5.88632	7.91114	10.7753	9.41783	10.7296	9.83643	9.47087	IL4R	interleukin 4 receptor	ENST00000380925//ENST00000395762//ENST00000543915//ENST00000170630//ENST00000449195//ENST00000380922	3566	OTTHUMT00000214104	---	Coding	---	AK303255//AK314863//BC110343	---	NM_000418//NM_001008699	chr16	+	27313926	27364778	16p12.1-p11.2
TC19000634.hg.4	0.00135315	up	11.6006	4.5999	5.17302	5.08358	4.68146	4.32862	10.561	7.93753	9.05612	6.24072	7.75185	APOC1	apolipoprotein C-I	ENST00000252491	341	---	---	Coding	---	M27359//AK225971//BC055093	uc002paf.1//uc002pad.1//uc002pae.1//uc002pac.1	NM_001645	chr19	+	44914320	44919349	19q13.2
TC03000633.hg.4	0.0014546	up	11.539	7.45959	3.94165	4.29861	4.1045	4.71035	9.42654	7.70969	8.93009	8.54578	7.54483	PARP15	poly (ADP-ribose) polymerase family, member 15	ENST00000483793//ENST00000464300//ENST00000310366//ENST00000465304//ENST00000493645//ENST00000542823	165631	OTTHUMT00000356172//OTTHUMT00000355965//OTTHUMT00000356168//OTTHUMT00000356170//OTTHUMT00000356171//OTTHUMT00000355964	---	Coding	---	BC143573//BX647656//AK097515	uc003efp.1//uc003efm.2//uc003efn.2//uc003efo.1//uc011bjt.1	NM_152615//NM_001113523	chr3	+	122577602	122639047	3q21.1
TC07001355.hg.4	0.0266115	up	11.5366	9.76626	3.23659	4.43256	4.78756	5.37546	10.3094	7.76935	10.9955	8.11768	8.04721	IGFBP3	insulin-like growth factor binding protein 3	ENST00000275521//ENST00000381083//ENST00000442142//ENST00000465642//ENST00000545032//ENST00000433047//ENST00000438491//ENST00000381086	3486	OTTHUMT00000340050//OTTHUMT00000340042//OTTHUMT00000340052//OTTHUMT00000353842//OTTHUMT00000340048//OTTHUMT00000251356//OTTHUMT00000340053//OTTHUMT00000340051//OTTHUMT00000340049	---	Coding	---	AK125224	uc003tnt.3//uc003tnr.3//uc003tns.3	NM_000598//NM_001013398	chr7	-	45912245	45921874	7p13-p12
TC11001962.hg.4	0.000445	up	11.4338	5.34389	5.10411	5.82796	5.15332	6.43521	10.1839	8.58715	10.2474	7.21913	9.20296	CD248	CD248 molecule, endosialin	ENST00000311330	57124	---	---	Coding	---	---	uc001ohm.1	NM_020404	chr11	-	66314487	66317044	11q13
TC11001818.hg.4	0.00281753	up	11.4279	7.20227	5.92135	7.45189	4.95298	7.1658	12.1026	9.59933	11.1167	8.53152	8.91659	MPEG1	macrophage expressed 1	ENST00000545098//ENST00000361050	219972	OTTHUMT00000370027	---	Coding	---	---	uc001nnu.4	NM_001039396	chr11	-	59208510	59213021	11q12.1
TC12001440.hg.4	0.0249535	up	11.3959	11.713	6.99298	7.65209	8.16166	9.44593	9.27209	13.7632	10.7478	13.8445	13.8902	COL2A1	collagen, type II, alpha 1	ENST00000395281//ENST00000380518//ENST00000337299//ENST00000493991	1280	OTTHUMT00000313824//OTTHUMT00000313810//OTTHUMT00000313826//OTTHUMT00000313823//OTTHUMT00000313821//OTTHUMT00000313822//OTTHUMT00000313825//OTTHUMT00000313827	---	Coding	---	BC007252//AL834148	uc009zkw.3//uc001rqt.3//uc001rqu.3//uc001rqv.3	NM_033150//NM_001844	chr12	-	47972965	48004502	12q13.11
TC08000770.hg.4	0.00345121	up	11.3331	7.40561	4.28649	4.67721	4.68752	7.25572	8.26724	8.29199	10.8845	9.78122	8.59994	WISP1	WNT1 inducible signaling pathway protein 1	ENST00000519433//ENST00000517423//ENST00000250160//ENST00000377863//ENST00000220856	8840	OTTHUMT00000378794//OTTHUMT00000378796//OTTHUMT00000378797//OTTHUMT00000378795//OTTHUMT00000378798	---	Coding	---	EF025923	uc003yud.3//uc010mec.3//uc010meb.3//uc003yub.3//uc010med.3//uc003yuc.3	NR_037944//NM_001204869//NM_080838//NM_001204870//NM_003882	chr8	+	133191039	133231689	8q24.22
TC01003491.hg.4	0.00297521	up	11.2975	9.36618	6.66914	9.48667	8.73283	10.8052	10.687	12.6727	13.6006	12.8347	12.7548	DPT	dermatopontin	ENST00000367817	1805	OTTHUMT00000083618	---	Coding	---	---	uc001gfp.3	NM_001937	chr1	-	168695457	168729264	1q12-q23
TC06000945.hg.4	0.00145597	up	11.2251	8.27273	7.4825	7.5023	7.53876	8.20382	8.90766	10.8311	13.249	11.5498	11.9059	GJA1	gap junction protein, alpha 1, 43kDa	ENST00000282561//ENST00000440608	2697	OTTHUMT00000042023	---	Coding	---	AK294670//AK297764	uc011ebo.1//uc011ebp.1//uc003pyr.3	NM_000165	chr6	+	121435599	121449727	6q21-q23.2//6q22.31
TC13000642.hg.4	0.0071812	up	11.1948	7.19298	6.06973	7.58467	6.10399	5.99881	13.0936	9.85259	10.879	7.8047	8.74405	LCP1	lymphocyte cytosolic protein 1 (L-plastin)	ENST00000460190//ENST00000323076//ENST00000398576//ENST00000435666	3936	OTTHUMT00000044795//OTTHUMT00000044794//OTTHUMT00000044796//OTTHUMT00000044798//OTTHUMT00000044800//OTTHUMT00000044797	---	Coding	---	AK097275//AK309009//CR936795	uc001vay.4//uc001vaz.4//uc001vba.4//uc010ack.3	NM_002298	chr13	-	46125923	46211871	13q14.3
TC09001475.hg.4	7.6e-05	up	11.1751	6.93888	7.25498	8.60802	8.23097	8.70945	12.3595	10.4597	11.5107	11.509	11.3146	SVEP1	sushi, von Willebrand factor type A, EGF and pentraxin domain containing 1	ENST00000302728//ENST00000374469//ENST00000467821//ENST00000297826//ENST00000374461//ENST00000401783	79987	OTTHUMT00000053623//OTTHUMT00000053624//OTTHUMT00000053620//OTTHUMT00000053621//OTTHUMT00000053622	---	Coding	---	BC030816//BC047729//AY243503	uc010mtz.3//uc010mua.1//uc004bev.3//uc004beu.2	NM_153366	chr9	-	110365249	110579880	9q32
TC17000672.hg.4	0.00434496	up	11.122	8.84538	6.51016	7.84333	5.18367	7.49301	12.0705	9.60896	12.1325	10.3726	9.06782	ABCC3	ATP-binding cassette, sub-family C (CFTR/MRP), member 3	ENST00000427699//ENST00000285238//ENST00000515707//ENST00000510891	8714	OTTHUMT00000368084//OTTHUMT00000368090//OTTHUMT00000368083//OTTHUMT00000368086//OTTHUMT00000368092//OTTHUMT00000368133//OTTHUMT00000368135//OTTHUMT00000368087//OTTHUMT00000368130//OTTHUMT00000368132//OTTHUMT00000368089//OTTHUMT00000368091//OTTHUMT00000368085//OTTHUMT00000368088//OTTHUMT00000368131//OTTHUMT00000368134//OTTHUMT00000368136	---	Coding	---	AF154001	uc002isn.3//uc002isl.3//uc002isk.4	NM_001144070//NM_003786	chr17	+	50634777	50691702	17q22
TC08001031.hg.4	0.00373622	up	11.0791	5.0213	5.17488	6.1008	4.26498	5.19475	11.4009	7.0421	9.44995	7.80563	7.40695	DOK2	docking protein 2, 56kDa	ENST00000521910//ENST00000276420//ENST00000544659	9046	OTTHUMT00000375578//OTTHUMT00000375577//OTTHUMT00000375575//OTTHUMT00000253735//OTTHUMT00000375579//OTTHUMT00000375576	---	Coding	---	AK296671//AK226110	uc003wzy.1//uc003wzz.1//uc010lth.1//uc003wzx.1	NM_003974	chr8	-	21706390	21913860	8p21.3
TC06004076.hg.4	0.0003	up	11.0515	8.47724	7.00863	7.05153	7.19637	9.0557	11.4291	10.3267	11.7888	12.2292	10.3466	C2	complement component 2	ENST00000442278//ENST00000468407//ENST00000469372//ENST00000432397//ENST00000452323//ENST00000418949//ENST00000299367//ENST00000375493	717	OTTHUMT00000268603//OTTHUMT00000268607//OTTHUMT00000076379//OTTHUMT00000268608//OTTHUMT00000145484//OTTHUMT00000076376//OTTHUMT00000076377//OTTHUMT00000268602//OTTHUMT00000356430//OTTHUMT00000268605//OTTHUMT00000076374//OTTHUMT00000130605//OTTHUMT00000076375//OTTHUMT00000268604//OTTHUMT00000268609//OTTHUMT00000356431//OTTHUMT00000268606	---	Coding	---	AK298808//AK096258//BC029781//AK300930//BX537504	uc003nyf.3//uc010jtk.3//uc011doq.2//uc003nyc.2//uc003nyh.2//uc003nye.4//uc011dop.2	NM_001178063//NM_000063//NM_001145903	chr6	+	31897785	31945672	6p21.3
TC06004122.hg.4	0.00361137	up	10.7158	7.70917	7.4611	8.10366	7.13853	7.88413	13.7529	10.3379	12.2045	9.52726	9.58233	HLA-DRB5	major histocompatibility complex, class II, DR beta 5	ENST00000374975	3127	OTTHUMT00000076022	---	Coding	---	---	uc003obj.3	NM_002125	chr6	-	32517343	32530287	6p21.3
TC16001187.hg.4	0.0122465	up	10.6483	7.62537	3.41437	5.28287	3.75633	6.66493	6.25197	9.21477	10.1154	9.6993	8.52515	TPPP3	tubulin polymerization-promoting protein family member 3	ENST00000393957//ENST00000290942	51673	OTTHUMT00000268837//OTTHUMT00000268836	---	Coding	---	BC037798	uc002etb.3//uc002esz.3//uc002eta.3	NM_015964//NM_016140	chr16	-	67389809	67393535	16q22.1
TC07000643.hg.4	0.02789	up	10.6358	11.4433	5.08411	5.77943	6.33075	6.75929	8.22745	10.9411	11.7145	10.7472	10.821	SERPINE1	serpin peptidase inhibitor, clade E (nexin, plasminogen activator inhibitor type 1), member 1	ENST00000445463//ENST00000536888//ENST00000223095	5054	OTTHUMT00000347458	---	Coding	---	M14083//BC005927	uc022aix.1//uc003uxs.3	NM_000602//NM_001165413	chr7	+	101127089	101139266	7q22.1//7q21.3-q22
TC06004137.hg.4	0.000182	up	10.6122	6.17742	5.46794	7.09033	5.53435	5.25608	10.5218	8.428	9.9612	8.63036	9.02303	ARHGAP18	Rho GTPase activating protein 18	ENST00000463225//ENST00000368149	93663	OTTHUMT00000042185//OTTHUMT00000042187//OTTHUMT00000042186	---	Coding	---	BC143531	uc011ebw.2//uc003qbr.3	NM_033515	chr6	-	129576132	129710225	6q22.33
TC04001208.hg.4	0.0099422	up	10.5851	5.106	4.14666	5.96823	4.66612	4.57659	11.1432	8.89243	7.75567	5.16282	8.52935	KDR	kinase insert domain receptor (a type III receptor tyrosine kinase)	ENST00000263923	3791	OTTHUMT00000361581//OTTHUMT00000250645//OTTHUMT00000361580	---	Coding	---	FJ899739//X61656	uc003hat.1//uc003has.3//uc011bzx.2	NM_002253	chr4	-	55078259	55125595	4q11-q12
TC05001995.hg.4	0.00200738	up	10.5297	7.56698	6.51343	8.46119	6.0688	9.33955	12.7383	10.4952	10.4301	10.2865	10.9819	EBF1	early B-cell factor 1	ENST00000517373//ENST00000313708//ENST00000380654//ENST00000318060//ENST00000518836	1879	OTTHUMT00000374011//OTTHUMT00000374046//OTTHUMT00000374118//OTTHUMT00000374012//OTTHUMT00000374014//OTTHUMT00000252649//OTTHUMT00000374047//OTTHUMT00000374045//OTTHUMT00000374013//OTTHUMT00000374117	---	Coding	---	AK303698//AK304438	uc011ddw.2//uc010jip.3	NM_024007	chr5	-	158695915	159099780	5q34
TC04001765.hg.4	0.00469585	up	10.5282	7.80562	5.62776	6.44274	4.03974	7.77548	10.9724	8.62804	10.9959	8.9594	9.11646	VEGFC	vascular endothelial growth factor C	ENST00000280193//ENST00000507638	7424	OTTHUMT00000361991//OTTHUMT00000361992	---	Coding	---	---	uc003ius.1	NM_005429	chr4	-	176683538	176792741	4q34.3
TC04000158.hg.4	0.00394455	up	10.509	4.29503	4.48148	6.40844	4.53376	6.10693	11.2015	7.95835	8.0566	6.90843	8.6685	SLIT2	slit homolog 2 (Drosophila)	ENST00000503837//ENST00000504154//ENST00000382173//ENST00000503823//ENST00000273739//ENST00000509394	9353	OTTHUMT00000359849//OTTHUMT00000359850//OTTHUMT00000359847//OTTHUMT00000359848//OTTHUMT00000359845//OTTHUMT00000250396//OTTHUMT00000359842//OTTHUMT00000359843//OTTHUMT00000359844//OTTHUMT00000359851//OTTHUMT00000359841	---	Coding	---	BC143978	uc003gpr.1//uc003gps.1	NM_004787	chr4	+	20253260	20620561	4p15.2
TC04001062.hg.4	0.0010305	up	10.4602	4.41409	4.05599	6.01699	3.80015	5.05302	9.67236	7.40327	7.43091	6.77376	8.99412	LDB2	LIM domain binding 2	ENST00000304523//ENST00000502640//ENST00000503829//ENST00000503178//ENST00000441778//ENST00000515064	9079	OTTHUMT00000359764//OTTHUMT00000359766//OTTHUMT00000359773//OTTHUMT00000359777//OTTHUMT00000359771//OTTHUMT00000359765//OTTHUMT00000250321//OTTHUMT00000359778//OTTHUMT00000359772//OTTHUMT00000359770//OTTHUMT00000359774//OTTHUMT00000359775//OTTHUMT00000359769//OTTHUMT00000359763//OTTHUMT00000359768//OTTHUMT00000359767	---	Coding	---	AK300119//AK226029//AK294588	uc011bxi.2//uc003gpa.3//uc003goz.3//uc003gpb.3//uc010iee.3	NM_001130834//NM_001290	chr4	-	16501541	16898809	4p16
TC13000563.hg.4	4.93e-05	up	10.356	4.0271	3.17008	3.27887	3.61159	4.25097	7.507	5.69852	7.80529	6.78212	7.40767	DCLK1	doublecortin-like kinase 1	ENST00000255448//ENST00000399319//ENST00000379892//ENST00000460982//ENST00000379893//ENST00000539451//ENST00000360631	9201	OTTHUMT00000044478//OTTHUMT00000044483//OTTHUMT00000044489//OTTHUMT00000044490//OTTHUMT00000044485//OTTHUMT00000044488//OTTHUMT00000044487	---	Coding	---	AK308925	uc001uve.4//uc001uvh.4//uc010abk.3//uc010teh.2//uc001uvf.3	NM_001195416//NM_001195430//NM_004734//NM_001195415	chr13	-	35768652	36131377	13q13
TC17000906.hg.4	6.14e-06	up	10.3124	4.23257	4.38322	4.15726	3.57084	4.03824	7.62979	7.60258	8.21807	6.43146	7.33179	C1QTNF1	C1q and tumor necrosis factor related protein 1	ENST00000339142//ENST00000392445//ENST00000354124//ENST00000392444//ENST00000311661	114897	---	---	Coding	---	AJ272138//AK172767	uc002jwr.4//uc002jwt.3	NM_198594//NM_198593//NM_030968	chr17	+	79024169	79049788	17q25.3
TC05001151.hg.4	0.000246	up	10.2987	7.92386	6.852	7.63967	5.83767	7.21541	11.1587	9.84858	11.6304	10.0792	9.57365	SEMA5A	sema domain, seven thrombospondin repeats (type 1 and type 1-like), transmembrane domain (TM) and short cytoplasmic domain, (semaphorin) 5A	ENST00000382496	9037	OTTHUMT00000365998//OTTHUMT00000365999//OTTHUMT00000365997//OTTHUMT00000206989	---	Coding	---	---	uc003jek.2	NM_003966	chr5	-	9035026	9546121	5p15.2
TC0Y000006.hg.4	0.00407533	up	10.2751	5.11662	4.45587	5.42205	4.28082	5.70211	10.7915	6.74977	9.38144	6.56264	8.29752	CSF2RA	colony stimulating factor 2 receptor, alpha, low-affinity (granulocyte-macrophage)	ENST00000381529//ENST00000417535//ENST00000355432//ENST00000381524//ENST00000498153//ENST00000355805//ENST00000381509//ENST00000381500//ENST00000501036//ENST00000361536//ENST00000381507//ENST00000432318	1438	---	---	Coding	---	---	uc004fpd.2//uc004fpe.2//uc010nvv.2//uc004fpb.2//uc010nvt.2//uc004fpa.2//uc010nvu.2//uc004fpc.2//uc011nai.1//uc011naj.1	NM_001161529//NM_001161530//NR_027760//NM_001161532//NM_001161531//NM_172247//NM_172249//NM_006140//NM_172246//NM_172245	chrY	+	1268800	1310381	Xp22.32 and Yp11.3
TC04001226.hg.4	0.00407582	up	10.2467	12.4079	7.77805	9.879	9.73969	11.6005	13.7365	14.2004	13.8342	12.6942	13.7254	IGFBP7	insulin-like growth factor binding protein 7	ENST00000295666//ENST00000512512//ENST00000537922	3490	OTTHUMT00000250693//OTTHUMT00000362249//OTTHUMT00000362250	---	Coding	---	---	uc003hcn.3//uc011cag.2	NM_001553//NM_001253835	chr4	-	57030773	57110385	4q12
TC07000036.hg.4	0.0005	up	10.2276	6.43439	5.26922	5.97824	6.52745	6.98174	10.0279	9.19529	11.3065	9.27779	8.15554	TTYH3	tweety family member 3//tweety homolog 3 (Drosophila)	ENST00000403167//ENST00000258796//ENST00000477439//ENST00000407643	80727	OTTHUMT00000325083//OTTHUMT00000325252//OTTHUMT00000325249//OTTHUMT00000325251//OTTHUMT00000325250//OTTHUMT00000325082//OTTHUMT00000325084	---	Coding	---	AK074158//AK124608	uc003smp.3//uc010ksn.3//uc003smq.3	NM_025250	chr7	+	2631951	2664802	7p22
TC11001786.hg.4	0.00248861	up	10.1958	3.60732	3.65739	3.50555	3.2164	3.6696	7.7275	7.08993	7.47112	3.89868	8.21856	APLNR	apelin receptor	ENST00000326830//ENST00000257254//ENST00000444275	187	---	---	Coding	---	---	uc001njn.4//uc001njo.3	NR_027991//NM_005161	chr11	-	57233577	57237453	11q12
TC07000235.hg.4	0.00126619	up	10.0925	6.33842	3.99972	4.19154	4.62948	6.50783	7.36402	8.67263	9.2922	7.57602	9.43816	ANLN	anillin, actin binding protein	ENST00000396068//ENST00000265748//ENST00000495714	54443	OTTHUMT00000218582//OTTHUMT00000337747//OTTHUMT00000337750//OTTHUMT00000337753//OTTHUMT00000337754//OTTHUMT00000337749//OTTHUMT00000337752//OTTHUMT00000337746//OTTHUMT00000337751//OTTHUMT00000337745//OTTHUMT00000337748//OTTHUMT00000337742//OTTHUMT00000337744	---	Coding	---	AK299803//AK291254//BC070066	uc010kxe.3//uc011kaz.2//uc003tff.3//uc003tfg.3	NM_018685	chr7	+	36389806	36453791	7p15-p14
TC0X000171.hg.4	0.0045822	up	10.0425	7.90415	7.15227	7.49593	6.11435	7.64527	12.9069	9.19978	12.0794	9.72422	9.04203	CYBB	cytochrome b-245, beta polypeptide	ENST00000545017//ENST00000492288//ENST00000378588//ENST00000536160	1536	OTTHUMT00000080881//OTTHUMT00000080882	---	Coding	---	AK301491//AK301476//AK304033	uc004ddr.2//uc011mke.1//uc011mkf.1//uc011mkg.1	NM_000397	chrX	+	37780011	37813461	Xp21.1
TC02002480.hg.4	0.00913821	up	9.97555	15.0843	10.4486	13.1496	12.5237	14.3897	14.2906	16.9002	17.2144	17.076	16.7068	FAP	fibroblast activation protein, alpha	ENST00000463399//ENST00000188790//ENST00000443424	2191	OTTHUMT00000332858//OTTHUMT00000332854//OTTHUMT00000332856//OTTHUMT00000338544//OTTHUMT00000332978//OTTHUMT00000332857//OTTHUMT00000332982//OTTHUMT00000332852//OTTHUMT00000332855//OTTHUMT00000332979//OTTHUMT00000332980//OTTHUMT00000332976//OTTHUMT00000332977	---	Coding	---	AL832166//AK309260//AK297118	uc002ucd.3//uc010fpc.3//uc010fpe.1//uc010zct.2	NM_004460	chr2	-	162170684	162245151	2q23
TC01000909.hg.4	0.00367951	up	9.95726	5.90784	6.98515	7.4807	6.35852	6.21651	12.2273	9.44112	9.65381	7.54816	10.6571	S1PR1	sphingosine-1-phosphate receptor 1	ENST00000424264//ENST00000305352//ENST00000475821	1901	OTTHUMT00000029909//OTTHUMT00000029908//OTTHUMT00000029910	---	Coding	---	AK297005	uc009weg.2//uc001dud.2	NM_001400	chr1	+	101236749	101241520	1p21
TC02000500.hg.4	0.00046	up	9.95484	11.5902	9.78361	11.4683	11.2975	12.6078	15.2538	14.3645	15.6016	13.496	14.6085	TMSB10	thymosin beta 10	ENST00000233143	9168	OTTHUMT00000252302	---	Coding	---	---	uc002sow.1	NM_021103	chr2	+	84905625	84906675	2p11.2
TC09000687.hg.4	0.000569	up	9.92182	5.89992	4.45596	5.96326	4.71922	7.04576	9.20265	9.01004	10.032	7.71713	8.67538	TMSB4XP4	thymosin beta 4, X-linked pseudogene 4	ENST00000323496	---	OTTHUMT00000054417	---	Coding	---	---	---	---	chr9	+	128342153	128342770	---
TC11002366.hg.4	0.00353266	up	9.89865	6.1063	5.79869	6.22651	5.2108	6.28942	11.209	9.87363	9.11904	6.41716	9.54905	MIR6756//MCAM	microRNA 6756//melanoma cell adhesion molecule	ENST00000544809//ENST00000264036//ENST00000392814//ENST00000529295	4162//102465453	---	---	Coding	---	AJ297452	uc001pwg.1//uc001pwf.3	NM_006500	chr11	-	119308524	119317130	11q23.3
TC03003402.hg.4	0.0136332	up	9.85264	4.94212	3.63049	7.52174	4.25359	4.98662	9.65144	10.5829	8.08939	5.92473	7.58867	TM4SF19	transmembrane 4 L six family member 19	ENST00000273695//ENST00000446879//ENST00000454715	116211	OTTHUMT00000341175//OTTHUMT00000341174//OTTHUMT00000341177//OTTHUMT00000341178	---	Coding	---	AK310209	uc003fwl.2//uc011btv.2//uc021xjs.1//uc010iad.2	NM_001204897//NM_001204898//NM_138461	chr3	-	196319342	196338503	3q29
TC17000766.hg.4	0.000301	up	9.70388	8.06339	7.76842	7.69937	6.1423	6.75904	11.8048	10.6923	10.2924	9.30291	10.733	ACE	angiotensin I converting enzyme//angiotensin I converting enzyme (peptidyl-dipeptidase A) 1	ENST00000413513//ENST00000421982//ENST00000290866//ENST00000290863//ENST00000538928//ENST00000490216//ENST00000428043	1636	OTTHUMT00000337675	---	Coding	---	AK309514//M29981//AK300516//AK302019//AK296566	uc010ddv.2//uc002jau.2//uc010wph.2//uc010wpj.2//uc002jav.2//uc010wpi.2//uc010ddu.2//uc010wpk.2	NM_000789//NM_152830//NM_001178057	chr17	+	63477061	63521848	17q23.3
TC11002116.hg.4	0.000615	up	9.6289	6.84487	6.21115	5.82043	5.58652	7.26102	9.48101	8.93998	11.5466	8.59689	9.49634	LRRC32	leucine rich repeat containing 32	ENST00000407242//ENST00000404995//ENST00000464145//ENST00000260061	2615	OTTHUMT00000324588//OTTHUMT00000257927//OTTHUMT00000257926//OTTHUMT00000257928	---	Coding	---	AK314971	uc001oxq.4//uc001oxr.4//uc010rsf.2	NM_005512//NM_001128922	chr11	-	76657524	76670747	11q13.5-q14
TC01002708.hg.4	0.00344431	up	9.55964	7.49674	3.93203	3.63736	3.67018	4.90212	8.96725	7.14264	8.27608	7.50569	8.03156	JUN	jun proto-oncogene//jun oncogene	ENST00000371222	3725	OTTHUMT00000023042	---	Coding	---	---	uc001cze.3	NM_002228	chr1	-	58780788	58784327	1p32-p31
TC02001206.hg.4	0.0160382	up	9.54634	12.5907	7.27414	8.93675	8.14981	10.7872	14.0602	11.8361	13.5884	12.9378	11.5908	NRP2	neuropilin 2	ENST00000272849//ENST00000357785//ENST00000540841//ENST00000340626//ENST00000540178//ENST00000357118//ENST00000360409//ENST00000412873//ENST00000355117//ENST00000485684//ENST00000417189	8828	OTTHUMT00000336470//OTTHUMT00000336466//OTTHUMT00000336471//OTTHUMT00000336475//OTTHUMT00000336474//OTTHUMT00000256393//OTTHUMT00000336469//OTTHUMT00000336477//OTTHUMT00000336473//OTTHUMT00000336468//OTTHUMT00000336467//OTTHUMT00000336479//OTTHUMT00000336478//OTTHUMT00000256392//OTTHUMT00000336465//OTTHUMT00000336472//OTTHUMT00000336476	---	Coding	---	AK290934	uc002vat.3//uc002vaw.3//uc002vav.3//uc002vau.3//uc002vax.3//uc002vay.3//uc010fud.3	NM_003872//NM_201279//NM_018534//NM_201266//NM_201267//NM_201264	chr2	+	205681838	205798133	2q33.3
TC05002062.hg.4	0.000441	up	9.52704	7.13453	5.79737	6.30247	5.7209	7.77136	10.0111	8.35485	10.8532	10.0353	9.73225	SH3PXD2B	SH3 and PX domains 2B	ENST00000523651//ENST00000519643//ENST00000311601	285590	OTTHUMT00000372452//OTTHUMT00000376247//OTTHUMT00000372450//OTTHUMT00000372449	---	Coding	---	AK128871	uc003mbs.1//uc003mbr.3	NM_001017995	chr5	-	172325181	172454523	5q35.1
TC21000249.hg.4	0.00877396	up	9.42278	13.6307	9.7675	10.3688	10.9837	12.0418	12.3009	14.8393	16.0776	15.4688	14.2867	COL6A1	collagen, type VI, alpha 1	ENST00000361866//ENST00000498614//ENST00000538397//ENST00000546256	1291	OTTHUMT00000206877//OTTHUMT00000206882//OTTHUMT00000206881//OTTHUMT00000206878//OTTHUMT00000206880//OTTHUMT00000206879	---	Coding	---	BC022236	uc002zhu.1//uc002zhv.1	NM_001848	chr21	+	45981737	46005050	21q22.3
TC06000051.hg.4	0.00340615	up	9.38099	5.65649	5.42415	6.05251	5.23818	6.29964	11.189	7.89428	10.2607	7.09829	8.37746	LY86	lymphocyte antigen 86	ENST00000230568//ENST00000379953	9450	OTTHUMT00000039762	---	Coding	---	AY931019	uc003mwz.1//uc003mwy.1	NM_004271	chr6	+	6588108	6654983	6p25.1
TC03003350.hg.4	0.000379	up	9.37634	6.24716	4.43326	5.47164	5.2042	6.89279	8.98754	9.04812	9.36999	9.4647	7.52383	CLEC3B	C-type lectin domain family 3, member B	ENST00000296130//ENST00000428034	7123	OTTHUMT00000256745//OTTHUMT00000346993	---	Coding	---	---	uc003cok.4	NM_003278	chr3	+	45026183	45036071	3p22-p21.3
TC10001053.hg.4	0.0012717	up	9.35774	4.36963	5.086	5.06758	5.09588	4.0824	9.9368	7.50847	8.6144	6.15127	7.62135	FRMD4A	FERM domain containing 4A	ENST00000357447//ENST00000342409//ENST00000358621//ENST00000492155//ENST00000378503	55691	OTTHUMT00000046891//OTTHUMT00000046889//OTTHUMT00000046894//OTTHUMT00000046896//OTTHUMT00000046892//OTTHUMT00000046890//OTTHUMT00000046887//OTTHUMT00000046888//OTTHUMT00000046893//OTTHUMT00000046897	---	Coding	---	AK001072//BC018891//AK289693	uc001imu.1//uc001ims.3//uc001imv.3//uc009xjf.1	NM_018027	chr10	-	13643706	14462144	10p13
TC02002638.hg.4	0.00469521	up	9.32534	5.647	5.68832	5.91632	6.54267	6.43761	11.7075	8.84396	9.72426	6.67035	9.39156	HECW2	HECT, C2 and WW domain containing E3 ubiquitin protein ligase 2	ENST00000409111//ENST00000260983	57520	OTTHUMT00000335316//OTTHUMT00000335315//OTTHUMT00000335318//OTTHUMT00000335317//OTTHUMT00000335314//OTTHUMT00000335199	---	Coding	---	CR749424	uc002utm.1//uc002utl.1	NM_020760	chr2	-	196199253	196593692	2q32.3
TC14000297.hg.4	0.000761	up	9.23308	7.31242	5.01973	6.74829	6.55699	7.82187	8.89339	9.12567	10.8681	10.4877	10.1185	FRMD6	FERM domain containing 6	ENST00000344768//ENST00000557103//ENST00000554167//ENST00000395718//ENST00000553556//ENST00000356218	122786	OTTHUMT00000276881//OTTHUMT00000276880	---	Coding	---	AK126521//AK055545//BC029870//BX647239	uc001wzg.3//uc001wzc.3//uc001wzd.3//uc001wze.3//uc001wzf.3	NM_152330//NM_001042481	chr14	+	51489137	51730727	14q22.1
TC02002544.hg.4	0.0001	up	9.21396	5.74502	6.04499	6.11602	4.56769	4.57108	7.96149	8.70308	8.6797	8.12867	9.59095	CHN1	chimerin (chimaerin) 1//chimerin 1	ENST00000409597//ENST00000488080//ENST00000295497//ENST00000409156//ENST00000409900	1123	OTTHUMT00000334459//OTTHUMT00000334458//OTTHUMT00000334454//OTTHUMT00000334467//OTTHUMT00000334453//OTTHUMT00000334455//OTTHUMT00000334461//OTTHUMT00000334462//OTTHUMT00000334464//OTTHUMT00000334469//OTTHUMT00000334468//OTTHUMT00000334470//OTTHUMT00000334466//OTTHUMT00000334465//OTTHUMT00000334457//OTTHUMT00000334460//OTTHUMT00000334456//OTTHUMT00000334463	---	Coding	---	---	uc002ujj.3//uc010zeq.2//uc002ujg.3//uc002uji.3	NM_001206602//NR_038133//NM_001025201//NM_001822	chr2	-	174799314	175005379	2q31.1
TC18000433.hg.4	2.65e-05	up	9.20556	5.2919	5.027	3.9258	4.71666	4.26684	7.08101	7.33237	8.30061	7.98211	8.54464	CDH2	cadherin 2, type 1, N-cadherin (neuronal)	ENST00000269141//ENST00000399380	1000	OTTHUMT00000314047//OTTHUMT00000139363//OTTHUMT00000314046//OTTHUMT00000139289//OTTHUMT00000133246	---	Coding	---	AK302831	uc010xbn.1//uc002kwg.2	NM_001792	chr18	-	27950966	28177481	18q11.2
TC14000523.hg.4	0.0047692	up	9.13696	3.7392	3.15562	3.54042	3.75662	4.23266	9.85091	6.20631	7.14691	5.17632	6.00263	GPR65	G protein-coupled receptor 65	ENST00000267549	8477	OTTHUMT00000071564	---	Coding	---	---	uc001xvv.3	NM_003608	chr14	+	88005124	88014811	14q31-q32.1
TC10001212.hg.4	0.0152212	up	9.11824	5.51455	4.53277	5.30729	4.91289	6.75232	12.1054	7.96523	8.54879	6.20002	8.14416	CXCL12	chemokine (C-X-C motif) ligand 12 (stromal cell-derived factor 1)//chemokine (C-X-C motif) ligand 12	ENST00000374429//ENST00000343575//ENST00000395794//ENST00000395793//ENST00000395795//ENST00000374426//ENST00000496375	6387	OTTHUMT00000047739//OTTHUMT00000358153//OTTHUMT00000358151//OTTHUMT00000358152//OTTHUMT00000047738//OTTHUMT00000047737//OTTHUMT00000358150	---	Coding	---	---	uc001jbh.3//uc001jbi.3//uc021ppm.1	NM_000609//NM_001033886//NM_001178134//NM_199168	chr10	-	44297590	44386493	10q11.1
TC01003057.hg.4	0.0197235	up	9.11241	5.09333	3.62785	4.54453	4.59269	5.17973	11.8166	6.47933	8.0527	6.00468	6.62394	FCGR1C//FCGR1B//FCGR1A	Fc fragment of IgG, high affinity Ib, receptor (CD64)//Fc fragment of IgG, high affinity Ia, receptor (CD64)//Fc fragment of IgG, high affinity Ic, receptor (CD64), pseudogene	ENST00000369384//ENST00000472543//ENST00000369383	100132417//2209//2210	OTTHUMT00000098246//OTTHUMT00000098244//OTTHUMT00000098243//OTTHUMT00000098242//OTTHUMT00000098241//OTTHUMT00000098245	---	Coding	---	AK308886	uc010oxl.2//uc001eiq.3//uc001eip.3//uc009whr.2//uc009whs.2	NM_001017986//NM_001244910//NR_045213//NM_001004340	chr1	+	143874742	143884581	1q21.2-q21.3//1q21.2//1p11.2
TC19001517.hg.4	0.00724753	up	9.06156	9.40698	7.80215	9.41642	6.88072	8.3324	13.888	11.5084	11.7107	9.18112	11.4492	GMFG	glia maturation factor, gamma	ENST00000253054	9535	---	---	Coding	---	BC061922	uc002okz.4//uc002okx.4	NM_004877	chr19	-	39328359	39336086	19q13.2
TC18000202.hg.4	0.000944	up	9.02807	6.19958	3.99212	3.96076	4.62939	5.82828	8.27134	7.26559	9.62987	7.68597	7.62947	NEDD4L	neural precursor cell expressed, developmentally down-regulated 4-like, E3 ubiquitin protein ligase	ENST00000256830//ENST00000382850//ENST00000456173//ENST00000431212//ENST00000256832//ENST00000356462//ENST00000435432//ENST00000400345//ENST00000456986//ENST00000357895	23327	---	---	Coding	---	AY243322//AY751751//AL137469//AY243321	uc002lgy.3//uc002lhg.3//uc002lhh.2//uc010dpm.1//uc002lhe.2//uc010dpl.2//uc002lha.1//uc002lgz.3//uc002lhb.2//uc010xee.1//uc002lhc.2//uc002lhf.3//uc002lhd.2//uc002lgx.3	NM_001144966//NM_001144970//NM_015277//NM_001243960//NM_001144964//NM_001144971//NM_001144969//NM_001144967//NM_001144968//NM_001144965	chr18	+	58044378	58401540	18q21
TC02002605.hg.4	0.0127953	up	8.96463	4.90624	3.29459	5.37245	4.22471	4.45494	9.43748	8.75527	6.4209	4.53762	8.92287	CALCRL	calcitonin receptor-like	ENST00000409998//ENST00000479784//ENST00000410068//ENST00000392370	10203	OTTHUMT00000334655//OTTHUMT00000334653//OTTHUMT00000334648//OTTHUMT00000334649//OTTHUMT00000334650//OTTHUMT00000334652//OTTHUMT00000334654//OTTHUMT00000255883//OTTHUMT00000334651	---	Coding	---	DQ280491//AK292998	---	NM_005795	chr2	-	187343122	187448460	2q32.1
TC19001274.hg.4	0.00474081	up	8.86746	4.64912	4.80139	6.12849	4.73529	5.06326	9.98937	8.514	7.38942	5.72773	9.49965	PLVAP	plasmalemma vesicle associated protein	ENST00000252590	83483	---	---	Coding	---	---	uc002ngk.1	NM_031310	chr19	-	17351455	17377339	19p13.2
TC04001657.hg.4	0.000921	up	8.83196	3.89914	3.81451	3.72676	4.20839	3.75734	6.95905	6.72553	8.33709	4.94417	8.15396	SFRP2	secreted frizzled-related protein 2	ENST00000274063	6423	OTTHUMT00000365296	---	Coding	---	---	uc003inv.1	NM_003013	chr4	-	153780590	153789120	4q31.3
TC11000117.hg.4	0.00147379	up	8.82571	7.04803	6.30208	6.97218	6.08631	6.59938	11.9676	8.64607	10.2073	8.45715	9.4384	TRIM22//OR56B1	tripartite motif containing 22//olfactory receptor, family 56, subfamily B, member 1//tripartite motif-containing 22	ENST00000379965//ENST00000317121//ENST00000545338//ENST00000455293	387748//10346	OTTHUMT00000143394//OTTHUMT00000268439//OTTHUMT00000143392//OTTHUMT00000143387//OTTHUMT00000143393//OTTHUMT00000143395//OTTHUMT00000268440//OTTHUMT00000143354//OTTHUMT00000143391//OTTHUMT00000143389//OTTHUMT00000143388//OTTHUMT00000143390	---	Coding	---	AK301192//AK308796	uc009yet.2//uc009yes.3//uc001mbr.3//uc001mbt.2//uc010qzm.2	NM_001199573//NM_006074//NM_001005180	chr11	+	5689587	5800529	11p15//11p15.4
TC17000539.hg.4	0.00789626	up	8.77807	10.3802	6.86545	7.00237	7.44268	7.52531	8.60051	11.8249	11.3052	11.1671	11.9877	AOC2	amine oxidase, copper containing 2 (retina-specific)	ENST00000452774//ENST00000253799	314	---	---	Coding	---	---	uc002ibt.3//uc002ibu.3	NM_009590//NM_001158	chr17	+	42844592	42850707	17q21
TC16000514.hg.4	0.00554456	up	8.72233	3.31252	3.34432	3.93113	3.08938	3.35637	8.93629	6.89737	6.05903	3.85909	6.90552	CDH5	cadherin 5, type 2 (vascular endothelium)	ENST00000379531//ENST00000539262//ENST00000539168//ENST00000341529	1003	OTTHUMT00000268767	---	Coding	---	---	uc002eom.4	NM_001795	chr16	+	66366622	66404786	16q22.1
TC06001830.hg.4	0.0154826	up	8.68088	9.91702	5.50672	6.64923	5.34675	8.69288	8.62875	10.7519	11.498	10.5581	10.2649	RAB23	RAB23, member RAS oncogene family	ENST00000468148//ENST00000317483//ENST00000344445	51715	OTTHUMT00000041043//OTTHUMT00000041042	---	Coding	---	AF161486//AK311123	uc010kac.3//uc010kad.3//uc003pdt.3//uc003pds.3	NM_016277//NM_183227	chr6	-	57188783	57222303	6p11
TC06001826.hg.4	0.000654	up	8.64262	3.78789	3.68779	4.54149	5.36648	4.41481	5.93105	6.97205	8.792	7.50332	8.15739	COL21A1	collagen, type XXI, alpha 1	ENST00000370811//ENST00000244728//ENST00000467045//ENST00000370808//ENST00000370819//ENST00000535941	81578	OTTHUMT00000041006//OTTHUMT00000041012//OTTHUMT00000041007//OTTHUMT00000041010//OTTHUMT00000041009//OTTHUMT00000041011//OTTHUMT00000041005//OTTHUMT00000315866//OTTHUMT00000315867//OTTHUMT00000041004//OTTHUMT00000315868	---	Coding	---	BC143865//BC143863//AK096444//AK126586//AF370383//BC143864//AF330693	uc011dxi.1//uc011dxg.2//uc003pcs.3//uc003pcr.3//uc010jzz.3//uc003pcu.1//uc003pct.1	NM_030820	chr6	-	56056590	56394094	6p12.3-p11.2|6p12.3-p11.2
TC07001206.hg.4	0.000294	up	8.63072	7.82255	6.41043	6.1605	5.05935	6.37312	8.68401	9.3125	10.2696	9.71491	9.39236	OSBPL3	oxysterol binding protein-like 3	ENST00000431825//ENST00000353930//ENST00000396431//ENST00000409069//ENST00000352860//ENST00000396429//ENST00000313367//ENST00000487020	26031	OTTHUMT00000326879//OTTHUMT00000326886//OTTHUMT00000326885//OTTHUMT00000214087//OTTHUMT00000326852//OTTHUMT00000326882//OTTHUMT00000214086//OTTHUMT00000326853//OTTHUMT00000326881//OTTHUMT00000326878//OTTHUMT00000326880//OTTHUMT00000326884//OTTHUMT00000326877//OTTHUMT00000214085	---	Coding	---	AF515639//AF491786//AF491785//AF515640	uc003sxi.3//uc003sxd.3//uc003sxk.1//uc003sxj.1//uc003sxf.3//uc003sxh.3//uc003sxg.3//uc003sxe.3	NM_145322//NM_145320//NM_145321//NM_015550	chr7	-	24796539	24981634	7p15
TC05001363.hg.4	1.86e-05	up	8.59514	6.51764	5.64154	6.44723	6.37883	7.30669	10.1881	8.85662	9.38743	9.56433	9.81307	PPAP2A	phosphatidic acid phosphatase type 2A	ENST00000515132//ENST00000307259//ENST00000264775	8611	OTTHUMT00000368072//OTTHUMT00000368075//OTTHUMT00000368074//OTTHUMT00000368076//OTTHUMT00000377182//OTTHUMT00000368073	---	Coding	---	BC168254	---	NM_003711//NM_176895	chr5	-	55424854	55535050	5q11
TC09000499.hg.4	0.021601	up	8.44709	10.3714	5.20846	5.76594	6.72047	7.51749	8.29791	11.2326	11.2389	10.8897	9.31696	COL15A1	collagen, type XV, alpha 1	ENST00000467052//ENST00000536083//ENST00000375001	1306	OTTHUMT00000053387//OTTHUMT00000053386//OTTHUMT00000053388//OTTHUMT00000313645	---	Coding	---	---	---	NM_001855	chr9	+	98943179	99070787	9q21-q22
TC0X001100.hg.4	0.00403337	up	8.35976	4.96054	5.01239	5.6329	4.33297	4.82006	10.4734	6.90955	8.92375	7.27495	6.49448	VSIG4	V-set and immunoglobulin domain containing 4	ENST00000412866//ENST00000455586//ENST00000374737	11326	OTTHUMT00000056987//OTTHUMT00000056988//OTTHUMT00000056986//OTTHUMT00000056989	---	Coding	---	---	uc004dwi.2//uc004dwj.3//uc011moy.2//uc004dwh.2	NM_001100431//NM_001184830//NM_001184831//NM_007268	chrX	-	66021738	66040125	Xq12-q13.3
TC15001233.hg.4	0.00318072	up	8.35872	3.14439	3.30159	4.03798	2.79801	3.56444	8.77316	5.93669	7.19328	4.74296	5.51673	PLCB2	phospholipase C, beta 2	ENST00000543785//ENST00000557821//ENST00000456256//ENST00000260402	5330	---	---	Coding	---	BC136467//M95678//AK095454//BT006905	uc001zle.4//uc010ucm.2//uc001zld.3//uc010bbo.3	NM_004573	chr15	-	40287897	40307973	15q15
TC11000876.hg.4	0.00074	up	8.30402	4.80455	4.1076	3.81266	3.80148	4.54156	5.17688	7.47296	8.31679	7.75969	7.61059	PRSS23	protease, serine, 23	ENST00000280258//ENST00000441050//ENST00000531521//ENST00000533902	11098	---	---	Coding	---	AL832007//BC063022//AK304301	uc001pcc.1//uc001pcd.3//uc010rts.1//uc001pcb.3	NM_007173	chr11	+	86800240	86952844	11q14.1
TC04000440.hg.4	0.000588	up	8.27924	8.15287	7.52983	8.53908	8.04972	8.50077	13.131	10.5098	11.4001	10.122	10.8569	BMP2K	BMP2 inducible kinase	ENST00000264889//ENST00000335016//ENST00000502871	55589	OTTHUMT00000363455//OTTHUMT00000363456//OTTHUMT00000362865//OTTHUMT00000362867//OTTHUMT00000362866//OTTHUMT00000363454	---	Coding	---	AF527532//AL137661//AK094144	uc003hlk.3//uc010ijl.1//uc003hll.3//uc003hlj.3	NM_198892//NM_017593	chr4	+	78776342	78916372	4q21.21
TC07000627.hg.4	0.000787	up	8.27118	8.12888	7.04371	8.05065	8.91299	9.10484	9.64529	11.7261	11.9361	12.139	11.035	PCOLCE	procollagen C-endopeptidase enhancer	ENST00000223061//ENST00000496269	5118	OTTHUMT00000345287//OTTHUMT00000345293//OTTHUMT00000345290//OTTHUMT00000345285//OTTHUMT00000345286//OTTHUMT00000345292//OTTHUMT00000345288//OTTHUMT00000345294//OTTHUMT00000345289//OTTHUMT00000345291	---	Coding	---	AK298364	uc003uvo.3//uc011kkb.1	NM_002593	chr7	+	100602177	100608175	7q22
TC01001172.hg.4	0.00430867	up	8.238	4.50238	3.91272	3.82857	4.66622	4.47228	10.2311	6.52846	7.31794	6.1997	6.31646	FCGR1B//FCGR1A	Fc fragment of IgG, high affinity Ia, receptor (CD64)//Fc fragment of IgG, high affinity Ib, receptor (CD64)	ENST00000369168//ENST00000489479	2209//2210	OTTHUMT00000033446//OTTHUMT00000095779//OTTHUMT00000095777//OTTHUMT00000033449	---	Coding	---	---	uc001esp.4	NM_000566	chr1	+	149782671	149792518	1q21.2-q21.3//1p11.2
TC15000796.hg.4	0.000658	up	8.21813	4.62158	5.19503	5.08507	4.54192	4.32913	9.47194	7.33368	8.61278	6.62329	6.9251	TM6SF1	transmembrane 6 superfamily member 1	ENST00000379390//ENST00000322019//ENST00000379384//ENST00000379386//ENST00000258909	53346	OTTHUMT00000304009	---	Coding	---	BC032007//AK223246//BC063487	uc002bjq.3//uc010bmq.3//uc002bjp.3//uc002bjr.3//uc010bmr.3	NM_023003//NM_001144903	chr15	+	83107407	83137359	15q24-q26
TC14000133.hg.4	0.00193929	up	8.21044	10.2308	9.39978	9.59569	9.63576	11.6609	11.7317	12.5111	14.6946	13.9716	12.8013	MMP14	matrix metallopeptidase 14 (membrane-inserted)	ENST00000311852//ENST00000548162	4323	OTTHUMT00000071660	---	Coding	---	---	uc001whc.3	NM_004995	chr14	+	22836557	22849027	14q11.2
TC12001548.hg.4	0.00145602	up	8.17151	4.41963	5.52111	4.91816	4.73134	4.69795	8.55628	8.23901	5.82508	7.38259	9.43824	SP7	Sp7 transcription factor	ENST00000303846//ENST00000537210//ENST00000536324	121340	---	---	Coding	---	AY150674	uc001scv.3//uc001scu.3//uc001sct.3	NM_001173467//NM_152860	chr12	-	53326576	53336382	12q13.13
TC11003506.hg.4	0.00932662	up	8.13462	6.31212	6.07356	6.8994	5.91368	6.11711	11.8018	9.46766	9.70622	6.34594	9.11457	CARD16	caspase recruitment domain family, member 16	ENST00000375704//ENST00000525374//ENST00000375706	114769	---	---	Coding	---	---	uc001pip.1//uc001pio.1	NM_001017534//NM_052889	chr11	-	105041326	105101431	11q22
TC07001895.hg.4	0.00331549	up	8.11388	8.84712	7.58739	9.0288	7.47881	8.89702	10.357	11.2385	10.2938	11.2034	13.8484	PTN	pleiotrophin	ENST00000393083//ENST00000348225	5764	OTTHUMT00000341340//OTTHUMT00000341339	---	Coding	---	---	uc003vtq.2	NM_002825	chr7	-	137227341	137343865	7q33
TC14000426.hg.4	0.00956003	up	8.07252	8.06076	4.06568	4.55668	4.70111	7.03107	7.90485	9.03813	9.81959	9.16105	7.55678	TTC9	tetratricopeptide repeat domain 9	ENST00000256367	23508	---	---	Coding	---	---	uc001xmi.2	NM_015351	chr14	+	70641787	70675360	14q24.2
TC21000060.hg.4	0.000152	up	7.98625	3.94239	3.25742	3.91569	3.78594	4.52648	6.97795	5.77037	8.11734	7.21374	6.33611	NCAM2	neural cell adhesion molecule 2	ENST00000486367//ENST00000400546//ENST00000535285//ENST00000284894	4685	OTTHUMT00000170916//OTTHUMT00000170915//OTTHUMT00000170917//OTTHUMT00000170918	---	Coding	---	AK299054//AK302870	uc011acc.2//uc011acb.2//uc002yld.2	NM_004540	chr21	+	20998315	21543329	21q21.1
TC11001415.hg.4	9.08e-05	up	7.97711	6.9146	7.42563	7.37573	6.94235	7.8071	11.3717	9.64599	10.9744	9.40894	10.0437	LYVE1	lymphatic vessel endothelial hyaluronan receptor 1	ENST00000531706//ENST00000256178//ENST00000529598	10894	---	---	Coding	---	AK300885	uc001miv.2//uc010rca.1	NM_006691	chr11	-	10556966	10611689	11p15
TC02000221.hg.4	0.00872732	up	7.96121	7.08401	6.48101	5.3509	5.07795	5.60423	11.3015	8.85778	8.81977	6.37037	9.21359	RASGRP3	RAS guanyl releasing protein 3 (calcium and DAG-regulated)	ENST00000402538//ENST00000403687//ENST00000407811//ENST00000482731	25780	OTTHUMT00000325463//OTTHUMT00000326425//OTTHUMT00000326421//OTTHUMT00000325462//OTTHUMT00000325341//OTTHUMT00000325338//OTTHUMT00000326417//OTTHUMT00000325342//OTTHUMT00000326427//OTTHUMT00000326418//OTTHUMT00000326424//OTTHUMT00000325464//OTTHUMT00000325339//OTTHUMT00000326420//OTTHUMT00000326422//OTTHUMT00000326419//OTTHUMT00000326426//OTTHUMT00000326416	---	Coding	---	AK125551	uc002row.1//uc010ync.2//uc002roy.3//uc002rox.3	NM_001139488//NM_170672//NM_015376	chr2	+	33431502	33564750	2p25.1-p24.1
TC01001640.hg.4	0.0124441	up	7.95999	6.32106	5.02802	4.78539	4.00899	5.3518	11.1194	7.47253	8.52749	6.05204	7.28761	PTPRC	protein tyrosine phosphatase, receptor type, C	ENST00000352140//ENST00000367364//ENST00000367366//ENST00000442510//ENST00000413409//ENST00000529828//ENST00000367376//ENST00000535566//ENST00000348564	5788	OTTHUMT00000098707//OTTHUMT00000086822//OTTHUMT00000098488//OTTHUMT00000086818//OTTHUMT00000086816//OTTHUMT00000086817//OTTHUMT00000086820//OTTHUMT00000086815//OTTHUMT00000086821//OTTHUMT00000098489//OTTHUMT00000086814//OTTHUMT00000086819	---	Coding	---	AY429565//BC014239//AK299986//AY429566//AY567999//AK310898//AK308217	uc001guw.1//uc001guv.1//uc001guu.1	NM_080921//NM_080923//NM_002838	chr1	+	198638671	198757416	1q31-q32
TC10001505.hg.4	0.000659	up	7.94564	9.85534	9.12097	9.50895	7.90289	10.3631	13.1504	11.4274	13.2277	11.69	12.2066	LOC100507575//LIPA	lipase A, lysosomal acid, cholesterol esterase//uncharacterized LOC100507575	ENST00000336233//ENST00000541980//ENST00000425287//ENST00000540050//ENST00000371829//ENST00000456827//ENST00000487618//ENST00000354621//ENST00000542307//ENST00000371837	3988//100507575	OTTHUMT00000049309//OTTHUMT00000049315//OTTHUMT00000049308//OTTHUMT00000049314//OTTHUMT00000049311//OTTHUMT00000049313//OTTHUMT00000049312	---	Coding	---	S68069//AK096406//AK293491//AK125193	uc009xtq.3//uc010qnf.2//uc009xtr.1//uc001kga.4//uc001kgb.4//uc001kgc.4	NM_001127605//NM_000235	chr10	-	89213569	89414625	10q23.2-q23.3
TC11003496.hg.4	0.00820535	up	7.904	5.22266	5.40494	5.77231	4.81248	4.37457	10.2799	8.62328	7.76986	5.25604	8.57079	ESAM	endothelial cell adhesion molecule	ENST00000278927//ENST00000442070	90952	OTTHUMT00000324690//OTTHUMT00000324689//OTTHUMT00000324688//OTTHUMT00000324691//OTTHUMT00000324687//OTTHUMT00000324686	---	Coding	---	AK314710//AK301160	uc001qav.4//uc010sao.2//uc001qaw.4	NM_138961	chr11	-	124752130	124762327	11q24.2
TC10002925.hg.4	0.000122	up	7.9012	6.75876	5.73704	7.01754	5.91056	7.39564	9.71184	8.85123	10.5413	9.48799	9.13756	AKR1C3	aldo-keto reductase family 1, member C3//aldo-keto reductase family 1, member C3 (3-alpha hydroxysteroid dehydrogenase, type II)	ENST00000439082//ENST00000380554//ENST00000470862	8644	OTTHUMT00000046536//OTTHUMT00000046533//OTTHUMT00000046534//OTTHUMT00000046535	---	Coding	---	AK296829	uc010qaq.1//uc021pml.1//uc001ihu.3//uc010qap.2	NM_001253908//NM_003739//NM_001253909	chr10	+	5035357	5107686	10p15-p14
TC05001596.hg.4	6.66e-06	up	7.85928	4.7503	4.97216	4.82689	4.1869	4.85669	7.81265	7.21216	8.46401	7.06646	7.90965	NR2F1-AS1	novel transcript, antisense to NR2F1//NR2F1 antisense RNA 1	ENST00000504474	441094	OTTHUMT00000369864//OTTHUMT00000369867//OTTHUMT00000369866//OTTHUMT00000369865//OTTHUMT00000369863	---	Coding	---	BC144331//BX647510//AK095719//AK311323//BC018089//BC042879//AK296281//BC048999	uc003kkh.2//uc003kke.2//uc003kki.2//uc010jbc.2//uc003kkg.2//uc003kkc.2//uc010jbb.1//uc011cud.1//uc011cue.1//uc003kkd.2//uc003kkf.2	NR_015369//NR_021490//NR_021491	chr5	-	93409359	93585648	5q15
TC05000159.hg.4	0.0243677	up	7.798	6.63198	3.76025	3.43823	3.00495	4.44659	8.38156	7.0843	7.83105	3.98464	8.81598	IL7R	interleukin 7 receptor	ENST00000511031//ENST00000511982//ENST00000343305//ENST00000506850//ENST00000303115	3575	OTTHUMT00000207577//OTTHUMT00000368302//OTTHUMT00000367186//OTTHUMT00000367189//OTTHUMT00000367185//OTTHUMT00000367187//OTTHUMT00000367188//OTTHUMT00000367190//OTTHUMT00000367183//OTTHUMT00000367184	---	Coding	---	AK301220//FJ529208	---	NM_002185	chr5	+	35852695	35879603	5p13
TC04001466.hg.4	0.0247341	up	7.75261	12.9439	7.91603	9.18608	7.50611	11.6295	12.9849	12.8261	12.3767	13.2752	12.4922	CFI	Complement factor I//complement factor I	ENST00000536228//ENST00000540104//ENST00000394635//ENST00000394634//ENST00000510800//ENST00000512148	3426	OTTHUMT00000363815//OTTHUMT00000363818//OTTHUMT00000363814//OTTHUMT00000364697//OTTHUMT00000363817	---	Coding	---	AK122686//AK299232	uc003hzq.3//uc011cft.2//uc003hzr.4	NM_000204	chr4	-	109740692	109802179	4q25
TC17000188.hg.4	4.54e-06	up	7.72858	7.44324	7.4907	8.04865	7.73717	8.2458	10.8562	10.8688	11.359	9.98951	10.643	AC093484.4//TRPV2	novel transcript//transient receptor potential cation channel, subfamily V, member 2	ENST00000338560//ENST00000489668	51393	OTTHUMT00000130487//OTTHUMT00000130468//OTTHUMT00000130464//OTTHUMT00000130467	---	Coding	---	AK001896	uc002gpy.3	NM_016113	chr17	+	16415542	16437003	17p11.2
TC12000284.hg.4	0.00014	up	7.67755	6.68216	7.29161	8.60023	7.52119	8.62414	10.7519	10.8987	10.9028	11.0008	9.86828	TSPAN11	tetraspanin 11	ENST00000535215//ENST00000544427//ENST00000545802//ENST00000546076//ENST00000261177	441631	---	---	Coding	---	AK300920//AK293947	uc001rjp.3//uc010sjv.2//uc010sju.2	NM_001080509	chr12	+	30926428	30996602	12p11.21
TC01000723.hg.4	5.59e-05	up	7.67292	8.94429	7.19512	8.18798	8.092	8.99381	10.6237	11.0153	11.3917	11.7517	11.3297	ROR1	receptor tyrosine kinase-like orphan receptor 1	ENST00000544776//ENST00000371079//ENST00000545203//ENST00000371080//ENST00000482426	4919	OTTHUMT00000025003//OTTHUMT00000025004//OTTHUMT00000025002	---	Coding	---	---	uc001dbi.4	NM_001083592//NM_005012	chr1	+	63774019	64181498	1p32-p31
TC01000285.hg.4	0.00226077	up	7.58258	4.58857	4.07752	4.41414	4.31765	4.33173	9.05896	6.49861	8.65449	6.20662	5.92437	C1QA	complement component 1, q subcomponent, A chain	ENST00000339353//ENST00000402322//ENST00000374642	712	OTTHUMT00000008087//OTTHUMT00000317635//OTTHUMT00000096526	---	Coding	---	---	uc001bfy.3	NM_015991	chr1	+	22636506	22639682	1p36.12
TC20000565.hg.4	0.00177625	up	7.56669	3.57694	3.51573	4.18029	3.38149	3.7491	4.86489	5.45947	8.0156	6.92902	7.73287	CPXM1	carboxypeptidase X (M14 family), member 1	ENST00000421947//ENST00000380605	56265	OTTHUMT00000077643	---	Coding	---	---	uc010gas.3//uc002wgu.3	NM_001184699//NM_019609	chr20	-	2794069	2800646	20p13
TC01001624.hg.4	0.00347071	up	7.54399	10.7498	7.8662	8.57467	8.67183	9.4284	10.65	11.3977	13.756	11.8366	12.2273	RGS2	regulator of G-protein signaling 2, 24kDa//regulator of G-protein signaling 2	ENST00000235382//ENST00000483295	5997	OTTHUMT00000086397//OTTHUMT00000086399//OTTHUMT00000086396//OTTHUMT00000086398	---	Coding	---	---	uc001gsl.3	NM_002923	chr1	+	192809039	192812277	1q31
TC10000081.hg.4	0.00368891	up	7.53511	6.34928	5.01386	6.12217	5.62742	6.85245	10.6163	8.11857	10.0376	8.73248	7.02838	CELF2	CUG triplet repeat, RNA binding protein 2//CUGBP, Elav-like family member 2	ENST00000427450//ENST00000542579//ENST00000315874//ENST00000417956//ENST00000379261//ENST00000537122//ENST00000354440//ENST00000538632//ENST00000450189//ENST00000354897//ENST00000416382//ENST00000399850	10659	OTTHUMT00000046759//OTTHUMT00000046760//OTTHUMT00000046758	---	Coding	---	AK297380//AK310038//AK299992//AK295511//AK299548//AK297313//AK302681//BC036391//AK299983	uc010qbp.1//uc010qbl.1//uc001iko.4//uc010qbi.2//uc009xiw.1//uc001iki.4//uc001ikp.4//uc010qbj.1//uc010qbm.1//uc010qbo.1//uc001ikl.4//uc001ikk.2//uc010qbk.1	NM_001083591//NM_006561//NM_001025076//NM_001025077	chr10	+	11005296	11336673	10p13
TC05002130.hg.4	0.00058	up	7.51479	8.19622	6.21396	6.71057	5.74554	7.10754	8.64514	10.1043	10.3579	10.1547	9.2604	ADAMTS2	ADAM metallopeptidase with thrombospondin type 1 motif, 2	ENST00000274609//ENST00000251582	9509	OTTHUMT00000374453//OTTHUMT00000374455//OTTHUMT00000253507//OTTHUMT00000374454//OTTHUMT00000374456	---	Coding	---	---	uc003mjw.3//uc011dgm.2	NM_021599//NM_014244	chr5	-	179110851	179345430	5qter
TC13000741.hg.4	2.44e-05	up	7.5083	7.1499	6.62555	7.72489	7.2329	8.19541	11.0605	9.87103	10.1651	10.09	10.2844	KCTD12	potassium channel tetramerisation domain containing 12//potassium channel tetramerization domain containing 12	ENST00000317765//ENST00000377474	115207	OTTHUMT00000045309	---	Coding	---	AK128363	uc001vka.1//uc010aeu.1	NM_138444	chr13	-	76880169	76886405	13q22.3
TC07000161.hg.4	0.0132555	up	7.47574	6.1914	4.97558	5.50856	4.85158	5.4354	11.3155	8.24734	8.672	5.98962	7.24918	SNX10	sorting nexin 10	ENST00000446848//ENST00000462993//ENST00000409367//ENST00000396376//ENST00000409838//ENST00000338523	29887	OTTHUMT00000328000//OTTHUMT00000327998//OTTHUMT00000327997//OTTHUMT00000214119//OTTHUMT00000327999//OTTHUMT00000328001//OTTHUMT00000214120	---	Coding	---	---	uc010kuv.3//uc010kuw.3//uc003sxx.3//uc011jzg.2//uc010kuu.3	NR_037670//NM_001199838//NM_001199835//NM_001199837//NM_013322	chr7	+	26291895	26374329	7p15.2
TC04001384.hg.4	0.000673	up	7.45716	10.7282	9.08858	10.5392	9.44304	11.65	13.0752	13.2166	14.1431	12.3874	13.1199	TMSB4XP8	thymosin beta 4, X-linked (TMSB4X) pseudogene	---	---	OTTHUMT00000253552	---	Coding	---	---	---	---	chr4	-	90838485	90839112	---
TC17001341.hg.4	0.0109429	up	7.4511	7.57212	6.51811	7.72091	5.07537	6.50266	12.2102	8.82862	10.1437	8.10818	8.58574	EVI2B	ecotropic viral integration site 2B	ENST00000544462//ENST00000330927	2124	OTTHUMT00000256349	---	Coding	---	AK297087	uc002hgk.2//uc010csq.2	NM_006495	chr17	-	31303770	31314112	17q11.2
TC02002891.hg.4	0.00989413	up	7.451	5.67589	5.56544	4.85345	5.64602	6.18487	7.59571	6.99371	11.7318	8.03233	8.05933	ARL4C	ADP-ribosylation factor-like 4C	ENST00000390645//ENST00000339728	10123	OTTHUMT00000257073	---	Coding	---	---	uc002vvn.3	NM_005737	chr2	-	234493041	234497053	2q37.1
TC14002314.hg.4	0.00840647	up	7.4272	10.7417	6.90045	8.16723	8.97022	10.2937	10.3903	12.4387	12.9034	12.3985	11.4065	CRIP1	cysteine-rich protein 1 (intestinal)	ENST00000330233//ENST00000392531//ENST00000409393	1396	OTTHUMT00000335466//OTTHUMT00000074603//OTTHUMT00000335464//OTTHUMT00000335462//OTTHUMT00000335465//OTTHUMT00000335463	---	Coding	---	---	uc001yri.4	NM_001311	chr14	+	105486317	105488947	14q32.33
TC08000749.hg.4	0.00187486	up	7.40948	6.49519	5.43368	5.6746	5.58515	6.23178	10.2487	8.27598	8.69505	6.84035	9.80722	MYC	v-myc myelocytomatosis viral oncogene homolog (avian)//v-myc avian myelocytomatosis viral oncogene homolog	ENST00000524013//ENST00000454617//ENST00000259523//ENST00000377970	4609	OTTHUMT00000250277//OTTHUMT00000380690//OTTHUMT00000380691//OTTHUMT00000380692//OTTHUMT00000250278	---	Coding	---	M13929//M13930	uc003ysh.1//uc022bbe.1//uc003ysi.3	NM_002467	chr8	+	127735434	127741434	8q24.21
TC05001955.hg.4	0.00103885	up	7.38095	16.4586	14.9018	14.8498	15.0099	15.3384	16.276	18.9218	18.3133	18.6063	18.8601	SPARC	secreted protein, acidic, cysteine-rich (osteonectin)	ENST00000537849//ENST00000231061	6678	OTTHUMT00000373827//OTTHUMT00000373828//OTTHUMT00000373826//OTTHUMT00000252430//OTTHUMT00000373830//OTTHUMT00000373829	---	Coding	---	AK096969	---	NM_003118	chr5	-	151661096	151687165	5q31.3-q32
TC04000833.hg.4	0.00210458	up	7.37942	3.88398	4.17669	4.41989	3.96643	5.38744	5.69613	6.46161	9.07081	7.95258	7.07084	TLL1	tolloid-like 1	ENST00000513213//ENST00000061240//ENST00000507499	7092	OTTHUMT00000363826//OTTHUMT00000363824//OTTHUMT00000363822//OTTHUMT00000363823//OTTHUMT00000363821//OTTHUMT00000363825	---	Coding	---	BC144085//BC144084	uc011cjo.2//uc003irh.2//uc011cjn.2//uc021xud.1	NM_012464//NM_001204760	chr4	+	165873258	166104457	4q32-q33
TC09001490.hg.4	7.41e-05	up	7.37011	6.13391	5.69322	5.50397	5.29082	5.48504	9.67575	7.88616	8.75705	7.62326	8.57318	SUSD1	sushi domain containing 1	ENST00000374264//ENST00000374263//ENST00000374270//ENST00000482851	64420	OTTHUMT00000053667//OTTHUMT00000053666//OTTHUMT00000053668//OTTHUMT00000053669//OTTHUMT00000053670	---	Coding	---	AK056704//BC060770	uc010mui.3//uc010muj.3//uc004bfu.3	NM_022486	chr9	-	112040781	112175408	9q31.3-q33.1
TC06000265.hg.4	0.00105972	up	7.36746	5.51363	5.25336	6.47858	6.01488	7.01319	9.99794	7.62889	9.55247	7.93323	9.56694	HIST1H2BM	histone cluster 1, H2bm	ENST00000359465	8342	OTTHUMT00000040157	---	Coding	---	---	uc003njo.3	NM_003521	chr6	+	27815044	27815489	6p22.1
TC08000598.hg.4	0.00880412	up	7.3433	8.90949	8.36649	7.93696	7.29392	9.62735	8.43219	11.7584	12.2783	12.4306	11.617	LOC100506558//MATN2	uncharacterized LOC100506558//matrilin 2	ENST00000518238//ENST00000522025//ENST00000378716//ENST00000521689//ENST00000254898//ENST00000524308//ENST00000520016	100506558//4147	OTTHUMT00000380334//OTTHUMT00000380341//OTTHUMT00000380338//OTTHUMT00000380340//OTTHUMT00000380333//OTTHUMT00000380343//OTTHUMT00000380335//OTTHUMT00000380332//OTTHUMT00000380337//OTTHUMT00000380327//OTTHUMT00000380331//OTTHUMT00000380329//OTTHUMT00000380339//OTTHUMT00000380328//OTTHUMT00000380342//OTTHUMT00000380336//OTTHUMT00000380330	---	Coding	---	AK075489//U69263//BX649093//AY358895	uc003yid.3//uc003yie.1//uc003yib.1//uc003yic.3//uc010mbi.1//uc010mbh.1	NM_002380//NM_030583	chr8	+	97868840	98036718	8q22
TC05001714.hg.4	0.00796231	up	7.33727	12.8423	8.79915	8.78102	10.1027	9.57815	11.75	12.8686	13.6668	12.7515	13.4426	LOX	lysyl oxidase	ENST00000395480//ENST00000543620//ENST00000513319//ENST00000231004	4015	OTTHUMT00000371235//OTTHUMT00000371236//OTTHUMT00000250887//OTTHUMT00000371233//OTTHUMT00000371232	---	Coding	---	AK307732//AK315873//AK307559	uc010jcp.3//uc010jcq.3//uc010jcr.3//uc011cwk.2//uc003ksu.3	NM_002317//NM_001178102	chr5	-	122063195	122078511	5q23.2
TC17000357.hg.4	0.00206098	up	7.33293	4.3148	3.3624	3.965	3.75395	4.64442	8.51153	6.14871	8.17512	5.81534	5.76183	ADAP2	ArfGAP with dual PH domains 2	ENST00000330889	55803	OTTHUMT00000256347//OTTHUMT00000256346//OTTHUMT00000256348	---	Coding	---	AK074196//DQ288859	uc002hfx.3//uc010csl.3//uc010csk.3//uc002hfy.3	NM_018404	chr17	+	30921680	30959322	17q11.2
TC22000172.hg.4	0.000292	up	7.17407	4.65769	4.57841	3.65046	4.35525	4.06588	5.94399	6.49728	8.41878	7.07363	7.58798	MIAT//MIATNB//CTA-211A9.5	myocardial infarction associated transcript (non-protein coding)//Novel transcript//MIAT neighbor (non-protein coding)	ENST00000423278	440823//102724827	OTTHUMT00000320768//OTTHUMT00000320805//OTTHUMT00000320772//OTTHUMT00000320774//OTTHUMT00000320816//OTTHUMT00000320802//OTTHUMT00000320809//OTTHUMT00000320769//OTTHUMT00000320810//OTTHUMT00000320798//OTTHUMT00000320773//OTTHUMT00000320797//OTTHUMT00000320804//OTTHUMT00000322344//OTTHUMT00000320808//OTTHUMT00000320771//OTTHUMT00000320818//OTTHUMT00000320803//OTTHUMT00000320811//OTTHUMT00000320796/…	---	Coding	---	AK026502	uc003ada.2//uc003adb.2//uc003adc.2//uc003add.2	NR_003491//NR_033319//NR_033320//NR_033321	chr22	+	26646428	26780207	22q12.1
TC20000992.hg.4	0.0011323	up	7.17178	12.0694	11.0124	10.8303	11.4506	10.9884	14.0932	13.267	15.9482	14.3514	12.9029	CTSZ	cathepsin Z	ENST00000217131//ENST00000503833	1522	OTTHUMT00000079901//OTTHUMT00000079900//OTTHUMT00000079899	---	Coding	---	BC025419//AK310046	uc010gjt.1//uc002yaj.4//uc002yai.2	NM_001336	chr20	-	58995185	59007254	20q13.32
TC05001604.hg.4	0.000713	up	7.07425	4.38889	4.00255	4.71468	3.89112	4.35257	8.01649	5.82337	8.32911	6.01086	7.28288	MCTP1	multiple C2 domains, transmembrane 1	ENST00000515393//ENST00000505078//ENST00000514040//ENST00000312216//ENST00000429576//ENST00000505208//ENST00000415885	79772	OTTHUMT00000370414//OTTHUMT00000370284//OTTHUMT00000370413//OTTHUMT00000370287//OTTHUMT00000370415//OTTHUMT00000370280//OTTHUMT00000370418//OTTHUMT00000377208//OTTHUMT00000370289//OTTHUMT00000370285//OTTHUMT00000370417//OTTHUMT00000370419//OTTHUMT00000370283//OTTHUMT00000370416//OTTHUMT00000370282//OTTHUMT00000370281//OTTHUMT00000370288//OTTHUMT00000370286	---	Coding	---	AK058012//AK057694	uc003kkv.2//uc003kkw.2//uc003kkx.2//uc003kkz.2	NM_001002796//NM_024717	chr5	-	94703741	95284575	5q15
TC11001058.hg.4	0.00588397	up	7.05326	4.44095	4.33694	4.48923	3.73815	4.54056	9.21636	6.04925	8.64606	5.97994	5.74567	IL10RA	interleukin 10 receptor, alpha	ENST00000533700//ENST00000541785//ENST00000536858//ENST00000545409//ENST00000227752	3587	---	---	Coding	---	AK316342//AB209626//AK301260	uc001prw.3//uc001prv.3//uc010rxl.2//uc010rxn.2//uc010rxm.2	NM_001558//NR_026691	chr11	+	117986348	118001484	11q23
TC14002258.hg.4	0.0419122	up	6.96946	8.28796	7.18666	7.51291	8.23073	7.39095	14.9258	9.99018	9.06083	8.58069	10.057	IGH//IGHV4-4//IGHE//RP11-731F5.2//IGHV1-24//RP11-731F5.1//IGHJ3//IGHA2//IGHG2//IGHV1-2//IGHJ6//MIR8071-2//IGHG3//IGHD//IGHJ2//IGHD3-9//IGHJ4//IGHG1//AL928742.12//IGHM//MIR8071-1	immunoglobulin heavy constant gamma 1 (G1m marker)//immunoglobulin heavy constant mu//immunoglobulin heavy locus//immunoglobulin heavy constant epsilon//immunoglobulin heavy joining 2//immunoglobulin heavy diversity 3-9//immunoglobulin heavy joining 4//immunoglobulin heavy joining 3//immunoglobulin heavy variable 1-24//microRNA 8071-2//immunoglobulin heavy variable 4-4//immunoglobulin heavy const…	ENST00000390548//ENST00000390584//ENST00000390556//ENST00000390539//ENST00000390596//ENST00000390545//ENST00000390564//ENST00000390594//ENST00000463911//ENST00000390610//ENST00000390541//ENST00000390551//ENST00000461719//ENST00000390560	3507//102465871//102466889//3492//3494//3495//3500	OTTHUMT00000380291//OTTHUMT00000325192//OTTHUMT00000380292//OTTHUMT00000074647//OTTHUMT00000326279//OTTHUMT00000380287//OTTHUMT00000325958//OTTHUMT00000074650//OTTHUMT00000326652//OTTHUMT00000326338//OTTHUMT00000074646//OTTHUMT00000326504//OTTHUMT00000074649//OTTHUMT00000325884//OTTHUMT00000326276//OTTHUMT00000326505//OTTHUMT00000326277//OTTHUMT00000326461//OTTHUMT00000326275//OTTHUMT00000326391/…	---	Coding	---	BC063384//AK130825//AK128421//BX640710//BX640625//AK128579//AK128580//AK128568//X17676//AK057617//AK128301//AK090464	uc001yse.3//uc001ysj.3//uc001ysl.1//uc001ysn.1//uc001ysh.1//uc001yrt.3//uc001yrs.3	---	chr14	-	105586888	106277043	14q32.33
TC06000844.hg.4	0.0297184	up	6.94009	10.0276	5.64832	6.21707	6.44349	7.08537	12.325	9.30829	10.5563	8.09882	9.10819	PRDM1	PR domain containing 1, with ZNF domain	ENST00000369089//ENST00000369096//ENST00000456278//ENST00000369091	639	OTTHUMT00000041662//OTTHUMT00000327267//OTTHUMT00000327268//OTTHUMT00000041661//OTTHUMT00000327266//OTTHUMT00000041663//OTTHUMT00000327265	---	Coding	---	---	uc003pre.3//uc003prd.2	NM_182907//NM_001198	chr6	+	106086320	106109939	6q21
TC08000518.hg.4	0.000538	up	6.93299	7.38438	6.83366	8.43116	8.45484	8.51639	11.6798	9.79596	11.4225	10.081	10.6086	FABP5	fatty acid binding protein 5 (psoriasis-associated)	ENST00000396359//ENST00000297258	2171	OTTHUMT00000259332//OTTHUMT00000259331//OTTHUMT00000259329//OTTHUMT00000259330	---	Coding	---	---	uc003yca.2	NM_001444	chr8	+	81280363	81284777	8q21.13
TC17001369.hg.4	6.06e-05	up	6.88581	7.98872	6.12503	6.50534	6.95625	7.26447	10.1541	9.75613	9.3278	9.40159	10.1183	SLFN11	schlafen family member 11	ENST00000498396//ENST00000308377//ENST00000394566	91607	OTTHUMT00000256483//OTTHUMT00000256484//OTTHUMT00000256480//OTTHUMT00000256482//OTTHUMT00000256485//OTTHUMT00000256481	---	Coding	---	---	uc010ctr.3//uc010ctq.3//uc010ctp.3//uc002hjg.4//uc002hjh.4	NM_152270//NM_001104588//NM_001104587//NM_001104589//NM_001104590	chr17	-	35350305	35373701	17q12
TC08000487.hg.4	0.000417	up	6.82846	8.02114	7.12235	7.64168	7.90021	8.39767	11.391	9.85996	11.8619	9.91678	9.91122	LY96	lymphocyte antigen 96	ENST00000518893//ENST00000284818	23643	OTTHUMT00000379032//OTTHUMT00000379088	---	Coding	---	---	uc003yad.3//uc022awb.1	NM_015364//NM_001195797	chr8	+	73991329	74029087	8q21.11
TC19001842.hg.4	0.013241	up	6.81658	6.91181	6.37851	7.45406	5.83254	6.88092	12.353	8.42535	10.2977	8.02909	8.19805	LILRB2	leukocyte immunoglobulin-like receptor, subfamily B (with TM and ITIM domains), member 2	ENST00000391748//ENST00000391746//ENST00000434421//ENST00000471216//ENST00000391749//ENST00000314446	10288	OTTHUMT00000139512//OTTHUMT00000139514//OTTHUMT00000139510//OTTHUMT00000139511//OTTHUMT00000139335//OTTHUMT00000139336//OTTHUMT00000267885	---	Coding	---	AK310263//AK297041//AK298649//AF011566	uc010yeu.1//uc002qfc.3//uc010yet.2//uc002qfb.3//uc010erj.3//uc010eri.3	NM_001080978//NM_005874	chr19	-	54273821	54281184	19q13.4
TC07000687.hg.4	0.00961203	up	6.79326	4.2448	4.26519	3.54461	2.78893	3.24611	9.07291	5.8545	6.98313	5.08546	4.91417	PIK3CG	phosphatidylinositol-4,5-bisphosphate 3-kinase, catalytic subunit gamma//phosphoinositide-3-kinase, catalytic, gamma polypeptide	ENST00000440650//ENST00000466738//ENST00000496166//ENST00000359195	5294	OTTHUMT00000349294//OTTHUMT00000349292//OTTHUMT00000349296//OTTHUMT00000349295//OTTHUMT00000349293	---	Coding	---	BC035683//BX648341	uc003vdw.3//uc003vdv.4//uc003vdu.3	NM_002649	chr7	+	106865278	106907147	7q22.3
TC15001691.hg.4	0.000149	up	6.7911	7.14147	6.08358	6.81224	7.20242	7.54185	10.2856	9.06567	10.7176	9.31389	9.21703	PEAK1	pseudopodium-enriched atypical kinase 1	ENST00000558305//ENST00000560626//ENST00000312493//ENST00000559791	79834	---	---	Coding	---	AK074157	uc021sqy.1//uc002bcn.2	NM_024776	chr15	-	77108129	77420122	15q24.3
TC15001225.hg.4	0.000645	up	6.7884	5.72206	4.63159	5.37257	4.87728	6.36454	7.22713	7.37262	9.47332	8.50429	8.20602	GPR176	G protein-coupled receptor 176	ENST00000543580//ENST00000299092//ENST00000561100//ENST00000560729	11245	OTTHUMT00000252117	---	Coding	---	AK302715	---	NM_007223	chr15	-	39799022	39920892	15q14-q15.1
TC20000416.hg.4	0.000882	up	6.77321	4.71716	4.64389	5.60471	4.30802	4.8876	9.41025	7.22883	7.49815	6.43018	7.39316	TSHZ2	teashirt zinc finger homeobox 2	ENST00000329613//ENST00000371497//ENST00000559286	128553	OTTHUMT00000080398//OTTHUMT00000259177	---	Coding	---	---	uc021wex.1//uc002xwo.3	NM_001193421//NM_173485	chr20	+	52972407	53495330	20q13.2
TC0X000298.hg.4	0.00723665	up	6.76302	11.7135	8.40915	8.5451	9.30475	9.63727	10.4496	12.2568	13.3689	12.5758	12.7469	SNORA11E//SNORA11D//MAGED4//MAGED4B	small nucleolar RNA, H/ACA box 11E//melanoma antigen family D, 4//small nucleolar RNA, H/ACA box 11D//melanoma antigen family D, 4B	ENST00000479281//ENST00000408548//ENST00000416960//ENST00000375626	728239//100124541//81557//101340250	OTTHUMT00000100443//OTTHUMT00000100448//OTTHUMT00000100441//OTTHUMT00000100442//OTTHUMT00000100447//OTTHUMT00000100449//OTTHUMT00000100446//OTTHUMT00000100439//OTTHUMT00000100445//OTTHUMT00000100440	---	Coding	---	AK098830	uc010njx.1	NM_030801//NM_001098800//NR_003711//NM_001242362//NM_177535	chrX	+	52184823	52192268	Xp11.22//Xp11
TC08000279.hg.4	6.36e-06	up	6.75515	4.94305	5.52081	5.49036	5.49863	6.11313	8.85504	8.02829	8.58018	8.00307	7.87934	GPR124	G protein-coupled receptor 124	ENST00000412232//ENST00000315215//ENST00000416514//ENST00000521191	25960	OTTHUMT00000343331//OTTHUMT00000343332//OTTHUMT00000343334	---	Coding	---	AK027296	uc003xkj.3//uc003xki.3	NM_032777	chr8	+	37784191	37844896	8p11.23
TC04000632.hg.4	0.000362	up	6.68493	7.75748	6.48805	6.90531	6.88896	6.91026	10.775	9.67512	9.68214	8.28238	10.24	SPRY1	sprouty homolog 1, antagonist of FGF signaling (Drosophila)	ENST00000394339//ENST00000339241//ENST00000515726	10252	OTTHUMT00000363945//OTTHUMT00000363944//OTTHUMT00000256711//OTTHUMT00000363946//OTTHUMT00000363948//OTTHUMT00000363947	---	Coding	---	---	---	NM_005841//NM_199327	chr4	+	123396795	123403755	4q28.1
TC01002314.hg.4	0.00560293	up	6.65818	10.0472	7.87124	7.75193	8.68684	9.31788	9.55226	11.1204	13.1167	11.513	12.0483	CAMK2N1	calcium/calmodulin-dependent protein kinase II inhibitor 1	ENST00000489020//ENST00000375078	55450	OTTHUMT00000007949//OTTHUMT00000007950	---	Coding	---	---	uc001bdh.3	NM_018584	chr1	-	20482391	20486235	1p36.12
TC02002705.hg.4	0.000763	up	6.65743	7.81348	6.59561	7.73719	6.67113	8.2125	11.1354	9.39852	11.1029	9.7335	9.33445	KLF7	Kruppel-like factor 7 (ubiquitous)	ENST00000423015//ENST00000458272//ENST00000412414//ENST00000309446//ENST00000467833//ENST00000421199	8609	OTTHUMT00000256466//OTTHUMT00000336790//OTTHUMT00000336788//OTTHUMT00000336786//OTTHUMT00000336787//OTTHUMT00000336784//OTTHUMT00000336783//OTTHUMT00000336789//OTTHUMT00000336785	---	Coding	---	AK297312//BC012919	---	NM_003709	chr2	-	207074137	207167267	2q32
TC07000137.hg.4	0.0061694	up	6.63013	3.67293	4.69976	3.32828	3.96683	3.5708	5.64971	5.32076	8.19717	5.33696	8.37919	IL6	interleukin 6 (interferon, beta 2)//interleukin 6	ENST00000401651//ENST00000258743//ENST00000407492//ENST00000420258//ENST00000404625//ENST00000401630//ENST00000406575	3569	OTTHUMT00000320076//OTTHUMT00000320078//OTTHUMT00000320079//OTTHUMT00000320077//OTTHUMT00000320073//OTTHUMT00000320075//OTTHUMT00000320074//OTTHUMT00000250225	---	Coding	---	AK298013//AK298077//AK301141	uc003svj.4//uc011jyq.1//uc011jyp.1//uc011jyo.1	NM_000600	chr7	+	22725884	22732002	7p21
TC06001027.hg.4	0.00127831	up	6.55233	6.85947	6.36122	5.7192	5.47462	6.14155	10.5637	8.36467	8.853	7.46705	8.86767	TNFAIP3	tumor necrosis factor, alpha-induced protein 3	ENST00000485192//ENST00000535574//ENST00000237289//ENST00000536070//ENST00000539356//ENST00000544646//ENST00000535332	7128	OTTHUMT00000042414//OTTHUMT00000042416//OTTHUMT00000042417//OTTHUMT00000042415//OTTHUMT00000042418	---	Coding	---	FJ434418//BC041790	uc021zfv.1	NM_006290	chr6	+	137867214	137883312	6q23
TC19001593.hg.4	0.00762593	up	6.53726	8.56335	5.61334	5.51539	5.56326	7.48269	9.00389	8.47594	10.783	9.61871	8.39991	PLAUR	plasminogen activator, urokinase receptor	ENST00000340093//ENST00000221264//ENST00000339082	5329	---	---	Coding	---	---	uc002oxf.2//uc002oxd.2//uc002oxg.2	NM_001005377//NM_002659//NM_001005376	chr19	-	43646095	43670350	19q13
TC01000891.hg.4	0.00161862	up	6.5062	4.2948	4.08814	3.95874	3.63656	4.54152	7.24573	7.52265	6.96454	4.62305	7.67286	RP4-788L13.1//LPPR4	plasticity related gene 1 (PRG1)//lipid phosphate phosphatase-related protein type 4	ENST00000457765//ENST00000370185//ENST00000263178//ENST00000370184	9890	OTTHUMT00000029670//OTTHUMT00000029671	---	Coding	---	---	uc010oue.2//uc001dse.3	NM_014839//NM_001166252	chr1	+	99263953	99309590	1p21.2
TC11001015.hg.4	0.0247051	up	6.49717	9.19449	7.08906	8.64154	7.46891	7.54831	13.8116	11.2288	9.3102	8.698	10.3928	NCAM1	neural cell adhesion molecule 1	ENST00000433634//ENST00000531044//ENST00000401611//ENST00000397957//ENST00000316851	4684	---	---	Coding	---	AK057509//AL832563//BC029119	uc001pno.3//uc021qqo.1//uc001pnp.3//uc001pnr.3//uc001pns.3//uc021qqp.1//uc001pnq.3	NM_001242608//NM_001242607//NM_181351//NM_000615//NM_001076682	chr11	+	112961247	113278436	11q23.1
TC05002014.hg.4	0.000594	up	6.44352	5.59483	5.52244	7.04816	6.46727	6.34369	9.19233	7.70609	9.87321	8.22089	9.42312	GABRB2	gamma-aminobutyric acid (GABA) A receptor, beta 2	ENST00000274547//ENST00000523730//ENST00000517547//ENST00000353437//ENST00000393959//ENST00000517901//ENST00000520240	2561	OTTHUMT00000374122//OTTHUMT00000252704//OTTHUMT00000252703//OTTHUMT00000374124//OTTHUMT00000374123//OTTHUMT00000374120//OTTHUMT00000374121	---	Coding	---	GU086164//AK294437//BC105639//AK297609	uc011deh.1//uc003lys.1//uc011dei.1//uc003lyt.1//uc003lyr.1	NM_021911//NM_000813	chr5	-	161288429	161549044	5q34
TC12001938.hg.4	0.000317	up	6.43303	4.45309	4.04624	5.04556	4.04355	4.03332	8.28518	6.53921	7.61416	6.31759	6.2931	SELPLG	selectin P ligand	ENST00000550948//ENST00000228463//ENST00000388962	6404	---	---	Coding	---	AK290395	uc010sxe.2//uc001tni.3	NM_001206609//NM_003006	chr12	-	108621904	108633959	12q24
TC15000386.hg.4	0.00461967	up	6.42192	7.42401	5.21593	6.55238	5.48294	8.18112	10.3706	8.35969	10.0273	8.6105	8.90336	FGF7	fibroblast growth factor 7 (keratinocyte growth factor)//fibroblast growth factor 7	ENST00000560270//ENST00000267843//ENST00000560704	2252	OTTHUMT00000254374	---	Coding	---	---	uc001zxn.3	NM_002009	chr15	+	49423096	49488775	15q21.2
TC02002637.hg.4	0.00319864	up	6.41805	6.60145	5.2518	7.33523	5.48697	7.37467	10.5375	7.85556	9.50063	9.20335	8.36378	STK17B	serine/threonine kinase 17b	ENST00000263955//ENST00000409228	9262	OTTHUMT00000335194//OTTHUMT00000256092//OTTHUMT00000335196//OTTHUMT00000335195	---	Coding	---	AK312865	uc010fsh.3//uc002utk.3	NM_004226	chr2	-	196133566	196176503	2q32.3
TC05001932.hg.4	0.00169513	up	6.41474	7.46401	7.29943	8.63455	7.34584	7.65469	12.2048	10.0796	10.4984	8.98177	10.0409	CSF1R	colony stimulating factor 1 receptor	ENST00000515239//ENST00000543093//ENST00000286301//ENST00000394307	1436	OTTHUMT00000373782//OTTHUMT00000373780//OTTHUMT00000373781//OTTHUMT00000373776//OTTHUMT00000373778//OTTHUMT00000373779//OTTHUMT00000252329//OTTHUMT00000373777	---	Coding	---	AK304491//AK294467//AB208819//EU826593//BC047521	uc003lrl.3//uc011dce.1//uc010jhc.3//uc011dcd.2//uc003lrm.3//uc011dcf.2	NM_005211	chr5	-	150053291	150113372	5q32
TC05001310.hg.4	0.0150655	up	6.40691	7.80451	8.23791	10.6279	8.76758	10.4819	14.1803	11.2723	12.2978	10.5208	11.0468	SEPP1	selenoprotein P, plasma, 1	ENST00000514985//ENST00000507920//ENST00000506577//ENST00000511224	6414	OTTHUMT00000367487//OTTHUMT00000367486//OTTHUMT00000367485//OTTHUMT00000367483//OTTHUMT00000367488//OTTHUMT00000367490//OTTHUMT00000367492//OTTHUMT00000367493//OTTHUMT00000367484//OTTHUMT00000367496//OTTHUMT00000367491//OTTHUMT00000367495//OTTHUMT00000367868//OTTHUMT00000367489//OTTHUMT00000367494	---	Coding	---	AK311392	uc011cps.2//uc003jna.3//uc011cpt.2//uc011cpu.2	NM_001093726//NM_001085486//NM_005410	chr5	-	42799880	42887392	5q31
TC22000215.hg.4	0.00428315	up	6.40075	7.91615	7.8282	7.99856	7.99043	8.65202	13.0306	9.39839	11.3529	10.3681	9.6266	TCN2	transcobalamin II//transcobalamin II; macrocytic anemia	ENST00000405742//ENST00000215838//ENST00000407817	6948	OTTHUMT00000321283//OTTHUMT00000321288//OTTHUMT00000321286//OTTHUMT00000321287//OTTHUMT00000321285//OTTHUMT00000321282//OTTHUMT00000321284	---	Coding	---	---	uc003air.2//uc003aip.2	NM_001184726//NM_000355	chr22	+	30606838	30627278	22q12.2
TC01002163.hg.4	0.000767	up	6.39485	4.35971	4.10398	4.63247	4.16639	5.22031	5.41819	7.51747	8.16297	7.16694	7.60184	TNFRSF9	tumor necrosis factor receptor superfamily, member 9	ENST00000492571//ENST00000377507	3604	OTTHUMT00000083600//OTTHUMT00000003623//OTTHUMT00000003622	---	Coding	---	---	uc001aot.3	NM_001561	chr1	-	7915871	7943165	1p36
TC07000273.hg.4	0.0396947	up	6.39229	12.5156	8.13762	7.88784	7.90261	9.37231	9.94225	11.4297	13.2938	13.2644	11.2675	AEBP1//MIR4649	AE binding protein 1//microRNA 4649	ENST00000223357//ENST00000450684//ENST00000454218	100616346//165	OTTHUMT00000339686//OTTHUMT00000339687//OTTHUMT00000339661//OTTHUMT00000339664//OTTHUMT00000339685//OTTHUMT00000339662//OTTHUMT00000339663//OTTHUMT00000250993//OTTHUMT00000339688	---	Coding	---	AK090931//AK127541	---	NR_039792//NM_001129	chr7	+	44104361	44114562	7p13
TC01003405.hg.4	0.000986	up	6.35281	3.83116	4.58883	5.48381	3.85043	3.97541	8.41832	6.89528	7.39123	6.34847	6.0133	CD84	CD84 molecule	ENST00000360056//ENST00000368047//ENST00000368048//ENST00000368051//ENST00000466767//ENST00000311224//ENST00000534968//ENST00000368054	8832	OTTHUMT00000059093//OTTHUMT00000059091//OTTHUMT00000059094//OTTHUMT00000059090//OTTHUMT00000059096//OTTHUMT00000059092//OTTHUMT00000059095	---	Coding	---	Y12632//AF054818//U96627	uc001fwi.4//uc001fwf.4//uc001fwk.3//uc001fwg.4//uc009wtn.3//uc001fwj.3//uc001fwh.4	NM_001184879//NM_001184881//NM_001184882//NM_003874	chr1	-	160541094	160579516	1q24
TC05001419.hg.4	0.0156586	up	6.35172	3.97355	4.39408	3.56533	3.97663	4.10216	9.94681	5.73048	6.85556	5.52326	5.29136	CD180	CD180 molecule	ENST00000256447	4064	OTTHUMT00000368611//OTTHUMT00000253973	---	Coding	---	---	uc003juy.2	NM_005582	chr5	-	67182275	67196799	5q12
TC05000165.hg.4	0.017121	up	6.32703	5.79398	5.69826	6.82978	5.92504	6.74942	11.9626	8.7456	7.92905	6.84412	8.82278	SLC1A3	solute carrier family 1 (glial high affinity glutamate transporter), member 3	ENST00000265113//ENST00000381918//ENST00000427100//ENST00000506725	6507	OTTHUMT00000366890//OTTHUMT00000366899//OTTHUMT00000366897//OTTHUMT00000366894//OTTHUMT00000207579//OTTHUMT00000366900//OTTHUMT00000366895//OTTHUMT00000366902//OTTHUMT00000366892//OTTHUMT00000366901//OTTHUMT00000366898//OTTHUMT00000366896//OTTHUMT00000366903	---	Coding	---	AK293886	uc003jkj.4//uc010iuy.3//uc011cox.2//uc021xxn.1	NM_004172//NM_001166696//NM_001166695	chr5	+	36606355	36688334	5p13
TC05001674.hg.4	0.0258631	up	6.31602	10.0763	9.66466	10.9429	11.8706	11.0536	9.81709	14.3218	14.1052	14.1618	14.4973	NREP	neuronal regeneration related protein homolog (rat)//neuronal regeneration related protein	ENST00000446294//ENST00000395634//ENST00000419114//ENST00000508870//ENST00000450761//ENST00000509979//ENST00000453526//ENST00000509025//ENST00000257435//ENST00000447165//ENST00000455559//ENST00000507742//ENST00000509427//ENST00000379671//ENST00000515855	9315	OTTHUMT00000370901//OTTHUMT00000370805//OTTHUMT00000370898//OTTHUMT00000370808//OTTHUMT00000250722//OTTHUMT00000370887//OTTHUMT00000370891//OTTHUMT00000370894//OTTHUMT00000370895//OTTHUMT00000370893//OTTHUMT00000370889//OTTHUMT00000370897//OTTHUMT00000370899//OTTHUMT00000370902//OTTHUMT00000370810//OTTHUMT00000370888//OTTHUMT00000370806//OTTHUMT00000370892//OTTHUMT00000370900//OTTHUMT00000370890/…	---	Coding	---	BX649051	uc011cvs.2//uc011cvo.2//uc011cvk.2//uc011cvr.2//uc003kpl.3//uc003kpk.3//uc011cvq.2//uc011cvp.2//uc011cvm.2//uc011cvn.2//uc003kpm.3//uc011cvl.2	NM_004772//NM_001142483//NM_001142474//NM_001142477//NM_001142482//NM_001142475//NM_001142480//NM_001142481//NM_001142479//NM_001142476//NM_001142478	chr5	-	111662621	111997464	5q22.1
TC07001175.hg.4	0.00137528	up	6.29738	4.33879	4.07465	4.1081	3.78269	4.39202	5.19705	6.27871	8.5048	6.7855	7.20395	TWIST1	twist family bHLH transcription factor 1//twist homolog 1 (Drosophila)	ENST00000242261	7291	OTTHUMT00000207625//OTTHUMT00000326465//OTTHUMT00000326430	---	Coding	---	---	uc003sum.3	NM_000474	chr7	-	19020991	19117672	7p21.2
TC06000223.hg.4	0.000134	up	6.26512	7.54806	6.6752	7.12363	6.54746	7.92366	9.30345	9.57073	10.679	9.20844	10.2931	HIST1H2AI//HIST1H2AK//HIST1H2AG//HIST1H2AH//HIST1H2AM//HIST1H2AL	histone cluster 1, H2am//histone cluster 1, H2ag//histone cluster 1, H2al//histone cluster 1, H2ah//histone cluster 1, H2ai//histone cluster 1, H2ak	ENST00000359193	8336//85235//8329//8330//8969//8332	OTTHUMT00000040137	---	Coding	---	---	uc003niw.3	NM_021064	chr6	+	27133038	27135292	6p21.33//6p22.1
TC10000181.hg.4	0.0199614	up	6.25099	5.83787	4.88746	5.45324	4.95835	5.98158	11.2111	7.01118	8.6439	7.36492	6.10782	APBB1IP	amyloid beta (A4) precursor protein-binding, family B, member 1 interacting protein	ENST00000376236//ENST00000445780//ENST00000493857//ENST00000356785	54518	OTTHUMT00000047269//OTTHUMT00000047270//OTTHUMT00000047268	---	Coding	---	BC035636//AK308916	uc001isr.3//uc001iss.3//uc009xks.1	NM_019043	chr10	+	26437777	26567803	10p12.1
TC06001879.hg.4	0.000428	up	6.24918	13.1466	11.9056	13.0322	12.9588	12.7385	14.0462	14.9407	16.2295	15.8041	15.9795	COL12A1	collagen, type XII, alpha 1	ENST00000511023//ENST00000483888//ENST00000322507//ENST00000345356//ENST00000416123//ENST00000432784	1303	OTTHUMT00000041255//OTTHUMT00000041250//OTTHUMT00000041253//OTTHUMT00000363218//OTTHUMT00000041249//OTTHUMT00000041252//OTTHUMT00000041251//OTTHUMT00000041256//OTTHUMT00000363223//OTTHUMT00000041254	---	Coding	---	U68139	uc003phs.3//uc003pht.3//uc003phu.1	NM_004370//NM_080645	chr6	-	75084326	75206051	6q12-q13
TC16001125.hg.4	1.84e-05	up	6.19169	5.0568	3.94306	4.52444	5.11929	4.05016	7.03136	6.86852	7.75183	7.24731	6.9464	CRNDE	colorectal neoplasia differentially expressed (non-protein coding)	ENST00000558031//ENST00000558952//ENST00000559432//ENST00000560912//ENST00000560029//ENST00000502066//ENST00000557792//ENST00000560208//ENST00000559598//ENST00000501177	643911	---	---	Coding	---	FJ466686	---	NR_034105//NR_034106	chr16	-	54917837	54929189	16q12.2
TC22000285.hg.4	0.00132441	up	6.19026	12.6356	11.213	12.3054	12.5079	13.6472	13.7182	15.5084	15.9399	14.8707	15.4218	LGALS1	lectin, galactoside-binding, soluble, 1	ENST00000489315//ENST00000215909	3956	OTTHUMT00000319482//OTTHUMT00000319483//OTTHUMT00000319485//OTTHUMT00000319486//OTTHUMT00000319484//OTTHUMT00000319488//OTTHUMT00000319487	---	Coding	---	---	uc003atn.3	NM_002305	chr22	+	37675606	37679806	22q13.1
TC04000636.hg.4	0.000205	up	6.17408	12.6884	11.6874	12.3398	11.387	12.4146	14.0965	13.8883	15.2503	15.6144	14.7988	FAT4	FAT tumor suppressor homolog 4 (Drosophila)//FAT atypical cadherin 4	ENST00000394329//ENST00000335110	79633	OTTHUMT00000363926//OTTHUMT00000256765//OTTHUMT00000313530	---	Coding	---	AK096646//AY356402	uc003ifi.1//uc011cgp.2//uc003ifj.4	NM_024582	chr4	+	125316399	125492932	4q28.1
TC12001681.hg.4	0.0425726	up	6.16596	11.6097	7.57203	9.36477	8.7469	8.52475	14.7904	11.4806	9.50469	11.275	11.8891	WIF1	WNT inhibitory factor 1	ENST00000535025//ENST00000286574	11197	---	---	Coding	---	---	uc001ssk.3	NM_007191	chr12	-	65050624	65121566	12q14.3
TC05003434.hg.4	0.0037042	up	6.11198	7.3457	6.90838	7.19554	5.75922	7.10891	10.9895	8.97526	10.6814	8.71466	8.01512	HAVCR2	hepatitis A virus cellular receptor 2	ENST00000522593//ENST00000307851//ENST00000517358	84868	OTTHUMT00000252574//OTTHUMT00000373701//OTTHUMT00000373703//OTTHUMT00000373704//OTTHUMT00000373705	---	Coding	---	BC020843	uc003lwl.3//uc003lwk.2	NM_032782	chr5	-	157085832	157109714	5q33.3
TC03000798.hg.4	0.00469785	up	6.10096	5.39341	6.17646	6.706	6.56705	7.52932	9.07169	7.39681	10.5577	10.0855	8.30576	AGTR1	angiotensin II receptor, type 1	ENST00000475166//ENST00000349243//ENST00000475347//ENST00000461609//ENST00000402260//ENST00000497524//ENST00000404754//ENST00000474935//ENST00000418473//ENST00000542281	185	OTTHUMT00000355810//OTTHUMT00000355808//OTTHUMT00000355806//OTTHUMT00000355807//OTTHUMT00000355811//OTTHUMT00000355809//OTTHUMT00000355812	---	Coding	---	---	uc003ewi.3//uc003ewj.3	NM_009585//NM_031850//NM_004835//NM_032049//NM_000685	chr3	+	148697784	148743008	3q24
TC04000253.hg.4	0.00141902	up	6.09409	7.03146	6.20808	7.01826	5.87378	6.56567	10.0947	7.97317	10.1843	7.93985	9.54227	UCHL1	ubiquitin carboxyl-terminal esterase L1 (ubiquitin thiolesterase)	ENST00000504818//ENST00000512788//ENST00000503431//ENST00000508768//ENST00000284440	7345	OTTHUMT00000216830//OTTHUMT00000216829//OTTHUMT00000216828//OTTHUMT00000360474//OTTHUMT00000360480//OTTHUMT00000216827//OTTHUMT00000360475//OTTHUMT00000360477//OTTHUMT00000360473//OTTHUMT00000360479//OTTHUMT00000360476//OTTHUMT00000360478	---	Coding	---	AK054579	uc003gvp.3//uc003gvo.3	NM_004181	chr4	+	41256413	41268455	4p14
TC15000936.hg.4	0.0021364	up	6.08028	3.83354	3.7478	4.59223	3.77798	4.97943	8.47622	6.89	6.28343	5.24487	7.05715	MIR1469//NR2F2	microRNA 1469//nuclear receptor subfamily 2, group F, member 2	ENST00000453270//ENST00000394166//ENST00000559679//ENST00000394171//ENST00000410719//ENST00000421109	7026//100302258	OTTHUMT00000313534	---	Coding	---	---	uc010urj.2//uc021swi.1//uc002btp.3//uc010uri.2//uc010urk.2	NM_001145156//NM_021005//NR_031715//NM_001145155//NM_001145157	chr15	+	96325928	96340263	15q26.2//15q26
TC11001833.hg.4	0.00028	up	6.058	7.8986	7.79835	8.60802	8.13013	8.99014	11.6909	9.86668	11.2821	10.1889	11.3909	FABP5P7	fatty acid binding protein 5 pseudogene 7	ENST00000458175	---	---	---	Coding	---	---	---	---	chr11	-	59781313	59781720	---
TC01006308.hg.4	0.00975252	up	6.04783	3.55506	4.1318	4.43866	3.96854	3.85089	9.09492	4.77166	7.35911	6.13336	5.568	FCGR3B	Fc fragment of IgG, low affinity IIIb, receptor (CD16b)	ENST00000367964//ENST00000531221//ENST00000294800	2215	OTTHUMT00000157322//OTTHUMT00000157321	---	Coding	---	---	uc009wul.3//uc021pdo.1	NM_001244753//NM_000570	chr1	-	161623196	161631963	1q23
TC12000025.hg.4	0.000115	up	6.02583	4.66586	3.72667	4.10567	4.41083	4.29969	6.82507	6.18542	7.88631	7.2055	6.06222	CACNA1C	calcium channel, voltage-dependent, L type, alpha 1C subunit	ENST00000491104//ENST00000399634//ENST00000399638//ENST00000399629//ENST00000399621//ENST00000347598//ENST00000322367//ENST00000327702//ENST00000399601//ENST00000399591//ENST00000399637//ENST00000399649//ENST00000399597//ENST00000480911//ENST00000344100//ENST00000399641//ENST00000402845//ENST00000399595//ENST00000399655//ENST00000399603//ENST00000399644//ENST00000406454//ENST00000399606//ENST0000…	775	OTTHUMT00000317033//OTTHUMT00000317043//OTTHUMT00000317022//OTTHUMT00000317019//OTTHUMT00000317048//OTTHUMT00000317026//OTTHUMT00000317042//OTTHUMT00000317025//OTTHUMT00000317020//OTTHUMT00000317035//OTTHUMT00000317036//OTTHUMT00000317046//OTTHUMT00000317050//OTTHUMT00000317034//OTTHUMT00000317040//OTTHUMT00000317041//OTTHUMT00000317030//OTTHUMT00000317031//OTTHUMT00000317023//OTTHUMT00000317028/…	---	Coding	---	AK302698//AY562395//Z34817//AK308652//AY562396//AB209016	uc001qky.1//uc001qka.1//uc001qkc.2//uc001qkh.2//uc001qkq.2//uc001qkg.2//uc009zdv.1//uc009zdw.1//uc001qkp.2//uc010sea.1//uc001qkv.1//uc001qjz.2//uc009zdx.1//uc001qko.2//uc009zdy.1//uc001qkk.2//uc001qkr.2//uc001qkn.2//uc001qks.2//uc001qkd.2//uc001qkb.2//uc001qkm.2//uc001qkj.2//uc001qku.2//uc001qkl.2//uc001qkf.2//uc001qkt.2//uc009zdu.1//uc001qke.2	NM_001129839//NM_001129830//NM_001167623//NM_001129831//NM_001129844//NM_001129840//NM_199460//NM_001167625//NM_001129829//NM_001129835//NM_001129833//NM_001129841//NM_001129834//NM_001129846//NM_001129827//NM_001167624//NM_001129843//NM_001129832//NM_000719//NM_001129842//NM_001129838//NM_001129837//NM_001129836	chr12	+	2053250	2697949	12p13.3
TC01000968.hg.4	0.000726	up	6.00937	7.19452	6.36525	6.6545	6.31093	6.19934	10.5003	8.88961	9.8421	8.18365	8.24498	CD53	CD53 molecule	ENST00000429072//ENST00000271324//ENST00000497404	963	OTTHUMT00000098108//OTTHUMT00000035933//OTTHUMT00000098107//OTTHUMT00000032931//OTTHUMT00000098106//OTTHUMT00000098109	---	Coding	---	AK298723	uc001dzw.3//uc001dzx.3//uc010owa.2	NM_000560//NM_001040033	chr1	+	110871199	110899936	1p13
TC18000507.hg.4	0.00567585	up	5.94755	7.49219	6.15211	6.47192	7.31697	6.43904	7.12348	9.91712	10.3417	10.5609	8.79051	MYO5B	myosin VB	ENST00000356732//ENST00000285039//ENST00000324581	4645	---	---	Coding	---	BC033527//AK025336//AY274809	uc002ldz.3//uc002lea.2//uc002leb.2//uc021ukb.1	NM_001080467	chr18	-	49822786	50195081	18q21
TC04001595.hg.4	0.00266295	up	5.93827	3.4605	3.68824	5.83458	4.64069	4.26431	8.49894	5.91471	6.89346	6.92012	6.51133	RNF150	ring finger protein 150	ENST00000515057//ENST00000420921//ENST00000507500//ENST00000379512//ENST00000306799//ENST00000515673	57484	OTTHUMT00000364742//OTTHUMT00000364743//OTTHUMT00000364744//OTTHUMT00000364741//OTTHUMT00000364740//OTTHUMT00000364739	---	Coding	---	BC101992	uc003iio.1//uc003iip.1	NM_020724	chr4	-	140865571	141212877	4q31.21
TC0X000006.hg.4	0.00914891	up	5.92436	5.5025	3.39534	5.09631	4.61684	3.61999	8.35609	5.62996	8.66941	6.49767	5.91115	CSF2RA	colony stimulating factor 2 receptor, alpha, low-affinity (granulocyte-macrophage)	ENST00000381529//ENST00000417535//ENST00000355432//ENST00000381524//ENST00000498153//ENST00000355805//ENST00000381509//ENST00000381500//ENST00000501036//ENST00000361536//ENST00000381507//ENST00000432318	1438	OTTHUMT00000035799//OTTHUMT00000035801//OTTHUMT00000035805//OTTHUMT00000035015//OTTHUMT00000035800//OTTHUMT00000035803//OTTHUMT00000035013//OTTHUMT00000035807//OTTHUMT00000035014//OTTHUMT00000035802//OTTHUMT00000035804//OTTHUMT00000035797//OTTHUMT00000035808//OTTHUMT00000035017//OTTHUMT00000035798//OTTHUMT00000035016//OTTHUMT00000035806	---	Coding	---	---	uc010ncv.2//uc004cpr.2//uc010nct.2//uc011mhc.1//uc004cpn.2//uc004cpp.2//uc004cpq.2//uc010ncu.2//uc011mhb.1//uc004cpo.2	NM_001161529//NM_001161530//NR_027760//NM_001161532//NM_001161531//NM_172247//NM_172249//NM_006140//NM_172246//NM_172245	chrX	+	1268800	1310381	Xp22.32 and Yp11.3
TC01000795.hg.4	0.0141272	up	5.91355	6.1408	4.34146	6.48766	5.36956	6.83298	10.8347	7.21978	9.02892	7.44913	7.4601	IFI44	interferon-induced protein 44	ENST00000545124//ENST00000370747//ENST00000495254	10561	OTTHUMT00000026825//OTTHUMT00000026828//OTTHUMT00000026830//OTTHUMT00000026831//OTTHUMT00000026826//OTTHUMT00000026833//OTTHUMT00000026827//OTTHUMT00000026832//OTTHUMT00000026829	---	Coding	---	AK316278//AK316476	uc010orr.1//uc010ors.1//uc001dip.4	NM_006417	chr1	+	78649792	78664078	1p31.1
TC11000211.hg.4	0.00238763	up	5.90681	7.24324	8.96342	10.0932	8.31489	9.007	11.5066	10.8755	11.815	12.1076	10.1289	SPON1	spondin 1, extracellular matrix protein	ENST00000310358//ENST00000533633	10418	---	---	Coding	---	---	uc001mle.3	NM_006108	chr11	+	13962367	14268133	11p15.2
TC01003211.hg.4	0.00109775	up	5.89439	9.38118	9.81529	11.3562	10.3724	11.1746	12.211	14.0975	13.2754	12.2814	13.0311	CTSK	cathepsin K	ENST00000271651//ENST00000480670	1513	OTTHUMT00000084732//OTTHUMT00000084733//OTTHUMT00000095841	---	Coding	---	AY429530	uc009wma.2//uc001evp.2	NM_000396	chr1	-	150796208	150808441	1q21
TC12000467.hg.4	0.00497797	up	5.88479	6.30035	5.80772	6.57007	6.03051	5.77342	10.9193	8.13599	9.21542	7.6457	7.35066	NCKAP1L	NCK-associated protein 1-like	ENST00000293373//ENST00000545638	3071	---	---	Coding	---	BC143355	uc010sox.2//uc001sgc.4//uc010soy.2	NM_001184976//NM_005337	chr12	+	54497711	54543942	12q13.1
TC11000394.hg.4	0.00453844	up	5.87239	3.55986	4.91523	5.54654	4.40664	5.22255	5.4824	7.45676	8.86914	6.87844	7.73382	CREB3L1	cAMP responsive element binding protein 3-like 1	ENST00000288400//ENST00000529193//ENST00000446415//ENST00000534616	90993	---	---	Coding	---	AF055009	uc001ncg.3//uc021qil.1	NM_052854	chr11	+	46277661	46321422	11p11.2
TC14000584.hg.4	0.0146026	up	5.84615	7.55771	7.07348	9.03584	9.15583	9.05126	13.4794	10.7819	10.706	9.27918	10.3651	IFI27	interferon, alpha-inducible protein 27	ENST00000555744//ENST00000448882//ENST00000298902//ENST00000557098//ENST00000557634//ENST00000444961	3429	---	---	Coding	---	AY126458//AJ294851	uc021sba.1//uc001ycm.1//uc001ycn.1	NM_005532//NM_001130080	chr14	+	94110733	94116696	14q32
TC03000262.hg.4	0.00388561	up	5.81652	11.6272	8.83401	10.9103	10.6593	9.9033	13.1566	13.5395	11.3903	12.7967	13.7518	PTH1R	parathyroid hormone 1 receptor	ENST00000449590//ENST00000313049//ENST00000490109//ENST00000430002//ENST00000418619	5745	OTTHUMT00000344361//OTTHUMT00000344356//OTTHUMT00000344357//OTTHUMT00000344359//OTTHUMT00000344355//OTTHUMT00000344358//OTTHUMT00000257481	---	Coding	---	---	uc003cqm.3//uc021wxg.1	NM_001184744//NM_000316	chr3	+	46877746	46903799	3p22-p21.1
TC0X000943.hg.4	0.000933	up	5.80311	3.48791	3.50683	5.45954	3.36906	3.9071	7.51866	6.37905	5.68999	6.73301	6.09386	DMD	dystrophin	ENST00000378707//ENST00000361471//ENST00000445312//ENST00000535280//ENST00000357033//ENST00000359836//ENST00000541735//ENST00000378684//ENST00000378680//ENST00000378723//ENST00000474231//ENST00000288447//ENST00000534884//ENST00000542849//ENST00000343523//ENST00000378677//ENST00000378682//ENST00000378702	1756	OTTHUMT00000056195//OTTHUMT00000056190//OTTHUMT00000056192//OTTHUMT00000056188//OTTHUMT00000056183//OTTHUMT00000056194//OTTHUMT00000355788//OTTHUMT00000056186//OTTHUMT00000355787//OTTHUMT00000355792//OTTHUMT00000056199//OTTHUMT00000355793//OTTHUMT00000056184//OTTHUMT00000056191//OTTHUMT00000056189//OTTHUMT00000056193//OTTHUMT00000355789//OTTHUMT00000056201//OTTHUMT00000056196//OTTHUMT00000056182/…	---	Coding	---	S60972//BC036103//M63075//S60971//M63073//S60970//S60973//BC010932//AK299936	uc010ngo.1//uc004dda.1//uc010ngn.1//uc004dcv.1//uc010ngq.1//uc004dcx.2//uc004dco.1//uc004dcp.1//uc004dcr.1//uc004dcu.1//uc010ngr.1//uc004ddf.3//uc004dcq.1//uc004dcy.1//uc011mkb.1//uc004ddb.1//uc010ngm.3//uc004dcn.1//uc004dcs.1//uc004dcz.2//uc004dcm.1//uc004dcw.2//uc022buq.1//uc004ddd.1//uc004dct.1//uc010ngp.1	NM_004015//NM_004007//NM_004016//NM_004023//NM_000109//NM_004006//NM_004013//NM_004019//NM_004021//NM_004022//NM_004020//NM_004010//NM_004012//NM_004018//NM_004009//NM_004011//NM_004017//NM_004014	chrX	-	31114691	33339609	Xp21.2
TC01002441.hg.4	0.0165687	up	5.77093	5.94211	6.54016	7.38131	5.98496	6.11198	11.7703	7.99658	9.5071	7.89893	7.43163	LAPTM5	lysosomal multispanning membrane protein 5//lysosomal protein transmembrane 5	ENST00000476492//ENST00000294507//ENST00000424259	7805	OTTHUMT00000010463//OTTHUMT00000010464//OTTHUMT00000010465	---	Coding	---	---	uc001bsc.2	NM_006762	chr1	-	30732468	30757836	1p34
TC04001824.hg.4	0.00135285	up	5.75604	14.0429	11.0166	11.9317	12.1298	12.4438	14.1306	14.9568	15.0934	15.1193	14.8901	FAT1	FAT tumor suppressor homolog 1 (Drosophila)//FAT atypical cadherin 1	ENST00000441802//ENST00000260147//ENST00000512347	2195	OTTHUMT00000360233//OTTHUMT00000360232//OTTHUMT00000360219//OTTHUMT00000360230//OTTHUMT00000360209//OTTHUMT00000360210//OTTHUMT00000360211//OTTHUMT00000360220//OTTHUMT00000360228//OTTHUMT00000360231//OTTHUMT00000360229	---	Coding	---	AK307938//EF139845	uc010iso.1//uc010isn.3//uc003izf.3	NM_005245	chr4	-	186587783	186726722	4q35
TC03001941.hg.4	0.0385589	up	5.75577	7.15029	6.27044	7.12423	4.14532	7.46539	7.25278	7.57592	11.8649	8.6847	9.40243	VEPH1	ventricular zone expressed PH domain homolog 1 (zebrafish)//ventricular zone expressed PH domain-containing 1	ENST00000468233//ENST00000469007//ENST00000392833//ENST00000543418//ENST00000362010//ENST00000494677//ENST00000392832//ENST00000537559	79674	OTTHUMT00000351854//OTTHUMT00000351853//OTTHUMT00000352009//OTTHUMT00000352012//OTTHUMT00000351845//OTTHUMT00000351851//OTTHUMT00000352013//OTTHUMT00000351849//OTTHUMT00000351855//OTTHUMT00000352014//OTTHUMT00000352010//OTTHUMT00000352015//OTTHUMT00000351848//OTTHUMT00000351850//OTTHUMT00000351852//OTTHUMT00000351846//OTTHUMT00000351847//OTTHUMT00000352011	---	Coding	---	---	uc021xgk.1//uc003fbk.2//uc003fbj.2//uc003fbm.3//uc003fbn.3//uc010hvu.2	NM_001167917//NM_001167915//NM_024621//NM_001167911//NM_001167912//NM_001167916	chr3	-	157259742	157533619	3q24-q25
TC22001480.hg.4	0.0487641	up	5.73639	4.48714	4.18056	4.59064	4.35361	4.68739	10.852	5.48795	7.87509	5.25172	5.43327	CECR1	cat eye syndrome chromosome region, candidate 1	ENST00000399839//ENST00000330232//ENST00000480276//ENST00000262607//ENST00000449907//ENST00000399837	51816	OTTHUMT00000316083//OTTHUMT00000075614//OTTHUMT00000316081//OTTHUMT00000316082//OTTHUMT00000316079//OTTHUMT00000316084//OTTHUMT00000316080	---	Coding	---	AK304818//AK295174//AK314321	uc011agi.1//uc002zmj.1//uc002zmk.1//uc011agj.1//uc010gqu.1	NM_017424//NM_177405	chr22	-	17179302	17221989	22q11.2
TC11003452.hg.4	0.00400287	up	5.72703	4.53338	3.90748	4.74537	3.40848	5.67428	8.0481	6.5054	8.29101	5.93264	6.08078	MS4A14	membrane-spanning 4-domains, subfamily A, member 14	ENST00000531783//ENST00000300187//ENST00000395005//ENST00000395001	84689	---	---	Coding	---	BC107431//BC035361//AK057418	uc001npj.3//uc001npm.3//uc001npk.3//uc001npn.3//uc001npl.3	NM_032597//NM_001079692	chr11	+	60396014	60417755	11q12.2
TC07001127.hg.4	5.62e-05	up	5.69364	8.75082	8.47962	9.20577	9.08855	9.85533	11.8445	11.1026	12.1554	11.8246	10.9998	CYTH3	cytohesin 3	ENST00000350796//ENST00000488964//ENST00000396741	9265	OTTHUMT00000317056//OTTHUMT00000317051//OTTHUMT00000317057//OTTHUMT00000317053//OTTHUMT00000317058//OTTHUMT00000317055//OTTHUMT00000317059//OTTHUMT00000207396//OTTHUMT00000317054//OTTHUMT00000317052	---	Coding	---	AK295163	uc011jws.2//uc003spt.3	NM_004227	chr7	-	6161776	6272644	7p22.1
TC06001427.hg.4	0.000225	up	5.69352	7.78928	8.09539	7.82567	8.58223	8.85642	10.2274	9.93698	11.8874	10.9003	10.7435	HIST1H3B//HIST1H3H//HIST1H3I//HIST1H3A//HIST1H3G//HIST1H3D//HIST1H3J//HIST1H3E//HIST1H3F//HIST1H3C	histone cluster 1, H3j//histone cluster 1, H3a//histone cluster 1, H3d//histone cluster 1, H3e//histone cluster 1, H3i//histone cluster 1, H3b//histone cluster 1, H3g//histone cluster 1, H3c//histone cluster 1, H3f//histone cluster 1, H3h	ENST00000328488	8353//8357//8355//8356//8352//8354//8358//8968//8351//8350	OTTHUMT00000043452	---	Coding	---	---	uc003njy.3	NM_003533	chr6	-	27871845	27872321	6p22.1//6p22.2
TC03000719.hg.4	0.0113714	up	5.66509	6.42457	4.74254	5.57674	4.64754	6.02609	10.4851	8.1782	7.38213	6.46719	7.41535	TMEM108	transmembrane protein 108	ENST00000321871//ENST00000508711//ENST00000514529//ENST00000515826//ENST00000393130	66000	OTTHUMT00000356983//OTTHUMT00000356907//OTTHUMT00000356908//OTTHUMT00000356980//OTTHUMT00000356984//OTTHUMT00000357300//OTTHUMT00000356982//OTTHUMT00000356909//OTTHUMT00000356910//OTTHUMT00000356981//OTTHUMT00000356978	---	Coding	---	AB051477//AK095050	uc003epk.3//uc003epj.1//uc003eph.3//uc003epi.3	NM_001136469//NM_023943	chr3	+	133038327	133397792	3q21
TC11003505.hg.4	0.012621	up	5.65106	7.13015	6.26913	7.02482	6.51335	8.29299	11.8178	9.19775	10.0787	7.55727	9.07151	CASP1	caspase 1, apoptosis-related cysteine peptidase//caspase 1, apoptosis-related cysteine peptidase (interleukin 1, beta, convertase)	ENST00000415981//ENST00000436863//ENST00000393136//ENST00000528974//ENST00000525825//ENST00000526568//ENST00000531166//ENST00000353247//ENST00000446369//ENST00000527979//ENST00000533400//ENST00000534497	834	OTTHUMT00000109396	---	Coding	---	AK296646//AK290114//AK290122//AK310059//M87507//AK301037//BC062327	uc021qpt.1	NM_033292//NM_001223//NM_033293//NM_033294//NM_033295	chr11	-	105025508	105101431	11q23
TC02002399.hg.4	0.00017	up	5.64232	6.29329	5.10166	6.06308	5.405	6.3621	9.01027	7.96272	9.04854	7.92181	7.76325	ZEB2//ZEB2-AS1	zinc finger E-box binding homeobox 2//ZEB2 antisense RNA 1	ENST00000392860//ENST00000539609//ENST00000409487//ENST00000303660//ENST00000465070//ENST00000558170	100303491//9839	OTTHUMT00000332785//OTTHUMT00000254778//OTTHUMT00000332805//OTTHUMT00000332794//OTTHUMT00000332808//OTTHUMT00000332807//OTTHUMT00000332784//OTTHUMT00000332792//OTTHUMT00000332806//OTTHUMT00000332803//OTTHUMT00000332800//OTTHUMT00000332790//OTTHUMT00000332804//OTTHUMT00000332791//OTTHUMT00000332799//OTTHUMT00000332796//OTTHUMT00000332793//OTTHUMT00000332795//OTTHUMT00000332809//OTTHUMT00000332789/…	---	Coding	---	BC060819//BC035706//BC070275//BC037975//AK124806//BC025730//BC127101//AK308445	uc002twa.3//uc002tvw.3//uc002tvy.3//uc002tvu.3//uc010fnp.3//uc010zbm.2//uc002tvv.3//uc021vqh.1//uc010fnq.1	NM_014795//NR_033258//NM_001171653//NR_040248	chr2	-	144363496	144524580	2q22.3
TC02000904.hg.4	0.0396484	up	5.62294	4.95977	4.5687	5.67265	3.16288	4.66821	10.0641	6.87948	6.70691	4.26484	7.57347	ARHGAP15//LOC101928361	uncharacterized LOC101928361//Rho GTPase activating protein 15	ENST00000409869//ENST00000295095	101928361//55843	OTTHUMT00000332231//OTTHUMT00000332229//OTTHUMT00000254793//OTTHUMT00000332175//OTTHUMT00000332230//OTTHUMT00000332228	---	Coding	---	AF217507//AK303490	uc010zbl.1//uc002tvm.4//uc002tvn.3	NM_018460	chr2	+	143091362	143768352	2q22.2-q22.3
TC01000785.hg.4	0.000329	up	5.60222	5.60127	5.91352	6.11827	6.23023	4.63693	8.47128	8.57603	8.16999	7.032	8.68092	AK5	adenylate kinase 5	ENST00000354567//ENST00000317704//ENST00000478255//ENST00000344720	26289	OTTHUMT00000096379//OTTHUMT00000092216//OTTHUMT00000096380//OTTHUMT00000026992//OTTHUMT00000092215//OTTHUMT00000092213//OTTHUMT00000096381//OTTHUMT00000026994//OTTHUMT00000026993//OTTHUMT00000092214	---	Coding	---	---	uc001dhn.3//uc001dho.3	NM_012093//NM_174858	chr1	+	77281977	77559969	1p31
TC05000304.hg.4	0.016579	up	5.59671	9.32739	5.57436	5.01546	5.50241	5.54627	8.23535	8.23532	8.97202	9.42169	8.5244	OCLN	occludin	ENST00000355237//ENST00000538151//ENST00000380766//ENST00000396442//ENST00000514370//ENST00000542132	100506658	OTTHUMT00000216794//OTTHUMT00000369585//OTTHUMT00000369587//OTTHUMT00000369586	---	Coding	---	FJ786084//GQ402517//GQ225098	uc021xzq.1//uc003jwu.3//uc021xzr.1//uc021xzs.1//uc021xzt.1//uc003jwv.4	NM_002538//NM_001205255//NM_001205254	chr5	+	69492292	69558104	5q13.1
TC01000931.hg.4	0.000656	up	5.58745	6.85418	6.66679	6.75197	6.11606	7.86049	8.5473	8.74707	10.3457	10.0555	8.96483	FAM102B	family with sequence similarity 102, member B	ENST00000405454//ENST00000370035//ENST00000437902	284611	OTTHUMT00000323368//OTTHUMT00000323367//OTTHUMT00000030188	---	Coding	---	---	uc010ouy.2	NM_001010883	chr1	+	108560089	108644900	1p13.3
TC09000415.hg.4	0.000193	up	5.54644	7.08713	6.27932	6.86219	6.76073	7.38308	8.66248	9.55889	9.85524	8.46898	10.1846	CKS2	CDC28 protein kinase regulatory subunit 2	ENST00000314355	1164	OTTHUMT00000052988	---	Coding	---	---	uc004aqh.3	NM_001827	chr9	+	89311198	89316703	9q22
TC07001993.hg.4	0.00145943	up	5.53428	7.43173	5.24413	7.06037	5.52685	7.30835	8.39997	8.74992	9.51595	8.7105	9.53707	EZH2	enhancer of zeste homolog 2 (Drosophila)//enhancer of zeste 2 polycomb repressive complex 2 subunit	ENST00000483967//ENST00000320356//ENST00000541220//ENST00000478654//ENST00000476773//ENST00000350995//ENST00000460911//ENST00000536783	2146	OTTHUMT00000352738//OTTHUMT00000352742//OTTHUMT00000352740//OTTHUMT00000352739//OTTHUMT00000353255//OTTHUMT00000352744//OTTHUMT00000352741//OTTHUMT00000352743//OTTHUMT00000352737//OTTHUMT00000352745	---	Coding	---	JF327843//AK303637//AK303585	uc011kuh.2//uc011kug.2//uc022aov.1//uc003wfd.2//uc003wfc.2//uc011kui.2//uc003wfb.2//uc011kuj.2	NM_001203248//NM_001203249//NM_004456//NM_001203247//NM_152998	chr7	-	148807372	148884349	7q35-q36
TC06002126.hg.4	0.00787354	up	5.51881	10.1365	7.13908	6.97854	6.38548	8.13803	10.1552	9.64972	11.0871	10.2299	9.97759	SGK1	serum/glucocorticoid regulated kinase 1	ENST00000524929//ENST00000413996//ENST00000237305//ENST00000367857//ENST00000367858//ENST00000528577//ENST00000489458//ENST00000475719	6446	OTTHUMT00000042319//OTTHUMT00000042304//OTTHUMT00000042312//OTTHUMT00000042308//OTTHUMT00000042315//OTTHUMT00000042313//OTTHUMT00000042307//OTTHUMT00000042311//OTTHUMT00000042306//OTTHUMT00000042316//OTTHUMT00000042314//OTTHUMT00000042305//OTTHUMT00000042317//OTTHUMT00000042310	---	Coding	---	BX537882//AK295422//FM205710	uc011ecv.2//uc003qen.4//uc011ecw.2//uc011ect.2//uc011ecu.2//uc003qeo.4	NM_001143676//NM_001143678//NM_005627//NM_001143677	chr6	-	134169246	134318058	6q23
TC06000621.hg.4	0.00522448	up	5.5122	5.96077	9.5286	9.26458	8.06541	8.39056	11.1265	10.5392	10.6736	10.2737	10.9099	RUNX2	runt-related transcription factor 2	ENST00000359524//ENST00000465038//ENST00000541979//ENST00000371432//ENST00000483377//ENST00000352853//ENST00000371436//ENST00000371438	860	OTTHUMT00000040754//OTTHUMT00000040756//OTTHUMT00000040759//OTTHUMT00000040755//OTTHUMT00000040753//OTTHUMT00000040757//OTTHUMT00000040758	---	Coding	---	AF053952	uc003oxt.3//uc003oxs.1//uc011dvx.2//uc011dvy.2	NM_001024630//NM_004348//NM_001015051	chr6	+	45328157	45551082	6p21
TC09000601.hg.4	0.00364004	up	5.5014	6.75216	5.72665	6.03253	4.36122	6.7041	9.99843	7.7405	8.35805	7.73293	8.04573	TLR4	toll-like receptor 4	ENST00000394487//ENST00000355622//ENST00000472304	7099	OTTHUMT00000055550//OTTHUMT00000055549//OTTHUMT00000055551//OTTHUMT00000055552	---	Coding	---	---	---	NM_138554//NM_138557//NM_003266//NR_024169	chr9	+	117704175	117717491	9q33.1
TC04000503.hg.4	0.00849521	up	5.49536	6.99628	5.78498	4.02085	3.53406	4.76515	6.48426	7.67028	8.28075	8.04004	6.91707	BMPR1B	bone morphogenetic protein receptor, type IB	ENST00000502683//ENST00000509540//ENST00000264568//ENST00000440890//ENST00000515059//ENST00000394931	658	OTTHUMT00000364122//OTTHUMT00000363051//OTTHUMT00000364121//OTTHUMT00000253610//OTTHUMT00000253609//OTTHUMT00000364123//OTTHUMT00000364124	---	Coding	---	BC047773//AK293008	uc003htn.4//uc003htm.4//uc010ilb.3	NM_001203	chr4	+	94757968	95158450	4q22-q24
TC18000033.hg.4	0.00863318	up	5.48665	6.52782	4.77686	6.44017	5.75633	7.65156	8.34449	7.01408	10.1554	9.40456	8.51386	ARHGAP28	Rho GTPase activating protein 28	ENST00000383472//ENST00000532996//ENST00000531294//ENST00000418986//ENST00000262227//ENST00000419673//ENST00000314319//ENST00000400091	79822	---	---	Coding	---	BC065274//AB037735//AK302026	uc002kne.3//uc002knc.3//uc002knf.3//uc010wzi.2	NM_001010000	chr18	+	6729822	6915716	18p11.31
TC14000316.hg.4	0.00304132	up	5.47552	8.46142	6.21186	6.64043	6.48107	7.73114	9.81904	9.0496	10.176	8.26725	10.479	CDKN3	cyclin-dependent kinase inhibitor 3	ENST00000442975//ENST00000439312//ENST00000434252//ENST00000335183//ENST00000556102//ENST00000458126//ENST00000543789//ENST00000395577//ENST00000541304//ENST00000556305	1033	OTTHUMT00000276893	---	Coding	---	AF213034//AY257475	uc001xap.3//uc001xar.3//uc010aoj.2//uc010aoi.1	NM_001130851//NM_005192	chr14	+	54396955	54420218	14q22
TC04000553.hg.4	0.00129168	up	5.47372	8.7433	7.25803	6.64689	6.63336	8.21176	9.29539	9.94587	9.47463	10.1695	10.8705	SGMS2	sphingomyelin synthase 2	ENST00000359079//ENST00000506462//ENST00000394686//ENST00000394684	166929	OTTHUMT00000254754//OTTHUMT00000363697//OTTHUMT00000363698//OTTHUMT00000363699//OTTHUMT00000363700//OTTHUMT00000363701//OTTHUMT00000254752//OTTHUMT00000254753	---	Coding	---	---	uc003hyo.3//uc003hyn.3//uc003hyl.4	NM_001136257//NM_001136258//NM_152621	chr4	+	107824563	107915048	4q25
TC10000826.hg.4	0.00432777	up	5.46118	5.62275	5.5733	5.73979	5.67112	6.10184	6.28772	8.04082	9.37218	9.66422	7.58991	PLEKHS1	pleckstrin homology domain containing, family S member 1	ENST00000369310//ENST00000369312//ENST00000361048//ENST00000354462//ENST00000369309	79949	OTTHUMT00000050433//OTTHUMT00000050431//OTTHUMT00000050432//OTTHUMT00000050430	---	Coding	---	AK027190//BC036365	uc001lav.3//uc001lau.2//uc009xyc.2//uc001las.2//uc001lat.2//uc001lar.2	NM_182601//NM_001193435//NM_001193434//NM_024889	chr10	+	113751454	113783429	10q25.3
TC06004128.hg.4	0.0194235	up	5.39009	6.97935	7.75346	8.35741	8.88919	8.1901	13.086	9.74451	11.3016	9.08933	9.09959	HLA-DMA	major histocompatibility complex, class II, DM alpha	ENST00000341486//ENST00000395305//ENST00000395303//ENST00000374843//ENST00000464392	3108	OTTHUMT00000076325//OTTHUMT00000276494//OTTHUMT00000276542//OTTHUMT00000276491//OTTHUMT00000276492//OTTHUMT00000276543//OTTHUMT00000276493//OTTHUMT00000276489//OTTHUMT00000276490	---	Coding	---	AK298081	uc003ocm.2	NM_006120	chr6	-	32948613	32970716	6p21.3
TC13000154.hg.4	0.0254463	up	5.35307	9.61412	6.37798	6.94523	7.40648	6.91858	7.64812	9.95605	11.0123	11.4867	9.26106	TNFSF11	tumor necrosis factor (ligand) superfamily, member 11	ENST00000544862//ENST00000358545//ENST00000398795//ENST00000239849//ENST00000405262	8600	OTTHUMT00000044702//OTTHUMT00000044703	---	Coding	---	---	uc001uyt.2//uc001uyu.2	NM_003701//NM_033012	chr13	+	42562736	42608013	13q14
TC19000729.hg.4	0.0113294	up	5.33854	5.59177	4.59093	5.25585	4.01764	5.03406	9.49433	6.72458	8.1374	5.5055	6.71066	CD37	CD37 molecule	ENST00000323906//ENST00000426897//ENST00000391859//ENST00000535669	951	---	---	Coding	---	AK301016//AK301328//AK058093//AL833693	uc002pne.3//uc010yan.1//uc002pnf.3//uc002pnc.3//uc002pnd.3//uc010yam.1	NM_001040031//NM_001774	chr19	+	49335171	49340604	19q13.3
TC01002534.hg.4	0.00113085	up	5.30458	4.37196	4.05972	4.27603	4.46079	4.18651	6.83782	6.9283	5.84749	5.51427	8.26332	RHBDL2	rhomboid, veinlet-like 2 (Drosophila)	ENST00000372985//ENST00000538156//ENST00000289248//ENST00000540558//ENST00000372990	54933	OTTHUMT00000001216//OTTHUMT00000001217	---	Coding	---	AK294115//BC013103//BC144477	uc001ccv.3//uc001ccu.1//uc010oin.1//uc010oio.1	NM_017821	chr1	-	38885807	38941799	1p34.3
TC05001933.hg.4	0.00268891	up	5.30218	9.43959	10.2294	10.5724	9.76505	11.1472	11.3949	12.1506	13.8144	13.69	12.1367	PDGFRB//AC005895.3	platelet-derived growth factor receptor, beta polypeptide	ENST00000261799//ENST00000519575//ENST00000523456//ENST00000544453	5159	OTTHUMT00000381790//OTTHUMT00000252332//OTTHUMT00000381782//OTTHUMT00000381787//OTTHUMT00000381784//OTTHUMT00000381789//OTTHUMT00000381788//OTTHUMT00000381783//OTTHUMT00000381781//OTTHUMT00000381786//OTTHUMT00000381785	---	Coding	---	AB209657//EU826595	uc003lro.3//uc010jhd.3//uc011dcg.1	NM_002609	chr5	-	150113241	150155872	5q33.1
TC03001887.hg.4	0.0162065	up	5.2805	4.03853	4.93078	5.97544	5.39729	5.06881	9.41125	7.89775	6.7897	5.11212	8.2034	TM4SF18	transmembrane 4 L six family member 18	ENST00000470080//ENST00000296059	116441	OTTHUMT00000356326//OTTHUMT00000356327//OTTHUMT00000356328//OTTHUMT00000356329//OTTHUMT00000356330	---	Coding	---	---	uc003exa.3//uc021xfl.1	NM_138786//NM_001184723	chr3	-	149318498	149334414	3q25.1
TC21000077.hg.4	0.000113	up	5.27548	8.62128	8.27455	9.07664	9.34415	9.1212	10.6247	10.9756	11.3126	11.2025	12.3189	JAM2	junctional adhesion molecule 2	ENST00000425221//ENST00000400532//ENST00000400533//ENST00000480456//ENST00000312957//ENST00000477351//ENST00000400537	58494	OTTHUMT00000171347//OTTHUMT00000171355//OTTHUMT00000171349//OTTHUMT00000171354//OTTHUMT00000171352//OTTHUMT00000171353	---	Coding	---	AK294769	---	NM_021219	chr21	+	25639272	25717562	21q21.2
TC02002398.hg.4	0.00369056	up	5.25977	8.03852	5.39018	7.21096	6.91315	6.883	10.5225	8.1495	9.77384	9.18672	8.77822	GTDC1	glycosyltransferase-like domain containing 1	ENST00000392867//ENST00000409214//ENST00000463875//ENST00000467352//ENST00000542155//ENST00000241391//ENST00000409298//ENST00000392869//ENST00000344850	79712	OTTHUMT00000332811//OTTHUMT00000254779//OTTHUMT00000332820//OTTHUMT00000332821//OTTHUMT00000332816//OTTHUMT00000332815//OTTHUMT00000254780//OTTHUMT00000332813//OTTHUMT00000332817//OTTHUMT00000332818//OTTHUMT00000332812//OTTHUMT00000332814//OTTHUMT00000332823//OTTHUMT00000332822//OTTHUMT00000332810//OTTHUMT00000332819	---	Coding	---	BC017741//BX647773//BC061699//BX647436	uc021vqf.1//uc002tvp.3//uc002tvs.3//uc010fno.3//uc010fnn.3//uc002tvr.3//uc002tvt.2	NM_001006636//NM_001164629//NM_024659	chr2	-	143945754	144332568	2q22.3
TC09001609.hg.4	0.00279972	up	5.25443	8.44802	6.70115	6.84866	7.50843	8.0513	11.0605	8.96245	10.3211	10.4523	8.72888	ENG	endoglin	ENST00000373203//ENST00000545345//ENST00000344849//ENST00000546301//ENST00000480266	2022	OTTHUMT00000054316//OTTHUMT00000054315//OTTHUMT00000054312//OTTHUMT00000054313//OTTHUMT00000054314	---	Coding	---	AK301171	---	NM_000118//NM_001114753	chr9	-	127815012	127854768	9q34.11
TC07001761.hg.4	0.00351382	up	5.22623	5.41726	5.01836	6.27971	6.78329	6.42451	9.14593	7.62484	9.78405	7.17271	8.12445	DOCK4	dedicator of cytokinesis 4	ENST00000352877//ENST00000476846//ENST00000494651//ENST00000342288//ENST00000428084//ENST00000544250//ENST00000437633	9732	OTTHUMT00000339157//OTTHUMT00000339162//OTTHUMT00000339163//OTTHUMT00000339165//OTTHUMT00000339161//OTTHUMT00000339158//OTTHUMT00000339164//OTTHUMT00000338943//OTTHUMT00000339160//OTTHUMT00000338940//OTTHUMT00000339167//OTTHUMT00000338941//OTTHUMT00000338942//OTTHUMT00000339166//OTTHUMT00000339159//OTTHUMT00000338369	---	Coding	---	AK294722//AB018259//AK309605//BC117689//BC117694//AK294820	uc011kmm.2//uc003vfx.3//uc003vfv.3//uc010ljt.1//uc011kml.2//uc003vfy.3//uc003vfw.3	NM_014705	chr7	-	111726108	112206411	7q31.1
TC13000392.hg.4	2.62e-05	up	5.22417	4.21658	4.76527	4.83818	4.50734	5.021	6.40576	7.33865	7.81013	6.89611	6.82372	COL4A2	collagen, type IV, alpha 2	ENST00000257309//ENST00000360467//ENST00000462309	1284	OTTHUMT00000045761//OTTHUMT00000312862//OTTHUMT00000045762//OTTHUMT00000312861//OTTHUMT00000312859//OTTHUMT00000312857//OTTHUMT00000312860//OTTHUMT00000045763//OTTHUMT00000312858	---	Coding	---	---	uc001vqx.3	NM_001846	chr13	+	110305812	110513027	13q34
TC01002832.hg.4	0.00138733	up	5.21038	6.27097	4.6402	5.19841	5.36477	5.46643	6.96529	7.63222	7.29696	7.55746	9.39578	COL24A1	collagen, type XXIV, alpha 1	ENST00000370571//ENST00000436319//ENST00000485434	255631	OTTHUMT00000315892//OTTHUMT00000029335//OTTHUMT00000029334//OTTHUMT00000029333//OTTHUMT00000315891	---	Coding	---	BC143718//BC143717//AK308953//AB209686//BC116180//BC143715	uc001dlj.3//uc010osf.2//uc010ose.2//uc010osd.2//uc001dli.3//uc009wcq.3//uc001dlk.3	NM_152890	chr1	-	85729233	86156943	1p22.3
TC01000792.hg.4	0.000845	up	5.19176	5.57237	5.60044	5.9404	5.31803	7.45117	8.46999	7.83911	9.26723	7.93464	8.25255	PTGFR	prostaglandin F receptor (FP)	ENST00000370758//ENST00000370756//ENST00000370757	5737	OTTHUMT00000095325//OTTHUMT00000095326//OTTHUMT00000026582//OTTHUMT00000026583	---	Coding	---	---	uc001dim.3//uc001din.3	NM_000959//NM_001039585	chr1	+	78303884	78540701	1p31.1
TC17000575.hg.4	0.00356627	up	5.19116	4.20104	3.86352	4.72013	4.25005	3.74119	6.00228	7.04633	6.79071	4.73879	8.0781	HIGD1B	HIG1 hypoxia inducible domain family, member 1B	ENST00000253410	51751	---	---	Coding	---	---	---	NM_016438	chr17	+	44847911	44850480	17q21.31
TC02000357.hg.4	0.000652	up	5.16621	6.99485	5.14553	6.12965	5.89391	5.95727	8.09792	8.45599	9.60753	8.08444	7.72088	B3GNT2	UDP-GlcNAc:betaGal beta-1,3-N-acetylglucosaminyltransferase 2	ENST00000301998//ENST00000405767	10678	OTTHUMT00000251606//OTTHUMT00000326543	---	Coding	---	---	uc002sbs.3	NM_006577	chr2	+	62196113	62224731	2p15
TC12000564.hg.4	0.00305386	up	5.15004	4.7632	6.36728	7.30506	6.12938	7.20582	9.67994	8.03052	9.3207	8.16445	8.39806	SRGAP1	SLIT-ROBO Rho GTPase activating protein 1	ENST00000357825//ENST00000543397//ENST00000355086	57522	---	---	Coding	---	BC029919//AB037725	uc001srv.2//uc010ssp.1//uc001srt.3	NM_020762	chr12	+	63844293	64147833	12q14.2
TC17000743.hg.4	0.000995	up	5.13998	4.91251	4.9589	4.4004	4.86678	4.77182	8.02016	7.44654	6.4584	5.7286	8.06553	TBX2	T-box 2	ENST00000240328//ENST00000424871	6909	OTTHUMT00000346977//OTTHUMT00000347755//OTTHUMT00000347754	---	Coding	---	AB209378//BC070054	uc002ize.3//uc010wox.2//uc002izg.3	NM_005994	chr17	+	61399896	61409466	17q23.2
TC15000329.hg.4	0.00269901	up	5.11789	6.22811	4.26125	5.6929	4.88051	6.24545	6.59612	7.60133	8.86044	8.41991	7.60816	MAP1A	microtubule-associated protein 1A	ENST00000442025//ENST00000382031//ENST00000399453//ENST00000300231	4130	OTTHUMT00000132895//OTTHUMT00000132894	---	Coding	---	---	uc001zrt.3	NM_002373	chr15	+	43510958	43537373	15q15.3
TC20000481.hg.4	0.00342844	up	5.11351	9.40572	9.55133	8.85265	9.35026	8.77358	9.80139	12.4519	11.8446	10.8005	12.8067	CDH4	cadherin 4, type 1, R-cadherin (retinal)	ENST00000543233//ENST00000360469//ENST00000536643	1002	OTTHUMT00000079965	---	Coding	---	---	uc002ybp.2//uc002ybn.2//uc002ybr.2	NM_001252338//NM_001252339//NM_001794	chr20	+	61252426	61940617	20q13.3
TC01001357.hg.4	0.0157091	up	5.10588	5.17093	5.32062	5.50294	5.32711	5.41542	10.5745	7.17368	7.84488	6.70064	6.20406	SLAMF8	SLAM family member 8	ENST00000289707//ENST00000368104//ENST00000471286	56833	OTTHUMT00000085983//OTTHUMT00000085984//OTTHUMT00000085985//OTTHUMT00000085986	---	Coding	---	---	uc001fue.4	NM_020125	chr1	+	159826689	159837492	1q23.2
TC06002119.hg.4	0.00320501	up	5.09189	4.85958	4.01921	4.75135	4.14781	4.73151	8.53215	6.71127	6.87207	5.13871	6.99629	VNN1	vanin 1	ENST00000367928	8876	OTTHUMT00000042263	---	Coding	---	AK095461	uc003qdo.3//uc003qdn.3	NM_004666	chr6	-	132680858	132714055	6q23-q24
TC10001300.hg.4	0.00132601	up	5.06853	5.05413	3.79306	4.66026	4.95021	4.16242	6.28318	7.14359	8.30216	5.82094	6.77803	RP11-556E13.1	novel transcript	---	---	OTTHUMT00000048113//OTTHUMT00000048114	---	Coding	---	---	---	---	chr10	-	52556702	52755409	---
TC12000207.hg.4	0.0111867	up	5.05872	5.18549	4.72413	5.86954	5.54633	6.26837	10.3607	7.24	7.97857	6.67438	7.03406	MGST1	microsomal glutathione S-transferase 1	ENST00000540056//ENST00000396207//ENST00000396210//ENST00000010404//ENST00000535309//ENST00000396209	4257	---	---	Coding	---	AK309707	uc001rdi.3//uc001rdf.3//uc001rdh.3	NM_145792//NM_145791//NM_020300//NM_145764	chr12	+	16347142	16377192	12p12.3-p12.1
TC08001361.hg.4	0.000789	up	5.03097	6.10729	5.43437	5.50734	5.3224	5.78951	9.23387	7.5311	8.10297	6.67818	8.26898	PAG1	phosphoprotein membrane anchor with glycosphingolipid microdomains 1//phosphoprotein associated with glycosphingolipid microdomains 1	ENST00000523463//ENST00000220597	55824	OTTHUMT00000379355//OTTHUMT00000379354//OTTHUMT00000379351//OTTHUMT00000379352	---	Coding	---	---	uc003ybz.3	NM_018440	chr8	-	80967811	81112068	8q21.13
TC11000755.hg.4	0.00355451	up	5.02016	5.70615	4.46492	5.50884	4.61271	4.85366	8.97579	6.85894	8.10537	6.16097	6.68387	FOLR2	folate receptor 2 (fetal)	ENST00000454954//ENST00000413873//ENST00000449475//ENST00000298223	2350	OTTHUMT00000317923	---	Coding	---	---	uc009ytd.3//uc009ytf.3//uc001ose.4//uc009yte.3	NM_001113534//NM_001113535//NM_001113536//NM_000803	chr11	+	72216601	72221950	11q13.3-q13.5
TC07000508.hg.4	0.00350875	up	4.99095	9.20722	8.29077	8.74449	6.88899	7.75361	11.1124	11.127	10.0626	9.11104	11.0686	GNAI1	guanine nucleotide binding protein (G protein), alpha inhibiting activity polypeptide 1	ENST00000351004//ENST00000457358//ENST00000490206	2770	OTTHUMT00000253254//OTTHUMT00000340229//OTTHUMT00000340228//OTTHUMT00000340232//OTTHUMT00000340231//OTTHUMT00000340230	---	Coding	---	AK304442	uc003uhb.1//uc011kgt.1	NM_001256414//NM_002069	chr7	+	80133955	80219409	7q21
TC15000364.hg.4	0.00230221	up	4.99039	9.71783	8.26678	8.34015	8.33991	9.7157	12.3016	10.7857	11.9572	10.7599	10.1717	SQRDL	sulfide quinone reductase-like (yeast)	ENST00000260324	58472	OTTHUMT00000254319	---	Coding	---	AK130140	---	NM_021199	chr15	+	45631148	45691294	15q15
TC13000729.hg.4	0.000263	up	4.98752	5.42372	5.39169	5.8988	5.62634	6.28375	8.44689	6.99827	8.43733	7.52924	8.80417	FABP5P1	fatty acid binding protein 5 pseudogene 1	ENST00000420287	---	---	---	Coding	---	---	---	---	chr13	-	73100578	73100985	---
TC01001539.hg.4	7.91e-05	up	4.98018	8.54899	6.93781	7.41665	7.76688	7.51436	9.67208	9.43112	10.1822	10.3128	10.1675	RASAL2	RAS protein activator like 2	ENST00000367649//ENST00000448150//ENST00000462775//ENST00000367647//ENST00000465723	9462	OTTHUMT00000352415//OTTHUMT00000084758//OTTHUMT00000098166//OTTHUMT00000098167//OTTHUMT00000084760	---	Coding	---	AK022662//AK311017	uc009wxb.2//uc009wxc.3//uc001glq.3//uc001glr.3	NM_170692//NM_004841	chr1	+	178093729	178479513	1q24
TC15001335.hg.4	0.000282	up	4.97942	12.0479	10.422	10.9277	11.1025	11.6969	13.1428	13.1614	14.3912	13.8492	13.2322	FBN1	fibrillin 1	ENST00000316623//ENST00000544030//ENST00000389087//ENST00000561429//ENST00000560355	2200	---	---	Coding	---	AB208840	uc010beo.2//uc001zwx.2	NM_000138	chr15	-	48408306	48645849	15q21.1
TC05001723.hg.4	0.003834	up	4.96521	9.55041	8.56918	8.55021	8.73553	8.60861	9.09489	11.9081	11.0049	11.4104	12.1549	PPIC	peptidylprolyl isomerase C (cyclophilin C)	ENST00000306442	5480	OTTHUMT00000250898//OTTHUMT00000371254	---	Coding	---	AK304053	uc011cwp.1//uc003kth.3	NM_000943	chr5	-	123023250	123036741	5q23.2
TC04001335.hg.4	0.0304908	up	4.96222	5.71346	4.98547	5.73597	5.08492	5.80632	10.9259	7.80939	7.00258	5.71363	7.42957	TMEM150C	transmembrane protein 150C	ENST00000449862//ENST00000515780//ENST00000508701	441027	OTTHUMT00000363687//OTTHUMT00000363685//OTTHUMT00000363688//OTTHUMT00000363689	---	Coding	---	AK297434	uc003hmy.1//uc011ccj.1	NM_001080506	chr4	-	82484451	82562357	4q21.22
TC16000099.hg.4	0.000716	up	4.95646	4.6376	4.97543	4.35021	4.22323	4.76218	8.06444	6.70626	7.63292	5.96182	6.12977	IL32//RNU1-125P	RNA, U1 small nuclear 125, pseudogene//interleukin 32	ENST00000382213//ENST00000325568//ENST00000549213//ENST00000551513//ENST00000533097//ENST00000548652//ENST00000534507//ENST00000530890//ENST00000530538//ENST00000529699//ENST00000440815//ENST00000548246//ENST00000008180//ENST00000531965//ENST00000444393//ENST00000551122//ENST00000552664//ENST00000552936//ENST00000396887//ENST00000516752//ENST00000528163//ENST00000529550//ENST00000396890//ENST0000…	9235	---	---	Coding	---	FJ985780//BC009401//M59807//AY495333//EU339107//AK310053//JN546102	uc010uwr.2//uc002ctt.3//uc002ctl.3//uc002cto.3//uc002ctu.3//uc010uwp.2//uc021tbc.1//uc002ctn.3//uc002ctp.3//uc002ctq.3//uc002ctm.3//uc002ctk.3//uc002ctr.3//uc010btb.3	NM_001012631//NM_001012635//NM_004221//NM_001012632//NM_001012634//NM_001012636//NM_001012718//NM_001012633	chr16	+	3065297	3069819	16p13.3
TC01001188.hg.4	0.00546208	up	4.93647	8.46112	7.48675	7.29203	7.57848	8.62303	8.06581	10.5829	10.9393	10.3213	11.0495	ECM1	extracellular matrix protein 1	ENST00000369047//ENST00000369049//ENST00000346569//ENST00000470432	1893	OTTHUMT00000087251//OTTHUMT00000087250//OTTHUMT00000035833//OTTHUMT00000035832//OTTHUMT00000035835//OTTHUMT00000035834//OTTHUMT00000087252	---	Coding	---	DQ010946//AK301369//AK097205//AK316390	uc010pce.2//uc001eut.3//uc001euv.3//uc001eus.3//uc009wlu.3//uc010pcf.2	NM_022664//NM_001202858//NM_004425	chr1	+	150508011	150513789	1q21
TC12001933.hg.4	0.000193	up	4.92925	11.1493	10.6886	10.2958	10.7698	10.3305	12.9962	12.882	13.0704	13.8973	11.8949	CMKLR1	chemokine-like receptor 1	ENST00000412676//ENST00000397688//ENST00000550402//ENST00000552995//ENST00000312143	1240	---	---	Coding	---	---	uc009zuv.3//uc001tmw.3//uc009zuw.3//uc001tmv.3	NM_001142344//NM_001142345//NM_004072//NM_001142343	chr12	-	108288044	108339341	12q24.1
TC05002050.hg.4	0.029743	up	4.91504	4.94405	4.69758	5.09881	4.89757	5.05532	10.2565	6.4566	7.99277	5.38158	6.09188	LCP2	lymphocyte cytosolic protein 2 (SH2 domain containing leukocyte protein of 76kDa)	ENST00000046794//ENST00000521416	3937	OTTHUMT00000371732//OTTHUMT00000371738//OTTHUMT00000371727//OTTHUMT00000371731//OTTHUMT00000371736//OTTHUMT00000371734//OTTHUMT00000371735//OTTHUMT00000371737//OTTHUMT00000371733	---	Coding	---	AK296098//FN432830//AK310369	uc010jjo.1//uc011des.1//uc003man.1//uc011det.1	NM_005565	chr5	-	170246237	170298227	5q35.1
TC12001278.hg.4	0.00221111	up	4.90682	9.90507	10.3872	10.9345	9.8348	10.6892	14.4019	12.2249	12.8183	11.7825	11.9972	ARHGDIB	Rho GDP dissociation inhibitor (GDI) beta	ENST00000539131//ENST00000541546//ENST00000541644//ENST00000228945	397	---	---	Coding	---	---	uc001rcq.1	NM_001175	chr12	-	14942015	14961669	12p12.3
TC05001816.hg.4	0.0153482	up	4.90624	8.03805	6.17197	5.32295	4.80584	7.61606	8.10901	7.59537	9.97207	8.94576	8.80574	SPOCK1	sparc/osteonectin, cwcv and kazal-like domains proteoglycan (testican) 1	ENST00000394945//ENST00000509978//ENST00000282223	6695	OTTHUMT00000372763//OTTHUMT00000373464//OTTHUMT00000373467//OTTHUMT00000251222//OTTHUMT00000373466//OTTHUMT00000373463//OTTHUMT00000373465//OTTHUMT00000373462//OTTHUMT00000373468	---	Coding	---	AK094489	uc003lbp.3//uc003lbo.3	NM_004598	chr5	-	136975298	137598379	5q31.2
TC06002152.hg.4	0.00478749	up	4.89673	8.25101	5.77876	7.22503	7.30687	8.17287	11.0319	9.20323	9.90217	9.27126	8.78507	IFNGR1	interferon gamma receptor 1	ENST00000367735//ENST00000367739//ENST00000543628//ENST00000418947//ENST00000478333	3459	OTTHUMT00000042401//OTTHUMT00000042402//OTTHUMT00000042404//OTTHUMT00000042403	---	Coding	---	AK294252//AK297052	uc003qho.2//uc011edm.1//uc011edn.1	NM_000416	chr6	-	137197484	137219449	6q23.3
TC01002289.hg.4	0.000108	up	4.89492	8.53637	6.98319	7.58718	7.45234	8.18687	10.3003	9.92373	10.5616	9.82851	9.58822	RCC2	regulator of chromosome condensation 2	ENST00000474892//ENST00000375433//ENST00000375436	55920	OTTHUMT00000007145//OTTHUMT00000007144//OTTHUMT00000007146	---	Coding	---	---	uc001bal.3//uc001bam.3	NM_001136204//NM_018715	chr1	-	17406755	17439754	1p36.13
TC01000319.hg.4	8.94e-05	up	4.88199	14.3048	13.2352	13.6527	12.7739	14.0836	15.7279	16.2972	15.9497	15.4245	16.0882	TMEM50A	transmembrane protein 50A	ENST00000480937//ENST00000374358	23585	OTTHUMT00000020313//OTTHUMT00000020316//OTTHUMT00000020318//OTTHUMT00000020314//OTTHUMT00000020315//OTTHUMT00000020317	---	Coding	---	AK311092//AK311355//AK299180	uc010oeq.2//uc001bke.3//uc009vrs.3//uc009vrr.3	NM_014313	chr1	+	25337917	25362361	1p36.11
TC08001175.hg.4	0.0483373	up	4.87845	4.80656	4.37627	4.67426	4.74598	4.78397	10.7637	6.66606	6.3431	5.28896	5.75731	PLAT	plasminogen activator, tissue	ENST00000352041//ENST00000270189//ENST00000429089//ENST00000519510//ENST00000524009//ENST00000220809//ENST00000429710	5327	OTTHUMT00000377102//OTTHUMT00000377106//OTTHUMT00000377104//OTTHUMT00000377110//OTTHUMT00000377107//OTTHUMT00000377105//OTTHUMT00000377109//OTTHUMT00000377100//OTTHUMT00000377098//OTTHUMT00000377108//OTTHUMT00000377101//OTTHUMT00000377103	---	Coding	---	AK297937//AK297738	uc003xos.2//uc003xot.2//uc011lcn.1//uc011lcm.1	NM_033011//NM_000930	chr8	-	42174718	42207724	8p12
TC22000703.hg.4	0.000988	up	4.86495	11.3602	10.1065	10.0394	9.57703	10.8486	13.1329	12.1883	13.5883	12.6465	11.7877	MYH9	myosin, heavy chain 9, non-muscle	ENST00000216181//ENST00000337818//ENST00000401701//ENST00000397231//ENST00000475726	4627	OTTHUMT00000259117//OTTHUMT00000259114//OTTHUMT00000075317//OTTHUMT00000259119//OTTHUMT00000259110//OTTHUMT00000259113//OTTHUMT00000259115//OTTHUMT00000259111//OTTHUMT00000259116//OTTHUMT00000259118//OTTHUMT00000319104	---	Coding	---	AL832639//BC090921	uc003api.1//uc003aph.1//uc003apg.3	NM_002473	chr22	-	36281277	36388018	22q13.1
TC20000268.hg.4	0.000383	up	4.86375	5.99646	5.14433	6.52417	5.94441	6.58648	8.146	7.97992	9.44871	7.8014	8.23018	MYL9	myosin, light chain 9, regulatory	ENST00000279022//ENST00000346786	10398	OTTHUMT00000079016//OTTHUMT00000079015	---	Coding	---	---	---	NM_181526//NM_006097	chr20	+	36541484	36549825	20q11.23
TC12001170.hg.4	0.00165272	up	4.85992	8.39621	7.59928	7.2852	6.74524	7.85035	9.34816	8.71494	11.1495	10.0442	10.0241	SLC2A3	solute carrier family 2 (facilitated glucose transporter), member 3	ENST00000543435//ENST00000540978//ENST00000075120	6515	OTTHUMT00000257914//OTTHUMT00000257919//OTTHUMT00000257915//OTTHUMT00000257918//OTTHUMT00000257917//OTTHUMT00000257916	---	Coding	---	---	uc001qtr.3	NM_006931	chr12	-	7919228	7936296	12p13.3
TC02002210.hg.4	0.00867153	up	4.85866	7.78014	5.00336	5.12577	6.87895	6.21215	8.10628	7.7844	9.79314	7.72353	8.9958	AC017002.2	novel transcript	---	---	OTTHUMT00000332148	---	Coding	---	---	---	---	chr2	-	111491943	111494811	---
TC15000881.hg.4	0.000356	up	4.8561	8.08666	6.86915	8.02609	6.94655	8.77337	10.3292	10.013	10.0865	10.1064	9.56567	SLCO3A1	solute carrier organic anion transporter family, member 3A1	ENST00000424469//ENST00000318445//ENST00000555549//ENST00000555769	28232	OTTHUMT00000313529	---	Coding	---	AK097797//AK310306	uc002bqx.2//uc002bqy.2//uc002bqz.1//uc010boc.1	NM_001145044//NM_013272	chr15	+	91853695	92172435	15q26
TC09000508.hg.4	0.046892	up	4.84763	7.49393	4.6053	4.19817	4.60015	4.62656	5.07654	6.08354	8.97751	8.39317	8.37975	NR4A3	nuclear receptor subfamily 4, group A, member 3	ENST00000338488//ENST00000395097//ENST00000395096//ENST00000330847	8013	OTTHUMT00000055484//OTTHUMT00000055482//OTTHUMT00000055483	---	Coding	---	---	uc004baf.1//uc022bky.1//uc004bae.3	NM_173199//NM_173200//NM_006981	chr9	+	99821855	99866891	9q22
TC05001385.hg.4	0.0164392	up	4.84599	5.25348	4.17737	5.9929	3.93024	4.86651	9.03741	6.89275	7.62497	4.98031	7.06902	PLK2	polo-like kinase 2//polo-like kinase 2 (Drosophila)	ENST00000537944//ENST00000274289//ENST00000442330//ENST00000502671	10769	OTTHUMT00000367847//OTTHUMT00000367851//OTTHUMT00000367849//OTTHUMT00000367852//OTTHUMT00000367850//OTTHUMT00000367854//OTTHUMT00000367859//OTTHUMT00000367853//OTTHUMT00000367855//OTTHUMT00000367848//OTTHUMT00000214150//OTTHUMT00000367858//OTTHUMT00000367856//OTTHUMT00000367857	---	Coding	---	AK304746	uc003jrn.3//uc021xyx.1	NM_006622//NM_001252226	chr5	-	58453982	58460260	5q12.1-q13.2
TC04001095.hg.4	0.00193139	up	4.82918	5.43235	4.39038	5.00484	3.59967	4.92398	6.24303	7.46321	5.79876	7.84196	7.36316	CCKAR	cholecystokinin A receptor	ENST00000295589	886	OTTHUMT00000250418	---	Coding	---	---	uc003gse.1	NM_000730	chr4	-	26481396	26490462	4p15.2
TC12000656.hg.4	0.000149	up	4.818	4.79609	4.05195	3.92483	3.44619	4.06611	6.78881	5.62521	6.72102	5.76393	6.72835	NAV3	neuron navigator 3	ENST00000541270//ENST00000266692//ENST00000397909//ENST00000228327//ENST00000378640//ENST00000536525//ENST00000552300	89795	---	---	Coding	---	AB023155//AJ488201	uc009zsf.3//uc001syp.3//uc001syo.3	NM_014903	chr12	+	77831289	78213010	12q14.3
TC17000570.hg.4	0.000221	up	4.81074	10.051	8.52575	9.05027	9.31935	9.85616	11.8164	11.5993	12.181	11.7321	10.805	GRN	granulin	ENST00000053867//ENST00000357351//ENST00000393566	2896	---	---	Coding	---	---	uc002igp.1	NM_002087	chr17	+	44345123	44353102	17q21.32
TC17001462.hg.4	0.0148734	up	4.78277	4.41479	4.90248	4.06115	4.5299	3.82143	5.16478	7.44327	7.21302	4.75206	8.44587	TOP2A	topoisomerase (DNA) II alpha 170kDa	ENST00000423485//ENST00000348049//ENST00000357601	7153	OTTHUMT00000338035	---	Coding	---	AF285158	uc002hur.1//uc002huq.3	NM_001067	chr17	-	40388516	40418156	17q21-q22
TC05001518.hg.4	0.000336	up	4.76046	9.19041	7.95766	8.11112	8.10525	9.16499	10.2336	10.5143	11.5866	11.1163	10.3342	LHFPL2	lipoma HMGIC fusion partner-like 2	ENST00000515349//ENST00000380345//ENST00000515007	10184	OTTHUMT00000370580//OTTHUMT00000369098//OTTHUMT00000369102//OTTHUMT00000369099//OTTHUMT00000369100//OTTHUMT00000369103//OTTHUMT00000369101	---	Coding	---	---	uc003kfo.3	NM_005779	chr5	-	78485215	78770021	5q14.1
TC01003239.hg.4	0.0126167	up	4.74306	12.7085	9.7604	10.1407	10.959	11.6173	11.6002	13.3321	14.4128	13.685	13.385	S100A10	S100 calcium binding protein A10	ENST00000368809//ENST00000368811//ENST00000478574	6281	OTTHUMT00000036674//OTTHUMT00000036675//OTTHUMT00000036673//OTTHUMT00000095723	---	Coding	---	---	uc001ezl.3	NM_002966	chr1	-	151982910	151994390	1q21
TC01002911.hg.4	0.00153572	up	4.74184	5.58268	4.2986	5.85368	4.66429	4.92017	7.46514	7.33987	8.62267	6.67327	6.44571	FRRS1	ferric-chelate reductase 1	ENST00000287474//ENST00000492943//ENST00000414213	391059	OTTHUMT00000029677//OTTHUMT00000029679//OTTHUMT00000029678//OTTHUMT00000029790	---	Coding	---	---	uc001dsh.1	NM_001013660	chr1	-	99708703	99766631	1p21.2
TC17002861.hg.4	0.0183477	up	4.72587	8.8095	4.94438	5.31649	6.7093	6.0662	7.50505	8.53811	9.44208	9.12629	8.43725	FGF11	fibroblast growth factor 11	ENST00000293829	2256	OTTHUMT00000226939	---	Coding	---	AK293131//AK308812//AK308477	uc010cmh.1//uc010cmi.3//uc002ggz.3//uc010vtx.2	NM_004112	chr17	+	7438273	7444937	17p13.1
TC16001088.hg.4	0.0215081	up	4.70773	4.21736	3.12954	3.95686	3.24805	4.20491	5.20222	4.79704	8.92624	5.32514	5.68124	NETO2	neuropilin (NRP) and tolloid (TLL)-like 2	ENST00000303155	81831	OTTHUMT00000256766	---	Coding	---	AK027630	uc010vgf.2//uc002eer.2//uc002eeq.2	NM_001201477//NM_018092	chr16	-	47081520	47144025	16q11
TC17000383.hg.4	3.62e-05	up	4.69686	3.8187	3.72013	3.85453	3.69259	3.94199	6.34651	5.0889	6.59621	5.82655	6.32825	CCL2	chemokine (C-C motif) ligand 2	ENST00000225831	6347	OTTHUMT00000256384	---	Coding	---	---	uc002hhy.3	NM_002982	chr17	+	34255277	34257203	17q11.2-q12
TC10000452.hg.4	0.000131	up	4.69067	10.1978	9.68324	10.0179	8.79255	10.0088	11.411	11.6898	12.2336	11.9171	12.5977	MCU	mitochondrial calcium uniporter	ENST00000373053//ENST00000357157//ENST00000483185//ENST00000536019	90550	OTTHUMT00000048593//OTTHUMT00000048594//OTTHUMT00000048595	---	Coding	---	AK128016//AK310455//BC010682//AK301475//AK311133	uc001jtc.3//uc009xqq.1//uc009xqp.1//uc001jtd.3//uc009xqr.3	NM_138357	chr10	+	72692131	72887694	10q22.1
TC17002878.hg.4	0.0200164	up	4.68381	4.43986	4.19779	6.31799	3.75275	5.3194	8.3296	8.07963	7.05828	4.82649	6.87219	ITGB3	integrin, beta 3 (platelet glycoprotein IIIa, antigen CD61)	ENST00000559488//ENST00000262017	3690	---	---	Coding	---	AY826979	uc002ili.1//uc002ilj.3	NM_000212	chr17	+	47253842	47312711	17q21.32
TC09000398.hg.4	0.0164732	up	4.6787	4.92279	5.27563	6.44658	4.92265	6.87149	10.1252	6.90832	8.37364	7.19564	6.96692	DAPK1	death-associated protein kinase 1	ENST00000491893//ENST00000358077//ENST00000469640//ENST00000408954//ENST00000472284//ENST00000466188	1612	OTTHUMT00000052947//OTTHUMT00000356840//OTTHUMT00000357399//OTTHUMT00000357397//OTTHUMT00000356844//OTTHUMT00000357398//OTTHUMT00000052944//OTTHUMT00000356845//OTTHUMT00000052943//OTTHUMT00000356843//OTTHUMT00000052942//OTTHUMT00000357400//OTTHUMT00000052946//OTTHUMT00000357401//OTTHUMT00000356842//OTTHUMT00000357402//OTTHUMT00000356841	---	Coding	---	AB208871//BC143730//AK127855//BC143759//AK296839//EF090258	uc004apd.3//uc011ltg.2//uc004apg.2//uc011lth.2//uc004apf.1//uc004apc.3//uc004ape.3	NM_004938	chr9	+	87497228	87708634	9q21.33
TC01003777.hg.4	0.0242547	up	4.65116	6.50955	5.69716	8.0801	6.49922	8.3889	10.9762	9.45853	8.71359	7.28074	9.83382	CD34	CD34 molecule	ENST00000537704//ENST00000356522//ENST00000367037//ENST00000485761//ENST00000367036//ENST00000310833	947	OTTHUMT00000088936//OTTHUMT00000088933//OTTHUMT00000088934//OTTHUMT00000088935	---	Coding	---	AK091890//AK294381	uc001hgw.1//uc010psj.1//uc001hgv.1//uc001hgx.1	NM_001025109//NM_001773	chr1	-	207884249	207911402	1q32
TC16000439.hg.4	0.00290558	up	4.64865	4.64567	4.13645	3.93761	3.92992	4.78814	6.15337	6.36935	8.05024	6.91449	5.03437	ADCY7	adenylate cyclase 7	ENST00000538642//ENST00000394697//ENST00000254235//ENST00000537579	113	OTTHUMT00000256877	---	Coding	---	AK093706	uc002egd.1//uc002egc.2	NM_001114	chr16	+	50266551	50318135	16q12.1
TC09001516.hg.4	0.00172539	up	4.64701	5.23249	5.30482	5.57284	4.18997	4.99407	7.96665	6.94883	8.5273	6.32218	6.61073	TNFSF8	tumor necrosis factor (ligand) superfamily, member 8	ENST00000474301//ENST00000223795	944	OTTHUMT00000055464//OTTHUMT00000055465	---	Coding	---	---	uc004bji.2//uc022bmi.1	NM_001244//NM_001252290	chr9	-	114893343	114930595	9q33
TC06000846.hg.4	0.00486065	up	4.62969	3.75456	4.59918	4.50183	3.79655	4.27414	7.94681	4.85195	7.2714	5.83828	6.07241	AIM1	absent in melanoma 1	ENST00000285105//ENST00000369066//ENST00000535438//ENST00000487681	202	OTTHUMT00000041670//OTTHUMT00000041669//OTTHUMT00000041671	---	Coding	---	AK300443	uc003prh.3	NM_001624	chr6	+	106360909	106570460	6q21
TC04001328.hg.4	0.00117671	up	4.6278	7.55466	6.91689	8.04125	6.50621	7.53315	10.3152	8.70728	10.3073	9.58407	8.68996	ANTXR2	anthrax toxin receptor 2	ENST00000346652//ENST00000482406//ENST00000307333//ENST00000403729//ENST00000295465//ENST00000404191	118429	OTTHUMT00000363111//OTTHUMT00000324669//OTTHUMT00000324666//OTTHUMT00000363110//OTTHUMT00000324664//OTTHUMT00000324665//OTTHUMT00000324663//OTTHUMT00000324668//OTTHUMT00000324667	---	Coding	---	AY040326//AK055636	uc003hlz.4//uc003hlx.1//uc010ijn.3//uc003hly.4	NM_058172//NM_001145794	chr4	-	79901149	80125454	4q21.21
TC08001166.hg.4	0.00117183	up	4.62131	5.4112	4.83618	4.92472	4.1887	6.31531	6.36177	7.13033	7.65728	7.93158	7.63667	SFRP1	secreted frizzled-related protein 1	ENST00000220772//ENST00000535263//ENST00000379845	6422	OTTHUMT00000377132//OTTHUMT00000377133	---	Coding	---	---	uc003xnt.3	NM_003012	chr8	-	41261957	41309497	8p11.21
TC19000681.hg.4	0.00488763	up	4.62051	13.0589	10.6089	10.573	10.7889	11.5804	12.5507	13.7022	14.4832	13.8023	13.112	EHD2	EH-domain containing 2	ENST00000538399//ENST00000540364//ENST00000263277//ENST00000540884//ENST00000454483//ENST00000539439	30846	---	---	Coding	---	AK298067	uc002phj.4//uc010xyu.2	NM_014601	chr19	+	47713344	47743134	19q13.3
TC19001202.hg.4	4.69e-05	up	4.61532	8.12564	7.32364	7.5149	7.02789	7.93074	10.1855	9.81161	10.2527	9.39058	9.31455	MAN2B1	mannosidase, alpha, class 2B, member 1	ENST00000221363//ENST00000536796//ENST00000456935//ENST00000495617	4125	OTTHUMT00000344062//OTTHUMT00000344068//OTTHUMT00000344064//OTTHUMT00000344071//OTTHUMT00000344066//OTTHUMT00000344070//OTTHUMT00000344063//OTTHUMT00000344065//OTTHUMT00000344067//OTTHUMT00000344069//OTTHUMT00000344072	---	Coding	---	---	uc010dyv.1//uc002mub.2	NM_001173498//NM_000528	chr19	-	12646508	12666777	19p13.2//19cen-q13.1
TC06002265.hg.4	4.22e-05	up	4.6115	9.39019	8.70235	8.37624	8.19547	8.79071	10.9166	11.0734	11.1111	11.1894	10.1906	EZR	ezrin	ENST00000392177//ENST00000367075//ENST00000337147//ENST00000476189	7430	OTTHUMT00000042879//OTTHUMT00000042880//OTTHUMT00000042878	---	Coding	---	AK299456//AK316031	uc003qrt.4//uc011efs.2//uc003qru.4//uc011efr.2	NM_003379//NM_001111077	chr6	-	158765741	158819424	6q25.3
TC06001094.hg.4	0.000362	up	4.60586	6.92724	7.10397	6.5375	5.48334	5.82374	9.33602	8.19181	8.64685	8.40789	8.31058	PLEKHG1	pleckstrin homology domain containing, family G (with RhoGef domain) member 1	ENST00000367328//ENST00000535018//ENST00000358517	57480	OTTHUMT00000042692//OTTHUMT00000042693//OTTHUMT00000042691	---	Coding	---	AK056300//AK293288	uc003qny.1//uc003qnz.2//uc011eel.1	NM_001029884	chr6	+	150599863	150843663	6q25.1
TC01000649.hg.4	0.00152615	up	4.60489	4.06319	4.74902	3.76061	4.79143	4.52719	7.05994	5.39896	7.88375	6.09931	6.46531	PODN	podocan	ENST00000371500//ENST00000312553//ENST00000395871//ENST00000471210	127435	OTTHUMT00000024735//OTTHUMT00000024738//OTTHUMT00000024736//OTTHUMT00000024737//OTTHUMT00000092205	---	Coding	---	---	uc010ons.2//uc010onr.2//uc001cuv.3//uc001cuw.3	NM_153703//NM_001199081//NM_001199080//NM_001199082	chr1	+	53062052	53085502	1p32.3
TC17000959.hg.4	0.00270403	up	4.59588	7.49758	5.70247	5.36212	5.80846	6.37285	8.50066	7.55185	9.50034	8.53315	7.65917	METRNL	meteorin, glial cell differentiation regulator-like	ENST00000320095	284207	---	---	Coding	---	BC050568	uc002kgh.3//uc002kgi.3	NM_001004431	chr17	+	83079691	83094846	17q25.3
TC10000420.hg.4	0.00622324	up	4.59584	5.41257	5.06691	5.95862	4.62474	5.4299	9.0782	7.68537	8.10747	5.83215	6.79119	TSPAN15	tetraspanin 15	ENST00000459981//ENST00000373290	23555	OTTHUMT00000048445//OTTHUMT00000048444//OTTHUMT00000048446//OTTHUMT00000048448//OTTHUMT00000048452//OTTHUMT00000048450//OTTHUMT00000048447//OTTHUMT00000048449	---	Coding	---	---	uc001jpo.1	NM_012339	chr10	+	69451470	69507669	10q22.1
TC08001236.hg.4	0.0003	up	4.58675	3.52385	3.35322	3.7585	4.26985	3.84457	5.28456	6.23891	6.36163	6.77423	5.07803	RP11-17A4.3	novel transcript	---	---	OTTHUMT00000378662//OTTHUMT00000378663	---	Coding	---	---	---	---	chr8	-	56536758	56540497	---
TC19000316.hg.4	0.00307193	up	4.58139	11.1946	9.7236	10.2566	8.68826	10.7578	11.5863	11.8993	13.2751	12.6189	12.2202	TPM4	tropomyosin 4	ENST00000344824//ENST00000300933//ENST00000538887	7171	---	---	Coding	---	AK095546	uc002ndj.2//uc002ndi.2	NM_001145160//NM_003290	chr19	+	16067507	16103003	19p13.1
TC04001809.hg.4	0.0280762	up	4.5613	7.1125	6.76645	6.21931	5.34292	7.47834	11.6139	7.83078	8.39686	8.42528	7.59991	ACSL1	acyl-CoA synthetase long-chain family member 1	ENST00000437665//ENST00000507295//ENST00000513317//ENST00000504900//ENST00000515030//ENST00000454703//ENST00000281455//ENST00000509038//ENST00000504342	2180	OTTHUMT00000361101//OTTHUMT00000361111//OTTHUMT00000361103//OTTHUMT00000361100//OTTHUMT00000361108//OTTHUMT00000361109//OTTHUMT00000361110//OTTHUMT00000361099//OTTHUMT00000361098//OTTHUMT00000361102//OTTHUMT00000361112	---	Coding	---	BC050073//AK296550//AK296826//AK096117//DQ083028//AK303486	uc003iwu.1//uc010ise.1//uc011ckn.1//uc011ckm.1//uc003iww.2//uc003iwt.1//uc003iws.1	NM_001995	chr4	-	184755595	184826818	4q35
TC12001156.hg.4	0.00652339	up	4.55946	10.9328	9.80138	10.3179	10.7102	12.0375	13.5538	11.6694	13.6875	13.885	11.9483	C1R	complement component 1, r subcomponent	ENST00000542285//ENST00000458061//ENST00000542220//ENST00000535233//ENST00000536053	715	---	---	Coding	---	AK303750//AK298445	uc010sfy.2//uc010sga.1//uc010sfz.1//uc021quh.1	NM_001733	chr12	-	7080209	7092607	12p13
TC15001492.hg.4	5.55e-05	up	4.52023	6.77478	5.78187	6.68507	6.04578	6.63379	9.05909	8.24009	9.03166	8.145	8.32743	MYO1E	myosin IE	ENST00000558814//ENST00000288235	4643	---	---	Coding	---	---	---	NM_004998	chr15	-	59134914	59372900	15q21-q22
TC05001522.hg.4	0.00202171	up	4.50909	5.83548	4.2645	4.46959	3.8982	5.86904	6.79505	6.50946	7.50664	6.61636	7.77348	HOMER1	homer homolog 1 (Drosophila)	ENST00000535690//ENST00000334082//ENST00000282260//ENST00000508576	9456	OTTHUMT00000258857//OTTHUMT00000258858//OTTHUMT00000258856//OTTHUMT00000370191	---	Coding	---	AY189941//AY189939//AY189940	---	NM_004272	chr5	-	79372636	79514217	5q14.2
TC14000471.hg.4	0.00839738	up	4.50753	8.07139	5.39196	6.29911	4.6518	5.72769	8.95097	7.41783	8.20518	8.27809	8.15157	FOS	FBJ murine osteosarcoma viral oncogene homolog	ENST00000555347//ENST00000535987//ENST00000554617//ENST00000303562//ENST00000556324//ENST00000555242//ENST00000555686	2353	---	---	Coding	---	AK290907//AK298659	uc010tva.2//uc010asi.3//uc001xrn.3	NM_005252	chr14	+	75278774	75282234	14q24.3
TC08001556.hg.4	0.0194336	up	4.50577	10.1207	6.48444	8.3894	7.71489	8.22948	11.7101	10.5392	9.20042	9.49295	10.8551	ENPP2	ectonucleotide pyrophosphatase/phosphodiesterase 2	ENST00000522167//ENST00000075322//ENST00000522826//ENST00000427067//ENST00000259486	5168	OTTHUMT00000381390//OTTHUMT00000381389//OTTHUMT00000381387//OTTHUMT00000381392//OTTHUMT00000381388//OTTHUMT00000381393//OTTHUMT00000381385//OTTHUMT00000381386	---	Coding	---	AK296027	uc003yot.2//uc010mdd.2//uc011lic.2//uc003yos.2//uc003yor.2	NM_001130863//NR_045555//NM_001040092//NM_006209	chr8	-	119557077	119673453	8q24.1
TC02001105.hg.4	0.0256039	up	4.50432	15.388	12.3155	12.7216	12.7716	13.9124	13.5062	15.6095	16.5062	16.6684	15.6754	MIR3606//COL3A1	collagen, type III, alpha 1//microRNA 3606	ENST00000317840//ENST00000304636	1281//100500837	OTTHUMT00000313498//OTTHUMT00000313499//OTTHUMT00000334710//OTTHUMT00000334711//OTTHUMT00000255899	---	Coding	---	S79877	uc002uqj.1//uc010frw.1//uc021vtx.1	NR_037401//NM_000090	chr2	+	188974320	189012746	2q31
TC15000578.hg.4	0.000799	up	4.49048	7.87449	6.8434	7.91176	7.09517	8.35079	10.2335	9.24149	10.5009	8.88931	10.0448	TPM1	tropomyosin 1 (alpha)	ENST00000403994//ENST00000357980//ENST00000559281//ENST00000559397//ENST00000288398//ENST00000404484//ENST00000559556//ENST00000358278//ENST00000560959//ENST00000317516//ENST00000334895//ENST00000267996//ENST00000560445	7168	OTTHUMT00000256220	---	Coding	---	AK301319//AY640414//X12369//DQ424903//AK131384//AK055197//M19714//AK298625	uc002alj.3//uc002ali.3//uc002alm.3//uc002alt.3//uc010uie.2//uc010uif.2//uc002alk.3//uc002all.3//uc002alp.3//uc002alr.3//uc010uig.2//uc002alh.3//uc002als.3//uc021sou.1//uc002alg.3	NM_000366//NM_001018005//NM_001018006//NM_001018008//NM_001018004//NM_001018007//NM_001018020	chr15	+	63042632	63071915	15q22.1
TC12001890.hg.4	0.00154473	up	4.48837	7.08502	6.83835	7.83376	7.00851	8.48957	10.737	9.1089	10.0887	9.07711	9.07437	IGF1	insulin-like growth factor 1 (somatomedin C)	ENST00000307046//ENST00000337514//ENST00000424202//ENST00000481539//ENST00000456098//ENST00000392904	3479	OTTHUMT00000313854//OTTHUMT00000313859//OTTHUMT00000313857//OTTHUMT00000313856//OTTHUMT00000313858//OTTHUMT00000313855	---	Coding	---	---	uc001tjo.2//uc001tjp.4//uc001tjm.2//uc001tjn.2	NM_001111284//NM_001111285//NM_000618//NM_001111283	chr12	-	102395867	102480645	12q23.2
TC21000253.hg.4	0.0175749	up	4.47128	8.17757	5.97095	5.98353	6.27728	7.15482	7.20521	8.49584	9.77309	10.5653	8.3281	COL6A2	collagen, type VI, alpha 2	ENST00000397763//ENST00000300527//ENST00000357838//ENST00000310645//ENST00000409416//ENST00000460886	1292	OTTHUMT00000206971//OTTHUMT00000206975//OTTHUMT00000206972//OTTHUMT00000206973//OTTHUMT00000206976//OTTHUMT00000206977//OTTHUMT00000206974	---	Coding	---	---	uc002zhy.1//uc002zia.1//uc002zhz.1	NM_058175//NM_058174//NM_001849	chr21	+	46098097	46132849	21q22.3
TC12001222.hg.4	0.0323821	up	4.45772	4.70434	4.00757	4.27286	2.9017	4.47866	9.31529	5.39381	5.62252	5.42849	5.38653	KLRC4-KLRK1//KLRK1//KLRC4	KLRC4-KLRK1 readthrough//killer cell lectin-like receptor subfamily K, member 1//killer cell lectin-like receptor subfamily C, member 4	ENST00000540818//ENST00000240618//ENST00000309384//ENST00000543572	22914//8302//100528032	---	---	Coding	---	AF439512//AK292020//X54870	uc001qyb.3//uc001qyd.3//uc009zhk.3//uc001qye.3//uc001qyc.3//uc009zhj.3	NM_013431//NM_001199805//NM_007360	chr12	-	10372351	10410146	12p13.2-p12.3//12p
TC17001824.hg.4	0.0212019	up	4.45231	6.22058	7.13235	7.86741	7.40175	8.29682	11.8823	9.67742	9.62337	8.08067	8.42791	FAM20A	family with sequence similarity 20, member A	ENST00000226094//ENST00000375556	54757	---	---	Coding	---	---	uc002jhn.3//uc002jho.3//uc010wqp.2	NM_017565//NR_027751//NM_001243746	chr17	-	68535116	68600954	17q24.2
TC07000127.hg.4	0.00697494	up	4.44853	5.47985	4.50287	5.12405	4.46668	5.79668	6.43873	7.16889	9.30482	6.79934	6.42499	ABCB5	ATP-binding cassette, sub-family B (MDR/TAP), member 5	ENST00000477094//ENST00000443026//ENST00000404938//ENST00000406935//ENST00000258738	340273	OTTHUMT00000326906//OTTHUMT00000211603//OTTHUMT00000326738//OTTHUMT00000326736//OTTHUMT00000326470//OTTHUMT00000326471	---	Coding	---	AY785909	uc003suw.4//uc003suv.4//uc011jyi.1//uc003sux.1//uc010kuh.3	NM_001163941//NM_001163942//NM_178559//NM_001163993	chr7	+	20615207	20777038	7p21.1
TC01000789.hg.4	0.000146	up	4.44412	6.68861	4.96232	6.13467	6.16039	5.81267	8.2237	7.95464	8.54937	7.67514	8.1153	NEXN	nexilin (F actin binding protein)	ENST00000480732//ENST00000294624//ENST00000457030//ENST00000330010//ENST00000334785	91624	OTTHUMT00000097553//OTTHUMT00000097551//OTTHUMT00000099423//OTTHUMT00000097552//OTTHUMT00000097554//OTTHUMT00000097550//OTTHUMT00000097549	---	Coding	---	AK307487//AK127535//BC111395//AF114264//AK300728	uc001dib.4//uc001dic.4//uc009wcb.1//uc001dig.4//uc001dif.1//uc001dia.3//uc001did.1	NM_001172309//NM_144573	chr1	+	77888513	77943895	1p31.1
TC17000499.hg.4	0.000133	up	4.4427	6.02539	5.01128	5.20185	4.3633	5.55863	7.80207	7.16363	7.686	7.13864	7.12729	IGFBP4	insulin-like growth factor binding protein 4	ENST00000269593//ENST00000542955	3487	OTTHUMT00000257134	---	Coding	---	---	uc002hus.3	NM_001552	chr17	+	40443424	40457731	17q12-q21.1
TC14001265.hg.4	0.0117229	up	4.43435	4.62845	4.32354	5.45753	5.09555	5.18663	6.9237	7.32963	5.26013	6.74261	9.17923	SLC8A3	solute carrier family 8 (sodium/calcium exchanger), member 3	ENST00000533899//ENST00000394330//ENST00000533541//ENST00000528359//ENST00000356921//ENST00000357887//ENST00000381269//ENST00000534137//ENST00000216568	6547	OTTHUMT00000277058//OTTHUMT00000277059	---	Coding	---	BC114217//AF510503	uc001xma.2//uc001xly.3//uc001xlz.3//uc010ara.3//uc001xlx.3//uc001xlu.3//uc001xlv.3//uc001xlw.3	NM_182936//NM_033262//NM_183002//NM_001130417//NM_058240//NM_182932	chr14	-	70044217	70189070	14q24.1
TC05001875.hg.4	0.035023	up	4.42823	6.06686	3.73388	3.57937	3.53066	4.45383	8.6885	6.3374	5.87995	4.37641	6.81601	PCDH1	protocadherin 1	ENST00000287008//ENST00000503492//ENST00000456271//ENST00000511044//ENST00000536585//ENST00000394536	5097	OTTHUMT00000370623//OTTHUMT00000370621//OTTHUMT00000370626//OTTHUMT00000370624//OTTHUMT00000251862//OTTHUMT00000370625//OTTHUMT00000370622//OTTHUMT00000320587	---	Coding	---	AK304231	uc011dbf.2//uc003llq.3//uc003llp.3	NM_002587//NM_032420	chr5	-	141853108	141879246	5q31.3
TC12000329.hg.4	0.000127	up	4.42518	9.51763	8.40749	8.84374	9.07894	9.46244	11.2977	10.6667	11.8289	11.5704	10.6753	ANO6	anoctamin 6	ENST00000425752//ENST00000441606//ENST00000320560//ENST00000435642//ENST00000426898//ENST00000423947	196527	---	---	Coding	---	---	uc001roo.3//uc010sld.1//uc010slg.2//uc010slf.2	NM_001025356//NM_001142678//NM_001142679//NM_001204803//NM_001142680	chr12	+	45215987	45440404	12q12
TC21000448.hg.4	0.00232565	up	4.42425	4.85707	3.59526	4.53722	4.11782	4.22498	6.6404	5.47751	7.78787	6.72605	5.42769	AP001434.2	putative novel transcript	---	---	OTTHUMT00000207201	---	Coding	---	---	---	---	chr21	-	38237217	38238201	---
TC01000286.hg.4	0.00220121	up	4.42313	4.85488	5.19745	4.88442	4.46157	5.06587	8.05393	6.85175	8.15294	6.36588	5.76503	C1QC	complement component 1, q subcomponent, C chain	ENST00000374640//ENST00000374639//ENST00000374637	714	OTTHUMT00000008084//OTTHUMT00000096530//OTTHUMT00000008083	---	Coding	---	---	uc001bgc.4//uc001bga.4	NM_001114101//NM_172369	chr1	+	22643625	22648110	1p36.11
TC07000556.hg.4	0.0132004	up	4.3902	11.4798	8.03239	9.75559	9.51293	10.9617	12.3129	12.4437	11.7858	11.0746	12.7968	GNG11	guanine nucleotide binding protein (G protein), gamma 11	ENST00000248564	2791	OTTHUMT00000254719	---	Coding	---	---	uc003und.3	NM_004126	chr7	+	93921699	93926519	7q21
TC11001582.hg.4	0.00434634	up	4.38138	6.81822	7.51353	7.97919	7.1201	7.59464	10.9886	9.80064	8.24437	8.57061	10.0783	TP53I11	tumor protein p53 inducible protein 11	ENST00000525680//ENST00000531130//ENST00000308212//ENST00000308220//ENST00000533940//ENST00000395648	9537	---	---	Coding	---	BC071606//AK096176//U79302//AK056379	uc001myk.3//uc001myl.3//uc001mym.3	NM_006034//NM_001076787	chr11	-	44885903	44951289	11p11.2
TC01003566.hg.4	0.0066624	up	4.3512	8.72586	7.01388	7.30672	6.30853	6.69665	8.31285	8.62664	10.5099	10.0094	9.19985	ABL2	v-abl Abelson murine leukemia viral oncogene homolog 2 (arg, Abelson-related gene)//ABL proto-oncogene 2, non-receptor tyrosine kinase//v-abl Abelson murine leukemia viral oncogene homolog 2	ENST00000344730//ENST00000392043//ENST00000502732//ENST00000507173//ENST00000408940//ENST00000512653//ENST00000504405//ENST00000367623//ENST00000511413	27	OTTHUMT00000360392//OTTHUMT00000360389//OTTHUMT00000360390//OTTHUMT00000085174//OTTHUMT00000085175//OTTHUMT00000360394//OTTHUMT00000360386//OTTHUMT00000360387//OTTHUMT00000360391//OTTHUMT00000360393//OTTHUMT00000360388	---	Coding	---	AK309549//AK225255	uc001gmk.3//uc009wxf.2//uc001gmg.4//uc001gmi.4//uc010pnf.2//uc010png.2//uc001gmj.4//uc009wxe.3//uc010pne.2//uc010pnh.2	NM_001168239//NM_001168236//NM_001136001//NM_001136000//NM_001168238//NM_007314//NM_005158//NM_001168237	chr1	-	179099327	179229684	1q25.2
TC16001335.hg.4	0.0349843	up	4.34872	8.63922	4.18013	4.26799	4.73609	5.41388	7.49751	7.47415	8.0467	7.33367	7.48823	SLC7A5	solute carrier family 7 (amino acid transporter light chain, L system), member 5//solute carrier family 7 (cationic amino acid transporter, y+ system), member 5	ENST00000261622	8140	OTTHUMT00000269110	---	Coding	---	---	uc002fkm.3	NM_003486	chr16	-	87830016	87869519	16q24.3
TC04001592.hg.4	3.18e-05	up	4.34473	3.54194	3.5853	3.59306	3.9065	3.66149	6.23043	5.83499	6.37455	5.12468	5.31998	TBC1D9	TBC1 domain family, member 9 (with GRAM domain)	ENST00000442267	23158	OTTHUMT00000364806//OTTHUMT00000364884//OTTHUMT00000364885	---	Coding	---	---	uc010ioj.3	NM_015130	chr4	-	140620765	140756317	4q31.21
TC06001506.hg.4	0.00409524	up	4.33766	7.85954	6.4515	6.75247	5.69444	7.10112	8.45069	9.10201	10.2998	8.60167	7.98947	NRM	nurim (nuclear envelope membrane protein)	ENST00000259953//ENST00000470733//ENST00000376421//ENST00000376420	11270	OTTHUMT00000256739//OTTHUMT00000256740//OTTHUMT00000256734//OTTHUMT00000256736//OTTHUMT00000256735//OTTHUMT00000076466//OTTHUMT00000256737//OTTHUMT00000256738	---	Coding	---	AK298152	---	NM_007243	chr6	-	30688047	30691420	6p21.33
TC17001585.hg.4	0.00113808	up	4.33273	4.96713	4.75371	4.10182	4.67833	4.04258	5.74022	6.81212	7.73392	5.76334	7.07036	GJC1	gap junction protein, gamma 1, 45kDa	ENST00000330514//ENST00000426548	10052	---	---	Coding	---	AK124339	uc002ihl.3//uc002ihj.3//uc002ihk.3	NM_001080383//NM_005497	chr17	-	44798448	44830811	17q21.31
TC07000877.hg.4	0.00300833	up	4.32608	6.24146	5.83578	5.68402	5.38327	6.60126	9.73528	7.57275	8.31419	7.2381	7.45076	TBXAS1	thromboxane A synthase 1 (platelet)	ENST00000539806//ENST00000411653//ENST00000414508//ENST00000448866//ENST00000458722//ENST00000425687//ENST00000462275//ENST00000336425//ENST00000455353//ENST00000263552//ENST00000416849//ENST00000436047	6916	OTTHUMT00000348378//OTTHUMT00000348386//OTTHUMT00000348385//OTTHUMT00000348383//OTTHUMT00000348384//OTTHUMT00000348387//OTTHUMT00000348388//OTTHUMT00000348374//OTTHUMT00000348391//OTTHUMT00000348373//OTTHUMT00000348390//OTTHUMT00000348376//OTTHUMT00000348382//OTTHUMT00000348375//OTTHUMT00000348389//OTTHUMT00000348381//OTTHUMT00000348379//OTTHUMT00000348377//OTTHUMT00000348380	---	Coding	---	AK301049//AK303440	uc011kqx.1//uc003vvj.3//uc003vvi.3//uc011kqu.2//uc011kqw.2//uc003vvh.3//uc011kqv.2//uc010lne.3	NM_001130966//NM_001166254//NR_029394//NM_001061//NM_030984//NM_001166253	chr7	+	139777051	140020325	7q34-q35
TC20000587.hg.4	0.00752084	up	4.32026	5.1969	4.96966	3.85882	4.66631	4.6125	8.56607	5.67885	7.48456	6.31819	5.81212	RASSF2	Ras association (RalGDS/AF-6) domain family member 2	ENST00000379376//ENST00000379400//ENST00000474232	9770	OTTHUMT00000077828//OTTHUMT00000077829	---	Coding	---	BC110385	uc002wlc.3//uc002wlf.3//uc002wld.3	NM_014737//NM_170774	chr20	-	4780023	4823645	20p13
TC01001313.hg.4	0.00641514	up	4.31776	11.3375	9.09885	10.2382	9.6231	10.8108	11.0423	12.0739	13.4843	12.9214	12.138	LMNA	lamin A/C	ENST00000448611//ENST00000368301//ENST00000368299//ENST00000392353//ENST00000361308//ENST00000496738//ENST00000368300//ENST00000368297//ENST00000473598//ENST00000292302//ENST00000347559//ENST00000392355	4000	OTTHUMT00000359804//OTTHUMT00000359805//OTTHUMT00000039425//OTTHUMT00000039446//OTTHUMT00000359803//OTTHUMT00000359809//OTTHUMT00000359801//OTTHUMT00000359810//OTTHUMT00000039199//OTTHUMT00000039197//OTTHUMT00000359811//OTTHUMT00000359800//OTTHUMT00000359802//OTTHUMT00000359806//OTTHUMT00000359808//OTTHUMT00000039428//OTTHUMT00000359812//OTTHUMT00000359799//OTTHUMT00000039198//OTTHUMT00000039194/…	---	Coding	---	AK056191//AK097801//AK294217//AK056143//AK295390//AK309539//AY357727	uc001fng.2//uc009wrp.3//uc010pha.1	NM_170707//NM_170708//NM_005572	chr1	+	156082573	156140089	1q22
TC07001288.hg.4	0.00934953	up	4.30739	10.6487	7.93807	7.97987	7.55023	9.06996	11.1693	10.3751	11.2416	11.0253	9.90962	ELMO1	engulfment and cell motility 1	ENST00000479447//ENST00000341056//ENST00000448602//ENST00000361912//ENST00000396045//ENST00000442504//ENST00000310758//ENST00000396040	9844	OTTHUMT00000337929//OTTHUMT00000337922//OTTHUMT00000219830//OTTHUMT00000337931//OTTHUMT00000337930//OTTHUMT00000337919//OTTHUMT00000337924//OTTHUMT00000337934//OTTHUMT00000337937//OTTHUMT00000337936//OTTHUMT00000219863//OTTHUMT00000337935//OTTHUMT00000337923//OTTHUMT00000337925//OTTHUMT00000337928//OTTHUMT00000337932//OTTHUMT00000337933//OTTHUMT00000337921//OTTHUMT00000337920	---	Coding	---	AK296253	uc003tfk.2//uc003tfi.2//uc022abv.1//uc011kbb.2//uc011kbc.2//uc010kxg.2	NR_038120//NM_014800//NM_001206480//NM_001039459//NM_001206482//NR_038121	chr7	-	36852906	37449292	7p14.1
TC11001274.hg.4	0.0050942	up	4.29557	10.1313	9.67063	9.1449	10.1376	9.26015	13.3192	11.5182	10.1418	11.8524	12.0272	INS//IGF2//INS-IGF2//AC132217.4	novel transcript, 3'_overlapping_ncRNA IGF2//insulin//insulin-like growth factor 2 (somatomedin A)//INS-IGF2 readthrough	ENST00000487262//ENST00000381392//ENST00000418738//ENST00000397270//ENST00000381319//ENST00000434045//ENST00000397262//ENST00000381395//ENST00000300632//ENST00000416167//ENST00000381379//ENST00000250971//ENST00000381389//ENST00000512523//ENST00000481781//ENST00000337883//ENST00000381406//ENST00000381330	3630//3481//723961	OTTHUMT00000026052//OTTHUMT00000026393//OTTHUMT00000026059//OTTHUMT00000026053//OTTHUMT00000026386//OTTHUMT00000026054//OTTHUMT00000026394//OTTHUMT00000365951//OTTHUMT00000026387//OTTHUMT00000026061//OTTHUMT00000026388//OTTHUMT00000026058//OTTHUMT00000026056//OTTHUMT00000026395//OTTHUMT00000315845//OTTHUMT00000359219//OTTHUMT00000026060	---	Coding	---	S51971//DQ778082//HM481220//AK313938//X06160	uc001lvm.3//uc001lvj.1//uc001lvg.3//uc021qcb.1//uc009yde.3//uc001lvn.2//uc001lvh.3//uc001lvi.3//uc001lvo.1//uc021qcd.1//uc009ydf.3//uc001lvf.3	NM_001127598//NM_001185097//NM_000207//NM_001042376//NM_000612//NM_001185098//NM_001007139//NR_003512	chr11	-	2129112	2161341	11p15.5
TC02000986.hg.4	9.99e-06	up	4.28442	5.10532	5.11863	5.16598	5.23295	5.21187	7.56505	6.73647	7.7695	7.48152	6.77772	CSRNP3	cysteine-serine-rich nuclear protein 3	ENST00000431452//ENST00000314499//ENST00000342316//ENST00000409420//ENST00000464503	80034	OTTHUMT00000333608//OTTHUMT00000255191//OTTHUMT00000333604//OTTHUMT00000333605//OTTHUMT00000333607	---	Coding	---	---	uc002udf.3//uc002udg.3	NM_024969//NM_001172173	chr2	+	165469647	165689407	2q24.3
TC01001792.hg.4	0.00147056	up	4.28096	5.03567	5.44232	4.99852	4.10968	5.8406	6.65094	6.55428	8.05026	6.70203	7.95894	KCNK2	potassium channel, subfamily K, member 2	ENST00000391895//ENST00000366948//ENST00000391894//ENST00000444842	3776	OTTHUMT00000357522//OTTHUMT00000357523//OTTHUMT00000089856//OTTHUMT00000357518//OTTHUMT00000089858//OTTHUMT00000357521//OTTHUMT00000089857//OTTHUMT00000357524//OTTHUMT00000357520	---	Coding	---	AY552981//AK123409//AK294780	uc001hkp.3//uc001hko.3//uc001hkr.4//uc010pua.1//uc001hkq.3//uc009xdm.3	NM_014217//NM_001017424//NM_001017425	chr1	+	215005542	215237093	1q41
TC12000828.hg.4	0.00182129	up	4.27437	5.39432	3.64411	4.80623	3.81432	3.97703	6.83173	5.4705	7.24254	6.59944	5.97036	BTBD11	BTB (POZ) domain containing 11	ENST00000490090//ENST00000357167//ENST00000280758//ENST00000420571//ENST00000494235	121551	OTTHUMT00000318003//OTTHUMT00000318005//OTTHUMT00000318001//OTTHUMT00000318002//OTTHUMT00000318004	---	Coding	---	BC146824//AK124835	uc001tml.1//uc001tmj.3//uc009zut.1//uc001tmk.1	NM_001017523//NM_001018072	chr12	+	107318413	107659642	12q23.3
TC14000070.hg.4	0.00826026	up	4.27223	5.68399	4.92461	6.02236	5.31778	5.26761	9.48893	6.82963	8.16235	6.40376	6.80663	RNASE6	ribonuclease, RNase A family, k6	ENST00000304677	6039	OTTHUMT00000073750	---	Coding	---	---	uc001vye.4	NM_005615	chr14	+	20781051	20782467	14q11.2
TC09000359.hg.4	0.00174548	up	4.25677	7.9208	6.06935	6.50262	5.6329	6.9734	8.41067	8.33177	9.50365	8.91736	8.38443	TLE4	transducin-like enhancer of split 4//transducin-like enhancer of split 4 (E(sp1) homolog, Drosophila)	ENST00000376534//ENST00000376537//ENST00000376552//ENST00000376520//ENST00000399288//ENST00000265284//ENST00000376544//ENST00000478290	7091	OTTHUMT00000052789//OTTHUMT00000052792//OTTHUMT00000052787//OTTHUMT00000052790//OTTHUMT00000052791//OTTHUMT00000356824//OTTHUMT00000356919//OTTHUMT00000356918//OTTHUMT00000356823//OTTHUMT00000356916//OTTHUMT00000356921//OTTHUMT00000356817//OTTHUMT00000052794//OTTHUMT00000356920//OTTHUMT00000052788//OTTHUMT00000356822//OTTHUMT00000052785//OTTHUMT00000356917//OTTHUMT00000052793//OTTHUMT00000356820/…	---	Coding	---	BC045650//BC059405//AK057236//AL162059//AK296342//BC036369	uc010mpr.3//uc004alf.3//uc011lsq.2//uc004alc.3//uc004ale.3//uc004ald.3//uc010mps.3	NM_007005	chr9	+	79571773	79726743	9q21.31
TC01002886.hg.4	0.0138096	up	4.24874	3.72707	3.67334	3.72289	3.50047	3.55358	4.63389	4.74555	7.79063	4.6309	6.81155	F3	coagulation factor III (thromboplastin, tissue factor)	ENST00000334047//ENST00000370207//ENST00000480356	2152	OTTHUMT00000029595//OTTHUMT00000029593//OTTHUMT00000029594//OTTHUMT00000029596	---	Coding	---	AY940729//AY940731//AY940730	uc001dqr.3//uc001dqq.2//uc001dqs.3//uc001dqt.3//uc001dqp.2	NM_001178096//NM_001993	chr1	-	94529176	94541857	1p22-p21
TC12001910.hg.4	0.00411778	up	4.24747	9.68996	7.34718	8.23249	8.54963	8.8451	9.29669	10.4437	11.0042	11.0303	11.3225	ALDH1L2	aldehyde dehydrogenase 1 family, member L2	ENST00000424857//ENST00000258494	160428	---	---	Coding	---	CR627287	uc001tlc.3//uc009zuo.3//uc009zup.3	NR_027752//NM_001034173	chr12	-	105019784	105084577	12q23.3
TC13000872.hg.4	0.000135	up	4.2392	5.02705	5.47294	5.38764	5.23005	5.27074	6.57104	7.79429	7.59435	6.7617	8.086	COL4A1	collagen, type IV, alpha 1//collagen type IV alpha 1	ENST00000375820//ENST00000375815//ENST00000467182//ENST00000543140//ENST00000397198	1282	OTTHUMT00000312866//OTTHUMT00000045759//OTTHUMT00000312867	---	Coding	---	---	uc001vqw.4	NM_001845	chr13	-	110148963	110307149	13q34
TC09000928.hg.4	0.00576476	up	4.237	9.37603	10.1887	10.1527	10.0356	11.0389	10.9949	11.3614	13.6623	12.9323	12.2562	BNC2	basonuclin 2	ENST00000380672//ENST00000471301//ENST00000540340//ENST00000380666//ENST00000436939//ENST00000456672//ENST00000380667//ENST00000544198//ENST00000545497	54796	OTTHUMT00000207395//OTTHUMT00000051782//OTTHUMT00000051786//OTTHUMT00000216901//OTTHUMT00000051781//OTTHUMT00000218575//OTTHUMT00000216902//OTTHUMT00000051783	---	Coding	---	DQ884944//DQ884938//BC037160//DQ884941//DQ884943//AK304745//DQ884945//DQ884936//AK299073//CR933649//DQ884934//DQ884933//DQ884942//DQ884948//DQ884937//DQ884939//DQ884940//DQ884935	uc011lmw.2//uc003zmm.3//uc003zmq.1//uc003zmj.3//uc003zms.1//uc003zmr.1//uc003zmu.1//uc003zmp.1//uc003zmt.1//uc003zmn.1//uc003zmi.3//uc003zml.3//uc003zmo.1//uc010mij.1//uc010mik.1//uc010mim.1//uc011lmv.2	NM_017637	chr9	-	16409503	16870843	9p22.2
TC02001238.hg.4	0.00321429	up	4.23026	3.9579	5.13889	5.93208	4.97006	5.7138	8.52905	6.93037	7.05818	6.31445	7.2844	MAP2	microtubule-associated protein 2	ENST00000361559//ENST00000447185//ENST00000360351//ENST00000392194//ENST00000475600//ENST00000199940	4133	OTTHUMT00000340453//OTTHUMT00000258128//OTTHUMT00000340454//OTTHUMT00000258130//OTTHUMT00000258133//OTTHUMT00000340450//OTTHUMT00000256521//OTTHUMT00000258136//OTTHUMT00000340451//OTTHUMT00000258134//OTTHUMT00000340452//OTTHUMT00000258126//OTTHUMT00000256522//OTTHUMT00000258131//OTTHUMT00000258137//OTTHUMT00000258129	---	Coding	---	BC027583//BC066648//U89330	uc002vdi.1//uc002vdf.1//uc002vdd.1//uc002vdc.1//uc002vdh.1//uc002vde.1//uc002vdg.1	NM_002374//NM_001039538//NM_031845//NM_031847	chr2	+	209424047	209734118	2q34-q35
TC04000196.hg.4	0.0206732	up	4.21829	4.59614	4.7506	4.77575	5.07798	4.57314	8.81187	6.86283	5.98768	4.67326	7.82128	PCDH7	protocadherin 7	ENST00000509925//ENST00000361762//ENST00000543491	5099	OTTHUMT00000360368//OTTHUMT00000360370//OTTHUMT00000360369//OTTHUMT00000360366//OTTHUMT00000360367	---	Coding	---	---	uc011bxx.2//uc021xnd.1//uc021xnc.1//uc003gsk.1	NM_002589//NM_001173523//NM_032457//NM_032456	chr4	+	30720408	31146801	4p15
TC03001407.hg.4	0.00119276	up	4.2086	8.36451	7.88905	8.41175	8.89805	9.02058	11.2936	10.7549	11.4355	9.57939	9.88725	GPX1	glutathione peroxidase 1	ENST00000419349//ENST00000419783//ENST00000496791	2876	OTTHUMT00000346155//OTTHUMT00000346156//OTTHUMT00000346154	---	Coding	---	---	uc021wxx.1//uc021wxw.1	NM_000581//NM_201397	chr3	-	49357176	49358600	3p21.3
TC17001342.hg.4	0.00752637	up	4.20595	7.89541	6.16942	5.68148	6.09512	6.64627	7.43903	8.23571	10.1466	8.39689	8.63163	EVI2A	ecotropic viral integration site 2A	ENST00000247270//ENST00000462804//ENST00000394755//ENST00000461237	2123	OTTHUMT00000354493//OTTHUMT00000354492//OTTHUMT00000354491	---	Coding	---	---	uc002hgm.3//uc002hgl.3	NM_014210//NM_001003927	chr17	-	31316410	31321749	17q11.2
TC07000738.hg.4	0.0495536	up	4.18165	6.50872	6.63838	6.70316	6.89419	7.01877	9.85061	9.30313	6.04762	7.70544	11.1768	PTPRZ1	protein tyrosine phosphatase, receptor-type, Z polypeptide 1	ENST00000483028//ENST00000449182//ENST00000393386	5803	OTTHUMT00000347295//OTTHUMT00000347289//OTTHUMT00000347291//OTTHUMT00000347288//OTTHUMT00000347290//OTTHUMT00000347294//OTTHUMT00000347293//OTTHUMT00000347297//OTTHUMT00000347296	---	Coding	---	---	uc003vjy.3//uc011knt.2//uc003vjz.3	NM_001206839//NM_002851//NM_001206838	chr7	+	121873089	122062036	7q31.3
TC05000929.hg.4	0.0475521	up	4.17964	4.25558	3.39262	3.91332	3.51869	4.02567	8.60632	4.63442	7.27016	4.24546	4.66641	DOCK2	dedicator of cytokinesis 2	ENST00000540750//ENST00000256935//ENST00000523351//ENST00000343291//ENST00000520908	1794	OTTHUMT00000371646//OTTHUMT00000371645//OTTHUMT00000371650//OTTHUMT00000371653//OTTHUMT00000371654//OTTHUMT00000371644//OTTHUMT00000252828//OTTHUMT00000376238//OTTHUMT00000371647//OTTHUMT00000371651//OTTHUMT00000371643//OTTHUMT00000371648//OTTHUMT00000371641//OTTHUMT00000376201//OTTHUMT00000371652//OTTHUMT00000371649	---	Coding	---	AK128449//BC016996//BC143358//AK128107	uc003mah.3//uc010jjl.1//uc010jjm.3//uc003maf.3//uc011der.2	NM_004946	chr5	+	169637247	170083382	5q35.1
TC16000365.hg.4	0.00648986	up	4.17878	6.52203	6.06767	5.63295	4.31388	5.80647	6.86116	7.73012	8.57847	8.78588	6.70279	HSD3B7	hydroxy-delta-5-steroid dehydrogenase, 3 beta- and steroid delta-isomerase 7	ENST00000297679//ENST00000353250//ENST00000262520	80270	OTTHUMT00000255554	---	Coding	---	AF277719	uc002eah.2//uc010cac.2//uc002eaf.2//uc002eag.2	NM_025193//NM_001142777//NM_001142778	chr16	+	30985198	30989152	16p11.2
TC06000820.hg.4	0.0389695	up	4.16628	3.42677	3.97333	4.34738	3.33598	4.18751	8.20091	5.96858	5.82031	3.15296	6.42201	FHL5	four and a half LIM domains 5	ENST00000326771//ENST00000541107	9457	OTTHUMT00000041560//OTTHUMT00000041559	---	Coding	---	---	uc003pos.2//uc003pot.2	NM_001170807//NM_020482	chr6	+	96562548	96616636	6q16.1-q16.3
TC04000466.hg.4	0.00672883	up	4.14912	7.8952	5.04496	6.42541	6.04784	6.53357	8.0698	7.74934	9.64553	8.12619	8.62014	ARHGAP24	Rho GTPase activating protein 24	ENST00000395183//ENST00000503995//ENST00000506421//ENST00000395184//ENST00000264343	83478	OTTHUMT00000361824//OTTHUMT00000361753//OTTHUMT00000361819//OTTHUMT00000361826//OTTHUMT00000361821//OTTHUMT00000252816//OTTHUMT00000252815//OTTHUMT00000361823//OTTHUMT00000361818//OTTHUMT00000361822//OTTHUMT00000361820//OTTHUMT00000361825	---	Coding	---	AK307423//AK130576//BC047918	uc003hpm.3//uc010ikf.3//uc003hpi.1//uc003hpk.3//uc003hpl.3//uc003hpj.3	NM_001025616//NM_031305//NM_001042669	chr4	+	85475114	86002670	4q22.1
TC11000956.hg.4	0.0187535	up	4.1415	6.52271	5.59101	5.33386	6.15669	5.9065	10.5331	7.72211	7.52618	6.74587	7.2343	BIRC3	baculoviral IAP repeat containing 3	ENST00000532808//ENST00000263464//ENST00000526421	330	---	---	Coding	---	---	uc001pgx.3	NM_001165//NM_182962	chr11	+	102317450	102339404	11q22
TC08001009.hg.4	5.47e-05	up	4.13155	3.21637	3.36116	3.27169	3.71892	4.0692	6.22846	5.50666	5.84267	5.18893	5.10405	RP11-13N12.1	novel transcript	---	---	OTTHUMT00000376006	---	Coding	---	---	---	---	chr8	-	16686937	16690962	---
TC12000228.hg.4	0.00940553	up	4.12851	6.37896	5.16135	6.56096	5.84903	6.16013	8.23979	9.37826	6.76589	6.83981	9.11478	SLCO1C1	solute carrier organic anion transporter family, member 1C1	ENST00000540354//ENST00000535609//ENST00000545102//ENST00000545604//ENST00000266509//ENST00000381552	53919	---	---	Coding	---	AK308729	uc010sij.2//uc010sii.2//uc001rei.3//uc009zip.3//uc010sik.2	NM_001145945//NM_001145944//NM_001145946//NM_017435	chr12	+	20695355	20753386	12p12.2
TC15001643.hg.4	0.00379837	up	4.12713	5.17217	5.65506	5.91083	5.27862	5.38141	8.82536	8.3177	6.48379	6.35175	7.64517	SEMA7A	Semaphorin-7A//semaphorin 7A, GPI membrane anchor (John Milton Hagen blood group)	ENST00000543145//ENST00000261918//ENST00000542748	8482	OTTHUMT00000272904	---	Coding	---	---	uc010ull.2//uc010ulk.2//uc002axv.3	NM_001146029//NM_001146030//NM_003612	chr15	-	74409289	74433959	15q22.3-q23
TC11001049.hg.4	0.014242	up	4.12479	4.02199	3.48198	3.93964	4.07336	3.64605	7.81913	4.97083	6.88495	4.29431	5.41542	TAGLN	transgelin	ENST00000525531//ENST00000392951//ENST00000532870//ENST00000278968//ENST00000375278//ENST00000530649	6876	---	---	Coding	---	BC092415//BC010946//BC065829	uc001pqn.3//uc001pqp.3//uc001pqo.3//uc001pql.1//uc001pqm.3	NM_003186//NM_001001522	chr11	+	117199321	117204807	11q23.2
TC07000668.hg.4	0.00244288	up	4.12227	8.02963	7.72982	7.76617	6.79687	8.76735	8.68535	9.82445	10.6488	9.67568	10.4727	LRRC17	leucine rich repeat containing 17	ENST00000485478//ENST00000339431//ENST00000249377	10234	OTTHUMT00000347932//OTTHUMT00000347929//OTTHUMT00000347930//OTTHUMT00000347931//OTTHUMT00000347933	---	Coding	---	---	uc003vau.3//uc003vat.3	NM_001031692//NM_005824	chr7	+	102912897	102945109	7q22.1
TC14000495.hg.4	0.00191301	up	4.12096	4.85757	3.86608	4.69448	4.40389	4.16613	7.46524	6.69467	4.98384	6.23684	6.82246	NRXN3	neurexin 3	ENST00000332068//ENST00000554719//ENST00000428277//ENST00000335750//ENST00000281127//ENST00000557594//ENST00000330071//ENST00000556003	9369	---	---	Coding	---	AK310235//AJ493127//AJ316284//AK056530	uc010asv.1	NM_138970//NM_004796//NM_001105250	chr14	+	78170585	79864419	14q31
TC14001443.hg.4	0.00127349	up	4.12055	4.59985	3.85414	4.95713	4.24709	5.27669	6.53073	5.777	7.79384	6.81505	6.23245	FBLN5	fibulin 5	ENST00000556154//ENST00000556961//ENST00000342058//ENST00000267620	10516	---	---	Coding	---	BX248290//AK125600//AK307592	uc001xzx.4//uc010aue.3//uc010aud.3	NM_006329	chr14	-	91869411	91947823	14q32.1
TC17001711.hg.4	0.0224384	up	4.11898	4.64195	4.88003	5.24439	4.87357	4.77413	9.53534	5.94834	7.41803	5.91667	5.80713	MMD	monocyte to macrophage differentiation-associated	ENST00000262065	23531	---	---	Coding	---	---	uc002iui.3	NM_012329	chr17	-	55392613	55421980	17q
TC10001166.hg.4	0.0004	up	4.11543	8.04609	8.72643	9.31069	8.10973	9.113	11.3368	9.98998	11.1191	10.4508	10.6146	NRP1	neuropilin 1	ENST00000395995//ENST00000374828//ENST00000374821//ENST00000374823//ENST00000374822//ENST00000374875//ENST00000374818//ENST00000466932//ENST00000374867//ENST00000374816//ENST00000265371//ENST00000374814	8829	OTTHUMT00000051212//OTTHUMT00000051208//OTTHUMT00000051210//OTTHUMT00000051209//OTTHUMT00000051211//OTTHUMT00000051206//OTTHUMT00000051213//OTTHUMT00000051203//OTTHUMT00000051205//OTTHUMT00000051204//OTTHUMT00000051207	---	Coding	---	BX648025//AF280547//AY249243	uc001ixa.2//uc001ixb.2//uc009xlz.3//uc001iwy.4//uc001iwv.4//uc001iwx.4//uc001iwz.2//uc001iww.4//uc001ixc.1	NM_001244972//NM_001244973//NM_003873//NM_001024629//NR_045259//NM_001024628	chr10	-	33177491	33336262	10p12
TC17000764.hg.4	0.00108279	up	4.11278	7.56971	6.32432	6.42214	5.9221	7.16352	8.94415	7.86405	9.58849	8.56886	8.63681	TANC2	tetratricopeptide repeat, ankyrin repeat and coiled-coil containing 2	ENST00000424789//ENST00000389520	26115	---	---	Coding	---	BC144357//AK001077//AK021886//AJ278120	uc010wpe.2//uc002jal.4//uc002jao.4//uc002jan.1//uc002jam.1	NM_025185	chr17	+	63009537	63427706	17q23.3
TC05000981.hg.4	0.0173801	up	4.10958	3.53423	4.16741	4.2634	3.90582	4.38585	8.53398	5.9775	6.14928	4.82629	4.9646	HRH2	histamine receptor H2	ENST00000377291	3274	OTTHUMT00000253150//OTTHUMT00000253151	---	Coding	---	---	uc003mdc.4	NM_001131055	chr5	+	175658030	175686242	5q35.2
TC12000779.hg.4	0.00616145	up	4.10149	5.2237	4.50553	5.69086	4.47982	6.13637	8.83777	6.45202	7.54742	6.45651	6.92328	GAS2L3	growth arrest-specific 2 like 3	ENST00000266754//ENST00000547754//ENST00000539410//ENST00000547739//ENST00000537247	283431	---	---	Coding	---	AK095594//AK315189	uc001thv.3//uc001thu.3//uc009zty.3	NM_174942	chr12	+	100573683	100624919	12q23.1
TC12001481.hg.4	0.00104238	up	4.0887	6.3443	6.75688	7.62163	6.45989	7.33546	10.0907	8.39327	9.18067	8.52187	8.48986	FMNL3	formin-like 3	ENST00000335154//ENST00000352151//ENST00000293590//ENST00000550488//ENST00000550668	91010	---	---	Coding	---	AK127200//BC090955	uc001ruu.1//uc001ruv.1//uc001rut.1//uc001ruw.1	NM_198900//NM_175736	chr12	-	49637940	49707414	12q13.12
TC12001168.hg.4	0.00202271	up	4.07448	8.88727	7.43197	7.5462	7.60816	8.27869	9.77141	9.18363	11.3064	9.95696	9.66692	SLC2A14	solute carrier family 2 (facilitated glucose transporter), member 14	ENST00000396589//ENST00000535295//ENST00000539924//ENST00000431042//ENST00000543909//ENST00000340749//ENST00000544749//ENST00000542546//ENST00000542505	144195	---	---	Coding	---	AF481878//AK316238//AL110298//AK302881//AK122783	uc001qtm.3//uc010sgh.2//uc001qtl.3//uc010sgg.2//uc001qtn.3	NM_153449	chr12	-	7812512	7891148	12p13.31
TC10000438.hg.4	0.00012	up	4.06926	8.85356	7.96202	7.44754	7.61673	8.21662	10.2055	10.3273	10.1698	9.44998	10.0678	UNC5B	unc-5 homolog B (C. elegans)	ENST00000335350//ENST00000373192	219699	OTTHUMT00000048541//OTTHUMT00000048540	---	Coding	---	---	uc001jro.3//uc001jrp.3	NM_170744//NM_001244889	chr10	+	71212535	71302878	10q22.1
TC19001595.hg.4	0.00448185	up	4.06464	7.54166	5.81973	5.86481	5.36413	5.70101	6.89683	8.70795	8.77998	8.29129	7.73093	KCNN4	potassium intermediate/small conductance calcium-activated channel, subfamily N, member 4	ENST00000262888	3783	---	---	Coding	---	---	uc002oxl.3	NM_002250	chr19	-	43766533	43781257	19q13.2
TC17001029.hg.4	0.0320894	up	4.05712	6.0139	7.6112	8.54891	9.10937	8.31849	11.694	9.17557	10.8598	9.25874	8.71604	CXCL16	chemokine (C-X-C motif) ligand 16	ENST00000293778	58191	OTTHUMT00000207506	---	Coding	---	---	uc002fyr.4//uc002fys.4	NM_022059//NM_001100812	chr17	-	4733533	4739928	17p13
TC12002000.hg.4	0.000758	up	4.0555	4.26587	3.21049	5.12206	4.70141	5.33952	6.43879	6.78936	6.61584	6.4374	6.45737	TBX3	T-box 3	ENST00000257566//ENST00000349155//ENST00000361100	6926	---	---	Coding	---	AK304639	uc010syw.1//uc001tvu.1//uc001tvt.1	NM_016569//NM_005996	chr12	-	114670254	114684164	12q24.21//12q24.1
TC11001860.hg.4	0.0207745	up	4.05543	9.24123	9.6809	9.78269	10.6306	10.5694	13.2753	10.596	13.8028	11.4871	10.8429	FTH1	ferritin, heavy polypeptide 1	ENST00000273550//ENST00000529631//ENST00000532601//ENST00000526640//ENST00000529191	2495	---	---	Coding	---	---	uc001nsu.3	NM_002032	chr11	-	61959718	61967660	11q13
TC01000510.hg.4	0.0132381	up	4.0535	7.46074	6.41798	5.9244	5.96782	6.34849	10.5451	7.43345	8.76875	7.8715	7.59647	SMAP2	small ArfGAP2	ENST00000372718//ENST00000487871//ENST00000539317//ENST00000372708	64744	OTTHUMT00000019074//OTTHUMT00000019076//OTTHUMT00000019077//OTTHUMT00000019075	---	Coding	---	AK294675	uc010oji.2//uc010ojj.2//uc001cfj.3//uc001cfk.3//uc021oma.1	NM_022733//NM_001198980//NM_001198978//NM_001198979	chr1	+	40344850	40423326	1p35.3-p34.1
TC01002590.hg.4	0.006372	up	4.03193	9.15663	7.4784	6.45873	8.00071	7.92555	8.96427	10.0422	9.45905	10.9569	9.65503	SLC6A9	solute carrier family 6 (neurotransmitter transporter, glycine), member 9	ENST00000360584//ENST00000372306//ENST00000492434//ENST00000357730//ENST00000537678//ENST00000372307//ENST00000372310//ENST00000475075	6536	OTTHUMT00000022829//OTTHUMT00000022827//OTTHUMT00000022828//OTTHUMT00000022830//OTTHUMT00000022831//OTTHUMT00000022825//OTTHUMT00000022826	---	Coding	---	AK315233//AK304057//AK315933//AK298611//AK296438	---	NM_001024845//NM_201649//NM_006934	chr1	-	43991500	44031467	1p33
TC01001661.hg.4	0.0127599	up	4.02758	11.4251	8.45855	8.67966	8.46386	9.89919	10.7106	11.1008	11.9633	12.0101	11.1912	NAV1	neuron navigator 1	ENST00000367296//ENST00000367300//ENST00000391966//ENST00000367295//ENST00000469130//ENST00000295624//ENST00000367297//ENST00000367302//ENST00000367301	89796	OTTHUMT00000087019//OTTHUMT00000087017//OTTHUMT00000097758//OTTHUMT00000087016//OTTHUMT00000087015//OTTHUMT00000087018//OTTHUMT00000087014//OTTHUMT00000331155//OTTHUMT00000087013	---	Coding	---	BC069250//AK056158//AB033039	uc001gwu.3//uc001gwy.1//uc001gww.2//uc001gwv.1//uc001gwx.3	NM_020443//NM_001167738	chr1	+	201623283	201826974	1q32.3
TC12001439.hg.4	8.71e-05	up	4.02358	5.5356	5.73913	5.9801	5.51248	5.52997	8.5368	8.0117	7.27087	7.21467	7.30562	VDR	vitamin D (1,25- dihydroxyvitamin D3) receptor	ENST00000229022//ENST00000395324//ENST00000535672//ENST00000550325//ENST00000549336	7421	---	---	Coding	---	AK299446	uc001rqm.3//uc001rql.3//uc001rqn.3//uc010slq.2	NM_001017535//NM_001017536//NM_000376	chr12	-	47841537	47943048	12q13.11
TC17001979.hg.4	0.000684	up	4.02071	4.69849	4.65603	4.65634	4.49729	5.20992	7.78581	6.27286	7.37617	5.90588	6.41459	SECTM1	secreted and transmembrane 1	ENST00000269389	6398	---	---	Coding	---	---	uc002keo.3	NM_003004	chr17	-	82321024	82334045	17q25
TC01006315.hg.4	0.00228792	up	4.01703	7.9408	7.43518	8.47193	8.55425	9.02662	11.2659	9.97362	10.9905	9.93484	9.29456	SEPN1	selenoprotein N, 1	ENST00000361547//ENST00000374315//ENST00000354177//ENST00000494537	57190	OTTHUMT00000019316//OTTHUMT00000019315//OTTHUMT00000019314	---	Coding	---	---	uc021ojk.1//uc021ojl.1	NM_020451//NM_206926	chr1	+	25800176	25818222	1p36.13
TC21000098.hg.4	0.00115433	up	4.01096	8.72181	7.57045	7.6949	7.22368	8.73447	10.5495	9.18432	10.5827	9.80601	9.84258	BACH1-IT2	novel transcript, sense intronic to BACH1//BACH1 intronic transcript 2 (non-protein coding)	ENST00000436529	---	OTTHUMT00000171987	---	Coding	---	---	---	---	chr21	+	29372501	29373566	---
TC01002341.hg.4	5.28e-05	up	4.01089	5.7061	5.6719	5.73957	5.1506	5.99943	7.63012	7.58041	7.61051	8.41128	7.0549	ZNF436	zinc finger protein 436	ENST00000374609//ENST00000314011//ENST00000374608	80818	OTTHUMT00000008908//OTTHUMT00000008910	---	Coding	---	---	uc001bgt.3//uc001bgu.3	NM_001077195//NM_030634	chr1	-	23359448	23369864	1p36
TC19000716.hg.4	0.00485645	up	4.00406	5.70654	4.56615	5.30112	5.75031	5.96211	6.8971	6.87399	9.27309	7.0875	7.16188	BAX	BCL2-associated X protein	ENST00000354470//ENST00000391871//ENST00000345358//ENST00000293288//ENST00000415969//ENST00000507757//ENST00000539787	581	OTTHUMT00000360763//OTTHUMT00000360762//OTTHUMT00000360765//OTTHUMT00000360770//OTTHUMT00000360767//OTTHUMT00000360764//OTTHUMT00000360771//OTTHUMT00000360768//OTTHUMT00000360769//OTTHUMT00000360766//OTTHUMT00000360773	---	Coding	---	AJ586910//AJ586909//AF250190	uc002plg.1//uc002plf.1//uc002plh.1//uc002plj.3//uc002plm.3//uc010xzx.2//uc002pll.3//uc002plk.3	NM_138763//NM_138764//NM_004324//NR_027882//NM_138761	chr19	+	48954815	48961798	19q13.3-q13.4
TC01002574.hg.4	0.00873744	up	4.00329	10.2564	8.74295	8.88109	9.29652	9.41302	9.38987	11.3321	12.4195	11.9069	11.5474	LEPRE1	leucine proline-enriched proteoglycan (leprecan) 1	ENST00000296388//ENST00000540027//ENST00000397054//ENST00000462474//ENST00000236040	64175	OTTHUMT00000329581//OTTHUMT00000097218//OTTHUMT00000329585//OTTHUMT00000019790//OTTHUMT00000019992//OTTHUMT00000097217//OTTHUMT00000019791//OTTHUMT00000019996//OTTHUMT00000329584//OTTHUMT00000329582//OTTHUMT00000019994//OTTHUMT00000019995//OTTHUMT00000329583	---	Coding	---	BC068461	uc001chv.2//uc001chw.2//uc001chx.4//uc001chy.4	NM_022356//NM_001243246//NM_001146289	chr1	-	42746335	42767084	1p34.1
TC11001517.hg.4	0.00108606	up	3.99195	6.22869	5.9531	5.69808	5.45379	6.05606	7.28154	7.19539	9.28672	7.67658	7.93495	KIF18A	kinesin family member 18A	ENST00000263181	81930	---	---	Coding	---	BC035917	uc001msd.3//uc001msc.2	NM_031217	chr11	-	28020616	28108199	11p14.1
TC09001116.hg.4	0.0012061	up	3.98163	3.46544	3.68949	4.70739	4.38292	3.95158	6.36966	6.44747	6.55366	4.71438	6.07844	RP11-327I22.8	novel transcript	---	---	OTTHUMT00000037052	---	Coding	---	---	---	---	chr9	-	66203445	66208833	---
TC01002328.hg.4	0.00784295	up	3.95428	11.449	8.73912	8.62793	9.23303	9.56372	10.9016	11.8197	11.7922	12.0525	10.964	HSPG2	heparan sulfate proteoglycan 2	ENST00000374695//ENST00000430507//ENST00000486901	3339	OTTHUMT00000096528//OTTHUMT00000007769//OTTHUMT00000007772//OTTHUMT00000096529//OTTHUMT00000007598//OTTHUMT00000007777//OTTHUMT00000007776//OTTHUMT00000007771//OTTHUMT00000007600//OTTHUMT00000007774//OTTHUMT00000007770//OTTHUMT00000007773//OTTHUMT00000007599//OTTHUMT00000007775//OTTHUMT00000096527	---	Coding	---	AK126516//AF479675//X62515	uc001bfj.3//uc009vqd.3//uc009vqe.1//uc001bfi.3	NM_005529	chr1	-	21822244	21937297	1p36.1-p34
TC10001559.hg.4	0.013099	up	3.95377	4.20019	4.1031	5.08507	5.42966	4.76055	8.3519	5.53939	7.77582	5.7626	6.06501	PIK3AP1	phosphoinositide-3-kinase adaptor protein 1	ENST00000468783//ENST00000371109//ENST00000371110//ENST00000339364	118788	OTTHUMT00000049624//OTTHUMT00000049619//OTTHUMT00000049622//OTTHUMT00000049621//OTTHUMT00000049620//OTTHUMT00000049625	---	Coding	---	BC029917	uc001kmo.3//uc001kmq.3	NM_152309	chr10	-	96593312	96720522	10q24.1
TC04002945.hg.4	0.00242567	up	3.95177	8.43497	8.33105	9.3481	8.54669	10.2631	11.9073	10.8266	11.1123	10.7008	10.2895	HSD17B11	hydroxysteroid (17-beta) dehydrogenase 11	ENST00000358290//ENST00000507518//ENST00000507286	51170	OTTHUMT00000363605//OTTHUMT00000253041//OTTHUMT00000363606//OTTHUMT00000363608//OTTHUMT00000363603//OTTHUMT00000363604//OTTHUMT00000363607	---	Coding	---	---	uc003hqp.2	NM_016245	chr4	-	87336539	87391386	4q22.1
TC22000476.hg.4	8.37e-05	up	3.94194	5.74318	5.22745	5.60825	5.61076	5.9158	7.81055	7.12581	8.42562	7.09215	7.54584	BID	BH3 interacting domain death agonist	ENST00000317361//ENST00000399774//ENST00000551952//ENST00000399765//ENST00000399767//ENST00000342111//ENST00000473439	637	OTTHUMT00000316181//OTTHUMT00000316183//OTTHUMT00000316182//OTTHUMT00000316180//OTTHUMT00000316178//OTTHUMT00000316179	---	Coding	---	AY005151//EU678293	uc021wko.1//uc002znd.2//uc010grb.1//uc021wkp.1//uc010gra.2//uc002znc.2//uc002znf.2//uc010grc.1//uc002zne.2	NM_197967//NM_197966//NM_001244569//NM_001244572//NM_001244567//NM_001244570//NM_001196	chr22	-	17734140	17774665	22q11.1
TC22000270.hg.4	0.00858157	up	3.92397	4.79837	4.88983	5.22922	4.38354	4.51657	8.60879	6.10916	7.28852	5.49061	6.18201	NCF4	neutrophil cytosolic factor 4, 40kDa	ENST00000397147//ENST00000248899	4689	OTTHUMT00000318864//OTTHUMT00000318866//OTTHUMT00000318863//OTTHUMT00000318865	---	Coding	---	---	uc003apy.4//uc003apz.4	NM_013416//NM_000631	chr22	+	36860988	36878017	22q13.1
TC05000039.hg.4	0.000737	up	3.92153	5.59169	5.00746	4.96235	5.22915	5.81961	7.38413	7.0474	8.10827	7.76074	6.1668	ADAMTS16	ADAM metallopeptidase with thrombospondin type 1 motif, 16	ENST00000274181//ENST00000513709//ENST00000511368//ENST00000536857	170690	OTTHUMT00000365659//OTTHUMT00000365657//OTTHUMT00000365661//OTTHUMT00000365658	---	Coding	---	AJ315734//DQ266047//AM983533	uc010itk.1//uc003jdl.3//uc003jdj.1//uc003jdk.1	NM_139056	chr5	+	5140330	5320304	5p15
TC11000702.hg.4	0.00368612	up	3.91385	5.60358	5.60678	6.91704	5.34351	7.46606	8.28623	7.68029	8.86408	8.39791	7.5514	ALDH3B1	aldehyde dehydrogenase 3 family, member B1	ENST00000434449//ENST00000531459//ENST00000526609//ENST00000527514//ENST00000433100//ENST00000530046//ENST00000525518//ENST00000527179	221	OTTHUMT00000337615//OTTHUMT00000337614	---	Coding	---	AB209651	uc001ona.3//uc010rpy.2//uc001omz.3//uc001onb.3	NM_001030010//NM_001161473//NM_000694	chr11	+	68008578	68029276	11q13
TC05002066.hg.4	0.0161954	up	3.90869	12.7752	9.21596	9.94138	9.61771	10.2781	11.7015	12.4063	12.4094	12.5472	12.5971	DUSP1	dual specificity phosphatase 1	ENST00000434080//ENST00000239223//ENST00000457103	1843	OTTHUMT00000252943	---	Coding	---	AK316321	uc003mbv.2//uc021yhu.1	NM_004417	chr5	-	172768090	172771200	5q34
TC14001253.hg.4	0.000631	up	3.90411	10.3393	9.08494	9.4993	9.9948	10.2283	12.1703	10.8083	12.3606	12.022	11.6104	ZFP36L1	zinc finger protein 36, C3H type-like 1//ZFP36 ring finger protein-like 1	ENST00000439696//ENST00000336440//ENST00000555997//ENST00000435246	677	---	---	Coding	---	---	uc001xki.2//uc021rve.1//uc001xkh.2	NM_001244698//NM_001244701//NM_004926	chr14	-	68787655	68796243	14q22-q24
TC0X001491.hg.4	0.0343218	up	3.89751	5.9987	6.93976	8.84293	7.15036	8.53663	11.4596	8.8685	9.08042	8.14148	9.73115	MIR224//MIR452//GABRE	gamma-aminobutyric acid (GABA) A receptor, epsilon//microRNA 452//microRNA 224	ENST00000370325//ENST00000385020//ENST00000384889//ENST00000483564//ENST00000370328//ENST00000393914	2564//407009//574412	OTTHUMT00000060907//OTTHUMT00000346526//OTTHUMT00000346525//OTTHUMT00000346524//OTTHUMT00000060903//OTTHUMT00000346522//OTTHUMT00000060904//OTTHUMT00000060911//OTTHUMT00000060912//OTTHUMT00000060909//OTTHUMT00000346523//OTTHUMT00000060910//OTTHUMT00000060908	---	Coding	---	Y07637//BC059376//AK299174	uc022cgx.1//uc011myd.2//uc011mye.1//uc004ffi.3//uc022cgw.1	NM_004961//NR_029973	chrX	-	151953124	151974680	Xq28
TC05000697.hg.4	0.000712	up	3.89568	3.8691	4.04379	3.46349	3.61072	3.84612	4.88997	6.33829	6.30501	4.83225	6.2771	KIF20A	kinesin family member 20A	ENST00000508792//ENST00000394894	10112	OTTHUMT00000373085//OTTHUMT00000373083//OTTHUMT00000251272//OTTHUMT00000373084//OTTHUMT00000373080//OTTHUMT00000373082//OTTHUMT00000373081	---	Coding	---	AK296879	uc003lcj.3//uc011cyo.2	NM_005733	chr5	+	138178719	138187715	5q31
TC02001152.hg.4	0.0246472	up	3.87446	4.05122	5.21387	5.83063	4.14156	3.5987	8.44399	6.27897	6.11676	4.91212	6.8541	PLCL1	phospholipase C-like 1	ENST00000437704//ENST00000428675	5334	OTTHUMT00000256113//OTTHUMT00000340210	---	Coding	---	AK127514	uc010fsp.3//uc002uuv.4	NM_006226	chr2	+	197804702	198149884	2q33
TC06000772.hg.4	0.0362639	up	3.86354	3.43349	3.38769	3.46849	3.21897	3.21623	5.97207	4.94686	3.93482	3.68507	7.93567	PRSS35	protease, serine, 35	ENST00000536636//ENST00000369700	167681	OTTHUMT00000041352	---	Coding	---	---	uc003pjz.3//uc010kbm.3	NM_001170423//NM_153362	chr6	+	83512475	83525704	6q14.2
TC05001243.hg.4	0.00764702	up	3.85624	6.0993	5.52195	4.59297	5.27505	5.78619	6.25709	7.05253	9.21083	7.22332	7.26767	ADAMTS12	ADAM metallopeptidase with thrombospondin type 1 motif, 12	ENST00000504582//ENST00000515401//ENST00000504830//ENST00000352040	81792	OTTHUMT00000367166//OTTHUMT00000367499//OTTHUMT00000367165//OTTHUMT00000367164//OTTHUMT00000367500//OTTHUMT00000367163	---	Coding	---	BC131733//BC139900	uc010iuq.1//uc003jia.1//uc003jib.1	NM_030955	chr5	-	33523535	33892192	5q35
TC07000838.hg.4	0.00026	up	3.85046	11.1264	9.73837	10.4101	9.91321	11.025	12.1337	12.2708	12.8174	12.1116	12.6047	CALD1	caldesmon 1	ENST00000361901//ENST00000495522//ENST00000393118//ENST00000466704//ENST00000543443//ENST00000361388//ENST00000432646//ENST00000361675//ENST00000424922//ENST00000422748//ENST00000417172	800	OTTHUMT00000339941//OTTHUMT00000339945//OTTHUMT00000339948//OTTHUMT00000339950//OTTHUMT00000339938//OTTHUMT00000339940//OTTHUMT00000339953//OTTHUMT00000339935//OTTHUMT00000341322//OTTHUMT00000339936//OTTHUMT00000354030//OTTHUMT00000340808//OTTHUMT00000339952//OTTHUMT00000339951//OTTHUMT00000339949//OTTHUMT00000339942//OTTHUMT00000339937//OTTHUMT00000339954//OTTHUMT00000339946//OTTHUMT00000340809/…	---	Coding	---	AF247820//BX648808//BX649088//AK300282//AK304729//AK298524	uc010lmm.3//uc010lmn.3//uc011kpt.2//uc011kpu.2//uc003vsb.3//uc011kpv.2//uc003vsd.3//uc003vse.3//uc003vry.3//uc003vrz.3//uc003vsc.3	NM_033140//NM_004342//NM_033138//NM_033139//NM_033157	chr7	+	134744252	134970729	7q33
TC20001741.hg.4	1.35e-05	up	3.8449	12.6329	12.3026	12.3824	12.7314	12.6938	14.9585	14.1554	14.543	13.9787	14.8222	LOC101929368//FKBP1A	FK506 binding protein 1A, 12kDa//uncharacterized LOC101929368	ENST00000381719//ENST00000439640//ENST00000460490//ENST00000381724//ENST00000400137//ENST00000381715	101929368//2280	OTTHUMT00000077535//OTTHUMT00000077534//OTTHUMT00000077536//OTTHUMT00000077540//OTTHUMT00000077538//OTTHUMT00000077537//OTTHUMT00000077539	---	Coding	---	AB241123//AB241124//AB241125	uc002wey.3//uc010gae.2//uc002wfb.3//uc002wfa.3//uc010gaf.2//uc002wez.3	NM_054014//NM_001199786//NM_000801	chr20	-	1368977	1393172	20p13
TC08001018.hg.4	0.0188688	up	3.84244	4.00385	4.20095	4.05933	3.57455	4.69152	3.66244	6.63876	7.11905	6.98598	5.83406	---	---	---	---	---	---	Coding	---	---	---	---	chr8	-	18864681	18865247	---
TC22000725.hg.4	0.00696668	up	3.82881	4.85875	4.54287	5.00379	3.92772	4.98164	8.25153	7.08627	6.32928	5.35645	5.97572	RAC2	ras-related C3 botulinum toxin substrate 2 (rho family, small GTP binding protein Rac2)	ENST00000405484//ENST00000401529//ENST00000406508//ENST00000249071	5880	OTTHUMT00000318817//OTTHUMT00000318819//OTTHUMT00000318814//OTTHUMT00000318813//OTTHUMT00000318812//OTTHUMT00000318815//OTTHUMT00000318818	---	Coding	---	---	uc003arc.3	NM_002872	chr22	-	37225261	37244448	22q13.1
TC13000855.hg.4	0.00977844	up	3.813	10.4043	8.21139	8.76467	8.89638	9.31432	9.31163	11.3362	11.4212	11.7525	11.4241	KDELC1	KDEL (Lys-Asp-Glu-Leu) containing 1	ENST00000460338//ENST00000376004	79070	OTTHUMT00000045700//OTTHUMT00000045699//OTTHUMT00000045701//OTTHUMT00000045698	---	Coding	---	BC051860	uc001vpr.4//uc001vpq.4	NM_024089	chr13	-	102784281	102799054	13q33
TC06000960.hg.4	0.0485341	up	3.81288	9.67743	6.3384	6.59168	7.12805	6.44617	9.78627	10.2582	7.15796	8.91616	9.71756	HEY2	hes-related family bHLH transcription factor with YRPW motif 2//hairy/enhancer-of-split related with YRPW motif 2	ENST00000368364//ENST00000368365	23493	OTTHUMT00000042077//OTTHUMT00000042078	---	Coding	---	AK303890	uc011ebr.2//uc003qad.3	NM_012259	chr6	+	125747634	125761269	6q21
TC08002578.hg.4	0.000522	up	3.8118	9.20137	7.65475	8.28421	7.66131	8.61252	10.7063	10.3356	10.4365	9.80561	9.78246	LEPROTL1	leptin receptor overlapping transcript-like 1	ENST00000518001//ENST00000518192//ENST00000321250//ENST00000442880//ENST00000523116	23484	OTTHUMT00000375772//OTTHUMT00000375792//OTTHUMT00000375790//OTTHUMT00000375793//OTTHUMT00000375771//OTTHUMT00000375791//OTTHUMT00000375794	---	Coding	---	---	uc003xhx.2//uc003xhw.4	NM_015344//NM_001128208	chr8	+	30095398	30138348	8p21
TC01003996.hg.4	0.000179	up	3.79933	9.52405	9.58253	10.1859	9.92311	10.0322	12.7488	11.1776	11.7743	11.7027	11.473	LYST	lysosomal trafficking regulator	ENST00000389793//ENST00000389794//ENST00000536965//ENST00000473037	1130	OTTHUMT00000097533//OTTHUMT00000097892//OTTHUMT00000097535//OTTHUMT00000097893//OTTHUMT00000097534//OTTHUMT00000099236//OTTHUMT00000357602//OTTHUMT00000357603//OTTHUMT00000097537//OTTHUMT00000097536//OTTHUMT00000097894	---	Coding	---	BC020793//BX649113//BC033098//BC144702//U84744//AK310790//U70064	uc009xga.1	NM_000081	chr1	-	235661041	235883640	1q42.1-q42.2
TC06000966.hg.4	0.0039596	up	3.79687	7.16748	7.0417	8.39125	7.28579	8.26803	8.18583	9.66643	10.2875	9.36823	10.2703	CENPW	centromere protein W	ENST00000368328//ENST00000368325//ENST00000368326	387103	OTTHUMT00000042105//OTTHUMT00000042104//OTTHUMT00000042106	---	Coding	---	---	uc003qao.3	NM_001012507	chr6	+	126340107	126348875	6q22.32
TC01000495.hg.4	0.0305972	up	3.78926	3.88155	3.94518	4.7493	4.4786	3.9602	8.67503	6.0089	4.40877	5.30207	6.22964	BMP8A	bone morphogenetic protein 8a	ENST00000331593	353500	OTTHUMT00000023079	---	Coding	---	---	uc001cdi.3	NM_181809	chr1	+	39491646	39529869	1p34.3
TC10000373.hg.4	0.00755642	up	3.78898	4.95601	3.39663	3.58517	3.36173	5.05673	5.80709	5.27938	7.24015	5.20002	6.43869	CDK1	cyclin-dependent kinase 1	ENST00000316629//ENST00000395284//ENST00000373809//ENST00000448257//ENST00000519760	983	OTTHUMT00000048213//OTTHUMT00000379565//OTTHUMT00000048211//OTTHUMT00000048212//OTTHUMT00000048214//OTTHUMT00000379564//OTTHUMT00000048216	---	Coding	---	BC107750	uc021prh.1//uc001jld.3//uc010qii.2//uc001jlg.3//uc001jle.3	NM_001170406//NM_001170407//NM_033379//NM_001786	chr10	+	60778331	60794852	10q21.1
TC03000837.hg.4	0.00104335	up	3.78818	6.31058	5.6538	6.29018	6.06336	5.89706	8.91854	6.99191	8.68277	7.72066	7.50862	RAP2B	RAP2B, member of RAS oncogene family	ENST00000323534	5912	OTTHUMT00000356707	---	Coding	---	---	uc003ezr.3	NM_002886	chr3	+	153162240	153168476	3q25.2
TC04000430.hg.4	0.00167702	up	3.77203	10.6682	10.4666	11.7684	10.3124	11.4538	13.0826	12.3033	13.5646	12.0045	13.2912	2017-09-11	septin 11	ENST00000505788//ENST00000541121//ENST00000512575//ENST00000264893//ENST00000510515//ENST00000502584	55752	OTTHUMT00000362689//OTTHUMT00000362691//OTTHUMT00000362684//OTTHUMT00000362682//OTTHUMT00000362678//OTTHUMT00000362681//OTTHUMT00000362686//OTTHUMT00000362676//OTTHUMT00000362690//OTTHUMT00000362685//OTTHUMT00000362683//OTTHUMT00000362687//OTTHUMT00000362679//OTTHUMT00000362680//OTTHUMT00000362677//OTTHUMT00000362688	---	Coding	---	AK302700//BC064934//AK094473	uc003hkj.3//uc010ijh.1//uc011cca.2	NM_018243	chr4	+	76949703	77040384	4q21.1
TC11002162.hg.4	0.0123703	up	3.76783	7.14302	5.75927	5.25048	5.22597	6.81683	7.13452	7.39842	8.9822	7.17185	9.07724	SYTL2	synaptotagmin-like 2	ENST00000389958//ENST00000529581//ENST00000354566//ENST00000316356//ENST00000389960//ENST00000525702//ENST00000533892//ENST00000524452//ENST00000525423//ENST00000525471//ENST00000528231//ENST00000359152//ENST00000527523	54843	---	---	Coding	---	AK296224//AK000170//AK131365//AK298604//BC068495//AK127504//AK296740	uc001pav.3//uc001paw.3//uc010rtf.2//uc010rti.2//uc001pax.3//uc010rtg.2//uc001pbf.4//uc001pay.3//uc009yvj.3//uc010rte.2//uc001pbc.3//uc010rth.2//uc010rtj.2//uc001pbd.3//uc001paz.3//uc001pbb.3	NM_032943//NM_206928//NM_032379//NM_206930//NM_001162951//NM_001162952//NM_206929//NM_206927//NM_001162953	chr11	-	85694222	85811141	11q14
TC01000936.hg.4	0.0187089	up	3.75185	8.57646	7.4886	7.3001	6.38714	7.27735	7.18424	9.60003	9.53821	10.1511	10.0941	GPSM2	G-protein signaling modulator 2 (AGS3-like, C. elegans)//G-protein signaling modulator 2	ENST00000264126//ENST00000406462	29899	OTTHUMT00000324130//OTTHUMT00000032402//OTTHUMT00000324129//OTTHUMT00000032400//OTTHUMT00000032401	---	Coding	---	AB445462//AK295563	uc010ovc.2//uc010ovd.2//uc010ove.1	NM_013296	chr1	+	108875350	108934335	1p13.3
TC11000482.hg.4	0.00236695	up	3.73227	3.86013	3.55298	3.79787	3.53969	3.16744	5.22453	5.86164	5.7683	4.03641	6.52749	FAM111B	family with sequence similarity 111, member B	ENST00000411426//ENST00000343597//ENST00000529618	374393	---	---	Coding	---	---	uc010rko.2//uc001nnl.3//uc001nnm.3	NM_001142704//NM_001142703//NM_198947	chr11	+	59107185	59127415	11q12.1
TC12000189.hg.4	0.000865	up	3.72602	10.0676	8.72685	8.69916	9.20306	9.07356	11.4466	10.0469	11.4117	10.9053	11.4479	EMP1	epithelial membrane protein 1	ENST00000537612//ENST00000542289//ENST00000256951//ENST00000431267//ENST00000544053//ENST00000396301	2012	---	---	Coding	---	AK299388//AK310798	uc001rbr.3//uc010shr.1//uc009zhy.3	NM_001423	chr12	+	13196668	13216774	12p12.3
TC02000139.hg.4	0.00715955	up	3.70726	6.24407	3.75773	4.48865	5.28934	5.46306	5.85062	6.87142	7.48445	6.88612	7.602	CENPO	centromere protein O	ENST00000260662//ENST00000380834//ENST00000473706//ENST00000395845	79172	OTTHUMT00000325139//OTTHUMT00000324642//OTTHUMT00000246856//OTTHUMT00000324639//OTTHUMT00000324638//OTTHUMT00000324640//OTTHUMT00000324643//OTTHUMT00000324641	---	Coding	---	---	uc002rfp.2//uc002rfq.2	NM_001199803//NM_024322	chr2	+	24793136	24822376	2p23.3
TC04001346.hg.4	0.00407653	up	3.70542	5.91519	5.13041	5.27387	5.7579	5.20382	8.05319	7.2138	7.88522	5.65286	7.92432	COQ2	coenzyme Q2 4-hydroxybenzoate polyprenyltransferase//coenzyme Q2 homolog, prenyltransferase (yeast)	ENST00000311469//ENST00000439031//ENST00000514935//ENST00000311461	27235	OTTHUMT00000363027//OTTHUMT00000367682//OTTHUMT00000363975//OTTHUMT00000363977//OTTHUMT00000363976	---	Coding	---	AK300972//AF091086	uc003hog.3//uc011ccp.2//uc003hof.3	NM_015697	chr4	-	83261536	83284914	4q21.23
TC03000572.hg.4	0.0168679	up	3.70005	4.33946	3.95192	5.50813	5.08136	4.69893	8.57828	5.91757	6.093	5.3613	7.06736	CD200	CD200 molecule	ENST00000383681//ENST00000473539//ENST00000315711	4345	OTTHUMT00000354080//OTTHUMT00000354079//OTTHUMT00000354081//OTTHUMT00000354078//OTTHUMT00000354082	---	Coding	---	AK129797//AK312563//AK293399	uc010hqd.1//uc003dyw.3//uc003dyx.3//uc003dyz.3//uc003dyy.3	NM_005944//NM_001004196	chr3	+	112333068	112362812	3q13.2
TC20000844.hg.4	0.0211583	up	3.68929	4.09319	3.87989	5.08707	5.54138	5.75443	7.08889	5.20363	8.37666	7.09006	6.01343	MAFB	v-maf musculoaponeurotic fibrosarcoma oncogene homolog B (avian)//v-maf avian musculoaponeurotic fibrosarcoma oncogene homolog B	ENST00000373313//ENST00000396967	9935	OTTHUMT00000080375	---	Coding	---	---	uc002xji.3	NM_005461	chr20	-	40685848	40689240	20q11.2-q13.1
TC08001275.hg.4	0.000363	up	3.68033	9.00536	9.05494	8.59809	9.03324	9.17001	10.1827	10.0499	11.3425	11.4608	11.2249	CYP7B1	cytochrome P450, family 7, subfamily B, polypeptide 1	ENST00000310193//ENST00000523954	9420	OTTHUMT00000378550//OTTHUMT00000380072	---	Coding	---	---	uc003xvj.2	NM_004820	chr8	-	64587763	64798791	8q21.3
TC07001874.hg.4	8.6e-05	up	3.67156	6.61027	6.51814	6.59224	6.21348	6.6094	9.10225	8.56876	8.59806	7.86424	7.7922	PODXL	podocalyxin-like	ENST00000465001//ENST00000378555//ENST00000541194//ENST00000544955//ENST00000537928//ENST00000322985	5420	OTTHUMT00000337628//OTTHUMT00000337625//OTTHUMT00000337627//OTTHUMT00000337630//OTTHUMT00000337631//OTTHUMT00000337629//OTTHUMT00000337626//OTTHUMT00000337632	---	Coding	---	---	uc003vqw.4//uc003vqx.4	NM_001018111//NM_005397	chr7	-	131500262	131558217	7q32-q33
TC02002507.hg.4	0.000444	up	3.67071	4.1854	4.10454	3.54389	4.46401	4.03733	6.05789	5.60986	6.64369	5.00492	6.39912	SPC25	SPC25, NDC80 kinetochore complex component, homolog (S. cerevisiae)//SPC25, NDC80 kinetochore complex component	ENST00000282074//ENST00000472216	57405	OTTHUMT00000333415//OTTHUMT00000333589//OTTHUMT00000333590//OTTHUMT00000255233	---	Coding	---	---	uc002uel.3	NM_020675	chr2	-	168834135	168913371	2q31.1
TC16001211.hg.4	0.0202604	up	3.65383	4.81247	4.86974	5.05505	4.87669	4.98714	5.65632	7.45576	4.90469	7.58241	8.34895	SMPD3	sphingomyelin phosphodiesterase 3, neutral membrane (neutral sphingomyelinase II)	ENST00000219334	55512	OTTHUMT00000268895	---	Coding	---	DQ424899//BC143631	uc002ewa.3//uc010vlh.2//uc010cfe.3	NM_018667	chr16	-	68358327	68448688	16q22.1
TC01002179.hg.4	0.0100521	up	3.64304	6.40731	5.02171	5.00503	4.80473	4.77743	7.14227	6.17527	8.70761	7.16043	6.15634	SLC2A5	solute carrier family 2 (facilitated glucose/fructose transporter), member 5	ENST00000377414//ENST00000536305//ENST00000377424//ENST00000456780//ENST00000486632//ENST00000535586	6518	OTTHUMT00000004939//OTTHUMT00000004942//OTTHUMT00000004934//OTTHUMT00000004937//OTTHUMT00000004938//OTTHUMT00000004941//OTTHUMT00000004940//OTTHUMT00000004933//OTTHUMT00000004932//OTTHUMT00000004936	---	Coding	---	AK300091//AK294368//AK302137//AK300477//AK295785	uc001apo.3//uc010nzy.2//uc001app.4//uc010oac.2//uc010nzz.2//uc021ofv.1//uc010oaa.2	NM_003039//NM_001135585	chr1	-	9035107	9088478	1p36.2
TC10000442.hg.4	0.00290633	up	3.64246	4.98276	3.76711	3.74186	4.0952	4.30823	5.42692	5.30778	6.94697	6.9872	5.55085	LOC100653137//CDH23	cadherin-23-like//cadherin-like 23//cadherin-related 23	ENST00000398860//ENST00000398855//ENST00000398788//ENST00000398792//ENST00000224721//ENST00000416060//ENST00000466757//ENST00000299366//ENST00000398842//ENST00000398828//ENST00000398809	100653137//64072	OTTHUMT00000051227//OTTHUMT00000051230//OTTHUMT00000051228//OTTHUMT00000051233//OTTHUMT00000051232//OTTHUMT00000051229//OTTHUMT00000051231//OTTHUMT00000051234	---	Coding	---	BC108254//AB053445	uc009xql.3//uc001jsh.4//uc001jrz.3//uc001jry.3//uc001jrw.4//uc001jrv.3//uc001jsj.4//uc001jrx.4//uc010qjr.2//uc001jsg.4//uc001jsi.4	NM_001171930//NM_001171935//NM_001171932//NM_001171931//NM_001171933//NM_001171934//NM_001171936//NM_022124//NM_052836	chr10	+	71396934	71815947	10q22.1
TC11002293.hg.4	0.020439	up	3.6392	3.68038	4.14689	4.28015	3.40302	3.82142	7.79243	4.45511	6.3522	4.47736	5.57286	IL18	interleukin 18	ENST00000524595//ENST00000280357//ENST00000528832//ENST00000533858	3606	---	---	Coding	---	BC015863	uc001pnb.2//uc009yym.2//uc001pna.2	NM_001243211//NM_001562	chr11	-	112143251	112164117	11q22.2-q22.3
TC05001700.hg.4	0.00334253	up	3.63897	4.19669	4.36734	4.19003	4.71419	3.93536	7.1127	5.00166	7.1693	5.94783	5.48978	SEMA6A	sema domain, transmembrane domain (TM), and cytoplasmic domain, (semaphorin) 6A	ENST00000257414//ENST00000510263//ENST00000513137//ENST00000282394//ENST00000503962//ENST00000503865//ENST00000343348	57556	OTTHUMT00000371277//OTTHUMT00000371281//OTTHUMT00000371283//OTTHUMT00000371278//OTTHUMT00000371272//OTTHUMT00000371282//OTTHUMT00000371284//OTTHUMT00000371270//OTTHUMT00000371274//OTTHUMT00000371280//OTTHUMT00000371273//OTTHUMT00000371275//OTTHUMT00000371271//OTTHUMT00000371279//OTTHUMT00000371276	---	Coding	---	AB037789//AK027654//AK096337//AK027439//AK302928	uc003krv.4//uc003krw.4//uc010jcj.3//uc003krx.4//uc010jck.3	NM_020796	chr5	-	116443555	116574934	5q23.1
TC08001641.hg.4	0.000278	up	3.6387	8.78017	8.46725	9.3949	9.32036	8.62825	11.2221	9.9161	11.0948	10.6134	11.0616	ASAP1	ArfGAP with SH3 domain, ankyrin repeat and PH domain 1	ENST00000518721//ENST00000343135//ENST00000520625//ENST00000357668	50807	OTTHUMT00000380178//OTTHUMT00000380170//OTTHUMT00000380172//OTTHUMT00000380179//OTTHUMT00000380173//OTTHUMT00000380181//OTTHUMT00000380169//OTTHUMT00000380182//OTTHUMT00000380175//OTTHUMT00000380180//OTTHUMT00000380171//OTTHUMT00000380168//OTTHUMT00000380176//OTTHUMT00000380177//OTTHUMT00000380174	---	Coding	---	AB033075	uc003ysz.2//uc003yta.2//uc011liw.2	NM_018482//NM_001247996	chr8	-	130052105	130443660	8q24.1-q24.2
TC02000941.hg.4	0.00546918	up	3.63446	6.34408	5.71252	7.92508	6.80655	7.83964	9.40516	8.26731	9.27401	8.77821	8.21188	FMNL2	formin-like 2	ENST00000421344//ENST00000288670//ENST00000475377//ENST00000497192	114793	OTTHUMT00000333587//OTTHUMT00000333588//OTTHUMT00000333582//OTTHUMT00000333583	---	Coding	---	AK131316//BC126995	uc002tyf.3//uc002tye.3	NM_052905	chr2	+	152335237	152649834	2q23.3
TC10000033.hg.4	0.0250149	up	3.63296	8.56474	6.09982	6.69604	6.1659	8.38366	7.57533	9.99986	8.89923	9.53233	9.20915	RP11-464C19.3	novel transcript	---	---	OTTHUMT00000046502	---	Coding	---	---	---	---	chr10	+	3932704	3935812	---
TC07001603.hg.4	0.0101311	up	3.63034	7.71427	5.65642	5.18763	5.66411	6.2407	7.42285	7.42408	8.22203	9.18096	7.51373	CDK6	cyclin-dependent kinase 6	ENST00000265734//ENST00000424848//ENST00000491250	1021	OTTHUMT00000342064//OTTHUMT00000342066//OTTHUMT00000342063//OTTHUMT00000254605//OTTHUMT00000342065	---	Coding	---	---	uc010lez.3//uc011khw.2	NM_001259//NM_001145306	chr7	-	92604921	92836627	7q21-q22
TC08001129.hg.4	0.0165453	up	3.62931	6.28422	5.19857	6.34219	4.49334	7.09261	7.40475	7.40031	9.36604	7.14379	7.39452	RP11-527N22.2	novel transcript	---	---	OTTHUMT00000378073	---	Coding	---	---	---	---	chr8	-	37405439	37406724	---
TC21000167.hg.4	0.0264156	up	3.62423	5.49903	3.84375	3.52107	3.06414	4.30425	6.74928	4.5176	6.15075	7.308	4.79499	KCNJ15	potassium inwardly-rectifying channel, subfamily J, member 15	ENST00000398930//ENST00000398934//ENST00000328656//ENST00000398938//ENST00000398932	3772	OTTHUMT00000207189//OTTHUMT00000207183//OTTHUMT00000207190//OTTHUMT00000207187//OTTHUMT00000207191//OTTHUMT00000207185//OTTHUMT00000207188//OTTHUMT00000207186//OTTHUMT00000207184//OTTHUMT00000207182//OTTHUMT00000207181	---	Coding	---	---	---	NM_002243//NM_170737//NM_170736	chr21	+	38256741	38301826	21q22.2
TC15000306.hg.4	0.00138625	up	3.61812	5.49941	4.98255	5.23951	5.27022	5.10854	7.00704	7.23568	7.35767	5.73051	8.04553	NUSAP1	nucleolar and spindle associated protein 1	ENST00000414849//ENST00000450318//ENST00000559596//ENST00000558123//ENST00000450592//ENST00000260359//ENST00000560747//ENST00000560177	51203	---	---	Coding	---	BC010838//BC012887	uc001znu.4//uc001znw.4//uc001zns.4//uc001znt.4//uc001znr.4//uc001znv.4//uc010ucw.2	NM_018454//NM_001243142//NM_001243144//NM_001243143//NM_016359	chr15	+	41332694	41381050	15q15.1
TC19001844.hg.4	0.0428725	up	3.6161	6.42099	6.65904	6.06747	6.21996	6.67447	10.983	6.90005	8.8778	7.3995	7.15373	LAIR1	leukocyte-associated immunoglobulin-like receptor 1	ENST00000434277//ENST00000391743//ENST00000391742//ENST00000463489//ENST00000313038//ENST00000474878//ENST00000348231	3903	OTTHUMT00000140514//OTTHUMT00000140520//OTTHUMT00000140507//OTTHUMT00000315565//OTTHUMT00000313721//OTTHUMT00000313722//OTTHUMT00000315564//OTTHUMT00000140515//OTTHUMT00000140518//OTTHUMT00000315567//OTTHUMT00000140506//OTTHUMT00000140510//OTTHUMT00000140508//OTTHUMT00000315568//OTTHUMT00000140519//OTTHUMT00000315566//OTTHUMT00000140511//OTTHUMT00000140517//OTTHUMT00000315569//OTTHUMT00000140512/…	---	Coding	---	AK097869//AF251509//AK303261//AK290415	uc010yex.2//uc002qfn.1//uc002qfm.1//uc002qfl.1//uc002qfk.1//uc002qfo.3	NM_002287//NM_021706	chr19	-	54353626	54370558	19q13.4
TC07003293.hg.4	0.00512747	up	3.61301	7.9539	6.78682	6.34611	7.1283	6.85571	10.068	7.97901	9.57253	8.19254	8.52479	HILPDA	hypoxia inducible lipid droplet-associated	ENST00000481454//ENST00000257696//ENST00000435296	29923	OTTHUMT00000349451//OTTHUMT00000349453//OTTHUMT00000349452//OTTHUMT00000349450	---	Coding	---	---	uc010lli.3//uc003vne.4	NM_013332//NM_001098786	chr7	+	128455830	128469197	7q32.1
TC04000788.hg.4	0.000621	up	3.6116	5.78777	6.62462	6.87864	6.63476	6.50573	8.28979	8.6151	8.91885	7.26424	8.60674	GUCY1B3	guanylate cyclase 1, soluble, beta 3	ENST00000513437//ENST00000507146//ENST00000502959//ENST00000264424//ENST00000503520//ENST00000505154//ENST00000505764	2983	OTTHUMT00000365770//OTTHUMT00000365768//OTTHUMT00000365773//OTTHUMT00000365766//OTTHUMT00000365767//OTTHUMT00000365764//OTTHUMT00000365771	---	Coding	---	AF020340//AK307838//AK299916//BC060835//AK296680//AK300296	uc003ipd.3//uc010iqg.3//uc003ipc.3//uc011cio.2//uc010iqf.3//uc011ciq.2//uc011cip.2	NM_000857	chr4	+	155758974	155807631	4q31.3-q33
TC01000155.hg.4	0.0104941	up	3.61126	5.3494	5.1719	5.57196	5.08372	5.35365	9.00411	6.04188	7.77108	6.21767	6.75842	MIR4632//TNFRSF1B	tumor necrosis factor receptor superfamily, member 1B//microRNA 4632	ENST00000376259//ENST00000400863//ENST00000536782//ENST00000539840//ENST00000492361	100616438//7133	OTTHUMT00000005135//OTTHUMT00000005133//OTTHUMT00000005134	---	Coding	---	AY148473//BC042167	uc009vnk.3//uc001atu.3//uc021ogi.1//uc001att.3	NM_001066//NR_039775	chr1	+	12167003	12209228	1p36.22
TC03003362.hg.4	0.00165833	up	3.60961	4.53486	3.65503	4.6753	3.95701	4.20097	7.20317	5.39534	6.51839	5.77309	5.39239	PHLDB2	pleckstrin homology-like domain, family B, member 2	ENST00000495180//ENST00000478922//ENST00000412622//ENST00000431670//ENST00000393925//ENST00000470699//ENST00000477695//ENST00000481953	90102	OTTHUMT00000354337//OTTHUMT00000354346//OTTHUMT00000354345//OTTHUMT00000354349//OTTHUMT00000354342//OTTHUMT00000354339//OTTHUMT00000354348//OTTHUMT00000354350//OTTHUMT00000354340//OTTHUMT00000354347//OTTHUMT00000354341//OTTHUMT00000354344//OTTHUMT00000354351	---	Coding	---	AK125555//AL832205//BX647615//AF506820//BC038806	uc003dyh.3//uc003dyg.3//uc003dyj.3//uc003dyf.4//uc003dyi.3//uc003dyd.3//uc010hqa.3//uc003dye.4	NM_001134439//NM_001134438//NM_145753	chr3	+	111859180	111976517	3q13.2
TC17001820.hg.4	0.000238	up	3.60425	4.06856	4.0443	3.82619	4.39942	4.19482	6.09055	5.41829	6.60133	6.47061	5.20101	SLC16A6	solute carrier family 16, member 6	ENST00000327268	9120	---	---	Coding	---	---	uc002jgz.2//uc002jha.2	NM_004694//NM_001174166	chr17	-	68267026	68291264	17q24.2
TC02000998.hg.4	0.0228802	up	3.60316	4.52346	3.99448	5.28434	5.10442	4.23945	8.18593	6.39854	6.54426	4.38932	6.87442	NOSTRIN	nitric oxide synthase trafficking//nitric oxide synthase trafficker	ENST00000397209//ENST00000445023//ENST00000421711//ENST00000444448//ENST00000458381//ENST00000397206//ENST00000317647	115677	OTTHUMT00000338584//OTTHUMT00000333356//OTTHUMT00000333420//OTTHUMT00000333421//OTTHUMT00000333357//OTTHUMT00000333419//OTTHUMT00000333422//OTTHUMT00000333423//OTTHUMT00000333416//OTTHUMT00000333417//OTTHUMT00000338586//OTTHUMT00000338585//OTTHUMT00000333418	---	Coding	---	AK123698	uc002uef.3//uc002ueg.3//uc002uek.3//uc010fpu.3//uc002ueh.3	NM_001171631//NM_001039724//NM_052946//NM_001171632	chr2	+	168786539	168865514	2q31.1
TC15000728.hg.4	0.00462478	up	3.59275	4.62453	3.58753	4.50443	3.50473	3.90496	6.74899	6.57713	5.97401	4.42148	5.63003	CRABP1	cellular retinoic acid binding protein 1	ENST00000406419//ENST00000299529	1381	OTTHUMT00000319734//OTTHUMT00000290110	---	Coding	---	---	uc002bdp.2	NM_004378	chr15	+	78340324	78348231	15q24
TC02002906.hg.4	0.025797	up	3.59093	6.79115	5.60548	5.34619	4.76749	6.61681	6.12962	7.34224	9.49484	8.11118	7.27102	AC112721.1	novel protein	---	---	OTTHUMT00000328877	---	Coding	---	---	---	---	chr2	-	237421420	237425276	---
TC06002092.hg.4	0.00041	up	3.5854	8.78821	8.04207	7.83877	7.03271	8.51174	9.60466	9.9516	10.1827	9.92047	9.76477	PTPRK	protein tyrosine phosphatase, receptor type, K	ENST00000368215//ENST00000368207//ENST00000368227//ENST00000524481//ENST00000525459//ENST00000427676//ENST00000368226//ENST00000532331//ENST00000368210//ENST00000368213	5796	OTTHUMT00000042166//OTTHUMT00000042168//OTTHUMT00000042165//OTTHUMT00000042170//OTTHUMT00000042163//OTTHUMT00000042164//OTTHUMT00000042159//OTTHUMT00000042171//OTTHUMT00000042167//OTTHUMT00000042162//OTTHUMT00000042161//OTTHUMT00000042169//OTTHUMT00000042160	---	Coding	---	EF139847//BC144513//Z70660//AB209670//AK295028//BC063596	uc011ebu.2//uc003qbl.1//uc003qbm.4//uc010kfd.1//uc003qbj.3//uc010kfc.3//uc003qbk.3//uc011ebv.1	NM_001135648//NM_002844	chr6	-	127968779	128520725	6q22.2-q22.3
TC01004026.hg.4	0.00017	up	3.57874	5.9697	6.23959	6.33331	5.88014	5.90464	7.32193	7.59704	8.83987	8.07605	7.68976	OPN3	opsin 3	ENST00000331838//ENST00000366554//ENST00000469376	23596	OTTHUMT00000095714//OTTHUMT00000099266//OTTHUMT00000095716//OTTHUMT00000097756//OTTHUMT00000095713//OTTHUMT00000095715	---	Coding	---	BC062622//BC051900	uc001hzc.3//uc001hza.3//uc001hzb.3	NM_014322	chr1	-	241590102	241677376	1q43
TC01003617.hg.4	0.000554	up	3.56924	9.71351	8.3129	9.07568	8.4548	9.24729	11.355	10.4547	11.2333	10.5969	10.3423	ARPC5	actin related protein 2/3 complex, subunit 5, 16kDa	ENST00000294742//ENST00000462965//ENST00000359856//ENST00000367534	10092	OTTHUMT00000085477//OTTHUMT00000085479//OTTHUMT00000085478//OTTHUMT00000098686	---	Coding	---	---	---	NM_005717	chr1	-	183623266	183635850	1q25.3
TC01003070.hg.4	0.0135107	up	3.55779	8.29794	5.26938	6.5623	6.22428	5.23304	7.86864	7.78148	8.33776	8.13167	8.6223	RP11-782C8.5	novel transcript	---	---	OTTHUMT00000037576//OTTHUMT00000037582//OTTHUMT00000037579//OTTHUMT00000037584//OTTHUMT00000037585//OTTHUMT00000037577//OTTHUMT00000037575//OTTHUMT00000037578//OTTHUMT00000037583//OTTHUMT00000037580//OTTHUMT00000037581	---	Coding	---	---	---	---	---	---	---	---	---
TC09001376.hg.4	0.00204058	up	3.55127	8.56519	9.80779	10.3399	10.5294	10.1942	10.9873	11.6505	12.2442	11.9118	11.7842	CDC14B	cell division cycle 14B//CDC14 cell division cycle 14 homolog B (S. cerevisiae)	ENST00000375241//ENST00000463569//ENST00000375236//ENST00000375242//ENST00000481149//ENST00000265659//ENST00000375240	8555	OTTHUMT00000356345//OTTHUMT00000356341//OTTHUMT00000356343//OTTHUMT00000053283//OTTHUMT00000053278//OTTHUMT00000053284//OTTHUMT00000053277//OTTHUMT00000356342//OTTHUMT00000053276//OTTHUMT00000053281//OTTHUMT00000053279//OTTHUMT00000356340//OTTHUMT00000356344	---	Coding	---	AK225361	uc004awj.3//uc004awl.3//uc004awi.3//uc004awk.3	NM_003671//NM_033331//NM_001077181	chr9	-	96490241	96619830	9q22.3
TC01003392.hg.4	0.0076143	up	3.54965	10.6608	8.76424	8.69855	9.09856	10.4969	10.798	10.8622	12.2286	11.8746	11.0941	TAGLN2	transgelin 2	ENST00000368097//ENST00000368096//ENST00000478033//ENST00000320307	8407	OTTHUMT00000059108//OTTHUMT00000059107//OTTHUMT00000059105//OTTHUMT00000059106//OTTHUMT00000097640	---	Coding	---	AK298654	---	NM_003564	chr1	-	159918107	159925732	1q21-q25
TC01001264.hg.4	0.000299	up	3.54918	7.27486	5.90022	6.89231	6.89569	7.39493	9.0669	8.28735	8.98069	8.67921	8.48127	SLC27A3	solute carrier family 27 (fatty acid transporter), member 3	ENST00000484014//ENST00000271857//ENST00000368661	11000	OTTHUMT00000098820//OTTHUMT00000098821//OTTHUMT00000090268//OTTHUMT00000090266//OTTHUMT00000090265//OTTHUMT00000090269//OTTHUMT00000090270//OTTHUMT00000090271	---	Coding	---	AK123997	uc009won.3//uc001fcz.3	NM_024330	chr1	+	153774354	153780157	1q21.3
TC02001769.hg.4	0.00924288	up	3.54487	7.55756	5.61699	6.52912	6.35929	6.19246	9.48868	7.76134	9.13356	7.3239	7.6766	SLC8A1	solute carrier family 8 (sodium/calcium exchanger), member 1	ENST00000542024//ENST00000406391//ENST00000403092//ENST00000406785//ENST00000408028//ENST00000332839//ENST00000405269//ENST00000542756//ENST00000535962//ENST00000402441//ENST00000542640//ENST00000405901//ENST00000378715	6546	OTTHUMT00000325968//OTTHUMT00000325969//OTTHUMT00000326029//OTTHUMT00000326065//OTTHUMT00000326026//OTTHUMT00000326025//OTTHUMT00000326028//OTTHUMT00000326066//OTTHUMT00000326067	---	Coding	---	Y12878//Y13032//BX648299	uc002rsb.2//uc010fan.1//uc002rrz.3//uc002rry.3//uc002rrx.3//uc002rsa.3//uc002rsc.1//uc002rsd.4	NM_001252624//NM_001112800//NM_001112801//NM_001112802//NM_021097	chr2	-	40112146	40611053	2p23-p22//2p22.1
TC03001946.hg.4	0.00013	up	3.54324	4.85048	5.138	5.84268	5.06314	5.53548	6.59699	6.98132	7.81402	7.13711	7.02569	SHOX2	short stature homeobox 2	ENST00000490689//ENST00000313019//ENST00000425436//ENST00000441443//ENST00000483851//ENST00000389589	6474	OTTHUMT00000352056//OTTHUMT00000352057//OTTHUMT00000352059//OTTHUMT00000352058	---	Coding	---	---	uc003fbr.3//uc010hvw.3//uc003fbs.3	NM_003030//NM_006884//NM_001163678	chr3	-	158095954	158106503	3q25.32
TC01003733.hg.4	2.36e-05	up	3.54294	4.80001	4.71513	4.70428	4.44652	5.26642	7.21318	6.29912	6.59302	6.58463	6.36715	PIK3C2B	phosphoinositide-3-kinase, class 2, beta polypeptide//phosphatidylinositol-4-phosphate 3-kinase, catalytic subunit type 2 beta	ENST00000424712//ENST00000438854//ENST00000367187//ENST00000496872//ENST00000391949	5287	OTTHUMT00000087967//OTTHUMT00000087966//OTTHUMT00000087970//OTTHUMT00000098776//OTTHUMT00000087969//OTTHUMT00000087965//OTTHUMT00000087968	---	Coding	---	BC144342//BC094741//AK308153	uc001haw.3//uc001hax.1//uc010pqv.2//uc009xbd.1	NM_002646	chr1	-	204422628	204494724	1q32
TC12000264.hg.4	0.00532151	up	3.54164	6.18249	4.44627	4.23613	5.03001	6.25993	6.68267	6.70106	7.67528	7.54091	6.67701	ARNTL2	aryl hydrocarbon receptor nuclear translocator-like 2	ENST00000539558//ENST00000395901//ENST00000261178//ENST00000542388//ENST00000266503//ENST00000311001//ENST00000544915//ENST00000546179	56938	---	---	Coding	---	AF256215	uc001rhw.3//uc001rht.2//uc001rhu.2//uc009zji.2//uc001rhv.2//uc010sjp.2	NM_001248003//NM_001248002//NM_001248005//NM_020183//NM_001248004	chr12	+	27332854	27425813	12p12.2-p11.2
TC03001673.hg.4	0.00447665	up	3.53806	5.88686	4.58652	5.39011	5.98233	4.86731	6.91091	6.63938	6.2441	7.7	8.33352	LSAMP//RP11-384F7.2	novel transcript//limbic system-associated membrane protein	ENST00000539563//ENST00000498645//ENST00000490035	4045	OTTHUMT00000354496//OTTHUMT00000354805//OTTHUMT00000354641//OTTHUMT00000354642//OTTHUMT00000354643//OTTHUMT00000354495//OTTHUMT00000356022	---	Coding	---	AK299851//AK311120	uc003ebs.3//uc011bis.2	NM_002338	chr3	-	115802363	117997592	3q13.2-q21
TC05002108.hg.4	0.00183286	up	3.53283	7.4903	6.78159	6.9421	6.45385	7.21593	8.30194	8.17111	10.0646	8.34336	9.10691	DBN1	drebrin 1	ENST00000292385//ENST00000393565//ENST00000309007//ENST00000393563//ENST00000512501	1627	OTTHUMT00000253429//OTTHUMT00000373141//OTTHUMT00000373139//OTTHUMT00000258886//OTTHUMT00000373140//OTTHUMT00000258889//OTTHUMT00000373138//OTTHUMT00000258887//OTTHUMT00000258890//OTTHUMT00000253430//OTTHUMT00000373137	---	Coding	---	BC114553//AK295295//AK094125	uc003mgx.2//uc003mgy.2//uc003mgz.1//uc010jkn.1//uc011dga.1	NM_004395//NM_080881	chr5	-	177456608	177474401	5q35.3
TC06002025.hg.4	0.000664	up	3.51978	6.14168	5.85166	7.3128	6.51164	6.59807	8.14774	7.54238	8.81216	8.7467	8.24429	LAMA4	laminin, alpha 4	ENST00000524032//ENST00000230538//ENST00000522006//ENST00000368638//ENST00000389463//ENST00000542588//ENST00000431543//ENST00000368639//ENST00000453937//ENST00000454881//ENST00000424408	3910	OTTHUMT00000379309//OTTHUMT00000379163//OTTHUMT00000041878//OTTHUMT00000379165//OTTHUMT00000379305//OTTHUMT00000379307//OTTHUMT00000379299//OTTHUMT00000041876//OTTHUMT00000041879//OTTHUMT00000379302//OTTHUMT00000379301//OTTHUMT00000379306//OTTHUMT00000041880//OTTHUMT00000379300//OTTHUMT00000379166//OTTHUMT00000379308//OTTHUMT00000379304//OTTHUMT00000041881//OTTHUMT00000379164//OTTHUMT00000379303/…	---	Coding	---	U77706	---	NM_001105209//NM_001105207//NM_002290//NM_001105206//NM_001105208	chr6	-	112107931	112254939	6q21
TC09000644.hg.4	0.00177482	up	3.51797	6.30963	6.23409	6.66208	6.20703	5.86012	9.14989	8.41886	7.64607	6.92522	8.20664	OLFML2A	olfactomedin-like 2A	ENST00000425732//ENST00000288815//ENST00000342100//ENST00000373580	169611	OTTHUMT00000054047//OTTHUMT00000054045//OTTHUMT00000054046	---	Coding	---	AK074709	uc004bov.3//uc010mwr.1	NM_182487	chr9	+	124777158	124814885	9q33.3
TC03000385.hg.4	0.0117202	up	3.51365	7.36501	4.70947	5.54095	5.30528	6.02335	7.37392	7.4218	8.91734	7.17284	7.12304	C3orf14	chromosome 3 open reading frame 14	ENST00000542214//ENST00000494481//ENST00000232519//ENST00000486169//ENST00000462069	57415	OTTHUMT00000351811//OTTHUMT00000351809//OTTHUMT00000351812//OTTHUMT00000351808//OTTHUMT00000351807//OTTHUMT00000351810	---	Coding	---	AK313915//AF236158	uc003dlg.3//uc003dlf.3//uc010hnq.3	NM_020685	chr3	+	62318973	62336213	3p14.2
TC02001119.hg.4	0.00146915	up	3.50951	8.83727	8.49757	8.70109	8.29543	9.09997	11.8197	10.2095	10.544	10.2064	9.70813	MFSD6	major facilitator superfamily domain containing 6	ENST00000281416//ENST00000392328//ENST00000535751//ENST00000542423//ENST00000489793	54842	OTTHUMT00000334931//OTTHUMT00000334933//OTTHUMT00000334928//OTTHUMT00000334935//OTTHUMT00000334932//OTTHUMT00000334930//OTTHUMT00000334934//OTTHUMT00000255931//OTTHUMT00000334929	---	Coding	---	AK302647	uc002urz.2//uc010zge.1	NM_017694	chr2	+	190408355	190509205	2q32.2
TC01000185.hg.4	0.0058459	up	3.50908	4.69634	4.83011	5.2388	4.56909	4.57926	8.29091	5.7743	6.94054	5.92423	6.03907	TMEM51	transmembrane protein 51	ENST00000434578//ENST00000376014//ENST00000400796//ENST00000303840//ENST00000376008//ENST00000428417	55092	OTTHUMT00000005699//OTTHUMT00000005698//OTTHUMT00000145238//OTTHUMT00000145239	---	Coding	---	BC005177	uc001avy.3//uc001avx.3//uc001avz.3//uc010obk.2//uc001avw.4	NM_001136217//NM_001136216//NM_001136218//NM_018022	chr1	+	15152532	15220478	1p36.21
TC0X001530.hg.4	0.00164496	up	3.50796	8.95036	8.32378	8.35372	8.16147	9.1273	10.8894	9.97084	11.4015	10.2291	9.47898	FLNA	filamin A, alpha//filamin A, alpha (actin binding protein 280)	ENST00000498491//ENST00000360319//ENST00000344736//ENST00000369852//ENST00000369856//ENST00000369850//ENST00000422373	2316	OTTHUMT00000058949//OTTHUMT00000130301//OTTHUMT00000130295//OTTHUMT00000286450//OTTHUMT00000337960//OTTHUMT00000130298//OTTHUMT00000058942//OTTHUMT00000130300//OTTHUMT00000058943//OTTHUMT00000058945//OTTHUMT00000316553//OTTHUMT00000058941//OTTHUMT00000130302//OTTHUMT00000058946//OTTHUMT00000058947//OTTHUMT00000058948	---	Coding	---	AK304255	uc004fkk.2//uc011mzn.1//uc010nuu.1	NM_001110556//NM_001456	chrX	-	154348524	154374638	Xq28
TC05000860.hg.4	0.009278	up	3.50786	11.1212	9.74987	10.2646	9.9831	10.527	10.4746	11.9175	13.082	13.0418	12.1828	SGCD	sarcoglycan, delta (35kDa dystrophin-associated glycoprotein)	ENST00000447401//ENST00000337851//ENST00000517913//ENST00000435422	6444	OTTHUMT00000373513//OTTHUMT00000373470//OTTHUMT00000373502//OTTHUMT00000373469	---	Coding	---	BC008431	uc003lwc.4//uc003lwa.1//uc003lwb.3//uc003lwd.4	NM_000337//NM_172244//NM_001128209	chr5	+	155755503	156767787	5q33-q34
TC09001772.hg.4	5.06e-05	up	3.50653	5.76942	5.52652	6.06872	6.04205	6.70397	7.55824	7.85817	8.12188	8.06558	7.55702	NSMF//MIR7114	microRNA 7114//NMDA receptor synaptonuclear signaling and neuronal migration factor	ENST00000371482//ENST00000484316//ENST00000371474//ENST00000371473//ENST00000437259//ENST00000541195//ENST00000371468//ENST00000371472//ENST00000392812//ENST00000265663//ENST00000339554//ENST00000371475	102466223//26012	OTTHUMT00000055333//OTTHUMT00000055332//OTTHUMT00000055331//OTTHUMT00000055334//OTTHUMT00000055335//OTTHUMT00000055330	---	Coding	---	AL117660//AK294320//AK303976	uc004cna.3//uc010nci.3//uc004cnc.3//uc011mez.2//uc011mex.2//uc004cnb.3//uc011mey.2//uc004cmz.3	NM_001178064//NM_001130969//NM_001130970//NM_001130971//NM_015537	chr9	-	137447570	137459334	9q34.3
TC20000927.hg.4	2.57e-05	up	3.49051	9.61739	9.06278	9.35893	8.96901	9.50392	10.8273	11.7687	10.9674	10.9953	10.9705	PTGIS	prostaglandin I2 (prostacyclin) synthase	ENST00000478764//ENST00000244043	5740	OTTHUMT00000080496//OTTHUMT00000106722	---	Coding	---	BC143381	uc010zyi.2//uc002xut.3	NM_000961	chr20	-	49503874	49568191	20q13.13
TC0X000015.hg.4	0.0211301	up	3.47647	12.1771	11.0451	11.9866	10.8943	12.6701	11.4854	14.1091	13.7518	13.9808	14.4344	XGY2//XGPY2//XG	Xg blood group//Xg pseudogene, Y-linked 2	ENST00000419513//ENST00000533923//ENST00000381174//ENST00000426774	7499//100132596	OTTHUMT00000377056//OTTHUMT00000377051//OTTHUMT00000377052//OTTHUMT00000377055//OTTHUMT00000055633	---	Coding	---	BC100764	uc010ndb.2//uc004cqp.3//uc011mhg.2	NR_003254//NM_001141920//NM_175569//NM_001141919	chrX	+	2752050	2816500	Xp22.33//Yp11.31
TC06001800.hg.4	0.00124654	up	3.47609	12.5998	11.416	11.8275	11.9028	12.0002	12.5534	13.8729	14.0325	14.4334	13.8414	TRAM2	translocation associated membrane protein 2	ENST00000182527	9697	OTTHUMT00000040910	---	Coding	---	AY927606	uc003paq.3	NM_012288	chr6	-	52497402	52577064	6p21.1-p12
TC19001032.hg.4	0.010503	up	3.47408	10.2655	7.75182	7.3877	7.42272	8.30207	10.0735	10.2614	9.85744	10.0494	9.87119	GNG7	guanine nucleotide binding protein (G protein), gamma 7	ENST00000382159	2788	---	---	Coding	---	---	uc002lwd.2	NM_052847	chr19	-	2511220	2702748	19p13.3
TC01000863.hg.4	0.00719825	up	3.47191	6.59033	5.61531	6.87795	5.16788	6.44533	8.06808	7.29638	9.14203	8.23471	6.93423	FNBP1L	formin binding protein 1-like	ENST00000370253//ENST00000541733//ENST00000260506//ENST00000271234//ENST00000370256	54874	OTTHUMT00000030023//OTTHUMT00000030024//OTTHUMT00000029979	---	Coding	---	AK296767	uc010otk.2//uc001dpw.3//uc001dpv.3//uc010otl.2	NM_017737//NM_001024948//NM_001164473	chr1	+	93448101	93554661	1p22.1
TC0X001048.hg.4	0.00760857	up	3.469	8.32115	6.45141	6.2954	6.96357	7.51413	7.77074	8.61491	9.84697	9.23348	9.05214	SNORA11E//SNORA11D//MAGED4//MAGED4B	small nucleolar RNA, H/ACA box 11E//melanoma antigen family D, 4//small nucleolar RNA, H/ACA box 11D//melanoma antigen family D, 4B	ENST00000485287//ENST00000335504//ENST00000486469//ENST00000360134//ENST00000497164//ENST00000408778//ENST00000431659	728239//100124541//81557//101340250	OTTHUMT00000056607//OTTHUMT00000358403//OTTHUMT00000056611//OTTHUMT00000358401//OTTHUMT00000056605//OTTHUMT00000056612//OTTHUMT00000056610//OTTHUMT00000358402//OTTHUMT00000056614//OTTHUMT00000056608//OTTHUMT00000056615//OTTHUMT00000056606	---	Coding	---	AK098830	uc010njw.1//uc004dpt.4//uc004dps.4//uc004dpu.4//uc004dpr.4//uc004dpv.4	NR_003711//NM_177535//NM_001242362//NM_030801//NM_177537//NM_001098800	chrX	-	52061827	52069272	Xp11.22//Xp11
TC02002039.hg.4	0.00706439	up	3.46809	7.90555	7.61486	7.82348	8.53399	8.16642	8.34917	10.251	11.0276	10.2641	9.1231	CAPG	capping protein (actin filament), gelsolin-like	ENST00000409724//ENST00000409921//ENST00000483659//ENST00000542681//ENST00000409670//ENST00000263867	822	OTTHUMT00000329393//OTTHUMT00000329388//OTTHUMT00000329394//OTTHUMT00000329381//OTTHUMT00000329395//OTTHUMT00000329386//OTTHUMT00000329390//OTTHUMT00000329384//OTTHUMT00000329389//OTTHUMT00000329382//OTTHUMT00000329383//OTTHUMT00000329391//OTTHUMT00000329380//OTTHUMT00000329387//OTTHUMT00000329385	---	Coding	---	AK225378//AK309290//AK313898	uc010fgj.1	NM_001256139//NM_001256140//NM_001747	chr2	-	85394223	85418432	2p11.2
TC01001364.hg.4	0.000242	up	3.46448	9.38318	9.86794	10.0168	9.95265	10.625	11.9763	11.5172	12.4485	11.6032	11.2636	PEA15	phosphoprotein enriched in astrocytes 15	ENST00000368076//ENST00000360472//ENST00000488858//ENST00000368077	8682	OTTHUMT00000077407//OTTHUMT00000077409//OTTHUMT00000077408//OTTHUMT00000077410	---	Coding	---	AK095879	uc001fvl.3//uc001fvk.3	NM_003768	chr1	+	160205335	160215376	1q21.1
TC15002005.hg.4	0.00425035	up	3.46383	8.90251	6.82496	7.89885	8.07688	8.37255	9.38267	9.13762	10.5841	10.4621	9.47108	CHSY1	chondroitin sulfate synthase 1	ENST00000254190//ENST00000543813	22856	OTTHUMT00000313624	---	Coding	---	AK296943	uc010usd.2//uc021sxt.1	NM_014918	chr15	-	101175723	101251932	15q26.3
TC12003226.hg.4	0.00195197	up	3.46171	10.1739	8.0084	8.94055	8.45079	9.17099	11.1276	10.5898	10.5538	10.3609	11.0701	FKBP11	FK506 binding protein 11, 19 kDa	ENST00000453172//ENST00000550765//ENST00000552878//ENST00000444214	51303	---	---	Coding	---	BC048292	uc001rsp.3//uc010sma.2//uc001rsq.4//uc010smb.1	NM_001143782//NM_016594//NM_001143781	chr12	-	48921959	48925827	12q13.12
TC10001486.hg.4	0.00312375	up	3.46075	12.2948	11.9338	11.0277	11.0443	12.5188	12.5543	13.4668	14.009	14.2806	13.4641	GLUD1	glutamate dehydrogenase 1	ENST00000544149//ENST00000277865//ENST00000535802//ENST00000394415//ENST00000537649//ENST00000513510//ENST00000465164	2746	OTTHUMT00000049191//OTTHUMT00000049188//OTTHUMT00000049189//OTTHUMT00000049190	---	Coding	---	AK122685//AK294685	uc001keh.3//uc010qmp.2//uc001keg.3	NM_005271	chr10	-	87050202	87095019	10q23.3
TC16000898.hg.4	0.0269109	up	3.46002	5.31312	5.02381	4.78954	4.14954	5.03332	9.08213	6.11293	5.86723	5.56177	6.63918	MYH11	myosin, heavy chain 11, smooth muscle	ENST00000452625//ENST00000300036//ENST00000338282//ENST00000396324	4629	OTTHUMT00000252192	---	Coding	---	BC031040//AK311080//EU489063//AK125033	uc002deb.3//uc002dea.1//uc002ddy.3//uc002ddw.3//uc002ddv.3//uc010bvg.3//uc002ddx.3//uc010bvh.3	NM_001040114//NM_002474//NM_001040113//NM_022844	chr16	-	15703135	15857033	16p13.11
TC11000410.hg.4	0.0027604	up	3.45725	5.30654	4.95087	4.7423	5.29434	5.93014	5.8045	7.41057	6.68825	7.3027	7.96629	FAM180B	family with sequence similarity 180, member B	ENST00000356737//ENST00000538490	399888	---	---	Coding	---	---	uc001ngb.2	NM_001164379	chr11	+	47586646	47589194	11p11.2
TC08000310.hg.4	0.0398352	up	3.44292	4.50464	4.74475	5.55687	3.56414	4.68024	7.35705	5.94947	6.19605	4.31669	8.14954	C8orf4	chromosome 8 open reading frame 4	ENST00000315792	56892	OTTHUMT00000376943	---	Coding	---	---	uc003xnq.2	NM_020130	chr8	+	40153455	40155308	8p11.2
TC12000061.hg.4	0.00332805	up	3.44173	4.314	3.12812	3.23277	3.73316	4.00563	6.67598	5.54456	5.63253	5.02717	4.44912	C12orf5	chromosome 12 open reading frame 5	ENST00000537251//ENST00000179259	57103	---	---	Coding	---	---	uc001qmp.3	NM_020375	chr12	+	4321193	4360024	12p13.3
TC19001458.hg.4	0.00353446	up	3.43214	6.58072	5.96603	6.19274	6.15172	5.77202	9.03985	7.82395	8.51925	6.62229	7.55343	TYROBP	TYRO protein tyrosine kinase binding protein	ENST00000262629//ENST00000544690//ENST00000424586	7305	---	---	Coding	---	---	uc002ocn.3//uc021utb.1//uc021utc.1//uc002ocm.3//uc021uta.1	NM_001173515//NM_003332//NM_198125//NR_033390//NM_001173514	chr19	-	35904401	35908309	19q13.1
TC17000718.hg.4	0.000933	up	3.43195	4.13944	3.57751	3.88221	3.66125	4.46427	6.18045	5.47461	6.67177	4.95535	5.33765	PRR11	proline rich 11	ENST00000262293	55771	---	---	Coding	---	BC008669	uc002ixf.2//uc021uar.1	NM_018304	chr17	+	59155499	59206709	17q22
TC19001446.hg.4	0.0475245	up	3.42829	3.30709	3.54997	3.48096	2.98848	3.59128	3.96828	3.9483	7.95073	4.43845	5.49946	SBSN	suprabasin	ENST00000452271//ENST00000518157	374897	OTTHUMT00000375727//OTTHUMT00000109463	---	Coding	---	---	uc002oad.2//uc002oae.2//uc021usp.1	NM_001166034//NM_198538//NM_001166035	chr19	-	35523367	35528351	19q13.13
TC22000585.hg.4	0.0373477	up	3.42362	6.20586	6.34867	6.53277	6.00236	6.22303	10.742	7.93138	7.15041	6.72514	7.64137	GGT5	gamma-glutamyltransferase 5	ENST00000263112//ENST00000418439//ENST00000327365//ENST00000398292//ENST00000438024	2687	OTTHUMT00000320120//OTTHUMT00000320122//OTTHUMT00000320119//OTTHUMT00000320121//OTTHUMT00000320123	---	Coding	---	AL117414//AK293683//AK304522	uc002zzp.4//uc002zzq.4//uc002zzo.4//uc011ajn.1//uc002zzr.4//uc011ajm.2	NM_004121//NM_001099782//NM_001099781	chr22	-	24219654	24245142	22q11.23
TC06002022.hg.4	0.000328	up	3.42272	8.15656	7.64791	7.35438	7.83924	8.5707	10.3848	9.1146	9.44935	9.74929	9.74643	FYN	FYN proto-oncogene, Src family tyrosine kinase//FYN oncogene related to SRC, FGR, YES	ENST00000368678//ENST00000368667//ENST00000544792//ENST00000368682//ENST00000476769//ENST00000229470//ENST00000229471//ENST00000356013//ENST00000538466//ENST00000354650	2534	OTTHUMT00000043658//OTTHUMT00000378107//OTTHUMT00000378108//OTTHUMT00000043655//OTTHUMT00000043670//OTTHUMT00000378264//OTTHUMT00000378267//OTTHUMT00000043668//OTTHUMT00000043660//OTTHUMT00000378127//OTTHUMT00000043661//OTTHUMT00000378265//OTTHUMT00000378077//OTTHUMT00000378266//OTTHUMT00000043663//OTTHUMT00000378122//OTTHUMT00000043656//OTTHUMT00000043664//OTTHUMT00000378124//OTTHUMT00000378123/…	---	Coding	---	AY429536	uc003pvk.3//uc003pvh.3//uc003pvi.3//uc010kdy.1	NM_153047//NM_153048//NM_002037	chr6	-	111660332	111873452	6q21
TC14000090.hg.4	0.0250344	up	3.41858	3.88939	3.77492	3.6245	3.79604	3.85006	8.08307	4.80471	5.03117	4.55994	5.32301	TRAJ58//TRAJ43//TRAV36DV7//TRAV1-2//TRAJ22//TRAV22//TRAJ46//YME1L1//TRAJ57//TRAV29DV5//TRAV23DV6//TRAJ11//TRAJ9//TRAV26-1//TRAJ28//TRAJ34//TRAJ48//TRAV8-4//TRAV38-2DV8//TRAJ39//TRAJ41//TRAJ53//TRDV2//TRAJ23//TRAV10//TRAV3//TRAV8-2//TRAV12-3//OR6C4//TRAJ17//TRAJ36//TRAV18//TRAJ20//TRAJ16//TRAJ54//TRAJ8//TRAJ12//TRAJ10//TRAV16//TRAJ35//TRAJ18//TRAJ56//TRAJ5//TRAJ42//TRAJ26//TRAJ37//TRAJ52//TRAV27//…	T cell receptor alpha joining 27//T cell receptor alpha joining 28//T cell receptor alpha joining 50//T cell receptor alpha joining 16//T cell receptor alpha variable 20//T cell receptor alpha variable 3 (gene/pseudogene)//T cell receptor alpha joining 58 (non-functional)//T cell receptor alpha joining 54//T cell receptor alpha variable 16//T cell receptor alpha variable 36/delta variable 7//T ce…	ENST00000390505//ENST00000390503//ENST00000390462//ENST00000390510//ENST00000390526//ENST00000390483//ENST00000390525//ENST00000390507//ENST00000390458//ENST00000390531//ENST00000390528//ENST00000390496//ENST00000390451//ENST00000390438//ENST00000390446//ENST00000390532//ENST00000390445//ENST00000390457//ENST00000390504//ENST00000390432//ENST00000390484//ENST00000390492//ENST00000390513//ENST0000…	28517//28755//341418//10730//28663	OTTHUMT00000071613	---	Coding	---	BC020270//FJ795357//BC070343//X58749//BC063385//BC070329//X63455//AY360462//AB305657//X02592//FJ795365//AY475220//AJ004871//BC070364//BX647165//X61077//X60139//X61078//BC071758//EU862326//BC070337//DQ341452//EU863816//BC041074//BC100294//BC110354//AY375451//DQ286431//FJ795363//GQ179994//EU369627//BC070344	uc001weu.3//uc001wgk.3//uc021rqh.1//uc021rqb.1//uc001wfk.3//uc001wct.4//uc021rqp.1//uc001wek.3	---	chr14	+	21642889	22552155	10p14//12q13.2//14q11
TC01000474.hg.4	0.00899461	up	3.4161	7.41808	5.19551	5.12799	5.35814	6.37774	8.26989	6.8662	7.75056	8.18014	7.27243	ZC3H12A//MIR6732	microRNA 6732//zinc finger CCCH-type containing 12A	ENST00000373082//ENST00000492829//ENST00000373087	102465438//80149	OTTHUMT00000012157//OTTHUMT00000012158//OTTHUMT00000012154	---	Coding	---	---	uc001cbb.4	NM_025079	chr1	+	37474518	37484377	1p34.3
TC07000450.hg.4	0.00024	up	3.41418	7.51989	7.89614	7.89812	7.29432	8.39882	9.64841	9.15715	10.3035	9.59782	9.15813	LIMK1	LIM domain kinase 1	ENST00000419043//ENST00000491052//ENST00000418310//ENST00000336180//ENST00000538333	3984	OTTHUMT00000252335//OTTHUMT00000348348//OTTHUMT00000348345//OTTHUMT00000348347//OTTHUMT00000348344//OTTHUMT00000348349//OTTHUMT00000348350//OTTHUMT00000348346	---	Coding	---	AF134379//AB209557	uc003uaa.2//uc003uab.3//uc003uac.1//uc010lbl.2	NM_002314//NM_001204426	chr7	+	74082933	74122525	7q11.23
TC02000695.hg.4	0.000114	up	3.41239	6.57566	6.42061	7.41442	6.91075	7.10679	9.26619	8.15805	8.67367	8.5052	8.67904	BCL2L11	BCL2-like 11 (apoptosis facilitator)	ENST00000337565//ENST00000357757//ENST00000308659//ENST00000393256//ENST00000393253//ENST00000405953	10018	OTTHUMT00000331936//OTTHUMT00000254023//OTTHUMT00000254022//OTTHUMT00000314290//OTTHUMT00000314295//OTTHUMT00000331937//OTTHUMT00000331938//OTTHUMT00000314293//OTTHUMT00000314291//OTTHUMT00000331939//OTTHUMT00000314289//OTTHUMT00000317475//OTTHUMT00000314292//OTTHUMT00000314294	---	Coding	---	---	uc002thb.2//uc010fke.2//uc021vmo.1//uc021vmq.1//uc002thc.2//uc002tgv.1//uc002tgw.2//uc021vmr.1//uc002tha.2//uc002tgt.1//uc002tgy.2//uc010fkd.2//uc002tgu.1//uc002thd.2//uc021vmp.1//uc002tgx.2//uc021vms.1//uc002tgz.2	NM_001204106//NM_001204110//NM_001204113//NM_138622//NM_001204108//NM_138627//NM_138621//NM_138624//NM_207003//NM_138623//NM_138626//NM_001204111//NM_001204109//NM_001204112//NM_138625//NM_207002//NM_006538//NM_001204107	chr2	+	111119378	111168445	2q13
TC10000475.hg.4	0.00355569	up	3.41141	5.80442	5.50254	5.83549	5.77299	5.82909	7.1191	6.65665	9.02474	7.89561	6.90028	PLAU	plasminogen activator, urokinase	ENST00000446342//ENST00000372762//ENST00000372764//ENST00000494287//ENST00000372761	5328	OTTHUMT00000048727//OTTHUMT00000048730//OTTHUMT00000048728//OTTHUMT00000048731//OTTHUMT00000048729//OTTHUMT00000048733	---	Coding	---	AK297940//M15476	uc001jwc.3//uc001jwb.3//uc001jwa.3//uc010qkx.2//uc010qkw.2	NM_001145031//NM_002658	chr10	+	73909177	73917500	10q22.2
TC18000141.hg.4	0.00315009	up	3.41021	5.47332	4.80777	4.85385	4.9432	5.12939	7.87405	5.86975	7.69736	6.38642	6.22925	DTNA	dystrobrevin, alpha	ENST00000315456//ENST00000399113//ENST00000399121//ENST00000348997//ENST00000450377//ENST00000269191//ENST00000399097//ENST00000444659//ENST00000399114//ENST00000269190//ENST00000399119//ENST00000283365//ENST00000556414//ENST00000269192//ENST00000556176	1837	OTTHUMT00000255418//OTTHUMT00000255419//OTTHUMT00000255420//OTTHUMT00000255422//OTTHUMT00000255421	---	Coding	---	FJ535565//FJ535564//AK315215	uc010xbx.2//uc010xbz.2//uc002kxy.2//uc010dmn.1//uc021uir.1//uc002kxv.4//uc002kxx.2//uc002kxu.2//uc002kye.3//uc002kxz.2//uc002kyb.4//uc010dmm.3//uc021uiq.1//uc010dml.3//uc010dmo.3//uc010xca.2//uc002kxw.2//uc010xby.1//uc010dmj.3//uc002kyd.4	NM_001198942//NM_001391//NM_001392//NM_032980//NM_001198945//NM_001198944//NM_032981//NM_001198940//NM_001198938//NM_001198939//NM_001198941//NM_001198943//NM_001128175//NM_032975//NM_001390//NM_032978//NM_032979	chr18	+	34493290	34891844	18q12
TC11000259.hg.4	0.024531	up	3.40834	6.53342	6.19787	6.36284	6.51737	6.89745	5.96224	8.33089	9.79704	8.65773	8.60638	NELL1	NEL-like 1 (chicken)	ENST00000325319//ENST00000357134//ENST00000298925//ENST00000529218//ENST00000532434	4745	---	---	Coding	---	AK127805//AK303736//AK299558//AB085898	uc010rdp.2//uc001mqf.3//uc001mqg.3//uc009yid.3//uc001mqe.3//uc010rdo.2	NM_006157//NM_201551	chr11	+	20669571	21575683	11p15.1
TC11000198.hg.4	0.0346169	up	3.40637	8.66151	7.41103	7.07342	6.92472	8.07071	7.25382	9.62002	10.7822	10.3199	9.00657	MICAL2	microtubule associated monooxygenase, calponin and LIM domain containing 2//microtubule associated monoxygenase, calponin and LIM domain containing 2	ENST00000342902//ENST00000527195//ENST00000256194//ENST00000544073//ENST00000379612//ENST00000537344//ENST00000527546	9645	---	---	Coding	---	AB110786//AK302893//AB018293//AK302580//BC015755//AK294845//BX538021//AF052170//AB110785	uc010rch.1//uc010rci.2//uc001mjy.3//uc001mkf.3//uc001mkd.3//uc001mjz.3//uc001mka.3//uc001mkb.3//uc001mkc.3//uc010rcj.2	NM_014632	chr11	+	12093996	12263785	11p15.3
TC06001675.hg.4	5.62e-05	up	3.4018	10.4147	10.3851	10.2056	9.93534	10.8134	11.8353	11.9293	12.769	12.2222	11.8298	STK38	serine/threonine kinase 38	ENST00000229812	11329	OTTHUMT00000040346	---	Coding	---	AK312559//Z35102	uc003omh.3//uc003omi.3//uc003omg.3	NM_007271	chr6	-	36493892	36547479	6p21
TC10001314.hg.4	0.00029	up	3.40153	5.41334	5.32827	5.75723	4.76271	6.27527	7.36554	7.19919	6.75367	7.6244	7.42493	FAM13C	family with sequence similarity 13, member C	ENST00000422313//ENST00000510215//ENST00000468840//ENST00000373868//ENST00000373867//ENST00000277705//ENST00000435852//ENST00000442566//ENST00000419214	220965	OTTHUMT00000358922//OTTHUMT00000358969//OTTHUMT00000358970//OTTHUMT00000358967//OTTHUMT00000358920//OTTHUMT00000358927//OTTHUMT00000358926//OTTHUMT00000048164//OTTHUMT00000358968//OTTHUMT00000048161//OTTHUMT00000048160//OTTHUMT00000048162//OTTHUMT00000048166//OTTHUMT00000048167//OTTHUMT00000048163//OTTHUMT00000048165//OTTHUMT00000358921//OTTHUMT00000358966	---	Coding	---	AK294805//U79304	uc010qie.2//uc001jko.3//uc010qif.1//uc010qid.2//uc001jkp.3//uc001jkn.3	NM_198215//NM_001001971//NM_001143773//NM_001166698	chr10	-	59246129	59363181	10q21.1
TC08001590.hg.4	0.0465357	up	3.3996	6.67731	7.3441	6.94392	6.54024	8.308	11.5247	8.04323	8.62842	7.65641	8.78768	FBXO32	F-box protein 32	ENST00000443022//ENST00000517956	114907	OTTHUMT00000381282//OTTHUMT00000381281//OTTHUMT00000381284//OTTHUMT00000381286//OTTHUMT00000381285//OTTHUMT00000381283	---	Coding	---	---	uc010mdk.3//uc003yqr.3//uc003yqp.2	NM_058229//NM_148177//NM_001242463	chr8	-	123497887	123541253	8q24.13
TC11002420.hg.4	0.00277187	up	3.39943	4.51855	5.4126	4.89975	4.76638	5.86183	5.81349	6.6881	7.83324	7.26956	6.68118	FEZ1	fasciculation and elongation protein zeta 1 (zygin I)	ENST00000524435//ENST00000366139//ENST00000527350//ENST00000278919//ENST00000529053	9638	---	---	Coding	---	AK296554	uc010sbc.2//uc001qby.2//uc001qbx.3	NM_005103//NM_022549	chr11	-	125445745	125496310	11q24.2
TC01003029.hg.4	2.28e-05	up	3.39663	10.5757	10.3223	10.3422	10.1318	10.5179	12.574	12.3651	12.353	11.839	11.5794	CD58	CD58 molecule	ENST00000369489//ENST00000457047//ENST00000369487	965	OTTHUMT00000059037//OTTHUMT00000059036	---	Coding	---	BC005930//S79616	uc001egp.4//uc001egn.3//uc001ego.1//uc001egm.3//uc010owy.2	NM_001779//NR_026665//NM_001144822	chr1	-	116514534	116571093	1p13
TC0X001376.hg.4	0.00177528	up	3.39518	5.87785	5.39986	6.40555	6.1582	6.63178	7.59412	6.87463	8.05282	7.93601	8.83308	GPC4	glypican 4	ENST00000536418//ENST00000535467//ENST00000370828	2239	OTTHUMT00000058338	---	Coding	---	AK304207	uc004exc.1//uc011mvg.1	NM_001448	chrX	-	133300103	133415490	Xq26.1
TC12000092.hg.4	0.00749221	up	3.39213	5.04428	4.30588	5.82635	4.83563	5.78666	8.18668	6.75933	7.13297	6.85959	5.67117	CD4//CD4.13	CD4 molecule//ncRNA	ENST00000541982//ENST00000011653//ENST00000538827	920//13212927	---	---	Coding	---	AK310652//AK311495//CD4.13//AK303968//AK310687	uc009zez.2//uc010sfk.2//uc001qqv.2//uc010sfj.2//uc009zfa.2//uc009zfb.2//uc010sfl.2//uc010sfm.1//uc009zfc.2	NM_001195016//NM_001195015//NM_001195017//NM_000616//NM_001195014	chr12	+	6789472	6820810	12p13.31
TC01001335.hg.4	0.000233	up	3.3871	8.07297	7.23529	7.08807	7.32843	8.43033	9.50083	9.20319	9.71623	9.27236	9.26274	KIRREL	kin of IRRE like (Drosophila)	ENST00000359209//ENST00000368173//ENST00000368172//ENST00000416935//ENST00000392272//ENST00000360089	55243	OTTHUMT00000058342//OTTHUMT00000058343//OTTHUMT00000058344	---	Coding	---	AY302131//AK022708//AK297788	uc010pib.2//uc001frn.4//uc001fro.4//uc009wsq.3	NM_018240	chr1	+	157993273	158100262	1q21-q25
TC03000910.hg.4	0.0181534	up	3.37606	5.01326	4.53532	4.56562	4.03662	4.61425	8.3482	6.11324	6.58774	5.34369	5.1489	GPR160	G protein-coupled receptor 160	ENST00000482813//ENST00000355897	26996	OTTHUMT00000352173//OTTHUMT00000352177//OTTHUMT00000352170//OTTHUMT00000352171//OTTHUMT00000352172//OTTHUMT00000352176//OTTHUMT00000352174//OTTHUMT00000352167//OTTHUMT00000352168//OTTHUMT00000352175	---	Coding	---	AK311293	uc003fgi.3//uc010hwq.3	NM_014373	chr3	+	170037929	170085403	3q26.2-q27
TC10000979.hg.4	0.000389	up	3.37095	11.5312	10.1866	10.4312	10.5938	11.2653	12.6958	11.9939	12.7925	12.4317	12.86	KLF6	Kruppel-like factor 6	ENST00000469435//ENST00000173785//ENST00000322510//ENST00000542957//ENST00000497571	1316	OTTHUMT00000046496//OTTHUMT00000046498//OTTHUMT00000046500//OTTHUMT00000046497//OTTHUMT00000046499//OTTHUMT00000046495	---	Coding	---	AK293259	uc001iha.3//uc010qak.2//uc010qaj.2//uc001ihb.2//uc010qal.2	NR_027653//NM_001160124//NM_001160125//NM_001300	chr10	-	3775996	3785281	10p15
TC17000387.hg.4	0.0013078	up	3.36214	4.4954	4.79217	5.21219	4.44887	4.82053	7.77336	5.87139	6.45627	6.03379	6.38126	CCL13	chemokine (C-C motif) ligand 13	ENST00000225844	6357	OTTHUMT00000256389	---	Coding	---	---	uc002hic.3	NM_005408	chr17	+	34356452	34358610	17q11.2
TC10001163.hg.4	0.00295032	up	3.35883	16.2619	14.9335	15.2456	14.9174	15.2857	15.8147	17.159	17.7936	17.209	17.4076	ITGB1	integrin, beta 1 (fibronectin receptor, beta polypeptide, antigen CD29 includes MDF2, MSK12)	ENST00000396033//ENST00000423113//ENST00000374956//ENST00000302278//ENST00000484088	3688	OTTHUMT00000047500//OTTHUMT00000357457//OTTHUMT00000047499//OTTHUMT00000047496//OTTHUMT00000357459//OTTHUMT00000357461//OTTHUMT00000357458//OTTHUMT00000047498//OTTHUMT00000047502//OTTHUMT00000357456//OTTHUMT00000047501//OTTHUMT00000357460//OTTHUMT00000047497//OTTHUMT00000047503	---	Coding	---	---	uc001iws.4//uc001iwt.4//uc001iwr.4	NM_033668//NM_002211//NM_133376	chr10	-	32900318	33005792	10p11.2
TC06001855.hg.4	0.0272984	up	3.35876	7.33081	6.71019	7.1915	7.83168	6.93164	7.14327	9.56507	8.05713	9.24172	10.7283	COL9A1	collagen, type IX, alpha 1	ENST00000320755//ENST00000370496//ENST00000357250//ENST00000489611//ENST00000370499	1297	OTTHUMT00000315861//OTTHUMT00000041134//OTTHUMT00000041132//OTTHUMT00000315862//OTTHUMT00000315865//OTTHUMT00000041131//OTTHUMT00000315864//OTTHUMT00000315863//OTTHUMT00000374944//OTTHUMT00000041133	---	Coding	---	AK125738	uc003pff.4//uc003pfg.4//uc003pfe.4	NM_001851//NM_078485	chr6	-	70215061	70303083	6q13
TC09000038.hg.4	0.0106902	up	3.35248	6.76919	7.2916	8.02426	7.52478	7.39851	10.798	8.00499	9.60448	8.52784	8.79922	PDCD1LG2	programmed cell death 1 ligand 2	ENST00000397745//ENST00000397747	80380	OTTHUMT00000051634	---	Coding	---	BC143921//BC143920//AY271901//AY271902	uc003zjg.4//uc011lmc.2//uc010mho.1//uc010mhp.1//uc011lmd.2	NM_025239	chr9	+	5510545	5571282	9p24.2
TC21000344.hg.4	0.00834727	up	3.34948	4.21687	3.65837	3.689	3.55397	3.29796	7.12722	5.13122	4.54216	4.58329	5.75197	CYYR1	cysteine/tyrosine-rich 1	ENST00000299340//ENST00000400043//ENST00000435845	116159	OTTHUMT00000171654//OTTHUMT00000171655	---	Coding	---	AK223576//AK304124	uc002ymd.3//uc002yme.3//uc011ack.2	NM_052954	chr21	-	26466209	26573284	21q21.2
TC05001724.hg.4	0.00425658	up	3.3375	6.17516	4.9093	5.09223	3.98759	5.44004	6.44282	6.72914	6.20759	7.50278	7.4158	AC106786.1	novel transcript	---	---	OTTHUMT00000318231//OTTHUMT00000318230	---	Coding	---	---	---	---	chr5	-	123087248	123090299	---
TC04001504.hg.4	0.026108	up	3.33393	4.47292	5.63112	5.59677	3.8467	6.01344	8.21533	6.4555	6.45961	5.44729	7.66935	PDE5A	phosphodiesterase 5A, cGMP-specific	ENST00000394439//ENST00000264805//ENST00000354960//ENST00000512739	8654	OTTHUMT00000361199//OTTHUMT00000361197//OTTHUMT00000365398//OTTHUMT00000361195//OTTHUMT00000361196//OTTHUMT00000256530//OTTHUMT00000256529//OTTHUMT00000361198//OTTHUMT00000365399//OTTHUMT00000317476//OTTHUMT00000365400	---	Coding	---	---	uc003idh.3//uc003idf.3//uc003idg.3	NM_033437//NM_001083//NM_033430	chr4	-	119494395	119628991	4q27
TC01002300.hg.4	0.00154633	up	3.32561	9.39725	9.55917	8.8932	8.51483	9.4833	10.557	10.6085	12.002	11.1201	10.2282	CAPZB	capping protein (actin filament) muscle Z-line, beta	ENST00000375142//ENST00000482808//ENST00000375144//ENST00000264202//ENST00000433834//ENST00000401084//ENST00000264203	832	OTTHUMT00000007266//OTTHUMT00000007259//OTTHUMT00000007261//OTTHUMT00000007264//OTTHUMT00000007260//OTTHUMT00000007258//OTTHUMT00000007262//OTTHUMT00000007265//OTTHUMT00000007263	---	Coding	---	AK125085	uc001bce.3//uc021ohr.1//uc009vpk.3	NM_001206540//NM_004930//NR_038125	chr1	-	19338773	19485572	1p36.1
TC06000532.hg.4	0.0186223	up	3.32412	7.76378	5.61834	5.99584	5.08031	6.42642	7.46633	7.15672	9.32982	7.82745	7.76923	CDKN1A	cyclin-dependent kinase inhibitor 1A (p21, Cip1)	ENST00000478800//ENST00000373711//ENST00000244741//ENST00000405375//ENST00000448526	1026	OTTHUMT00000040354//OTTHUMT00000040355//OTTHUMT00000040356//OTTHUMT00000040357//OTTHUMT00000040358	---	Coding	---	AK298901	uc011dtq.2//uc021yzc.1//uc003omn.3//uc003omm.4//uc021yzb.1	NM_001220777//NM_001220778//NM_000389//NM_078467	chr6	+	36676460	36687339	6p21.2
TC19000340.hg.4	0.000872	up	3.31782	10.4356	9.63898	9.74013	9.3266	9.15625	11.3078	11.0725	12.2869	11.4914	10.7901	COLGALT1//GLT25D1	glycosyltransferase 25 domain containing 1//collagen beta(1-O)galactosyltransferase 1	ENST00000252599//ENST00000379714	79709	---	---	Coding	---	BC071684	uc002nhc.1//uc010eax.1	NM_024656	chr19	+	17555651	17583157	19p13.11
TC17001036.hg.4	7.6e-06	up	3.31755	12.1842	12.2996	12.2797	12.5611	12.6809	14.2386	14.3388	14.4001	13.6072	14.0716	PFN1	profilin 1	ENST00000225655	5216	OTTHUMT00000216853	---	Coding	---	---	---	NM_005022	chr17	-	4945652	4949014	17p13.3
TC06000403.hg.4	5.03e-05	up	3.31398	3.64814	3.43955	3.54766	3.38278	3.90656	5.44629	5.47456	5.66472	4.52966	5.45229	HLA-DQA2	major histocompatibility complex, class II, DQ alpha 2	ENST00000374940	3118	OTTHUMT00000076179	---	Coding	---	---	uc003obx.3	NM_020056	chr6	+	32741342	32747215	6p21.3
TC20000715.hg.4	2.92e-05	up	3.31211	11.9028	12.4938	12.5968	12.2765	12.8613	14.1507	14.5372	14.008	13.7921	14.282	CST3	cystatin C	ENST00000376925//ENST00000398409//ENST00000398411	1471	OTTHUMT00000078346//OTTHUMT00000256831//OTTHUMT00000256832	---	Coding	---	BX647523	uc002wtm.3//uc002wtn.1	NM_000099	chr20	-	23627897	23638473	20p11.21
TC17001808.hg.4	5.99e-05	up	3.31033	13.1091	12.4685	12.1722	12.6414	12.7533	14.5856	14.1622	14.8821	14.1523	13.9973	GNA13	guanine nucleotide binding protein (G protein), alpha 13	ENST00000239138//ENST00000541118//ENST00000439174	10672	---	---	Coding	---	AK302400	uc010wqh.2//uc002jfc.3	NM_006572	chr17	-	65009289	65056802	17q24.3
TC15000223.hg.4	0.0130072	up	3.30816	6.35408	4.25521	5.81332	4.49672	4.50586	6.05817	6.53645	8.0177	6.35501	7.08799	ARHGAP11A	Rho GTPase activating protein 11A	ENST00000543522//ENST00000361627	9824	OTTHUMT00000251417	---	Coding	---	AK303025//AK316437	uc010ubw.1//uc001zgy.1//uc001zgw.3//uc010ubx.1	NM_199357//NM_014783	chr15	+	32615144	32639949	15q13.2
TC12003245.hg.4	0.000315	up	3.30625	15.922	14.5345	15.7064	15.421	15.8896	17.1273	17.1863	17.7059	16.9401	17.1399	MYL6	myosin, light chain 6, alkali, smooth muscle and non-muscle	ENST00000547649//ENST00000548400//ENST00000548580//ENST00000549017//ENST00000551589//ENST00000547408//ENST00000536128//ENST00000551954//ENST00000553056//ENST00000348108//ENST00000549566//ENST00000548293//ENST00000550697//ENST00000293422	4637	---	---	Coding	---	AK301198//U02629	uc001sjx.2//uc001sjw.2//uc010sqd.2//uc010sqe.2	NM_079423//NM_021019	chr12	+	56158161	56163496	12q13.2
TC02001750.hg.4	0.0154102	up	3.30353	7.67664	7.54997	7.71023	8.33603	7.74562	11.6153	9.4043	8.69219	8.62146	9.30528	CYP1B1	cytochrome P450, family 1, subfamily B, polypeptide 1	ENST00000407341//ENST00000260630//ENST00000494864	1545	OTTHUMT00000325643//OTTHUMT00000325645//OTTHUMT00000325646//OTTHUMT00000327013//OTTHUMT00000218580//OTTHUMT00000325644	---	Coding	---	---	uc002rqo.2	NM_000104	chr2	-	38067509	38109902	2p22.2
TC03000213.hg.4	0.0229966	up	3.30067	6.09153	5.69933	5.3864	5.2451	6.47088	6.46214	6.06786	9.27037	7.91135	7.7953	RP11-761N21.1	novel transcript	---	---	OTTHUMT00000342724	---	Coding	---	---	---	---	chr3	+	40766207	40862626	---
TC02000163.hg.4	0.0418092	up	3.29834	6.50373	6.5331	5.73279	5.65881	5.94432	6.3372	7.58592	9.54408	9.20389	6.31036	EMILIN1	elastin microfibril interfacer 1	ENST00000544143//ENST00000380320	11117	OTTHUMT00000324734//OTTHUMT00000214185	---	Coding	---	AK307539//BC017284	uc002rik.4//uc010eyq.2//uc002rii.4	NM_007046	chr2	+	27078567	27086403	2p23.3-p23.2
TC10001549.hg.4	0.0216562	up	3.29768	3.62028	3.55088	3.59564	4.11466	4.43318	7.41494	5.13902	5.39645	3.8888	6.08268	PDLIM1	PDZ and LIM domain 1	ENST00000329399//ENST00000477757	9124	OTTHUMT00000049510//OTTHUMT00000049508//OTTHUMT00000049511//OTTHUMT00000049512//OTTHUMT00000049509	---	Coding	---	---	---	NM_020992	chr10	-	95237572	95291024	10q23.1
TC04000557.hg.4	0.000158	up	3.29193	4.77305	5.08787	5.76846	5.07043	5.67378	7.31227	7.01937	6.51785	6.69769	7.42107	LEF1-AS1	LEF1 antisense RNA 1//novel transcript	ENST00000512129//ENST00000512637//ENST00000508266//ENST00000507799//ENST00000508286//ENST00000436413	641518	OTTHUMT00000363478//OTTHUMT00000363479//OTTHUMT00000363477//OTTHUMT00000363475//OTTHUMT00000363473//OTTHUMT00000363474//OTTHUMT00000363476	---	Coding	---	---	uc021xqn.1//uc003hyx.3	NR_029374//NR_029373	chr4	+	108167525	108256836	4q25
TC18000097.hg.4	9.43e-05	up	3.28245	7.05545	6.01704	6.12364	6.03956	6.47662	7.93248	7.672	8.25333	7.97197	8.45638	RBBP8//MIR4741	retinoblastoma binding protein 8//microRNA 4741	ENST00000399725//ENST00000360790//ENST00000399721//ENST00000327155//ENST00000399722	5932//100616139	OTTHUMT00000254700//OTTHUMT00000254699	---	Coding	---	BC030590//BC001170	uc002kty.3//uc002ktz.3//uc002kua.3//uc021uid.1//uc002ktw.3//uc002ktx.1	NM_203292//NM_203291//NM_002894//NR_039895	chr18	+	22933327	23026486	18q11.2
TC12001751.hg.4	0.00729471	up	3.28237	9.50727	7.87162	8.32599	8.67909	8.47631	8.76237	10.5055	11.1115	10.5422	10.5124	PHLDA1	pleckstrin homology-like domain, family A, member 1	ENST00000421361//ENST00000266671	22822	---	---	Coding	---	---	uc001sxu.3	NM_007350	chr12	-	76025447	76033932	12q15
TC06001355.hg.4	0.000898	up	3.2756	6.27672	5.52921	5.53358	6.31168	6.96886	8.36795	7.30272	8.01617	7.48393	8.00806	HIST1H4A//HIST1H4C//HIST1H4K//HIST1H4J//HIST1H4H//HIST1H4I//HIST1H4B//HIST2H4A//HIST2H4B//HIST1H4L//HIST4H4//HIST1H4E//HIST1H4D//HIST1H4F	histone cluster 1, H4h//histone cluster 1, H4l//histone cluster 1, H4e//histone cluster 1, H4c//histone cluster 4, H4//histone cluster 1, H4a//histone cluster 1, H4d//histone cluster 1, H4b//histone cluster 1, H4i//histone cluster 2, H4a//histone cluster 1, H4k//histone cluster 2, H4b//histone cluster 1, H4f//histone cluster 1, H4j	ENST00000289352//ENST00000377727	8360//8365//8294//8359//8361//8368//8362//8363//8364//8370//554313//8367//8366//121504	OTTHUMT00000040119	---	Coding	---	BC010926	uc003nhl.1//uc003nhm.2	NM_003543	chr6	-	26281055	26285534	6p21.33//6p22.1//1q21//1q21.2//12p12.3
TC07001004.hg.4	0.0382556	up	3.2746	4.34973	3.92725	4.16938	4.19254	3.65311	8.45651	4.95606	5.28631	5.36218	4.78756	GIMAP4	GTPase, IMAP family member 4	ENST00000461940//ENST00000494750//ENST00000466938//ENST00000255945	55303	OTTHUMT00000348931//OTTHUMT00000348927//OTTHUMT00000348928//OTTHUMT00000348930//OTTHUMT00000348932	---	Coding	---	AK301606//AK301441	uc003whl.3//uc011kuv.2//uc011kuu.2	NM_018326	chr7	+	150567277	150573953	7q36.1
TC02000237.hg.4	0.0251368	up	3.26471	3.55545	3.88481	4.40236	4.48005	4.76358	6.6972	4.43135	6.53745	4.64358	7.31144	QPCT	glutaminyl-peptide cyclotransferase	ENST00000537448//ENST00000338415	25797	OTTHUMT00000326530//OTTHUMT00000326531//OTTHUMT00000326534//OTTHUMT00000326533//OTTHUMT00000326532//OTTHUMT00000218572	---	Coding	---	---	uc002rqg.3	NM_012413	chr2	+	37344574	37373322	2p22.2
TC02001645.hg.4	2.64e-06	up	3.25343	6.16689	5.66653	6.063	6.10701	6.00342	7.47337	7.60742	8.14039	7.72194	7.57355	TP53I3	tumor protein p53 inducible protein 3	ENST00000335934//ENST00000407482//ENST00000417886//ENST00000238721//ENST00000313482	9540	OTTHUMT00000207619//OTTHUMT00000324303//OTTHUMT00000324305//OTTHUMT00000207618//OTTHUMT00000324304//OTTHUMT00000324306	---	Coding	---	AK297579	uc010ykk.2//uc002rez.2//uc002rex.2//uc002rey.2	NM_147184//NM_004881//NM_001206802	chr2	-	24077433	24085861	2p23.3
TC20000335.hg.4	0.019761	up	3.25307	5.34922	5.22922	5.44144	4.72982	7.10329	6.96521	6.38495	8.72344	7.69572	6.59267	WISP2	WNT1 inducible signaling pathway protein 2	ENST00000372868//ENST00000372865//ENST00000190983//ENST00000471629	8839	OTTHUMT00000127827//OTTHUMT00000127826//OTTHUMT00000127828//OTTHUMT00000127824//OTTHUMT00000080484//OTTHUMT00000127825	---	Coding	---	AK074695//BC058074	uc002xmp.3//uc002xmq.3	NM_003881	chr20	+	44714844	44728509	20q13.12
TC0X000903.hg.4	0.00311871	up	3.24702	8.5798	7.98477	7.35379	6.43762	7.51003	9.80178	8.89729	9.71216	8.93102	9.01933	SH3KBP1	SH3-domain kinase binding protein 1	ENST00000397821//ENST00000379698//ENST00000379716//ENST00000397804//ENST00000477102//ENST00000541422//ENST00000379697//ENST00000379702	30011	OTTHUMT00000055999//OTTHUMT00000055996//OTTHUMT00000055995//OTTHUMT00000055997//OTTHUMT00000055998//OTTHUMT00000055992//OTTHUMT00000055993//OTTHUMT00000055994//OTTHUMT00000056000	---	Coding	---	AK307276//AK300189	uc011mje.2//uc010nfm.3//uc004czm.3//uc011mjf.2//uc004czl.3	NM_001184960//NM_031892//NM_001024666	chrX	-	19533965	19887626	Xp22.1-p21.3
TC20000357.hg.4	0.006813	up	3.24547	4.93392	3.51964	3.83629	3.02891	4.49672	5.35269	5.92645	6.29866	4.54334	6.18647	UBE2C	ubiquitin-conjugating enzyme E2C	ENST00000335046//ENST00000496085//ENST00000243893//ENST00000352551//ENST00000356455//ENST00000372568//ENST00000405520	11065	OTTHUMT00000316950//OTTHUMT00000316949//OTTHUMT00000080309//OTTHUMT00000080312//OTTHUMT00000080311//OTTHUMT00000080310	---	Coding	---	---	uc002xpo.3//uc002xpm.3//uc002xpq.3//uc002xpp.3//uc002xpl.3//uc002xpn.3	NM_181802//NM_007019//NM_181800//NM_181803//NM_181799//NM_181801	chr20	+	45812576	45816957	20q13.12
TC11001304.hg.4	0.00523264	up	3.23773	6.94647	6.68726	6.43008	6.92101	7.13603	9.6891	8.08058	9.34234	8.08487	7.39886	RHOG	ras homolog gene family, member G (rho G)//ras homolog family member G	ENST00000351018//ENST00000396978//ENST00000396979//ENST00000533217	391	OTTHUMT00000034125//OTTHUMT00000034126//OTTHUMT00000034127	---	Coding	---	---	uc001lyu.2	NM_001665	chr11	-	3826978	3840983	11p15.5-p15.4
TC11002151.hg.4	0.000163	up	3.2374	13.0048	11.8894	12.2812	12.0319	12.8742	14.375	14.2622	13.9452	13.7102	14.2631	PRCP	prolylcarboxypeptidase (angiotensinase C)	ENST00000525772//ENST00000535099//ENST00000313010//ENST00000393399	5547	---	---	Coding	---	---	uc001ozr.3//uc001ozs.3	NM_005040//NM_199418	chr11	-	82823502	82901691	11q14
TC13000383.hg.4	0.0383577	up	3.23679	5.92792	5.89968	6.97603	6.29665	6.60865	10.0968	6.49322	8.68751	6.82226	8.08199	TNFSF13B	tumor necrosis factor (ligand) superfamily, member 13b	ENST00000479435//ENST00000375887//ENST00000542136//ENST00000430559	10673	OTTHUMT00000045742//OTTHUMT00000045739//OTTHUMT00000045741//OTTHUMT00000045740	---	Coding	---	DQ857727	uc001vqr.3//uc010agj.3	NM_001145645//NM_006573	chr13	+	108251240	108308484	13q32-q34
TC06001780.hg.4	0.000862	up	3.23556	4.22632	4.5188	4.75078	4.19278	4.31422	6.23328	6.32687	6.8055	4.93188	6.17544	PTCHD4	patched domain containing 4	ENST00000339488//ENST00000543600	442213	OTTHUMT00000317987//OTTHUMT00000317986	---	Coding	---	AK300335	uc011dwm.2//uc011dwn.2//uc003ozf.2	NM_207499//NM_001013732	chr6	-	47878028	48111207	6p12.3
TC01001950.hg.4	0.00439847	up	3.2285	10.0437	11.0568	10.8434	10.9323	11.225	11.7617	12.1209	13.6682	13.1451	11.8597	GPR137B	G protein-coupled receptor 137B	ENST00000391852//ENST00000366591//ENST00000366592//ENST00000477559	7107	OTTHUMT00000092763//OTTHUMT00000092764//OTTHUMT00000092765//OTTHUMT00000092762//OTTHUMT00000092761	---	Coding	---	---	uc001hxq.3	NM_003272	chr1	+	236142532	236221865	1q42-q43
TC11000216.hg.4	0.00490678	up	3.22827	6.64152	5.0407	5.30739	4.62951	4.93377	7.48601	6.96748	6.08587	6.89199	7.57534	INSC	inscuteable homolog (Drosophila)	ENST00000528567//ENST00000447214//ENST00000525218//ENST00000530161//ENST00000424273//ENST00000416761//ENST00000379554//ENST00000379556	387755	---	---	Coding	---	AB231745//BC127700//AB231746//AB231747	---	NM_001031853//NM_001042536	chr11	+	15112424	15247208	11p15.2
TC17000777.hg.4	0.00378408	up	3.22439	8.43038	7.647	7.21727	6.67108	7.68679	9.98095	8.83877	9.65558	9.34919	8.27317	MILR1	mast cell immunoglobulin-like receptor 1	---	284021	---	---	Coding	---	AB542950	uc021ubp.1//uc010wpz.2	NM_001085423	chr17	+	64465452	64468643	17q23.3
TC01003305.hg.4	0.039006	up	3.22387	13.2283	9.97364	10.527	11.0423	11.2758	11.5837	12.8129	13.3782	14.0277	12.6885	THBS3	thrombospondin 3	ENST00000457183//ENST00000541576//ENST00000428962//ENST00000541990//ENST00000487250//ENST00000368378	7059	OTTHUMT00000086857//OTTHUMT00000086859//OTTHUMT00000086858//OTTHUMT00000086862//OTTHUMT00000086861//OTTHUMT00000086856//OTTHUMT00000086860//OTTHUMT00000096542	---	Coding	---	AK298803//AK298914//AK311031	uc009wqi.3//uc010pfu.2//uc009wqj.1//uc010pfv.2//uc001fix.3//uc001fiy.3//uc021pat.1	NM_007112//NM_001252607//NR_045553//NM_001252608	chr1	-	155195588	155209178	1q21
TC01002923.hg.4	0.00243296	up	3.22168	5.37518	3.7256	4.47768	4.80627	4.86458	5.6556	5.81377	7.12411	6.74615	6.34876	EXTL2	exostoses (multiple)-like 2//exostosin-like glycosyltransferase 2	ENST00000480774//ENST00000535414//ENST00000370113//ENST00000370114	2135	OTTHUMT00000032706//OTTHUMT00000032707//OTTHUMT00000032710//OTTHUMT00000032709//OTTHUMT00000032705//OTTHUMT00000032708	---	Coding	---	AK298124//AK096914	---	NM_001033025//NM_001439	chr1	-	100872385	100895998	1p21
TC08000240.hg.4	0.00269931	up	3.21887	10.0145	8.9534	10.5485	9.7074	10.0362	12.6283	11.011	11.6708	11.1141	11.2684	RBPMS	RNA binding protein with multiple splicing	ENST00000339877//ENST00000397323//ENST00000517860//ENST00000538486//ENST00000287771//ENST00000520161//ENST00000320203//ENST00000520191//ENST00000520916//ENST00000519647	11030	OTTHUMT00000376368//OTTHUMT00000376386//OTTHUMT00000376452//OTTHUMT00000376358//OTTHUMT00000376389//OTTHUMT00000376356//OTTHUMT00000376357//OTTHUMT00000376392//OTTHUMT00000375907//OTTHUMT00000376395//OTTHUMT00000376369//OTTHUMT00000376366//OTTHUMT00000376385//OTTHUMT00000376391//OTTHUMT00000376390//OTTHUMT00000376393//OTTHUMT00000376396//OTTHUMT00000376359//OTTHUMT00000376387//OTTHUMT00000376388	---	Coding	---	AK304858//AK310533//D84111	uc003xif.1//uc011lba.1//uc003xic.1//uc003xib.3//uc010lvh.1//uc003xid.1//uc003xie.1	NM_001008712//NM_001008710//NM_001008711//NM_006867	chr8	+	30384428	30572261	8p12
TC17001129.hg.4	0.0125192	up	3.19823	6.52311	5.6843	6.23869	5.90526	6.47966	7.79772	6.80017	9.36374	8.47987	6.7759	GAS7	growth arrest-specific 7	ENST00000540214//ENST00000537970//ENST00000396115//ENST00000541114//ENST00000323816//ENST00000542249//ENST00000432992//ENST00000437099	8522	---	---	Coding	---	AK293755//AK294829//AK307987	uc002gmj.1//uc010vvc.1//uc002gmh.1//uc002gmi.2//uc010coh.1//uc010vvd.1//uc002gmg.1	NM_003644//NM_001130831//NM_201432//NM_201433	chr17	-	9910609	10198551	17p13.1
TC22000519.hg.4	0.00428171	up	3.19319	4.11341	4.29648	4.76762	5.0805	5.65714	7.33145	5.61952	5.81495	6.69906	6.82516	USP41	ubiquitin specific peptidase 41	ENST00000454608//ENST00000486536	373856	OTTHUMT00000075837//OTTHUMT00000319621//OTTHUMT00000322200	---	Coding	---	AK303463//AJ586979	uc011ahq.1//uc011ahp.1	---	chr22	-	20350578	20390758	22q11.21
TC16000939.hg.4	0.00112117	up	3.19304	4.21736	4.36239	4.78856	4.42529	4.70931	7.2779	5.74488	6.51143	5.53503	5.80832	IGSF6	immunoglobulin superfamily, member 6	ENST00000268389	10261	OTTHUMT00000207400	---	Coding	---	AK293703	uc002djg.2//uc010vbi.2	NM_005849	chr16	-	21641284	21652666	16p12.2
TC01001182.hg.4	0.0061813	up	3.1902	7.75366	8.78634	9.46037	9.06152	9.48777	9.91851	10.932	11.3137	9.69387	11.0598	C1orf54	chromosome 1 open reading frame 54	ENST00000369099//ENST00000369098//ENST00000369102	79630	OTTHUMT00000035053//OTTHUMT00000035054//OTTHUMT00000035055	---	Coding	---	---	uc001eue.3//uc001eud.3//uc001euc.3	NM_024579	chr1	+	150268200	150280924	1q21.2
TC19000711.hg.4	0.0221917	up	3.19015	8.79745	6.23684	6.68743	6.61451	7.61067	10.0241	8.08067	9.35691	8.14132	8.71206	PPP1R15A	protein phosphatase 1, regulatory subunit 15A	ENST00000544084//ENST00000540695//ENST00000200453	23645	---	---	Coding	---	---	uc002pky.4	NM_014330	chr19	+	48872392	48876062	19q13.2
TC12001880.hg.4	3.88e-05	up	3.18978	9.71724	9.44855	9.55842	9.49878	9.23906	11.4756	11.6911	11.1631	10.6864	10.8133	GNPTAB	N-acetylglucosamine-1-phosphate transferase, alpha and beta subunits	ENST00000299314//ENST00000549165//ENST00000549940//ENST00000392919	79158	---	---	Coding	---	AL832172//BC071687//BC094884	uc001tiu.2//uc001tit.3//uc001tiv.4//uc001tiw.3	NM_024312	chr12	-	101745497	101830938	12q23.2
TC15000581.hg.4	0.00697479	up	3.18651	6.79967	6.28556	5.59407	6.7974	7.16753	9.01293	7.34631	9.1692	7.92456	7.55112	RAB8B	RAB8B, member RAS oncogene family	ENST00000448330//ENST00000321437	51762	OTTHUMT00000256336	---	Coding	---	AK297598	uc010uih.2//uc002alz.3	NM_016530	chr15	+	63189469	63267782	15q22.2
TC08001521.hg.4	0.0261663	up	3.18026	3.41052	3.91795	4.18553	4.91859	3.80085	7.10568	5.76139	6.16638	3.69029	5.85543	ANGPT1	angiopoietin 1	ENST00000518386//ENST00000395820//ENST00000520734//ENST00000297450//ENST00000517746//ENST00000520052	284	OTTHUMT00000380419//OTTHUMT00000380444//OTTHUMT00000380446//OTTHUMT00000380447//OTTHUMT00000380433//OTTHUMT00000380428//OTTHUMT00000380427//OTTHUMT00000380445	---	Coding	---	AK300319//BC029406	uc003ymn.3//uc003ymo.3//uc011lhv.2//uc003ymp.4	NM_001146//NM_001199859	chr8	-	107249482	107498055	8q23.1
TC05000575.hg.4	0.00376133	up	3.17015	3.95717	5.19018	4.53873	4.50204	4.02337	7.27851	5.27611	6.40888	5.61283	5.95789	SNCAIP	synuclein, alpha interacting protein	ENST00000261368//ENST00000542191//ENST00000504884//ENST00000379538//ENST00000379536//ENST00000379533//ENST00000261367//ENST00000414317//ENST00000447854//ENST00000503116	9627	OTTHUMT00000250889//OTTHUMT00000371208//OTTHUMT00000371216//OTTHUMT00000371212//OTTHUMT00000371204//OTTHUMT00000371209//OTTHUMT00000250888//OTTHUMT00000371205//OTTHUMT00000371211//OTTHUMT00000371214//OTTHUMT00000371215//OTTHUMT00000371217//OTTHUMT00000371210//OTTHUMT00000371203//OTTHUMT00000371218//OTTHUMT00000371202//OTTHUMT00000371206//OTTHUMT00000371207	---	Coding	---	BC033743//AK298882//AB110789//AB110790//AK310835//AB110791//AK299687//BC040552//AK304646//AB110793//AK021944	uc003ksz.1//uc010jcw.1//uc010jcx.1//uc011cwl.1//uc010jcv.1//uc010jcu.2//uc010jct.3//uc003ktc.1//uc003ksx.1//uc003ksy.1//uc011cwm.1//uc003ksw.1//uc003kta.1	NM_005460//NM_001242935	chr5	+	122311354	122464219	5q23.2
TC12000955.hg.4	0.0290012	up	3.16976	5.20655	5.7901	6.49862	5.65571	6.41331	9.51652	6.13188	8.02177	7.41972	6.79626	P2RX7	purinergic receptor P2X, ligand-gated ion channel, 7	ENST00000377162//ENST00000541446//ENST00000328963//ENST00000535250//ENST00000546057	5027	---	---	Coding	---	---	uc001tzo.3//uc001tzp.3//uc001tzq.3//uc001tzn.3//uc001tzm.3	NR_033955//NR_033950//NM_002562//NR_033956//NR_033954//NR_033951//NR_033948//NR_033949//NR_033952//NR_033953	chr12	+	121132819	121186551	12q24
TC14001451.hg.4	3.61e-05	up	3.16838	14.1901	13.4389	13.7044	13.2785	13.9463	15.7186	15.3791	15.4827	15.2934	15.0031	LGMN	legumain	ENST00000535855//ENST00000557034//ENST00000262004//ENST00000539531//ENST00000334864//ENST00000393218//ENST00000557434//ENST00000555699//ENST00000334869	5641	---	---	Coding	---	BX161422//BX161380	uc001yat.3//uc001yau.3//uc001yaw.3//uc001yav.3	NM_001008530//NM_005606	chr14	-	92703807	92748702	14q32.1
TC07000543.hg.4	0.0152161	up	3.16783	6.35232	4.63863	4.62983	4.45014	5.52868	6.05957	6.72393	7.66995	7.71297	5.75065	FZD1	frizzled homolog 1 (Drosophila)//frizzled class receptor 1	ENST00000287934	8321	OTTHUMT00000059367	---	Coding	---	---	uc003ula.3	NM_003505	chr7	+	91264364	91271326	7q21
TC22000233.hg.4	0.00552533	up	3.16545	9.81712	7.67483	9.12739	8.86317	9.92279	10.7273	10.7747	10.9752	11.1406	10.0996	YWHAH	tyrosine 3-monooxygenase/tryptophan 5-monooxygenase activation protein, eta//tyrosine 3-monooxygenase/tryptophan 5-monooxygenase activation protein, eta polypeptide	ENST00000397492//ENST00000471374//ENST00000248975	7533	OTTHUMT00000319307//OTTHUMT00000075721//OTTHUMT00000128921//OTTHUMT00000128919//OTTHUMT00000128920//OTTHUMT00000128922	---	Coding	---	AK307750	uc003alz.3	NM_003405	chr22	+	31944461	31957603	22q12.3
TC01003267.hg.4	0.00932606	up	3.16144	7.35029	5.96872	6.40498	6.91718	7.17239	6.84758	9.23804	8.95664	8.46138	8.61283	S100A3	S100 calcium binding protein A3	ENST00000368712//ENST00000368713	6274	OTTHUMT00000037726//OTTHUMT00000084785	---	Coding	---	---	uc001fca.1	NM_002960	chr1	-	153547329	153549372	1q21
TC06001873.hg.4	0.0105944	up	3.15673	7.50403	6.4996	6.19469	6.85047	6.31305	9.62987	8.03859	9.07547	7.57548	7.33459	MB21D1	Mab-21 domain containing 1	ENST00000296913//ENST00000370318//ENST00000370315	115004	OTTHUMT00000041221//OTTHUMT00000128729//OTTHUMT00000041220//OTTHUMT00000316125	---	Coding	---	---	uc003pgx.1	NM_138441	chr6	-	73413515	73452320	6q13
TC01001178.hg.4	0.0164414	up	3.15596	6.25944	7.24092	7.72023	7.93283	8.23635	10.1365	7.99167	10.0929	8.91871	8.54033	PLEKHO1//RP11-458I7.4	pleckstrin homology domain containing, family O member 1	ENST00000025469//ENST00000369124//ENST00000369126//ENST00000466659//ENST00000502767	51177	OTTHUMT00000087238//OTTHUMT00000034962//OTTHUMT00000034963//OTTHUMT00000095839//OTTHUMT00000087239//OTTHUMT00000087237//OTTHUMT00000087260//OTTHUMT00000095840//OTTHUMT00000087240	---	Coding	---	AK125609//AK021865//BC023533	uc001etu.3//uc001ett.3//uc001ets.3	NM_016274	chr1	+	150149183	150164720	1q21.2
TC10000731.hg.4	0.00692428	up	3.15275	8.89944	7.94781	7.90648	8.59485	9.14471	9.03351	9.99963	11.0739	10.9629	9.70638	SFXN3	sideroflexin 3	ENST00000393459//ENST00000466982//ENST00000224807	81855	OTTHUMT00000049916//OTTHUMT00000049915//OTTHUMT00000049917//OTTHUMT00000049918//OTTHUMT00000049913//OTTHUMT00000049914	---	Coding	---	AK299405	uc010qpx.2//uc001ksp.3	NM_030971	chr10	+	101031234	101041241	10q24.31
TC01006316.hg.4	0.000206	up	3.14913	5.89187	4.85711	5.82189	5.79244	6.20785	7.79825	7.23039	7.2626	7.46842	7.08626	ZBTB8A	zinc finger and BTB domain containing 8A	ENST00000373510//ENST00000316459	653121	OTTHUMT00000021666//OTTHUMT00000021665	---	Coding	---	AY157873	uc001bvm.3//uc001bvn.3	NM_001040441	chr1	+	32539171	32605941	1p35.1
TC17001966.hg.4	0.00744304	up	3.14354	9.11628	7.0633	7.39453	7.78949	8.02671	8.39441	9.63837	9.88753	10.1843	9.54768	PYCR1	pyrroline-5-carboxylate reductase 1	ENST00000405481//ENST00000329875//ENST00000402252//ENST00000403172//ENST00000337943	5831	---	---	Coding	---	BC071842//AK303852//AK225879//AK297627	uc002kcr.1//uc002kcu.1//uc002kct.1//uc002kcp.3//uc010wvd.1	NM_006907//NM_153824	chr17	-	81932391	81937296	17q25.3
TC13000223.hg.4	0.00256779	up	3.14166	6.04576	5.5285	4.90376	6.4073	6.60202	7.99963	7.17985	7.83753	6.84504	7.88293	CKAP2	cytoskeleton associated protein 2	ENST00000378034//ENST00000398044//ENST00000258607//ENST00000490903//ENST00000378037	26586	OTTHUMT00000355014//OTTHUMT00000355013//OTTHUMT00000355010//OTTHUMT00000045069//OTTHUMT00000045071//OTTHUMT00000355011//OTTHUMT00000355012	---	Coding	---	AY062262//AK299083	uc001vgu.2//uc001vgt.2//uc001vgv.2//uc010tha.1	NM_001098525//NM_018204	chr13	+	52455360	52476628	13q14
TC01000451.hg.4	0.0386518	up	3.13558	3.73482	4.54574	4.23563	4.04585	4.29439	8.02053	5.58241	5.33515	4.00574	6.15626	GJA4	gap junction protein, alpha 4, 37kDa	ENST00000342280//ENST00000543143	2701	OTTHUMT00000011556//OTTHUMT00000011557	---	Coding	---	AK313477//AK310985	uc001bya.3	NM_002060	chr1	+	34792570	34795747	1p35.1
TC03000607.hg.4	0.00158348	up	3.12888	7.21363	6.37396	6.76544	6.54499	7.04004	9.61832	8.1299	8.51178	8.0845	7.82179	ARHGAP31	Rho GTPase activating protein 31	ENST00000264245//ENST00000543280	57514	OTTHUMT00000354942//OTTHUMT00000354943	---	Coding	---	---	uc003ecj.4	NM_020754	chr3	+	119294373	119420714	3q13.33
TC15000589.hg.4	0.00365054	up	3.1287	3.85064	4.45306	5.26648	4.10768	4.6311	5.85563	5.81399	5.18678	6.98999	6.69038	SNX22	sorting nexin 22	ENST00000380278//ENST00000325881	79856	OTTHUMT00000256524	---	Coding	---	AK126655//BC036532//BC019655	uc002ana.1//uc002anc.1//uc002anb.1//uc002amz.1//uc021sow.1	NM_024798	chr15	+	64151715	64157481	15q22.31
TC0X000112.hg.4	0.00175625	up	3.12797	10.2691	8.69206	9.30953	9.25301	9.77801	11.755	10.9095	11.5967	10.6228	10.6437	SAT1	spermidine/spermine N1-acetyltransferase 1	ENST00000489394//ENST00000342463//ENST00000379270//ENST00000379251//ENST00000379253//ENST00000379254	6303	OTTHUMT00000056062//OTTHUMT00000056061//OTTHUMT00000056058//OTTHUMT00000056064//OTTHUMT00000056060//OTTHUMT00000056056//OTTHUMT00000056057//OTTHUMT00000056063//OTTHUMT00000056059	---	Coding	---	AK310094//AK315888	uc010nfv.3//uc004dav.3//uc022bty.1//uc004dau.3	NM_002970//NR_027783	chrX	+	23783158	23786226	Xp22.1
TC12000036.hg.4	0.0046899	up	3.12647	7.4129	6.87297	6.52728	6.68895	8.29962	9.2296	7.95028	9.52736	8.82349	8.49367	TSPAN9	tetraspanin 9	ENST00000011898//ENST00000492305//ENST00000537971//ENST00000407263	10867	OTTHUMT00000317608//OTTHUMT00000317607//OTTHUMT00000317606	---	Coding	---	---	uc001qlp.3//uc021qtd.1	NM_001168320//NM_006675	chr12	+	3077355	3286564	12p13.33-p13.32
TC11000542.hg.4	0.00838503	up	3.12307	10.0484	8.08599	7.62769	8.83245	8.19902	9.39187	10.2515	10.4953	10.6635	10.2063	FADS2	fatty acid desaturase 2	ENST00000278840//ENST00000521849//ENST00000517839//ENST00000257261//ENST00000522639//ENST00000522056	9415	OTTHUMT00000375585//OTTHUMT00000375587//OTTHUMT00000375589//OTTHUMT00000375592//OTTHUMT00000375586//OTTHUMT00000375584//OTTHUMT00000375583//OTTHUMT00000375590//OTTHUMT00000375588//OTTHUMT00000375581//OTTHUMT00000375582	---	Coding	---	AK299762//AK074991//BC009011	uc001nsl.1//uc010rlo.1//uc001nsj.2//uc001nsk.3	NM_004265	chr11	+	61816256	61867354	11q12.2
TC11002390.hg.4	0.000459	up	3.12259	14.8947	13.8936	13.4841	13.3979	13.9886	15.2713	15.9154	15.5701	15.4161	15.6998	HSPA8//SNORD14D//SNORD14C	heat shock 70kDa protein 8//small nucleolar RNA, C/D box 14D//small nucleolar RNA, C/D box 14C	ENST00000227378//ENST00000453788//ENST00000526108//ENST00000365382//ENST00000533540//ENST00000534624//ENST00000526110//ENST00000532636//ENST00000534319	85389//85390//3312	---	---	Coding	---	AK303935//AK292067//AK300404//AK310467	uc009zbd.2//uc010rzu.2//uc010rzv.1//uc001pyp.3//uc001pyo.3//uc009zbc.3	NM_006597//NM_153201	chr11	-	123057489	123062478	11q23.3-q25//11q24.1
TC21001069.hg.4	0.0400994	up	3.11849	4.54674	4.26174	4.2966	3.98586	3.56271	7.58047	4.21808	6.93221	4.62	5.50713	SAMSN1	SAM domain, SH3 domain and nuclear localization signals 1	ENST00000400564//ENST00000400566//ENST00000463807	64092	OTTHUMT00000157914//OTTHUMT00000157915//OTTHUMT00000157916//OTTHUMT00000157917	---	Coding	---	AF519621	---	NM_022136	chr21	-	14485228	14546360	21q11
TC22000259.hg.4	0.0442185	up	3.11694	4.11124	3.63623	4.07456	3.68166	3.70529	4.47703	4.58937	8.1026	5.5148	4.72585	HMOX1	heme oxygenase (decycling) 1	ENST00000216117	3162	OTTHUMT00000320658//OTTHUMT00000320659//OTTHUMT00000320660//OTTHUMT00000320657	---	Coding	---	---	uc003ant.2	NM_002133	chr22	+	35380361	35394214	22q13.1
TC14002308.hg.4	0.0161867	up	3.11562	6.87998	5.38519	6.18812	6.51284	6.37302	6.8335	8.03262	7.07407	9.55808	8.03847	SERPINA5	serpin peptidase inhibitor, clade A (alpha-1 antiproteinase, antitrypsin), member 5	ENST00000329597//ENST00000537685//ENST00000438291//ENST00000554276//ENST00000554866	5104	---	---	Coding	---	AK310869//AK096131	uc001ydn.1	NM_000624	chr14	+	94581394	94593120	14q32.1
TC10000801.hg.4	0.0124236	up	3.11537	9.15772	6.66744	7.391	6.78391	7.00267	9.51313	8.6372	8.91702	9.63637	8.49603	DUSP5	dual specificity phosphatase 5	ENST00000369583//ENST00000468749	1847	OTTHUMT00000050335//OTTHUMT00000050333	---	Coding	---	---	uc001kzd.3	NM_004419	chr10	+	110497838	110511544	10q25
TC15001193.hg.4	0.00171203	up	3.11481	11.0123	9.70704	9.89742	10.7475	10.9641	11.4614	12.338	12.7976	11.9126	12.0144	NOP10	NOP10 ribonucleoprotein//NOP10 ribonucleoprotein homolog (yeast)	ENST00000328848//ENST00000557912	55505	OTTHUMT00000251602	---	Coding	---	---	uc001zie.1	NM_018648	chr15	-	34341713	34343177	15q14-q15
TC07000055.hg.4	0.020999	up	3.11349	10.1757	8.15315	8.83837	9.558	9.48979	9.3881	10.6101	12.0376	11.5956	10.7763	LOC100653350//FSCN1	fascin homolog 1, actin-bundling protein (Strongylocentrotus purpuratus)//uncharacterized LOC100653350//fascin actin-bundling protein 1	ENST00000382361//ENST00000535097//ENST00000461793//ENST00000340250	100653350//6624	OTTHUMT00000324034//OTTHUMT00000207153//OTTHUMT00000324032//OTTHUMT00000324033//OTTHUMT00000324035	---	Coding	---	AK095830	uc003sou.3//uc003sov.3	NM_003088	chr7	+	5592805	5606656	7p22
TC15000751.hg.4	0.00678411	up	3.11301	4.76907	3.2022	3.95135	3.62378	3.97245	4.70757	5.16423	6.37059	6.49924	4.96877	ABHD17C	abhydrolase domain containing 17C	ENST00000559506//ENST00000258884//ENST00000560609//ENST00000558464	58489	---	---	Coding	---	BC115003	uc002bft.3//uc002bfu.3	NM_021214	chr15	+	80679684	80755621	15q25.1
TC01000987.hg.4	0.000958	up	3.11261	10.708	9.96823	11.2337	11.7337	11.0448	12.8828	12.5135	12.879	12.3964	12.2073	RP4-671G15.3//CTTNBP2NL	CTTNBP2 N-terminal like	ENST00000271277//ENST00000496194	55917	OTTHUMT00000030688//OTTHUMT00000030686//OTTHUMT00000030690//OTTHUMT00000030687	---	Coding	---	AL359565	uc001ebz.3//uc001ebx.3	NM_018704	chr1	+	112396178	112463456	1p13.2
TC04002938.hg.4	2.67e-06	up	3.10967	6.19832	6.06296	6.28387	5.58758	5.99471	7.49722	7.76412	7.71349	7.49069	7.84571	LOC285505//RP11-597D13.9//LOC101929911	novel transcript, antisense to FAM198B//uncharacterized LOC101929911//uncharacterized LOC285505	ENST00000503611	101929911//285505	OTTHUMT00000366730//OTTHUMT00000365615//OTTHUMT00000365619//OTTHUMT00000365598//OTTHUMT00000365616	---	Coding	---	AK126266//AK096792	uc003ipv.1//uc003ipu.1//uc003ipt.1	---	chr4	+	158170752	158202877	4q32.1
TC08001073.hg.4	0.00717925	up	3.10459	5.01085	4.5406	5.03859	5.02685	4.64634	6.81724	6.6154	6.51308	4.88589	7.60362	EBF2	early B-cell factor 2	ENST00000408929//ENST00000520164//ENST00000535548	64641	OTTHUMT00000375886//OTTHUMT00000375887//OTTHUMT00000375888	---	Coding	---	AY700779//BC137107	uc003xet.2//uc003xes.2//uc010lug.2	NM_022659	chr8	-	25841730	26045397	8p21.2
TC20001008.hg.4	0.00312701	up	3.10417	5.0871	3.89987	4.00159	4.40699	4.52538	7.10565	5.48034	6.35839	5.26131	5.88627	LAMA5//MIR4758	laminin, alpha 5//microRNA 4758	ENST00000252999//ENST00000370677//ENST00000370692//ENST00000492698	100616340//3911	OTTHUMT00000080017//OTTHUMT00000349808//OTTHUMT00000349812//OTTHUMT00000349807//OTTHUMT00000080015//OTTHUMT00000349806//OTTHUMT00000349809//OTTHUMT00000349813//OTTHUMT00000080018//OTTHUMT00000080014//OTTHUMT00000349811//OTTHUMT00000080019//OTTHUMT00000080016//OTTHUMT00000349810	---	Coding	---	---	uc002ycq.3	NR_039915//NM_005560	chr20	-	62307955	62367312	20q13.2-q13.3
TC12000219.hg.4	0.00126831	up	3.10247	10.7649	11.126	12.012	11.0608	11.214	13.039	12.8411	13.0044	11.9201	13.5403	PLEKHA5	pleckstrin homology domain containing, family A member 5	ENST00000317589//ENST00000538714//ENST00000359180//ENST00000299275//ENST00000543806//ENST00000424268//ENST00000540972//ENST00000309364//ENST00000355397//ENST00000412219//ENST00000542828//ENST00000429027//ENST00000539256//ENST00000510738	54477	---	---	Coding	---	AK056054//AK294739//AK295151//BC127091//AK001529//AK296277	uc010sig.2//uc001reb.3//uc001rdz.4//uc010sih.1//uc009zio.3//uc001rec.1//uc001rea.3//uc009zin.3//uc010sie.2	NM_001143821//NM_001190860//NM_019012	chr12	+	19129692	19376400	12p12
TC15001841.hg.4	0.000156	up	3.09967	7.43412	7.19984	7.31804	7.35546	8.23053	8.93128	9.05779	9.77443	8.95388	8.98118	IDH2	isocitrate dehydrogenase 2 (NADP+), mitochondrial	ENST00000559482//ENST00000330062//ENST00000540499//ENST00000539790	3418	OTTHUMT00000313426	---	Coding	---	AK299987//AK294148	uc010uqc.2//uc002box.3//uc010uqb.2	NM_002168	chr15	-	90083045	90102504	15q26.1
TC12000276.hg.4	0.00995668	up	3.09664	4.78192	4.13292	5.02159	5.43442	5.34362	7.6246	5.78189	7.55813	6.22644	5.67691	FAR2	fatty acyl CoA reductase 2	ENST00000182377//ENST00000549080//ENST00000547116//ENST00000536681	55711	---	---	Coding	---	AK129857//AK001324	---	NM_018099	chr12	+	29149200	29334073	12p11.22
TC02002284.hg.4	0.0250887	up	3.0939	5.29128	8.08276	8.10092	7.6492	6.53108	9.49235	8.81496	9.02619	8.19437	8.27449	LIMS2	LIM and senescent cell antigen-like domains 2	ENST00000409286//ENST00000409455//ENST00000537572//ENST00000342067//ENST00000355119//ENST00000409254//ENST00000409754//ENST00000410038//ENST00000494613//ENST00000544917//ENST00000545738//ENST00000409808//ENST00000410011//ENST00000324938//ENST00000410109	55679	OTTHUMT00000254386//OTTHUMT00000331113//OTTHUMT00000331111//OTTHUMT00000331118//OTTHUMT00000331115//OTTHUMT00000331105//OTTHUMT00000331106//OTTHUMT00000331112//OTTHUMT00000331133//OTTHUMT00000331110//OTTHUMT00000331108//OTTHUMT00000331109//OTTHUMT00000331119//OTTHUMT00000331114//OTTHUMT00000331116//OTTHUMT00000331117//OTTHUMT00000331107	---	Coding	---	AF527767//AF527768//AK055363//AK095790	uc002tpa.3//uc002tov.3//uc002toz.3//uc010fmb.3//uc002toy.3//uc002tpb.3//uc010yzm.2//uc002tox.3	NM_001161403//NM_001136037//NM_001161404//NM_017980	chr2	-	127638381	127681786	2q14.3
TC08001548.hg.4	0.000695	up	3.09356	7.33118	6.37181	7.57223	7.18596	8.12356	9.07624	9.1335	8.9039	8.54009	9.07734	EXT1	exostoses (multiple) 1//exostosin glycosyltransferase 1	ENST00000378204	2131	OTTHUMT00000132768//OTTHUMT00000316377//OTTHUMT00000132770	---	Coding	---	---	uc003yok.1	NM_000127	chr8	-	117794490	118111853	8q24.11
TC0X000574.hg.4	0.00287802	up	3.09234	11.3202	10.2908	10.714	10.6745	10.6304	12.6181	11.6821	13.3465	12.6699	11.4567	DOCK11	dedicator of cytokinesis 11	ENST00000276204//ENST00000498252//ENST00000276202	139818	OTTHUMT00000356002//OTTHUMT00000058006//OTTHUMT00000058007	---	Coding	---	AK124735	uc004eqq.2//uc004eqp.2	NM_144658	chrX	+	118495898	118686163	Xq24
TC01002980.hg.4	0.000784	up	3.08945	8.85838	7.94494	8.61948	8.10949	8.90951	10.8529	9.50903	10.4676	9.93473	9.81426	DRAM2	DNA-damage regulated autophagy modulator 2	ENST00000539140//ENST00000484310//ENST00000286692	128338	OTTHUMT00000083387//OTTHUMT00000098103//OTTHUMT00000098104//OTTHUMT00000033209//OTTHUMT00000032930//OTTHUMT00000035924//OTTHUMT00000033210//OTTHUMT00000033208//OTTHUMT00000083386//OTTHUMT00000098102	---	Coding	---	AK309557//BC091509	uc001eae.4//uc009wfy.3//uc001ead.4	NM_178454	chr1	-	111117332	111140216	1p13.3
TC16000727.hg.4	0.00146195	up	3.08901	7.99634	7.68857	8.14924	8.08947	8.31728	9.3643	9.56743	10.8871	9.63125	8.92654	TMEM8A	transmembrane protein 8A	ENST00000476735//ENST00000250930//ENST00000382942//ENST00000431232	58986	OTTHUMT00000139523//OTTHUMT00000139524//OTTHUMT00000313681//OTTHUMT00000109257//OTTHUMT00000139522//OTTHUMT00000139521//OTTHUMT00000139520//OTTHUMT00000313680	---	Coding	---	AK091823	uc002cgv.4//uc002cgu.4	NM_021259	chr16	-	370773	387113	16p13.3
TC02000617.hg.4	0.00132138	up	3.08792	6.54061	6.62	7.14105	6.54385	6.69698	8.05206	8.04535	9.57164	8.24228	7.76436	FLJ20373//MAP4K4	mitogen-activated protein kinase kinase kinase kinase 4	ENST00000302217//ENST00000456652//ENST00000425019//ENST00000350198//ENST00000414004//ENST00000413150//ENST00000498066//ENST00000347699//ENST00000350878//ENST00000324219	9448	OTTHUMT00000340001//OTTHUMT00000340003//OTTHUMT00000339997//OTTHUMT00000340002//OTTHUMT00000339996//OTTHUMT00000339839//OTTHUMT00000339838//OTTHUMT00000339993//OTTHUMT00000339998//OTTHUMT00000339994//OTTHUMT00000339995//OTTHUMT00000340000//OTTHUMT00000339992//OTTHUMT00000339999	---	Coding	---	AK001272//AK307879//AY834276//AK025610//AK295610//AK074900	uc002tbf.3//uc002tbc.3//uc010yvz.2//uc002tbi.3//uc002tbd.3//uc002tbg.3//uc002tbh.3//uc010fiw.1//uc002tbk.3//uc010yvy.2//uc002tbl.3//uc002tbj.1	NM_145686//NM_004834//NM_145687//NM_001242560//NM_001242559	chr2	+	101506540	101894690	2q11.2-q12
TC19000055.hg.4	0.0127782	up	3.08718	8.79163	7.29728	6.77599	6.45147	7.35697	10.1658	8.43695	8.98736	8.61338	8.6013	GADD45B	growth arrest and DNA-damage-inducible, beta	ENST00000215631	4616	---	---	Coding	---	AY615270	uc002lwc.1//uc002lwb.2	NM_015675	chr19	+	2476125	2478259	19p13.3
TC20000198.hg.4	0.0080642	up	3.08695	5.24534	4.20435	4.38545	4.28234	5.03585	5.59666	6.2659	7.06175	5.10443	7.2555	TPX2	TPX2, microtubule-associated//TPX2, microtubule-associated, homolog (Xenopus laevis)	ENST00000340513//ENST00000300403	22974	OTTHUMT00000078570//OTTHUMT00000078569	---	Coding	---	AF287265	uc010gdv.1//uc002wwp.1	NM_012112	chr20	+	31739101	31801805	20q11.2
TC09002910.hg.4	0.0113937	up	3.08206	4.33779	4.48872	3.8278	4.52422	3.98871	5.83495	5.22244	7.55096	4.72885	5.94952	PTGDS	prostaglandin D2 synthase 21kDa (brain)	ENST00000460340//ENST00000224167//ENST00000371625//ENST00000371623	5730	OTTHUMT00000055197//OTTHUMT00000055188//OTTHUMT00000055190//OTTHUMT00000055192//OTTHUMT00000055195//OTTHUMT00000055194//OTTHUMT00000055196//OTTHUMT00000055193//OTTHUMT00000055191	---	Coding	---	BC041463	uc004ckd.3//uc004cke.3	NM_000954	chr9	+	136975094	136981742	9q34.2-q34.3
TC10002942.hg.4	0.000132	up	3.0807	7.93122	7.03441	7.75539	7.98419	8.24061	9.64296	9.03823	9.49926	9.2273	9.65436	FAS	Fas cell surface death receptor//Fas (TNF receptor superfamily, member 6)	ENST00000355279//ENST00000355740//ENST00000313771//ENST00000540197//ENST00000352159//ENST00000357339//ENST00000371875	355	OTTHUMT00000049280//OTTHUMT00000049281//OTTHUMT00000359301//OTTHUMT00000049276//OTTHUMT00000049278//OTTHUMT00000049270//OTTHUMT00000049274//OTTHUMT00000049271//OTTHUMT00000049275//OTTHUMT00000049279//OTTHUMT00000359303//OTTHUMT00000049272//OTTHUMT00000049277//OTTHUMT00000359302//OTTHUMT00000049282//OTTHUMT00000049273	---	Coding	---	AK311164//AB209361//X83492	uc001kfr.3//uc001kfw.3//uc010qnc.2//uc010qne.2//uc010qnb.2//uc001kfs.3//uc001kft.3//uc010qna.2//uc009xtp.3//uc010qnd.2	NR_028036//NR_028035//NM_000043//NR_028034//NM_152872//NR_028033//NM_152871	chr10	+	88969796	89015785	10q24.1
TC14000936.hg.4	0.0194089	up	3.07475	5.94573	5.22173	4.9821	5.22755	5.18091	8.9535	6.16684	7.04883	6.19327	6.29793	SLC7A7	solute carrier family 7 (amino acid transporter light chain, y+L system), member 7//solute carrier family 7 (cationic amino acid transporter, y+ system), member 7	ENST00000397529//ENST00000554517//ENST00000397528//ENST00000404278//ENST00000397532//ENST00000555702//ENST00000285850//ENST00000554061	9056	OTTHUMT00000071635//OTTHUMT00000071636//OTTHUMT00000071637//OTTHUMT00000071640//OTTHUMT00000071639	---	Coding	---	BX248291//BC003062	uc001wgv.4//uc001wgr.4//uc001wgs.4//uc001wgu.4//uc001wgt.4	NR_040448//NM_001126106//NM_001126105	chr14	-	22773222	22829820	14q11.2
TC10000469.hg.4	0.0112371	up	3.07207	10.4524	9.44051	9.06988	9.25213	9.81006	9.79679	11.225	12.1413	12.0605	10.8975	FUT11	fucosyltransferase 11 (alpha (1,3) fucosyltransferase)	ENST00000372841//ENST00000394790//ENST00000465695	170384	OTTHUMT00000048689//OTTHUMT00000048690//OTTHUMT00000048692	---	Coding	---	AK095482//BC100995	uc001jva.3//uc001juy.1//uc001juz.1	NM_173540	chr10	+	73772291	73779063	10q22.2
TC06002297.hg.4	6.81e-05	up	3.07027	4.38792	3.84673	4.21755	4.07655	4.2212	5.63792	5.78746	6.50866	5.45264	5.4551	PDE10A	phosphodiesterase 10A	ENST00000539869//ENST00000392126//ENST00000354448//ENST00000366882//ENST00000343842	10846	OTTHUMT00000043031	---	Coding	---	BC143301//BC143297	uc011egj.2//uc003qun.3//uc003quo.3//uc011egk.2	NM_001130690//NR_045597	chr6	-	165327287	165662100	6q26
TC02002541.hg.4	0.000455	up	3.06533	9.40454	8.9112	9.06932	8.45719	9.81572	10.8602	10.6197	11.3453	10.417	10.496	WIPF1	WAS/WASL interacting protein family, member 1	ENST00000392548//ENST00000392547//ENST00000467149//ENST00000409415//ENST00000410117//ENST00000392546//ENST00000272746//ENST00000409891//ENST00000359761	7456	OTTHUMT00000334136//OTTHUMT00000334144//OTTHUMT00000334138//OTTHUMT00000334140//OTTHUMT00000334139//OTTHUMT00000334131//OTTHUMT00000334143//OTTHUMT00000255461//OTTHUMT00000255453//OTTHUMT00000334132//OTTHUMT00000334137//OTTHUMT00000334145//OTTHUMT00000334146//OTTHUMT00000334133//OTTHUMT00000334142//OTTHUMT00000334130//OTTHUMT00000334141	---	Coding	---	AK304194//BX640870//BC110288//X86019	uc002uja.3//uc002uiz.3//uc010zep.1//uc010fqt.1//uc002ujb.2//uc002ujc.1	NM_001077269//NM_003387	chr2	-	174559572	174682916	2q31.1
TC02001431.hg.4	0.000792	up	3.06262	5.94789	5.8082	6.02654	5.61439	5.06671	7.30491	6.41923	8.01882	7.33867	7.45593	AGAP1-IT1	AGAP1 intronic transcript 1 (non-protein coding)//putative novel transcript	ENST00000440498	100506749	OTTHUMT00000329671	---	Coding	---	---	---	---	chr2	+	235505751	235507566	2q37.2
TC12001718.hg.4	0.0096475	up	3.06111	3.88409	3.88204	3.74103	4.4688	4.30567	7.40623	5.73186	5.02538	4.90294	5.2855	PTPRB	protein tyrosine phosphatase, receptor type, B	ENST00000334414//ENST00000550358//ENST00000261266//ENST00000538174//ENST00000538708//ENST00000551525//ENST00000544694//ENST00000451516//ENST00000550857	5787	---	---	Coding	---	AK128562//BX647238//CR749546//AK126121	uc001swc.4//uc010stp.2//uc001swa.4//uc001swd.4//uc009zrr.2//uc001swb.4//uc001swe.3//uc010sto.2	NM_001206971//NM_002837//NM_001206972//NM_001109754	chr12	-	70516850	70637440	12q15-q21
TC14000397.hg.4	7.86e-06	up	3.05821	7.7389	7.4104	7.86138	7.47102	7.48991	8.83288	8.93375	9.45194	9.3791	9.43738	FUT8	fucosyltransferase 8 (alpha (1,6) fucosyltransferase)	ENST00000394586//ENST00000557164//ENST00000358307//ENST00000417683//ENST00000360689//ENST00000394585//ENST00000554765	2530	OTTHUMT00000286406//OTTHUMT00000286407	---	Coding	---	BC025385	uc001xip.3//uc001xiq.3//uc001xir.4//uc010tsp.2//uc001xio.3//uc001xin.3	NM_178155//NM_178156//NR_038170//NM_004480//NR_038167	chr14	+	65410592	65744121	14q24.3
TC02002227.hg.4	0.00166525	up	3.05723	8.92572	8.22611	8.73474	8.87052	9.2766	9.62161	10.384	11.4627	10.5184	10.1082	RPL23AP7	ribosomal protein L23a pseudogene 7	ENST00000416673	118433	---	---	Coding	---	---	uc010yxz.1//uc010yxy.1//uc002tkk.2//uc010yya.2//uc010yyb.2	NR_024528//NR_024531//NR_024530//NR_024529//NR_000029	chr2	-	113610502	113627138	2q14
TC11000704.hg.4	0.00483283	up	3.05621	10.7834	9.72906	11.3217	10.5579	10.9183	12.7324	13.1357	12.409	11.3648	11.7273	TCIRG1	T-cell, immune regulator 1, ATPase, H+ transporting, lysosomal V0 subunit A3	ENST00000532635//ENST00000546315//ENST00000265686//ENST00000530802	10312	---	---	Coding	---	AY548969//AF497545//AY548967//AY708388	uc001one.3//uc001ong.3//uc001onf.1//uc009ysd.3//uc021qmm.1//uc001ond.2	NM_006019//NM_006053	chr11	+	68038995	68050899	11q13.2
TC16000503.hg.4	0.0150072	up	3.05393	6.76213	4.77455	4.45666	4.206	4.42523	6.5234	6.01258	6.52641	7.37641	6.23911	NDRG4	NDRG family member 4	ENST00000421602//ENST00000356752//ENST00000258187//ENST00000394279//ENST00000394282	65009	OTTHUMT00000257383//OTTHUMT00000257382	---	Coding	---	AK124005//AK131248	uc010vif.2//uc002eno.3//uc002enm.3//uc002enq.1//uc010vii.2//uc002enk.3//uc002enp.3//uc010vih.2//uc010cdk.3//uc010vig.2	NM_001242834//NM_020465//NM_022910//NM_001242835//NR_040072//NM_001242836//NM_001130487//NM_001242833	chr16	+	58463645	58513619	16q21-q22.1
TC10001264.hg.4	0.00836503	up	3.05354	4.52113	3.43743	3.5967	4.24719	4.94032	5.32589	4.92128	6.71928	6.56515	5.26359	ARHGAP22-IT1	novel transcript//ARHGAP22 intronic transcript 1 (non-protein coding)	ENST00000505718	---	OTTHUMT00000358766	---	Coding	---	---	---	---	chr10	-	48509861	48511678	---
TC03000862.hg.4	0.0313821	up	3.05328	4.02831	3.84693	4.04486	4.91304	4.3023	7.56678	4.78916	5.90645	4.32774	6.59712	PTX3	pentraxin-related gene, rapidly induced by IL-1 beta//pentraxin 3, long	ENST00000295927	5806	OTTHUMT00000352028	---	Coding	---	---	uc003fbl.4	NM_002852	chr3	+	157436789	157443628	3q25
TC01002347.hg.4	0.0421929	up	3.05075	7.90657	4.57376	6.7686	7.52239	7.78972	8.25724	8.15946	9.36374	8.81791	8.00851	ID3	inhibitor of DNA binding 3, dominant negative helix-loop-helix protein	ENST00000374561//ENST00000486541	3399	OTTHUMT00000091255//OTTHUMT00000008905//OTTHUMT00000008904	---	Coding	---	---	uc001bhh.4	NM_002167	chr1	-	23557918	23559794	1p36.13-p36.12
TC12003207.hg.4	0.0261567	up	3.0494	4.84121	5.1033	5.08216	4.04566	5.14436	7.85917	6.17858	7.53714	5.80886	4.87556	CLEC12A	C-type lectin domain family 12, member A	ENST00000350667//ENST00000434319//ENST00000304361//ENST00000355690	160364	---	---	Coding	---	AY498552	uc001qwt.3//uc001qwr.4//uc001qwq.3//uc001qws.4	NM_001207010//NM_201623//NM_138337	chr12	+	9951316	9985595	12p13.2
TC19001020.hg.4	0.00578741	up	3.04727	7.0436	6.88854	7.11364	7.16659	7.43218	9.75769	8.27034	9.71159	8.26608	7.67645	MOB3A	MOB kinase activator 3A	ENST00000357066	126308	---	---	Coding	---	AJ580635	uc002luv.3//uc002luu.3	NM_130807	chr19	-	2071036	2096270	19p13.3
TC03000873.hg.4	0.00502496	up	3.03202	10.7983	9.44777	10.39	8.81213	9.72487	10.7479	11.5035	11.6482	11.1657	12.1091	SMC4	structural maintenance of chromosomes 4	ENST00000470240//ENST00000462787//ENST00000357388//ENST00000344722//ENST00000469762//ENST00000545277//ENST00000360111//ENST00000392788	10051	OTTHUMT00000352884//OTTHUMT00000352862//OTTHUMT00000352877//OTTHUMT00000352868//OTTHUMT00000352870//OTTHUMT00000352878//OTTHUMT00000352876//OTTHUMT00000352869//OTTHUMT00000352883//OTTHUMT00000352887//OTTHUMT00000352866//OTTHUMT00000352871//OTTHUMT00000352888//OTTHUMT00000352867//OTTHUMT00000352863//OTTHUMT00000352874//OTTHUMT00000352864//OTTHUMT00000352873//OTTHUMT00000352879//OTTHUMT00000352880/…	---	Coding	---	BC065259//AL833949//AK307508//AK122939//AK002200//AK128143	uc003fdf.1//uc003fdi.3//uc010hwd.3//uc003fdj.3//uc003fdl.3//uc003fdg.1//uc003fdh.3//uc010hwc.1	NM_005496//NM_001002800	chr3	+	160399274	160434962	3q26.1
TC14000794.hg.4	0.0245545	up	3.03103	4.4336	3.44962	3.75512	3.86089	4.53761	7.46594	4.93347	6.2007	4.75271	4.68305	TNFAIP2	tumor necrosis factor, alpha-induced protein 2	ENST00000538222//ENST00000333007//ENST00000560869//ENST00000561217//ENST00000451723	7127	---	---	Coding	---	AK302929//BC017818//AK303781//BC128450	uc010tya.1//uc001yml.1//uc001ymm.1//uc010awo.1//uc010txz.1	NM_006291	chr14	+	103123442	103137439	14q32
TC07003344.hg.4	0.0011214	up	3.02866	13.3617	12.4829	12.4163	12.1643	12.9555	13.6532	14.8613	14.7037	13.7782	14.3778	NDUFB2	NADH dehydrogenase (ubiquinone) 1 beta subcomplex, 2, 8kDa	ENST00000464564//ENST00000461457//ENST00000471136//ENST00000204307//ENST00000475276//ENST00000247866//ENST00000460088//ENST00000472695//ENST00000476470//ENST00000476279//ENST00000465506	4708	OTTHUMT00000348782//OTTHUMT00000348787//OTTHUMT00000348785//OTTHUMT00000348789//OTTHUMT00000348791//OTTHUMT00000348784//OTTHUMT00000348792//OTTHUMT00000348793//OTTHUMT00000348788//OTTHUMT00000348790//OTTHUMT00000348786//OTTHUMT00000348783//OTTHUMT00000348796	---	Coding	---	BC065735//BC063026	uc010lnl.3//uc003vwa.3	NM_004546	chr7	+	140696671	140722790	7q34
TC13000472.hg.4	0.00423919	up	3.01569	11.1796	10.0657	9.63912	9.93031	10.2524	10.6833	11.7749	12.4475	12.2631	11.8608	ZDHHC20	zinc finger, DHHC-type containing 20	ENST00000494731//ENST00000542645//ENST00000415724//ENST00000400592//ENST00000422251//ENST00000400590//ENST00000382466//ENST00000320220	253832	OTTHUMT00000045995//OTTHUMT00000045996//OTTHUMT00000045999//OTTHUMT00000045997//OTTHUMT00000045994	---	Coding	---	BC067898//AK299354//BC034944//BC110517	uc001uod.3//uc010tcs.2//uc001uoa.2//uc001uoc.3//uc001uoe.3	NM_153251	chr13	-	21372571	21459370	13q12.11
TC09000440.hg.4	0.00299779	up	3.01441	5.03493	5.35572	4.51002	4.26484	4.67206	7.57677	5.70801	6.42351	5.94692	6.14174	FGD3	FYVE, RhoGEF and PH domain containing 3	ENST00000337352//ENST00000375482//ENST00000468206//ENST00000538555//ENST00000416701	89846	OTTHUMT00000055494//OTTHUMT00000055498//OTTHUMT00000055495//OTTHUMT00000055497//OTTHUMT00000055493//OTTHUMT00000055496	---	Coding	---	AK301974//AK292676	uc004asz.2//uc004asw.2//uc004asx.2//uc011luc.1	NM_001083536//NM_033086	chr9	+	92947319	93036236	---
TC04000663.hg.4	0.0135056	up	3.00598	4.07303	4.71851	5.46625	4.53622	4.43567	5.2002	5.74331	6.71538	7.73489	5.77508	PCDH10	protocadherin 10	ENST00000394248//ENST00000264360	57575	OTTHUMT00000367740//OTTHUMT00000364457	---	Coding	---	---	uc003igz.3//uc003iha.3	NM_020815//NM_032961	chr4	+	133149315	133208201	4q28.3
TC09000134.hg.4	0.000802	up	2.99929	12.1951	10.9691	10.9746	10.823	11.5269	13.1717	12.5637	13.2919	12.4458	12.9386	DNAJA1	DnaJ (Hsp40) homolog, subfamily A, member 1	ENST00000495015//ENST00000539152//ENST00000544625//ENST00000330899	3301	OTTHUMT00000052033//OTTHUMT00000052032//OTTHUMT00000052031	---	Coding	---	AY186741//AK298725	uc003zse.1//uc003zsd.1//uc011lnt.1	NM_001539	chr9	+	33025211	33039907	9p13.3
TC14000280.hg.4	0.00362086	up	2.99661	11.4632	9.84607	10.0199	10.8754	10.8624	12.1456	12.0214	12.9885	12.3745	11.4536	ARF6	ADP-ribosylation factor 6	ENST00000298316	382	OTTHUMT00000276883	---	Coding	---	---	uc001wxg.4	NM_001663	chr14	+	49893018	49897054	14q21.3
TC02000082.hg.4	0.00556191	up	2.99499	7.89442	6.30664	6.53539	7.19101	6.92138	7.6031	8.50597	9.27926	9.20854	8.16473	TRIB2	tribbles homolog 2 (Drosophila)//tribbles pseudokinase 2	ENST00000405331//ENST00000155926//ENST00000483034//ENST00000381465	28951	OTTHUMT00000207114//OTTHUMT00000280497//OTTHUMT00000323584//OTTHUMT00000323585	---	Coding	---	---	uc010yjp.2//uc002rbv.4	NM_021643//NR_027303	chr2	+	12716872	12742734	2p24.3
TC04001194.hg.4	0.00460589	up	2.99156	13.6622	12.7941	13.175	13.1302	13.0899	13.2783	15.1084	15.1287	15.4356	14.8049	SGCB	sarcoglycan, beta (43kDa dystrophin-associated glycoprotein)	ENST00000381431//ENST00000535450	6443	OTTHUMT00000361453//OTTHUMT00000250596//OTTHUMT00000361452	---	Coding	---	AK299765	uc011bzp.1//uc003gzj.2	NM_000232	chr4	-	52020695	52038482	4q12
TC09000323.hg.4	0.0259374	up	2.98855	10.6443	8.68839	9.82941	9.67028	11.0681	10.2655	11.5684	12.2975	12.513	11.1533	MAMDC2	MAM domain containing 2	ENST00000377182//ENST00000460688	256691	OTTHUMT00000052600//OTTHUMT00000052601	---	Coding	---	BC045569	uc004ahm.2//uc004ahn.2	NM_153267	chr9	+	70043581	70226972	9q21.12
TC01006405.hg.4	7.86e-06	up	2.9884	8.72061	8.35536	8.48875	9.18886	8.88285	10.3474	10.4732	10.2552	10.306	10.1514	BX571672.1	novel transcript	---	---	OTTHUMT00000037562//OTTHUMT00000037560//OTTHUMT00000037559//OTTHUMT00000037563//OTTHUMT00000037561	---	Coding	---	---	---	---	---	---	---	---	---
TC05001455.hg.4	0.00353259	up	2.98028	10.193	9.55818	9.75593	9.06217	9.9329	12.5904	10.7282	11.1618	10.9566	10.9424	NAIP	NLR family, apoptosis inhibitory protein	ENST00000503719//ENST00000517649//ENST00000523981//ENST00000508426//ENST00000194097	4671	OTTHUMT00000379161//OTTHUMT00000379162//OTTHUMT00000379158//OTTHUMT00000379160//OTTHUMT00000379156//OTTHUMT00000379159//OTTHUMT00000372649//OTTHUMT00000379157	---	Coding	---	AB209123//AK124511//BC143761	uc011crs.1//uc003kaq.2//uc003kar.1//uc003kat.1//uc003kas.1	NM_022892//NM_004536	chr5	-	70968483	71112036	5q13.2
TC08000412.hg.4	0.000429	up	2.97985	8.73242	7.64978	7.91073	8.23243	7.8022	10.4205	9.41169	9.4539	9.46911	9.44854	CHD7	chromodomain helicase DNA binding protein 7	ENST00000529472//ENST00000423902//ENST00000307121//ENST00000525508//ENST00000524602	55636	---	---	Coding	---	AK225354//GU060498	uc003xue.3//uc022aux.1//uc003xuf.3	NM_017780	chr8	+	60678765	60868027	8q12.2
TC19001239.hg.4	0.017241	up	2.97534	9.80775	7.33437	7.94631	7.84868	8.28101	9.26816	10.9798	9.97141	9.30955	9.55443	DNAJB1	DnaJ (Hsp40) homolog, subfamily B, member 1	ENST00000396969//ENST00000254322	3337	---	---	Coding	---	AK301817	uc002myz.1//uc010xnr.1	NM_006145	chr19	-	14514769	14529237	19p13.2
TC01002162.hg.4	0.0100623	up	2.97457	4.03928	4.12664	4.10173	3.97407	3.49463	5.33057	6.70181	6.43855	4.43787	4.69099	UTS2	urotensin 2	ENST00000361696//ENST00000054668//ENST00000400910//ENST00000377516	10911	OTTHUMT00000003611//OTTHUMT00000003612//OTTHUMT00000003613	---	Coding	---	BC025776	uc001aos.3//uc001aoq.3//uc001aor.3	NM_006786//NM_021995	chr1	-	7843083	7913234	1p36
TC05000350.hg.4	0.00750603	up	2.97091	5.84312	5.21248	4.2437	5.66869	5.42556	5.87756	6.35828	7.56234	7.65606	6.79383	RP11-79P5.2	novel transcript	---	---	OTTHUMT00000362997	---	Coding	---	---	---	---	chr5	+	73446357	73446984	---
TC05001239.hg.4	0.0280189	up	2.97078	5.3242	4.90513	3.92019	4.52966	4.50524	4.12676	7.00526	7.06654	6.3973	6.44276	CTD-2066L21.2	putative novel transcript	---	---	OTTHUMT00000366716	---	Coding	---	---	---	---	chr5	-	33011322	33017607	---
TC01002283.hg.4	0.000429	up	2.96692	9.46198	9.28542	9.77625	9.53537	9.78789	10.7456	11.6249	11.3456	10.3452	11.6305	RP11-108M9.4	putative novel transcript	---	---	OTTHUMT00000006258//OTTHUMT00000006259//OTTHUMT00000006260	---	Coding	---	---	---	---	chr1	-	16888538	16889666	---
TC07003323.hg.4	0.0101333	up	2.96308	5.69835	4.0105	4.20484	3.89682	4.64996	7.0596	5.15159	6.41981	6.13219	5.53278	EPDR1	ependymin related protein 1 (zebrafish)//ependymin related 1	ENST00000559325//ENST00000425345//ENST00000199448//ENST00000423717	54749	OTTHUMT00000220037//OTTHUMT00000338085//OTTHUMT00000367759	---	Coding	---	---	uc003tfq.3//uc010kxh.3	NM_017549//NM_001242946//NM_001242948	chr7	+	37920561	37951941	7p14.1
TC03001213.hg.4	0.00253943	up	2.96258	11.0453	10.4887	10.145	9.7462	10.7614	11.1769	11.5087	12.5998	12.5079	12.2274	ANKRD28	ankyrin repeat domain 28	ENST00000399451//ENST00000497037//ENST00000383777//ENST00000412318	23243	OTTHUMT00000339756//OTTHUMT00000341275//OTTHUMT00000340793//OTTHUMT00000340790//OTTHUMT00000341276//OTTHUMT00000340791//OTTHUMT00000339757//OTTHUMT00000339758//OTTHUMT00000340223//OTTHUMT00000340792//OTTHUMT00000340222//OTTHUMT00000340544//OTTHUMT00000339759//OTTHUMT00000341274	---	Coding	---	BC048975//BC114476//AB002377//AK295813//BC113868//AK299540	uc003caj.1//uc003cal.1//uc011avz.1//uc003cai.1//uc003cao.3//uc011awa.1//uc003cam.2//uc011avy.1//uc003cak.1	NM_001195099//NM_015199//NM_001195098	chr3	-	15667236	15859771	3p25.1
TC16000520.hg.4	4.13e-05	up	2.96208	7.76111	7.66019	7.57276	7.65577	8.0179	8.86899	9.3056	9.91364	9.37426	9.0383	CMTM3	CKLF-like MARVEL transmembrane domain containing 3	ENST00000460097//ENST00000360086//ENST00000361909//ENST00000424011	123920	OTTHUMT00000268815//OTTHUMT00000268814	---	Coding	---	---	uc002epx.3//uc002epv.3//uc002epy.3//uc002epu.3	NR_037619//NR_037613//NM_144601//NM_181553	chr16	+	66604032	66613892	16q21
TC08001405.hg.4	0.00281201	up	2.96043	9.10591	7.67349	7.7077	7.52034	7.55797	8.83742	9.50664	9.33732	10.1718	9.54127	TMEM64	transmembrane protein 64	ENST00000418210//ENST00000458549//ENST00000523902//ENST00000519519	169200	OTTHUMT00000376721//OTTHUMT00000347825//OTTHUMT00000376722//OTTHUMT00000376592//OTTHUMT00000347826//OTTHUMT00000376720	---	Coding	---	BC113828	uc011lgf.1//uc003yeo.2//uc003yen.2	NM_001008495//NM_001146273	chr8	-	90621995	90791632	8q21.3
TC20000685.hg.4	0.0129468	up	2.9589	7.48726	6.54775	7.90742	6.9637	7.35843	10.383	7.80893	8.72749	8.28773	8.88268	RALGAPA2	Ral GTPase activating protein, alpha subunit 2 (catalytic)	ENST00000202677//ENST00000495793//ENST00000424490	57186	OTTHUMT00000078244//OTTHUMT00000078247//OTTHUMT00000078246//OTTHUMT00000078241//OTTHUMT00000078243//OTTHUMT00000078245//OTTHUMT00000078242	---	Coding	---	AK002211//AK127228//BC171842	uc002wsa.1//uc002wry.3//uc002wrz.3//uc010zsg.2	NM_020343	chr20	-	20389552	20712623	20p11.22
TC08001351.hg.4	0.0189773	up	2.95778	5.61381	5.14641	4.96142	5.79573	5.64959	8.15871	7.71202	5.62157	5.93997	7.55727	HEY1	hes-related family bHLH transcription factor with YRPW motif 1//hairy/enhancer-of-split related with YRPW motif 1	ENST00000523976//ENST00000435063//ENST00000354724//ENST00000542205//ENST00000337919	23462	OTTHUMT00000380558//OTTHUMT00000379519//OTTHUMT00000379521//OTTHUMT00000379522//OTTHUMT00000379516//OTTHUMT00000379520//OTTHUMT00000379524//OTTHUMT00000379523	---	Coding	---	AK307622	uc003ybm.3//uc003ybl.3	NM_012258//NM_001040708	chr8	-	79764010	79767863	8q21
TC03000011.hg.4	0.0482801	up	2.95756	7.03488	5.68304	6.47548	6.77695	6.95768	6.31766	7.39904	9.67761	7.96646	9.38931	LRRN1	leucine rich repeat neuronal 1	ENST00000319331//ENST00000496115	57633	OTTHUMT00000337704//OTTHUMT00000337712//OTTHUMT00000337713	---	Coding	---	---	uc003bpt.4	NM_020873	chr3	+	3799437	3847703	3p26.2
TC17001370.hg.4	0.0194708	up	2.95553	4.93532	6.42026	5.39761	5.42058	5.73572	8.17714	7.69717	7.44443	5.39104	7.0168	SLFN12	schlafen family member 12	ENST00000304905//ENST00000452764//ENST00000394562//ENST00000479326	55106	OTTHUMT00000256492//OTTHUMT00000256495//OTTHUMT00000256491//OTTHUMT00000256493//OTTHUMT00000256494//OTTHUMT00000256496//OTTHUMT00000256490	---	Coding	---	AK291826//BX647081	uc002hjj.4//uc002hji.4//uc010cts.3	NM_018042	chr17	-	35411060	35433199	17q12
TC20001752.hg.4	0.000173	up	2.95535	9.49892	8.38317	8.62237	9.26211	8.91888	10.1739	10.4504	10.747	10.813	10.3178	TMEM189-UBE2V1//UBE2V1//TMEM189	ubiquitin-conjugating enzyme E2 variant 1//TMEM189-UBE2V1 readthrough//transmembrane protein 189	ENST00000371652//ENST00000371656//ENST00000371650	7335//387522//387521	OTTHUMT00000080529//OTTHUMT00000080534//OTTHUMT00000080535//OTTHUMT00000080533//OTTHUMT00000126959	---	Coding	---	AK304595	uc002xvg.2//uc010zyq.1//uc010gif.2//uc010zyp.1	NM_001162505//NM_199129//NR_027889	chr20	-	50123737	50153798	20q13.2
TC09000347.hg.4	0.015958	up	2.9534	7.49832	5.38287	6.22402	5.94968	6.26701	9.07495	6.89166	7.26804	7.7344	8.16474	PCSK5	proprotein convertase subtilisin/kexin type 5	ENST00000376754//ENST00000545128//ENST00000376767//ENST00000396108//ENST00000376752	5125	OTTHUMT00000052717//OTTHUMT00000052718//OTTHUMT00000052716//OTTHUMT00000052719	---	Coding	---	AK056202//AK225773	uc004aka.3//uc004akc.2//uc004ajy.2//uc004ajz.3	NM_001190482//NM_006200	chr9	+	75890644	76362339	9q21.3
TC02002907.hg.4	0.00288168	up	2.94929	3.43136	3.2389	2.97734	3.19578	3.59907	3.99807	4.5106	6.13402	4.84517	4.75643	AC112721.2	novel protein (LOC728009)	---	---	OTTHUMT00000328876	---	Coding	---	---	---	---	chr2	-	237428920	237434822	---
TC04000839.hg.4	0.00264118	up	2.94842	14.1472	13.3802	13.608	13.6299	14.4173	14.2811	15.3076	16.0343	15.4736	15.8858	PALLD	palladin, cytoskeletal associated protein	ENST00000333488//ENST00000335742//ENST00000507735//ENST00000512127//ENST00000261509//ENST00000505667	23022	OTTHUMT00000364404//OTTHUMT00000363770//OTTHUMT00000364405//OTTHUMT00000363771//OTTHUMT00000365139//OTTHUMT00000365137//OTTHUMT00000363761//OTTHUMT00000363769//OTTHUMT00000365140//OTTHUMT00000364401//OTTHUMT00000364403//OTTHUMT00000365138//OTTHUMT00000365141//OTTHUMT00000364353//OTTHUMT00000363762//OTTHUMT00000363772//OTTHUMT00000364402	---	Coding	---	AF151909	uc003irv.3//uc003iru.3//uc011cjx.2//uc003irw.3//uc003irx.3	NM_001166108//NM_016081//NM_001166110//NM_001166109	chr4	+	168497066	168928457	4q32.3
TC11001945.hg.4	0.000141	up	2.94749	13.7219	13.71	13.3091	13.539	14.1397	15.5497	14.7579	15.7847	15.0741	15.0507	CFL1	cofilin 1 (non-muscle)	ENST00000531407//ENST00000524553//ENST00000534769//ENST00000525451//ENST00000308162//ENST00000531413//ENST00000527344	1072	---	---	Coding	---	AK097690	uc001oft.3//uc001ofs.3	NM_005507	chr11	-	65854801	65861421	11q13
TC04002922.hg.4	0.011112	up	2.94495	7.97624	7.13851	8.25113	6.81095	7.86413	10.5891	8.44922	9.38444	8.8009	8.6085	RASGEF1B	RasGEF domain family, member 1B	ENST00000509081//ENST00000436139//ENST00000264400//ENST00000395570//ENST00000335927//ENST00000514889	153020	OTTHUMT00000362831//OTTHUMT00000362832//OTTHUMT00000362833//OTTHUMT00000362834//OTTHUMT00000362835//OTTHUMT00000362830//OTTHUMT00000362844	---	Coding	---	BC121004//BC036784//AK291459	uc003hmj.1//uc003hmi.1//uc010ijq.1//uc003hmk.3	NM_152545	chr4	-	81426393	81471928	4q21.21
TC17002860.hg.4	0.00260289	up	2.93176	7.32597	6.25158	6.78897	5.65938	7.13355	8.31731	8.20983	8.594	7.45011	8.34704	KPNA2	karyopherin alpha 2 (RAG cohort 1, importin alpha 1)	ENST00000537025//ENST00000330459	3838	---	---	Coding	---	BC067848	uc002jgl.3//uc002jgk.3	NM_002266	chr17	+	68035732	68046854	17q24.2
TC05000262.hg.4	0.000198	up	2.92728	9.96024	9.05267	9.1827	9.22086	9.72943	10.9808	10.5523	11.5217	11.0801	10.7587	ZSWIM6	zinc finger, SWIM-type containing 6	ENST00000252744	57688	OTTHUMT00000368710	---	Coding	---	---	uc003jsr.3	NM_020928	chr5	+	61332273	61546172	5q12.1
TC20000361.hg.4	0.000551	up	2.92485	13.3155	12.5415	12.3903	12.198	13.0919	14.1463	14.1639	14.7624	14.5137	13.6928	CTSA	cathepsin A	ENST00000191018//ENST00000354880//ENST00000372484//ENST00000484855	5476	OTTHUMT00000080500//OTTHUMT00000080506//OTTHUMT00000080497//OTTHUMT00000080504//OTTHUMT00000080505//OTTHUMT00000080501//OTTHUMT00000080502//OTTHUMT00000080503	---	Coding	---	AK172808	uc002xqj.4//uc002xqh.3//uc002xqi.3//uc010zxi.2	NM_000308//NM_001167594//NM_001127695	chr20	+	45890466	45898820	20q13.1
TC07000536.hg.4	0.0461377	up	2.92151	14.3931	10.868	11.386	11.4382	12.6845	13.7445	14.1202	13.5981	13.9102	13.1303	STEAP1	six transmembrane epithelial antigen of the prostate 1	ENST00000297205	26872	OTTHUMT00000350760//OTTHUMT00000313656//OTTHUMT00000059327	---	Coding	---	AK304076	uc003ujx.3//uc010lem.3	NM_012449	chr7	+	90154375	90164829	7q21
TC13000286.hg.4	0.000282	up	2.91915	9.8292	10.6646	10.341	10.1006	10.2077	11.6186	11.7698	11.5569	11.3496	12.576	LMO7	LIM domain 7	ENST00000377534//ENST00000485987//ENST00000357063//ENST00000341547//ENST00000465261//ENST00000321797//ENST00000526202	4008	OTTHUMT00000045302//OTTHUMT00000045298//OTTHUMT00000045304//OTTHUMT00000045300//OTTHUMT00000045301//OTTHUMT00000045306//OTTHUMT00000045305//OTTHUMT00000045299//OTTHUMT00000045297//OTTHUMT00000045303	---	Coding	---	FJ711162//AK055465//BC036428//AK123459//AK304051	uc010thw.2//uc021rkq.1//uc001vjv.3//uc010thv.2//uc001vjw.1//uc001vju.1	NM_005358//NM_015842	chr13	+	75620434	75859870	13q22.2
TC02001199.hg.4	0.0145618	up	2.91898	4.09825	4.64027	4.56806	4.73983	4.48409	6.00389	5.75263	7.89229	5.0633	5.54571	CD28	CD28 molecule	ENST00000458610//ENST00000324106//ENST00000374478//ENST00000374481	940	OTTHUMT00000256366//OTTHUMT00000336359	---	Coding	---	AJ295273//AF222343	uc010ftx.3//uc002vag.1//uc002vaj.4//uc002vah.4//uc010zio.2	NM_001243078//NM_001243077//NM_006139	chr2	+	203706475	203738913	2q33
TC03000214.hg.4	6.66e-05	up	2.91864	10.983	9.90619	10.2272	10.2708	10.5572	11.9462	11.8849	12.186	11.6076	12.0462	CTNNB1	catenin (cadherin-associated protein), beta 1, 88kDa	ENST00000349496//ENST00000396185//ENST00000405570//ENST00000396183//ENST00000471014//ENST00000453024	1499	OTTHUMT00000258209//OTTHUMT00000343260//OTTHUMT00000343259//OTTHUMT00000254182//OTTHUMT00000343257//OTTHUMT00000343258//OTTHUMT00000343263//OTTHUMT00000343235//OTTHUMT00000343264//OTTHUMT00000258212//OTTHUMT00000343262//OTTHUMT00000258210//OTTHUMT00000258213//OTTHUMT00000343261//OTTHUMT00000258211	---	Coding	---	AK294778//AK299954//AK095242//AK289932	uc003cks.3//uc010hia.1//uc003ckq.2//uc003ckr.2//uc011azf.1//uc011azg.1//uc003ckp.2	NM_001098209//NM_001098210//NM_001904	chr3	+	41194837	41260096	3p21
TC17001735.hg.4	0.0107347	up	2.91599	4.19874	4.9334	5.67422	5.14639	5.2556	7.961	6.31498	6.17842	5.60261	6.87127	2017-09-04	septin 4	ENST00000317268//ENST00000457347//ENST00000317256//ENST00000426861//ENST00000393086//ENST00000412945	5414	---	---	Coding	---	AK094579//AK308957//AK301914	uc010dcy.2//uc010wnx.2//uc002iwp.2//uc002iwm.2//uc002iwl.2//uc002iwk.2//uc010wny.2//uc002iwo.2	NM_001198713//NR_037155//NM_080415//NM_004574//NM_080416	chr17	-	58520250	58540818	17q22
TC22001499.hg.4	0.0357604	up	2.91322	7.4345	4.40936	4.45108	5.20197	5.26586	7.70977	6.38889	7.15338	6.98294	6.24087	SCO2	SCO cytochrome oxidase deficient homolog 2 (yeast)//SCO2 cytochrome c oxidase assembly protein	ENST00000395693//ENST00000252785	9997	OTTHUMT00000317091//OTTHUMT00000317090	---	Coding	---	---	uc003bma.3//uc003blz.4	NM_001169111//NM_005138	chr22	-	50523568	50525606	22q13.33
TC06000747.hg.4	0.00432792	up	2.91299	7.71355	7.31258	8.04687	6.58233	7.44314	10.0336	8.15981	8.97788	8.97531	8.66441	MYO6	myosin VI	ENST00000369975//ENST00000369977//ENST00000462633//ENST00000369981//ENST00000369985	4646	OTTHUMT00000041279//OTTHUMT00000041282//OTTHUMT00000041281//OTTHUMT00000041278//OTTHUMT00000041280	---	Coding	---	U90236//AK095294//BX647397	uc003pii.1//uc003pih.1//uc003pig.1//uc003pij.1	NM_004999	chr6	+	75749192	75919537	6q13
TC02001185.hg.4	0.00357359	up	2.90117	6.17566	5.95788	5.19111	5.17105	5.85608	7.2745	6.8724	6.85893	8.4005	6.62862	FZD7	frizzled class receptor 7//frizzled homolog 7 (Drosophila)	ENST00000286201	8324	OTTHUMT00000256314	---	Coding	---	---	uc002uyw.1	NM_003507	chr2	+	202034587	202038445	2q33
TC14000306.hg.4	0.0118591	up	2.89986	7.96565	6.45369	6.30425	7.39784	7.56587	8.19542	7.91737	9.90691	8.86259	8.48492	PTGER2	prostaglandin E receptor 2 (subtype EP2), 53kDa	ENST00000245457//ENST00000557436	5732	OTTHUMT00000276890	---	Coding	---	---	uc001wzr.3	NM_000956	chr14	+	52314298	52328606	14q22
TC12000096.hg.4	0.0333606	up	2.89937	12.4749	9.65534	10.1395	10.4781	11.0781	11.249	12.3718	13.3768	12.5422	11.9651	TPI1	triosephosphate isomerase 1	ENST00000229270//ENST00000535434//ENST00000488464//ENST00000396705	7167	OTTHUMT00000258254//OTTHUMT00000258257//OTTHUMT00000258258//OTTHUMT00000258256//OTTHUMT00000258255//OTTHUMT00000258253//OTTHUMT00000258252	---	Coding	---	---	uc010sfo.2	NM_001159287//NM_000365	chr12	+	6867119	6870948	12p13
TC11001151.hg.4	0.0175071	up	2.89909	8.86673	8.70675	9.67185	8.88786	8.70375	10.1118	11.7301	11.3084	10.3872	8.97746	SLC37A2	solute carrier family 37 (glycerol-3-phosphate transporter), member 2//solute carrier family 37 (glucose-6-phosphate transporter), member 2	ENST00000525837//ENST00000407458//ENST00000298280//ENST00000403796//ENST00000308074	219855	---	---	Coding	---	BC041641//AK296975	uc001qbn.3//uc010sav.1//uc010sau.2	NM_198277//NM_001145290	chr11	+	125063067	125090516	11q24.2
TC01003565.hg.4	0.0053116	up	2.89668	7.53887	6.17278	7.60372	6.63781	7.69473	8.06823	8.66513	8.0889	9.38909	9.10858	ANGPTL1	angiopoietin-like 1	ENST00000367629//ENST00000234816//ENST00000415564	9068	OTTHUMT00000098158//OTTHUMT00000084924//OTTHUMT00000098159	---	Coding	---	AK300218//BC050640	uc001gmb.3//uc001gma.3//uc010pnc.1	NM_004673	chr1	-	178849535	178871080	1q25.2
TC19000256.hg.4	0.00598195	up	2.89547	7.77175	6.40451	7.22859	7.71754	7.39055	9.70681	8.37064	9.08934	9.1993	7.81582	CD97	CD97 molecule	ENST00000242786//ENST00000358600//ENST00000393059//ENST00000357355	976	---	---	Coding	---	---	uc002myn.3//uc002myl.3//uc002mym.3	NM_001025160//NM_001784//NM_078481	chr19	+	14381144	14408725	19p13
TC06004118.hg.4	0.0026427	up	2.89528	6.24241	5.48542	6.46539	6.112	6.58877	7.82515	7.57301	8.7965	7.33859	7.02925	DDAH2	dimethylarginine dimethylaminohydrolase 2	ENST00000480913//ENST00000375787//ENST00000375789	23564	OTTHUMT00000076434//OTTHUMT00000076436//OTTHUMT00000268004//OTTHUMT00000076435//OTTHUMT00000076438//OTTHUMT00000076437//OTTHUMT00000268182//OTTHUMT00000076432//OTTHUMT00000268183	---	Coding	---	AK026191	uc003nwp.3//uc003nwq.3	NM_013974	chr6	-	31727038	31730263	6p21.3
TC11000333.hg.4	0.00397124	up	2.89403	10.969	10.4741	10.6486	9.04283	10.9004	12.1968	11.3672	11.9039	12.1551	12.0774	CD44	CD44 molecule (Indian blood group)	ENST00000528922	960	---	---	Coding	---	---	---	---	chr11	+	35197162	35198555	11p13
TC18000145.hg.4	0.00503588	up	2.89367	6.5019	5.58787	6.0213	6.04309	6.25462	7.01055	7.078	8.97112	7.85052	7.16308	GALNT1	polypeptide N-acetylgalactosaminyltransferase 1//UDP-N-acetyl-alpha-D-galactosamine:polypeptide N-acetylgalactosaminyltransferase 1 (GalNAc-T1)	ENST00000537748//ENST00000269195//ENST00000537549	2589	OTTHUMT00000255771	---	Coding	---	AK293062//BC038440//BC047746	uc002kza.2//uc002kzb.3//uc010dmu.3//uc002kyz.4	NM_020474	chr18	+	35581039	35711834	18q12.1
TC06000347.hg.4	0.00125263	up	2.89173	8.41765	7.69646	8.11006	7.72903	8.96816	9.66728	9.50604	10.4862	9.24174	9.67977	TUBB	tubulin, beta class I//tubulin, beta	ENST00000435534//ENST00000330914//ENST00000422827//ENST00000538863//ENST00000327892//ENST00000396389//ENST00000396384	203068	OTTHUMT00000076074//OTTHUMT00000257566//OTTHUMT00000076075//OTTHUMT00000257567	---	Coding	---	AK316316	uc003nrl.3//uc011dmq.2	NM_178014	chr6	+	30720201	30725426	6p21.33
TC16000171.hg.4	0.00111456	up	2.89167	7.90132	7.0617	7.88084	8.07	7.77147	9.93751	8.4867	9.32351	8.95753	9.63959	MKL2	MKL/myocardin-like 2	ENST00000341243//ENST00000318282//ENST00000389126	57496	---	---	Coding	---	AK294765//BC047761//BX641041//BC020644	uc002dcj.3//uc021tde.1//uc002dcg.3//uc010uzb.2//uc010uza.2	NM_014048	chr16	+	14071339	14266779	16p13.12
TC01003702.hg.4	0.0129061	up	2.8877	4.8178	5.7263	4.99285	6.42557	6.89553	6.47873	7.54497	7.42718	7.00325	8.05354	UBE2T	ubiquitin-conjugating enzyme E2T (putative)	ENST00000367274	29089	OTTHUMT00000099165//OTTHUMT00000099163//OTTHUMT00000099164	---	Coding	---	---	uc001gxx.4	NM_014176	chr1	-	202331657	202341980	1q32.1
TC15001593.hg.4	0.0271792	up	2.88497	8.63091	7.89155	8.25842	7.71883	8.52457	7.95508	9.66093	10.5905	11.0684	9.39214	ITGA11	integrin, alpha 11	ENST00000537153//ENST00000423218//ENST00000315757//ENST00000535491	22801	---	---	Coding	---	AF109681	uc002ari.3//uc010bib.3	NM_001004439	chr15	-	68301704	68432163	15q23
TC02002386.hg.4	0.0152588	up	2.88291	5.25298	4.05137	4.46145	3.18553	4.25173	5.43871	5.89257	6.3929	4.53019	6.58631	AC078851.1	putative novel transcript	---	---	OTTHUMT00000331967	---	Coding	---	---	---	---	chr2	-	139824896	139825877	---
TC03000626.hg.4	0.0110714	up	2.88279	5.47161	5.98351	5.16133	5.2179	4.949	8.50862	6.70245	6.70221	5.94612	6.56128	CD86	CD86 molecule	ENST00000393627//ENST00000264468//ENST00000330540//ENST00000483949//ENST00000493101//ENST00000469710	942	OTTHUMT00000355673//OTTHUMT00000355678//OTTHUMT00000355671//OTTHUMT00000355674//OTTHUMT00000355672//OTTHUMT00000355676//OTTHUMT00000355675//OTTHUMT00000355677	---	Coding	---	---	uc011bjp.2//uc003eeu.3//uc003eet.3//uc011bjo.2//uc021xcz.1	NM_175862//NM_176892//NM_001206925//NM_001206924//NM_006889	chr3	+	122055362	122121141	3q21
TC15000731.hg.4	3.05e-05	up	2.88128	12.5558	11.9987	12.1767	12.0349	12.7576	13.601	14.0763	14.0345	13.599	13.8465	PSMA4	proteasome (prosome, macropain) subunit, alpha type, 4	ENST00000560217//ENST00000558094//ENST00000558341//ENST00000558281//ENST00000559082//ENST00000559906//ENST00000557929//ENST00000413382//ENST00000044462	5685	OTTHUMT00000290107	---	Coding	---	AK055714//BC030529	uc002bdw.4//uc010blf.3//uc002bdv.4//uc002bdu.4//uc002bdx.4	NM_002789//NM_001102668//NM_001102667	chr15	+	78540405	78549262	15q25.1
TC01003240.hg.4	0.00426836	up	2.87856	10.4566	9.16146	9.65709	10.2325	10.8351	11.9499	11.3375	12.2359	10.8025	11.6437	S100A11	S100 calcium binding protein A11	ENST00000478109//ENST00000271638	6282	OTTHUMT00000036676//OTTHUMT00000036677	---	Coding	---	---	uc001ezn.3	NM_005620	chr1	-	152032506	152047907	1q21
TC12000266.hg.4	0.0118639	up	2.87593	11.4156	9.78656	10.5387	10.0419	10.8894	11.0711	11.8866	13.2021	12.5169	11.6155	PPFIBP1	PTPRF interacting protein, binding protein 1 (liprin beta 1)	ENST00000541633//ENST00000545334//ENST00000318304//ENST00000543820//ENST00000537927//ENST00000542629//ENST00000228425//ENST00000535047	8496	---	---	Coding	---	AK000807//BX648761//AB049149//BC001560//AK294267	uc001rid.2//uc001rie.1//uc010sjr.1//uc001rhy.1//uc001ria.3//uc001rhz.2//uc001ric.2//uc001rif.2//uc001rib.2	NM_001198915//NM_001198916//NM_003622//NM_177444	chr12	+	27524112	27695564	12p12.1
TC22000437.hg.4	0.00241987	up	2.87355	8.64591	8.45129	8.90983	9.64095	9.37359	9.92674	10.3162	11.3897	10.8934	10.1096	RPL23AP7//RPL23AP82	ribosomal protein L23a pseudogene 82//ribosomal protein L23a pseudogene 7	ENST00000480246	284942//118433	---	---	Coding	---	AK293095//BC019348//AL365511//BC010172	uc010hbj.3//uc003bnq.1//uc003bnr.1//uc011asd.2//uc003bni.3//uc003bns.3	NR_026981//NR_026982	chr22	+	50757086	50801309	2q14//22q13.33
TC18000538.hg.4	0.000129	up	2.8718	6.76555	6.74375	7.7437	6.97542	7.08387	8.17143	8.84392	8.61266	8.45359	8.84049	ATP8B1	ATPase, aminophospholipid transporter, class I, type 8B, member 1//ATPase, class I, type 8B, member 1	ENST00000283684//ENST00000536015	5205	OTTHUMT00000256097	---	Coding	---	---	uc002lgw.3	NM_005603	chr18	-	57646426	57803095	18q21.31
TC01003129.hg.4	0.00330675	up	2.87171	5.12906	5.26035	5.28804	5.23351	5.6584	8.07792	6.47554	6.52462	5.99228	7.10856	LOC101060613//GJA5	gap junction protein, alpha 5, 40kDa//gap junction alpha-5 protein-like	ENST00000271348//ENST00000369237	101060613//2702	OTTHUMT00000039422//OTTHUMT00000039423	---	Coding	---	---	uc001ept.1//uc001eps.1	NM_005266//NM_181703	chr1	-	147756199	147773380	1q21.1
TC01001996.hg.4	0.000155	up	2.87002	6.05896	5.90861	5.94942	5.82812	5.97781	6.60572	7.47481	7.6324	7.85955	7.75573	KIF26B	kinesin family member 26B	ENST00000407071//ENST00000413001//ENST00000366518//ENST00000479506	55083	OTTHUMT00000096658//OTTHUMT00000096660//OTTHUMT00000096661//OTTHUMT00000381037	---	Coding	---	AK128806//AK293964//BC042481//BC035896	uc001ibh.1//uc001ibg.1//uc010pyr.2//uc001ibf.1//uc010pyq.1	NM_018012	chr1	+	245154985	245703126	1q44
TC03001651.hg.4	0.0496032	up	2.86925	16.9697	13.5295	13.9738	14.4708	15.0815	15.5344	16.727	15.8588	16.5367	16.9717	CCDC80	coiled-coil domain containing 80	ENST00000444594//ENST00000475181//ENST00000206423//ENST00000439685	151887	OTTHUMT00000354221//OTTHUMT00000354227//OTTHUMT00000354224//OTTHUMT00000354225//OTTHUMT00000354230//OTTHUMT00000354229//OTTHUMT00000354228//OTTHUMT00000354219	---	Coding	---	AK304561//AY726593	uc011bhv.2//uc003dzf.3//uc003dzg.3//uc003dzh.1	NM_199512//NM_199511	chr3	-	112604560	112649530	3q13.2
TC04000711.hg.4	0.00369823	up	2.86831	7.26291	5.74028	6.87124	7.21557	6.78525	7.87443	7.93769	8.2578	8.1242	9.28212	SMAD1	SMAD family member 1//SMAD family member 1 (SMAD1)	ENST00000394092//ENST00000515385//ENST00000515527//ENST00000302085	4086	OTTHUMT00000365467//OTTHUMT00000367783//OTTHUMT00000367782//OTTHUMT00000367779//OTTHUMT00000365472//OTTHUMT00000367780//OTTHUMT00000365468//OTTHUMT00000365476//OTTHUMT00000365469//OTTHUMT00000365474//OTTHUMT00000365470//OTTHUMT00000365475//OTTHUMT00000367784//OTTHUMT00000367781//OTTHUMT00000365466//OTTHUMT00000365471	---	Coding	---	AK293055	uc010iov.3//uc003ikc.3//uc003ikd.3	NM_005900//NM_001003688	chr4	+	145481194	145559173	4q31
TC10001109.hg.4	0.000345	up	2.86669	12.0495	10.9198	11.1412	10.6389	11.0981	12.6212	12.6414	12.7968	12.9802	12.4048	ARHGAP21	Rho GTPase activating protein 21	ENST00000396432//ENST00000445703//ENST00000320481//ENST00000535396//ENST00000447364//ENST00000477137	57584	OTTHUMT00000047235//OTTHUMT00000327382//OTTHUMT00000047230//OTTHUMT00000327384//OTTHUMT00000047234//OTTHUMT00000327390//OTTHUMT00000327388//OTTHUMT00000327391//OTTHUMT00000327385//OTTHUMT00000047231//OTTHUMT00000047236//OTTHUMT00000327392//OTTHUMT00000047233//OTTHUMT00000327386//OTTHUMT00000327389//OTTHUMT00000047229	---	Coding	---	AK295649//AK297278//AK307604//AK074589//BC118915	uc001isc.1//uc009xkl.1//uc010qdb.1//uc001isd.1//uc001isb.2//uc010qdc.1	NM_020824	chr10	-	24583609	24723668	10p12.1|10p12.3
TC14001474.hg.4	0.0167872	up	2.86665	9.79454	7.43992	7.99078	8.09652	8.37449	11.064	9.30103	9.41682	9.71129	9.79994	CLMN	calmin (calponin-like, transmembrane)	ENST00000556441//ENST00000557215//ENST00000298912	79789	---	---	Coding	---	---	uc001yef.2	NM_024734	chr14	-	95181939	95319908	14q32.13
TC09000635.hg.4	0.000233	up	2.86471	5.85999	5.91632	5.21009	5.28864	4.99356	6.67111	6.79538	7.5635	6.97457	6.85596	RP11-121A14.3	putative novel transcript	---	---	OTTHUMT00000054014	---	Coding	---	---	---	---	chr9	+	124262876	124265809	---
TC03000852.hg.4	0.0224578	up	2.85868	5.50018	5.12547	5.79227	4.61284	5.545	8.49475	6.56472	6.35856	5.52032	7.21416	KCNAB1	potassium voltage-gated channel, shaker-related subfamily, beta member 1	ENST00000490337//ENST00000302490//ENST00000389634//ENST00000389636//ENST00000497291//ENST00000471742	7881	OTTHUMT00000351412//OTTHUMT00000351470//OTTHUMT00000351265//OTTHUMT00000351472//OTTHUMT00000351469//OTTHUMT00000351468//OTTHUMT00000351471//OTTHUMT00000351475//OTTHUMT00000351473//OTTHUMT00000351413//OTTHUMT00000351415//OTTHUMT00000351414//OTTHUMT00000351474//OTTHUMT00000351411	---	Coding	---	AY780786//AK296728//AK303287	uc003fat.2//uc010hvt.1//uc011boo.1//uc011bon.1//uc003far.2//uc003fas.2	NM_172160//NM_003471//NM_172159	chr3	+	156037701	156539138	3q26.1
TC01000468.hg.4	0.000447	up	2.85785	7.58002	6.4479	6.79038	6.74984	7.38696	8.71236	8.44863	9.00571	8.21555	8.14752	MAP7D1	MAP7 domain containing 1	ENST00000373148//ENST00000373151//ENST00000316156//ENST00000373150//ENST00000474796//ENST00000373153	55700	OTTHUMT00000020763//OTTHUMT00000091347//OTTHUMT00000023450//OTTHUMT00000020764//OTTHUMT00000020762//OTTHUMT00000020765//OTTHUMT00000023449	---	Coding	---	BC057293//AK096341//AK095939//BC067256	uc001cad.3//uc001cab.3//uc001bzz.3//uc001caa.3//uc001cac.3	NM_018067	chr1	+	36155593	36180849	1p34.3
TC21000222.hg.4	0.00463388	up	2.85527	8.23942	6.71138	6.73964	7.46785	6.79416	8.82898	8.05202	9.30154	9.15209	8.18596	PFKL	phosphofructokinase, liver	ENST00000381188//ENST00000403390//ENST00000349048//ENST00000534847//ENST00000496824	5211	OTTHUMT00000195813//OTTHUMT00000195809//OTTHUMT00000195807//OTTHUMT00000195812//OTTHUMT00000195805//OTTHUMT00000195808//OTTHUMT00000195811//OTTHUMT00000195815//OTTHUMT00000195806//OTTHUMT00000195810//OTTHUMT00000195814	---	Coding	---	AK303605//AK054735//AK098228	uc002zel.3//uc002zem.3//uc011afd.1//uc002zek.3//uc002zen.3	NR_024108//NM_002626	chr21	+	44300042	44327378	21q22.3
TC18000009.hg.4	0.00699247	up	2.85111	4.6697	3.99218	5.22556	4.84199	5.17889	5.31844	6.08837	6.96196	5.85445	7.24272	NDC80	NDC80 kinetochore complex component homolog (S. cerevisiae)//NDC80 kinetochore complex component//NDC80 homolog, kinetochore complex component (S. cerevisiae)	ENST00000261597//ENST00000543946	10403	OTTHUMT00000254327	---	Coding	---	---	uc002kli.3	NM_006101	chr18	+	2571511	2616635	18p11.32
TC03000766.hg.4	0.00149132	up	2.84994	11.7626	11.3513	11.177	10.7375	11.3514	12.2801	13.2768	12.9255	12.0284	13.4235	ATP1B3	ATPase, Na+/K+ transporting, beta 3 polypeptide	ENST00000484727//ENST00000286371//ENST00000462082//ENST00000539728	483	OTTHUMT00000353221//OTTHUMT00000353307//OTTHUMT00000353224//OTTHUMT00000353226//OTTHUMT00000353225//OTTHUMT00000353306//OTTHUMT00000353219//OTTHUMT00000353218//OTTHUMT00000353220//OTTHUMT00000353227	---	Coding	---	AK293697	uc011bne.1//uc003eug.1	NM_001679	chr3	+	141876124	141926540	3q23
TC05001345.hg.4	0.0171479	up	2.846	7.18476	5.97953	7.73587	7.6739	6.98134	10.0691	8.23448	8.80105	8.04401	7.95148	ARL15	ADP-ribosylation factor-like 15	ENST00000502271//ENST00000504924	54622	OTTHUMT00000368432//OTTHUMT00000368429//OTTHUMT00000368430//OTTHUMT00000368434//OTTHUMT00000368431//OTTHUMT00000368433	---	Coding	---	AK311482	uc010ivs.1//uc003jpg.1	NM_019087	chr5	-	53883945	54310582	5p15.2
TC09002885.hg.4	0.00483411	up	2.84036	10.1881	8.47128	9.22264	9.62358	9.56367	10.1731	10.6637	11.826	10.8959	11.041	PHPT1	phosphohistidine phosphatase 1	ENST00000545326//ENST00000247665//ENST00000371661//ENST00000492540	29085	OTTHUMT00000055155//OTTHUMT00000055153//OTTHUMT00000055151//OTTHUMT00000055154//OTTHUMT00000055150//OTTHUMT00000055152	---	Coding	---	---	uc011mei.2//uc004cjq.4	NM_001135861//NM_014172	chr9	+	136848724	136851038	9q34.3
TC08000902.hg.4	0.0417234	up	2.83622	6.53208	5.84229	6.91634	6.08638	7.60355	9.00106	7.9078	7.48447	6.54849	9.55867	ANGPT2	angiopoietin 2	ENST00000523120//ENST00000325203//ENST00000338312//ENST00000415216	285	OTTHUMT00000206737//OTTHUMT00000374670//OTTHUMT00000374671	---	Coding	---	AK310171	uc003wqj.4//uc010lri.3//uc003wqk.4//uc003wql.4	NM_001118888//NM_001118887//NM_001147	chr8	-	6499651	6563409	8p23.1
TC05000816.hg.4	0.0252976	up	2.83574	7.12981	5.67854	6.31791	6.26083	5.90327	8.73117	6.90362	8.96077	6.47048	7.74294	ABLIM3	actin binding LIM protein family, member 3	ENST00000326685//ENST00000517451//ENST00000536903//ENST00000504238//ENST00000309868//ENST00000519549//ENST00000508983//ENST00000356541//ENST00000506113	22885	OTTHUMT00000373440//OTTHUMT00000373435//OTTHUMT00000373439//OTTHUMT00000374371//OTTHUMT00000374372//OTTHUMT00000373436//OTTHUMT00000373437//OTTHUMT00000373438//OTTHUMT00000252188//OTTHUMT00000373441//OTTHUMT00000373442	---	Coding	---	BC001665//DQ413174//BC014463//AK225769	uc003lqf.3//uc003lpz.1//uc003lqa.1//uc003lqc.1//uc003lqd.1//uc003lqe.1//uc003lqb.3//uc003lpy.2	NM_014945	chr5	+	149141483	149260542	5q32
TC03000378.hg.4	2.75e-05	up	2.83428	10.1603	10.0241	10.1836	10.4101	10.4926	11.535	11.4791	12.0337	12.2189	11.519	PXK	PX domain containing serine/threonine kinase	ENST00000383716//ENST00000356151//ENST00000484288//ENST00000383715//ENST00000479241//ENST00000463280//ENST00000536660//ENST00000302779//ENST00000536750	54899	OTTHUMT00000353500//OTTHUMT00000353507//OTTHUMT00000353504//OTTHUMT00000353508//OTTHUMT00000353510//OTTHUMT00000353501//OTTHUMT00000353502//OTTHUMT00000353499//OTTHUMT00000353503//OTTHUMT00000353506//OTTHUMT00000353509//OTTHUMT00000353505	---	Coding	---	AY437879//AB209688//AY847222//AY847221//AK131385//DQ124708//AK295542//AY847220	uc003dka.1//uc003djz.1//uc003djx.1//uc011bfe.1//uc003dkd.1//uc010hnk.1//uc003dkc.1//uc010hnj.1//uc003dkb.1	NM_017771	chr3	+	58332880	58426021	3p14.3
TC09000535.hg.4	0.000223	up	2.83376	7.8582	7.1024	7.6204	7.7853	8.08994	9.05246	8.8428	9.75256	9.40405	8.91795	SLC44A1//RP11-287A8.6	solute carrier family 44 (choline transporter), member 1//solute carrier family 44, member 1	ENST00000374724//ENST00000436716//ENST00000343170//ENST00000374720//ENST00000374723	23446	OTTHUMT00000053502//OTTHUMT00000053499//OTTHUMT00000053500//OTTHUMT00000053498//OTTHUMT00000053501	---	Coding	---	AK124926	uc004bco.1//uc004bcn.3	NM_080546	chr9	+	105244622	105439171	9q31.2
TC17000758.hg.4	0.0110663	up	2.83254	10.3118	8.45295	8.54639	9.03179	9.75178	9.83397	10.7158	11.4833	11.1376	10.4345	MRC2	mannose receptor, C type 2	ENST00000446119//ENST00000303375	9902	---	---	Coding	---	BC032763//AY429551	uc010ddq.1	NM_006039	chr17	+	62627401	62693597	17q23.2
TC08000571.hg.4	0.000262	up	2.8302	10.3099	9.86541	10.523	10.3386	10.4384	12.1078	10.9637	11.9732	12.1014	11.8338	PDP1	pyruvate dehyrogenase phosphatase catalytic subunit 1	ENST00000396200//ENST00000520728//ENST00000517764//ENST00000297598//ENST00000523021	54704	OTTHUMT00000378416//OTTHUMT00000378438//OTTHUMT00000378441//OTTHUMT00000378414//OTTHUMT00000378418//OTTHUMT00000378442//OTTHUMT00000378439//OTTHUMT00000378440//OTTHUMT00000378415	---	Coding	---	---	uc011lgm.2//uc003yge.3//uc003ygf.3//uc010max.3	NM_001161778//NM_001161779//NM_001161780//NM_001161781//NM_018444	chr8	+	93857807	93926068	8q22.1
TC12001472.hg.4	0.0001	up	2.82977	12.589	11.8444	12.0756	12.1847	12.8665	13.5873	13.9266	14.1619	13.7146	13.6733	TUBA1A	tubulin, alpha 1a	ENST00000295766//ENST00000546918//ENST00000552597//ENST00000552250//ENST00000550767//ENST00000301071//ENST00000548405	7846	---	---	Coding	---	AK289483	---	NM_006009	chr12	-	49184796	49189324	12q13.12
TC11001565.hg.4	0.00917387	up	2.8232	2.73918	3.37475	3.10376	2.95951	2.9087	5.12941	3.59576	5.13755	5.34459	3.36523	LRRC4C	leucine rich repeat containing 4C	ENST00000527150//ENST00000528697//ENST00000530763//ENST00000534577//ENST00000278198	57689	---	---	Coding	---	DQ084201//DQ084202//AK289646	---	NM_020929	chr11	-	40114203	41459773	11p12
TC10002945.hg.4	0.022766	up	2.8228	10.8148	9.2908	8.35371	8.34185	9.33198	9.81775	10.7933	10.9549	11.5381	10.5147	ENTPD7	ectonucleoside triphosphate diphosphohydrolase 7	ENST00000472998//ENST00000370489	57089	OTTHUMT00000049810//OTTHUMT00000049809	---	Coding	---	AK309735	uc001kqa.4//uc009xwl.3	NM_020354	chr10	+	99659506	99711245	---
TC01000151.hg.4	0.0343448	up	2.81866	11.0317	8.60801	8.80831	8.7617	9.17817	9.54305	10.9103	11.5677	11.4968	10.3452	PLOD1	procollagen-lysine, 2-oxoglutarate 5-dioxygenase 1//procollagen-lysine 1, 2-oxoglutarate 5-dioxygenase 1	ENST00000358133//ENST00000196061//ENST00000414311//ENST00000481933//ENST00000376369	5351	OTTHUMT00000006869//OTTHUMT00000006870//OTTHUMT00000006871//OTTHUMT00000006873//OTTHUMT00000006868//OTTHUMT00000092167//OTTHUMT00000006866//OTTHUMT00000006865//OTTHUMT00000006867	---	Coding	---	AK299150	uc001atm.3//uc010obb.2	NM_000302	chr1	+	11934205	11975542	1p36.22
TC08000877.hg.4	0.000327	up	2.81438	5.75072	5.44249	6.46714	5.94629	5.73378	7.26061	7.06406	7.19979	8.07809	7.20195	RP11-63E5.6	novel protein	---	---	OTTHUMT00000376437	---	Coding	---	---	---	---	chr8	-	306757	388011	---
TC14001224.hg.4	0.00303636	up	2.81341	6.39064	4.92995	5.30343	6.16491	6.54108	6.82468	7.46755	7.36186	7.83176	7.30576	RAB15	RAB15, member RAS oncogene family//RAB15, member RAS onocogene family	ENST00000267512//ENST00000436278//ENST00000426039//ENST00000533601	376267	OTTHUMT00000286391//OTTHUMT00000286390	---	Coding	---	AB672631//AB672632//AB678453	uc021rur.1//uc021rut.1//uc001xhz.2//uc021rus.1	NM_198686	chr14	-	64945814	64972414	14q23.3
TC06001422.hg.4	0.000735	up	2.81272	8.84881	9.43594	9.71226	9.77126	9.7964	11.1109	10.8054	11.6801	10.3405	11.0877	HIST1H2AJ	histone cluster 1, H2aj	ENST00000333151	8331	OTTHUMT00000040154	---	Coding	---	---	uc003njn.1	NM_021066	chr6	-	27814302	27814829	6p22.1
TC03001216.hg.4	0.000244	up	2.80911	7.15886	6.89113	7.23105	6.97107	6.95238	9.43471	8.20492	8.43702	8.29529	8.2831	RFTN1	raftlin, lipid raft linker 1	ENST00000334133//ENST00000432519//ENST00000483671	23180	OTTHUMT00000347263//OTTHUMT00000347267//OTTHUMT00000347264//OTTHUMT00000346912//OTTHUMT00000346908//OTTHUMT00000346909//OTTHUMT00000346913//OTTHUMT00000347265//OTTHUMT00000347266//OTTHUMT00000346910//OTTHUMT00000346911	---	Coding	---	AK301024	uc010hes.3//uc003cay.3	NM_015150	chr3	-	16315845	16514026	3p24.3
TC16000096.hg.4	0.00069	up	2.8037	6.91159	5.72478	6.64595	6.49611	6.92205	7.6229	8.21024	8.5938	7.92468	7.78551	THOC6	THO complex 6 homolog (Drosophila)	ENST00000326266//ENST00000253952	79228	---	---	Coding	---	BC003118	uc002cta.2//uc002ctd.2//uc002ctb.2	NM_001142350//NM_024339	chr16	+	3024031	3027755	16p13.3
TC22000723.hg.4	0.00200225	up	2.8028	6.2976	6.15165	6.18116	5.84875	6.74573	6.91145	7.49411	8.61337	7.47518	8.16512	C1QTNF6	C1q and tumor necrosis factor related protein 6	ENST00000470655//ENST00000255836//ENST00000397110//ENST00000337843	114904	OTTHUMT00000318808//OTTHUMT00000318805//OTTHUMT00000318804//OTTHUMT00000318807//OTTHUMT00000318809//OTTHUMT00000318806//OTTHUMT00000318810	---	Coding	---	AK128125//AK226149	uc003aqz.1//uc003aqx.1//uc003aqw.1//uc003aqy.1	NM_182486//NM_031910	chr22	-	37180166	37199385	22q13.1
TC10000797.hg.4	0.00078	up	2.79953	7.14238	6.30249	6.75272	6.96214	7.58353	8.69659	7.78402	8.71044	8.74773	8.2304	ADD3	adducin 3 (gamma)	ENST00000277900//ENST00000356080//ENST00000360162//ENST00000497125	120	OTTHUMT00000050291//OTTHUMT00000050294//OTTHUMT00000050301//OTTHUMT00000050290//OTTHUMT00000050299//OTTHUMT00000050307//OTTHUMT00000050308//OTTHUMT00000050295//OTTHUMT00000050296//OTTHUMT00000050306//OTTHUMT00000050297//OTTHUMT00000050298//OTTHUMT00000050310//OTTHUMT00000050309//OTTHUMT00000050289//OTTHUMT00000050293//OTTHUMT00000050300//OTTHUMT00000050303//OTTHUMT00000050302//OTTHUMT00000050305	---	Coding	---	EF553523//AB209810//BX647442	uc001kyu.3//uc001kys.4//uc001kyv.3//uc001kyx.3//uc001kyw.3//uc001kyt.4	NM_019903//NM_016824//NM_001121	chr10	+	109996350	110135565	10q25.2
TC01003847.hg.4	0.00527792	up	2.7992	4.78701	3.85439	5.34425	5.55699	5.5064	6.39484	5.67256	6.67966	6.74396	6.98312	DUSP10	dual specificity phosphatase 10	ENST00000323825//ENST00000418487//ENST00000468085//ENST00000544095//ENST00000366899	11221	OTTHUMT00000090718//OTTHUMT00000090717//OTTHUMT00000090716//OTTHUMT00000090719	---	Coding	---	---	uc001hmy.2//uc001hmx.2//uc001hmz.2	NM_144728//NM_007207//NM_144729	chr1	-	221701422	221742176	1q41
TC11001186.hg.4	0.0273596	up	2.79083	4.08311	4.04614	3.56551	3.54778	4.68973	6.70805	4.47808	6.58455	4.30086	5.26418	KCNJ5	potassium inwardly-rectifying channel, subfamily J, member 5	ENST00000533599//ENST00000338350//ENST00000529694	3762	---	---	Coding	---	L47208//BC069571	uc001qet.3//uc001qew.3//uc009zck.3	NM_000890	chr11	+	128891356	128921035	11q24
TC11000304.hg.4	0.00908624	up	2.78838	9.70826	8.25715	8.27589	8.20403	8.79454	9.00792	10.2002	10.9903	10.0093	10.4293	DKFZp686K1684//RCN1	reticulocalbin 1, EF-hand calcium binding domain//uncharacterized LOC440034	ENST00000532942//ENST00000506388//ENST00000054950	440034//5954	---	---	Coding	---	AK094360	uc010reb.2//uc001mtk.3//uc021qfo.1	NM_002901//NR_033971	chr11	+	31816384	32105755	11p13
TC09001228.hg.4	0.00274491	up	2.78636	8.82184	8.67177	8.88746	8.60362	8.96266	11.295	9.55806	10.5363	10.4809	9.4689	GNAQ	guanine nucleotide binding protein (G protein), q polypeptide	ENST00000286548//ENST00000397476	2776	OTTHUMT00000052762//OTTHUMT00000052761	---	Coding	---	U40038//AK298579	uc004akw.3//uc011lso.2//uc004akv.2	NM_002072	chr9	-	77716087	78031458	9q21
TC10001635.hg.4	5.71e-05	up	2.78375	8.3193	8.10544	8.449	8.27726	8.48417	9.79219	9.27521	10.4055	9.77961	9.7678	SH3PXD2A	SH3 and PX domains 2A	ENST00000427662//ENST00000355946//ENST00000315994//ENST00000536035//ENST00000369774//ENST00000538130//ENST00000540321	9644	OTTHUMT00000050179//OTTHUMT00000050178//OTTHUMT00000050180	---	Coding	---	AK295314//AK302015//AB007878//AK295660//AK315983	uc010qqt.1//uc010qqr.2//uc001kxj.1//uc010qqs.1//uc009xxn.1//uc010qqu.1	NM_014631	chr10	-	103588528	103855543	10q24.33
TC16000235.hg.4	5.89e-05	up	2.78343	10.1376	9.70491	10.1833	9.41733	9.58894	10.8611	11.5398	11.4214	11.3886	11.2055	METTL9	methyltransferase like 9	ENST00000358154//ENST00000396014//ENST00000540294	51108	OTTHUMT00000254465	---	Coding	---	---	uc002dje.3//uc002djf.3	NM_001077180//NM_016025	chr16	+	21599476	21657473	16p12.2
TC03001862.hg.4	9.79e-05	up	2.78073	7.63136	6.89428	7.37693	7.77322	7.74667	9.37872	9.02308	8.92958	8.87163	8.59676	SLC9A9	solute carrier family 9, subfamily A (NHE9, cation proton antiporter 9), member 9//solute carrier family 9 (sodium/hydrogen exchanger), member 9	ENST00000450105//ENST00000498717//ENST00000316549	285195	OTTHUMT00000370391//OTTHUMT00000354998//OTTHUMT00000354994//OTTHUMT00000354997//OTTHUMT00000354996	---	Coding	---	AK301816	uc011bnk.2//uc003evn.3	NM_173653	chr3	-	143265222	143848531	3q24
TC0X000939.hg.4	0.0290826	up	2.77967	3.41208	3.34075	3.77237	3.39741	3.35614	6.87307	4.06358	5.44265	4.16984	4.10417	CXorf21	chromosome X open reading frame 21	ENST00000378962	80231	OTTHUMT00000056164	---	Coding	---	---	uc004dcg.2	NM_025159	chrX	-	30558824	30577916	Xp21.2
TC01000988.hg.4	0.00332753	up	2.77647	8.35956	6.84344	7.43594	6.87981	7.07611	8.75071	8.37848	9.5733	8.89604	8.36258	CTTNBP2NL//RP4-671G15.2	CTTNBP2 N-terminal like	ENST00000502356	55917	OTTHUMT00000030689	---	Coding	---	---	---	---	chr1	+	112414717	112416287	1p13.2
TC17001328.hg.4	5.12e-05	up	2.77617	7.41832	7.50683	7.59657	8.0007	7.57706	8.53208	9.21525	9.50506	9.04136	9.1712	BLMH	bleomycin hydrolase	ENST00000261714//ENST00000394819	642	---	---	Coding	---	AK301948	uc002hez.2//uc010wbn.2	NM_000386	chr17	-	30248195	30292166	17q11.2
TC04000744.hg.4	0.000514	up	2.77175	4.93587	4.65176	5.4074	5.35322	5.23587	6.23635	6.23238	6.37019	6.69222	7.40699	DCLK2	doublecortin-like kinase 2	ENST00000507694//ENST00000506325//ENST00000302176//ENST00000296550	166614	OTTHUMT00000364952//OTTHUMT00000364953//OTTHUMT00000364954//OTTHUMT00000364956//OTTHUMT00000364955	---	Coding	---	---	uc003ilp.4//uc003ilo.4//uc003ilm.4	NM_001040261//NM_001040260//NR_036614	chr4	+	150078274	150257457	4q31.3
TC09000550.hg.4	0.00467304	up	2.76929	7.65108	6.48428	6.62355	6.23172	7.2725	9.32929	7.9683	8.09318	7.79453	8.42541	PALM2//AKAP2//PALM2-AKAP2	A kinase (PRKA) anchor protein 2//paralemmin 2//PALM2-AKAP2 readthrough transcript//PALM2-AKAP2 readthrough	ENST00000259318//ENST00000510514//ENST00000555236//ENST00000302798//ENST00000448454//ENST00000374530//ENST00000374531//ENST00000482335//ENST00000314527//ENST00000483909//ENST00000374525//ENST00000434623	114299//445815//11217	OTTHUMT00000053608//OTTHUMT00000053610//OTTHUMT00000356275//OTTHUMT00000356277//OTTHUMT00000356276//OTTHUMT00000053609//OTTHUMT00000053607//OTTHUMT00000346067//OTTHUMT00000053605//OTTHUMT00000356273//OTTHUMT00000053606//OTTHUMT00000053604//OTTHUMT00000356274//OTTHUMT00000053603//OTTHUMT00000053613//OTTHUMT00000356278	---	Coding	---	BX649126//AK308388//AJ312217//AK000306	uc004ben.3//uc004bel.1//uc011lwi.2//uc010mtw.1//uc004bej.4//uc004beh.4//uc004bei.2//uc004bek.4//uc004beg.3//uc004bem.3//uc011lwj.2	NM_001198656//NM_053016//NM_001037293//NM_001004065//NM_007203//NM_001136562//NM_147150	chr9	+	109640788	110172512	9q31.3
TC07001605.hg.4	0.0480032	up	2.76889	7.42509	4.76319	7.23177	5.98236	6.44689	8.82361	6.93438	8.80266	7.1117	7.52349	SAMD9	sterile alpha motif domain containing 9	ENST00000379958	54809	OTTHUMT00000341761//OTTHUMT00000341762	---	Coding	---	---	uc003umg.3//uc003umf.3	NM_001193307//NM_017654	chr7	-	93099513	93118023	7q21.2
TC12000572.hg.4	0.0102729	up	2.76888	6.26356	5.75123	5.84875	5.03617	5.83312	8.59773	6.7015	7.58579	6.66901	6.52532	RASSF3	Ras association (RalGDS/AF-6) domain family member 3	ENST00000336061//ENST00000541539//ENST00000540088//ENST00000542104	283349	---	---	Coding	---	BC100952	uc001ssd.3//uc009zqn.3//uc001sse.3	NR_040718//NM_178169	chr12	+	64610513	64697567	12q14.2
TC13000701.hg.4	0.0346486	up	2.76473	5.41984	4.5983	3.47713	3.71162	5.08278	4.82813	6.12471	7.0018	5.00056	6.67015	DIAPH3	diaphanous-related formin 3//diaphanous homolog 3 (Drosophila)	ENST00000400327//ENST00000465066//ENST00000400320//ENST00000267214//ENST00000453990//ENST00000377908//ENST00000400324//ENST00000267215//ENST00000413168//ENST00000400330//ENST00000400329//ENST00000400319	81624	OTTHUMT00000045167//OTTHUMT00000280485//OTTHUMT00000280486//OTTHUMT00000045166//OTTHUMT00000280484//OTTHUMT00000280483//OTTHUMT00000280487//OTTHUMT00000045169	---	Coding	---	AB244756//AL137718//BC041395//AB244758//AB244757	uc001vhu.3	NM_030932//NM_001042517	chr13	-	59665583	60163985	13q21.2
TC11001089.hg.4	0.00590501	up	2.76136	6.29383	5.26574	5.18904	4.81495	5.68987	7.9716	6.46394	7.22783	6.44024	6.47674	CBL	Cbl proto-oncogene, E3 ubiquitin protein ligase	ENST00000264033	867	---	---	Coding	---	---	---	NM_005188	chr11	+	119206042	119308149	11q23.3
TC01003421.hg.4	0.00183824	up	2.75972	5.30753	4.67072	4.99326	5.25733	4.67493	6.27216	5.8396	7.51691	6.07812	6.51959	ADAMTS4	ADAM metallopeptidase with thrombospondin type 1 motif, 4	ENST00000367996//ENST00000478394//ENST00000367995	9507	OTTHUMT00000083068//OTTHUMT00000083067//OTTHUMT00000083066	---	Coding	---	BC030812	uc001fyt.4//uc001fyu.2	NM_005099	chr1	-	161189748	161199056	1q21-q23
TC04000526.hg.4	2.91e-06	up	2.75914	6.10231	6.72801	6.24962	6.11194	6.50946	7.68386	7.91154	7.79033	7.81086	7.82584	NFKB1	nuclear factor of kappa light polypeptide gene enhancer in B-cells 1	ENST00000510638//ENST00000505458//ENST00000394820//ENST00000226574	4790	OTTHUMT00000363679//OTTHUMT00000363682//OTTHUMT00000253802//OTTHUMT00000363680//OTTHUMT00000363677//OTTHUMT00000363678//OTTHUMT00000253801//OTTHUMT00000363411//OTTHUMT00000363413//OTTHUMT00000363412//OTTHUMT00000363681	---	Coding	---	AK122850	uc011ceq.2//uc011cep.2//uc011cer.2	NM_003998//NM_001165412	chr4	+	102501329	102617302	4q24
TC06001132.hg.4	0.000778	up	2.75511	10.1495	9.23586	9.07358	8.78466	8.97726	10.7094	10.7691	10.823	11.0555	10.1744	TULP4	tubby like protein 4	ENST00000367094//ENST00000367097	56995	OTTHUMT00000042870//OTTHUMT00000042869	---	Coding	---	AK304056	uc011efo.2//uc003qrf.3//uc003qrg.3	NM_020245//NM_001007466	chr6	+	158312660	158511828	6q25-q26
TC01003662.hg.4	0.002176	up	2.75282	4.13064	4.07708	4.53499	4.45199	4.87539	5.12852	6.07557	6.2757	5.2486	6.64624	ASPM	asp (abnormal spindle) homolog, microcephaly associated (Drosophila)	ENST00000294732//ENST00000367408//ENST00000367406//ENST00000367409	259266	OTTHUMT00000088257//OTTHUMT00000088256	---	Coding	---	AY971957	uc001gtw.4//uc001gtu.3//uc001gtv.3	NM_018136//NM_001206846	chr1	-	197084127	197146694	1q31
TC06001548.hg.4	0.00233833	up	2.74925	9.38317	8.61567	8.47706	8.05222	8.84501	10.2499	9.61914	11.0167	10.0908	9.69187	NEU1	sialidase 1 (lysosomal sialidase)	ENST00000375631	4758	OTTHUMT00000268458//OTTHUMT00000076616//OTTHUMT00000268460//OTTHUMT00000268461	---	Coding	---	---	uc003nxq.4	NM_000434	chr6	-	31857659	31862932	6p21.3
TC07002047.hg.4	0.00118885	up	2.74905	4.32795	4.63364	5.5094	4.18653	4.48392	5.6748	6.73687	6.21975	5.83171	5.97294	XRCC2	X-ray repair complementing defective repair in Chinese hamster cells 2	ENST00000495707//ENST00000359321	7516	OTTHUMT00000322784//OTTHUMT00000322783	---	Coding	---	---	uc003wld.3	NM_005431	chr7	-	152644779	152676165	7q36.1
TC02000260.hg.4	0.0191475	up	2.74835	9.30805	9.9586	10.3792	9.63297	9.71787	12.8519	10.8459	10.7137	10.1887	11.6893	EML4	echinoderm microtubule associated protein like 4	ENST00000401738//ENST00000453191//ENST00000482660//ENST00000318522//ENST00000402711	27436	OTTHUMT00000325806//OTTHUMT00000327069//OTTHUMT00000325773//OTTHUMT00000325812//OTTHUMT00000325809//OTTHUMT00000325808//OTTHUMT00000325813//OTTHUMT00000250463	---	Coding	---	AK295778//AL832392//BC067777//BX647731	uc002rsh.4//uc010fap.3//uc010faq.3//uc002rsi.3//uc002rsj.3//uc010ynv.2	NM_019063//NM_001145076	chr2	+	42169350	42332548	2p21
TC03002008.hg.4	0.000166	up	2.74476	12.4704	12.0792	11.8981	12.0134	11.9448	14.1811	13.2379	13.7169	13.4865	13.067	NCEH1	neutral cholesterol ester hydrolase 1	ENST00000543711//ENST00000273512//ENST00000538775//ENST00000475381	57552	OTTHUMT00000346480//OTTHUMT00000346482//OTTHUMT00000346479//OTTHUMT00000346367	---	Coding	---	---	uc003fig.3//uc011bpw.2//uc011bpy.2//uc011bpx.2	NM_001146278//NM_001146277//NM_020792//NM_001146276	chr3	-	172630249	172711218	3q26.31
TC02002539.hg.4	0.00562435	up	2.74328	8.88497	6.92825	7.79436	7.90231	6.83459	9.1295	9.32969	9.2468	9.19258	8.72544	GPR155	G protein-coupled receptor 155	ENST00000510236//ENST00000392551//ENST00000459996//ENST00000295500//ENST00000392552	151556	OTTHUMT00000255456//OTTHUMT00000334121//OTTHUMT00000255455//OTTHUMT00000255457//OTTHUMT00000334122	---	Coding	---	BC036681//BC035037	---	NM_152529//NM_001033045	chr2	-	174431647	174487094	2q31.1
TC11001396.hg.4	0.000268	up	2.73941	5.23993	5.71189	5.71967	5.44897	5.54186	6.50005	6.79659	7.08831	6.77198	7.77473	SCUBE2	signal peptide, CUB domain, EGF-like 2	ENST00000520467//ENST00000457346//ENST00000450649//ENST00000309263//ENST00000534295	57758	OTTHUMT00000376179//OTTHUMT00000376181//OTTHUMT00000376184//OTTHUMT00000376183//OTTHUMT00000376182//OTTHUMT00000376180	---	Coding	---	AK092553	uc001mhj.2//uc001mhi.2//uc021qdk.1	NM_020974//NM_001170690	chr11	-	9019500	9138114	11p15.3
TC11001169.hg.4	0.000373	up	2.73882	8.30674	7.32388	7.67856	7.25653	7.72731	9.00622	8.98904	9.72114	8.75289	9.0915	FAM118B	family with sequence similarity 118, member B	ENST00000360194//ENST00000529731//ENST00000525728//ENST00000533050	79607	---	---	Coding	---	AK315615	uc009zca.3//uc001qdf.3	NM_024556	chr11	+	126211414	126262986	11q24.2
TC03000781.hg.4	0.0035225	up	2.73241	10.5525	9.35935	9.10178	8.78959	9.39671	11.0105	10.8632	10.8777	10.2489	11.4504	C3orf58	chromosome 3 open reading frame 58	ENST00000441925//ENST00000495414//ENST00000493396//ENST00000315691	205428	OTTHUMT00000355040//OTTHUMT00000355038//OTTHUMT00000355043//OTTHUMT00000355048//OTTHUMT00000355039//OTTHUMT00000355041//OTTHUMT00000355042	---	Coding	---	---	uc003evo.3//uc011bnl.2	NM_173552//NM_001134470	chr3	+	143971798	144048719	3q24
TC17000086.hg.4	0.00525188	up	2.7302	7.07096	6.47017	6.39339	7.2139	6.60524	7.12406	8.44332	9.18906	7.83918	8.40308	ELP5	elongator acetyltransferase complex subunit 5	ENST00000396628//ENST00000354429//ENST00000356683//ENST00000396627	23587	---	---	Coding	---	AF070658//AK289940	uc002gfj.3//uc002gfi.1//uc002gfg.1//uc002gfk.1//uc002gfh.1//uc010cmb.3	NM_203415//NM_203413//NM_015362//NM_203414	chr17	+	7252053	7259940	17p13.1
TC18000006.hg.4	0.00843754	up	2.72997	8.83503	7.89074	7.84764	7.60408	8.57328	8.70213	10.315	9.80394	8.87236	10.3018	TYMS	thymidylate synthetase	ENST00000323274//ENST00000323250//ENST00000323224	7298	OTTHUMT00000254316	---	Coding	---	AB077207//AB077208	uc010dka.1//uc010dkc.1//uc010dkb.1	NM_001071	chr18	+	657604	673578	18p11.32
TC19000665.hg.4	0.00519928	up	2.72965	10.4925	9.07992	9.66847	8.98921	10.1784	11.1548	10.6175	11.9695	11.2042	10.706	CALM2//CALM1//CALM3	calmodulin 3 (phosphorylase kinase, delta)//calmodulin 1 (phosphorylase kinase, delta)//calmodulin 2 (phosphorylase kinase, delta)	ENST00000291295//ENST00000477244//ENST00000391918	805//801//808	OTTHUMT00000257485//OTTHUMT00000257486//OTTHUMT00000257483//OTTHUMT00000257484//OTTHUMT00000257487	---	Coding	---	AK310762//AK295927	uc002pew.3//uc010ekp.3//uc010xyc.2	NM_005184	chr19	+	46601150	46610782	2p21//19q13.2-q13.3//14q32.11
TC16001314.hg.4	0.00226729	up	2.72819	5.93777	5.58653	5.56463	5.62172	6.26963	8.12658	6.73098	7.5174	6.44097	7.40406	COTL1	coactosin-like F-actin binding protein 1//coactosin-like 1 (Dictyostelium)	ENST00000262428	23406	OTTHUMT00000269075	---	Coding	---	---	uc002fid.3	NM_021149	chr16	-	84565594	84618077	16q24.1
TC12001937.hg.4	0.00251088	up	2.72689	6.31607	6.3018	5.90685	5.28987	6.22572	6.88551	6.83296	7.75908	7.52503	8.27402	TMEM119	transmembrane protein 119	ENST00000392806//ENST00000433191	338773	---	---	Coding	---	---	uc001tng.3	NM_181724	chr12	-	108589846	108598124	12q23.3
TC11001746.hg.4	0.000127	up	2.72581	12.3647	12.2849	12.0116	11.6613	12.4167	13.5968	13.8618	14.0169	13.2825	13.2145	MTCH2	mitochondrial carrier 2	ENST00000302503//ENST00000542981//ENST00000534074	23788	---	---	Coding	---	AK295218	uc010rho.2//uc010rhp.2	NM_014342	chr11	-	47617306	47642654	11p11.2
TC17000042.hg.4	0.028651	up	2.72307	3.76958	3.60418	4.19626	3.4611	3.84898	6.84959	4.95191	4.4091	3.9367	5.95898	SPNS2	spinster homolog 2 (Drosophila)	ENST00000329078	124976	---	---	Coding	---	BC065221	uc002fxy.2//uc002fxx.2	NM_001124758	chr17	+	4498834	4539933	17p13.2
TC05001556.hg.4	0.000284	up	2.72062	5.81458	4.97771	5.30184	5.01908	5.30079	7.10174	6.71306	6.45955	7.15505	6.20431	VCAN-AS1	novel transcript//VCAN antisense RNA 1	ENST00000513899	---	OTTHUMT00000369639	---	Coding	---	---	---	---	chr5	-	83541477	83581320	---
TC06000176.hg.4	0.00899847	up	2.71916	7.37658	7.08884	7.98129	7.93411	8.18574	10.4391	8.70798	9.47106	8.36394	8.80028	HIST1H2BH	histone cluster 1, H2bh	ENST00000356350	8345	OTTHUMT00000040110	---	Coding	---	---	uc003nhh.3	NM_003524	chr6	+	26251651	26252075	6p21.3
TC02000403.hg.4	0.0124617	up	2.7188	18.115	17.1713	17.2491	17.0862	18.3698	17.798	19.0707	19.765	19.7485	18.824	ANTXR1	anthrax toxin receptor 1	ENST00000303714//ENST00000409349//ENST00000409829	84168	OTTHUMT00000251770//OTTHUMT00000327259//OTTHUMT00000327263//OTTHUMT00000327260//OTTHUMT00000327262//OTTHUMT00000327258//OTTHUMT00000327211	---	Coding	---	AK001463	uc002sfe.3//uc002sfg.3//uc002sff.3//uc002sfd.2	NM_018153//NM_032208//NM_053034	chr2	+	69013144	69249327	2p13.1
TC13000663.hg.4	0.000909	up	2.71571	11.1027	10.4098	10.0924	9.79741	10.8216	11.5254	12.2505	12.2229	11.5882	11.8435	KPNA3	karyopherin alpha 3 (importin alpha 4)	ENST00000261667	3839	OTTHUMT00000044939//OTTHUMT00000044940	---	Coding	---	---	uc001vdj.2	NM_002267	chr13	-	49699307	49792921	13q14.3
TC05001189.hg.4	0.00989854	up	2.71559	9.08484	8.19793	9.00424	8.74975	9.26386	10.9861	9.83612	11.4635	9.61185	9.60941	FTH1P3	ferritin, heavy polypeptide 1 pseudogene 3	ENST00000401830	2498	---	---	Coding	---	---	---	---	chr5	-	17353695	17354624	2p23.3
TC11000721.hg.4	0.000803	up	2.71347	9.51318	8.47343	8.74643	9.51075	8.57805	9.8176	10.6194	10.6812	10.5331	10.3713	ANO1	anoctamin 1, calcium activated chloride channel	ENST00000538023//ENST00000539321//ENST00000525494//ENST00000530676//ENST00000546327//ENST00000316296//ENST00000531349//ENST00000355303//ENST00000398543	55107	---	---	Coding	---	AK303971//BC027590//AK097619	uc001opk.1//uc010rql.1//uc001opl.2//uc001opj.3//uc010rqk.2	NR_030691//NM_018043	chr11	+	70078302	70189546	11q13.3
TC15000580.hg.4	0.00106073	up	2.70232	5.28102	5.38925	5.40102	4.3129	5.47406	6.86349	6.43843	7.1851	6.10584	6.43637	LACTB	lactamase, beta	ENST00000413507//ENST00000261893	114294	OTTHUMT00000256224	---	Coding	---	---	uc002alv.3//uc002alw.3	NM_032857//NM_171846	chr15	+	63121800	63142061	15q22.1
TC0X000393.hg.4	0.000961	up	2.6997	4.72806	4.41132	5.1573	4.32322	4.50003	6.06972	5.33192	6.61007	6.52622	5.74601	NHSL2	NHS-like 2	ENST00000535692//ENST00000373677//ENST00000540800//ENST00000510661	340527	OTTHUMT00000057170//OTTHUMT00000359897	---	Coding	---	BC033261//BC136756	uc010nli.2//uc004eak.1//uc011mqa.2	NM_001013627	chrX	+	71911088	72143574	Xq13.1
TC06002079.hg.4	0.0265969	up	2.69792	5.48925	4.21061	4.06721	3.4828	3.53969	5.93117	6.46329	4.21624	5.37163	5.96648	RP11-735G4.1	novel transcript	---	---	OTTHUMT00000042070	---	Coding	---	---	---	---	chr6	-	125370211	125374324	---
TC03001717.hg.4	0.036059	up	2.69568	8.77462	7.54657	8.14978	8.17997	8.86173	8.21531	9.62014	10.7982	10.9415	9.0908	ITGB5	integrin, beta 5	ENST00000488466//ENST00000296181	3693	OTTHUMT00000355288//OTTHUMT00000356214//OTTHUMT00000356236//OTTHUMT00000355286//OTTHUMT00000356238//OTTHUMT00000356239//OTTHUMT00000356213//OTTHUMT00000355287//OTTHUMT00000356240//OTTHUMT00000356237	---	Coding	---	AK309551	uc010hrx.3//uc003eho.3	NM_002213	chr3	-	124761948	124887827	3q21.2
TC02002478.hg.4	0.03386	up	2.69468	5.73394	5.88912	6.93835	5.74797	7.27457	6.32175	8.60968	8.68432	7.1195	7.99927	DPP4	dipeptidyl-peptidase 4	ENST00000360534//ENST00000491591	1803	OTTHUMT00000332721//OTTHUMT00000332724//OTTHUMT00000332716//OTTHUMT00000255079//OTTHUMT00000332717//OTTHUMT00000332718//OTTHUMT00000332719//OTTHUMT00000332715//OTTHUMT00000332723//OTTHUMT00000332720	---	Coding	---	AY429532//AK314798//AY429533	uc002uca.1//uc010fpb.3//uc002ubz.3//uc002ucb.1	NM_001935	chr2	-	161992241	162074542	2q24.3
TC08000980.hg.4	0.00907173	up	2.69459	12.1718	12.824	12.5686	12.1245	12.5355	14.2758	13.4325	15.0432	13.9419	12.6815	CTSB	cathepsin B	ENST00000533455//ENST00000353047//ENST00000434271//ENST00000531089//ENST00000534510//ENST00000530640//ENST00000541328//ENST00000345125//ENST00000540571//ENST00000525076//ENST00000415599//ENST00000453527	1508	OTTHUMT00000207586	---	Coding	---	BX648239//BX647765//AK097384//AK297687	uc003wup.3//uc003wuo.3//uc003wul.3//uc003wuq.3//uc003wuu.3//uc010lsc.3//uc011kxl.2//uc003wun.3//uc003wum.3	NM_147781//NM_147782//NM_147783//NM_001908//NM_147780	chr8	-	11842524	11868229	8p22
[truncated: 542 more rows]

## Sheet: OA VS N _Coding_down
Probe Set ID	p ([OA] Vs [N])	Regulation ([OA] Vs [N])	FC ([OA] Vs [N])	[N2](normalized)	[N3](normalized)	[N4](normalized)	[N5](normalized)	[N6](normalized)	[OA1](normalized)	[OA10](normalized)	[OA15](normalized)	[OA17](normalized)	[OA9](normalized)	GeneSymbol	Description	EnsemblID	EntrezGeneID	HAVANAID	lncipediaID	locus type	NonCodeID	OtherDatabaseID	UCSCID	RefSeqID	Chr	strand	start	stop	Cytoband
[truncated: 625 more rows]
