# Supplementary material for: lnc-SAMD14-4 can regulate expression of the COL1A1 and COL1A2 in human chondrocytes
Source: PeerJ. 2019 Sep 2;7:e7491. doi: 10.7717/peerj.7491 (PMC6727836; doi:10.7717/peerj.7491)
Supplement: Table S5 [file peerj-07-7491-s011.xlsx]

## Sheet: Supplementary Table 4
Term_ID	Term_description	Term_url	ListHit	ListTotal	PopHit	PopTotal	FoldEnrichment	Genes	GeneSymbols	P_value	"-log10(pvalue)"	FDR_bh
GO:0030198	extracellular matrix organization	http://amigo.geneontology.org/amigo/term/GO:0030198	75	1140	308	16473	3.69604	4318;3684;1282;5339;4323;255631;169611;83716;6678;4325;5175;64175;3371;1306;5351;4313;4015;1756;1289;1513;81578;11117;9509;323;1278;9507;1297;649;7092;3685;1280;4327;4052;1303;58494;4684;960;5054;871;1284;4811;3339;8754;1277;1293;375790;22795;4038;22801;1291;30008;3915;7177;1462;2200;10516;87;79709;3688;1520;1508;284217;3679;3791;3693;7373;1292;10631;1305;4322;3912;3690;151887;4016;3910	MMP9;ITGAM;COL4A1;PLEC;MMP14;COL24A1;OLFML2A;CRISPLD2;SPARC;MMP16;PECAM1;P3H1;TNC;COL15A1;PLOD1;MMP2;LOX;DMD;COL5A1;CTSK;COL21A1;EMILIN1;ADAMTS2;APBB2;COL1A2;ADAMTS4;COL9A1;BMP1;TLL1;ITGAV;COL2A1;MMP19;LTBP1;COL12A1;JAM2;NCAM1;CD44;SERPINE1;SERPINH1;COL4A2;NID1;HSPG2;ADAM9;COL1A1;COL6A3;AGRN;NID2;LRP4;ITGA11;COL6A1;EFEMP2;LAMC1;TPSAB1;VCAN;FBN1;FBLN5;ACTN1;COLGALT1;ITGB1;CTSS;CTSB;LAMA1;ITGA7;KDR…	2.93e-18	17.5325	8.39e-15
GO:0007411	axon guidance	http://amigo.geneontology.org/amigo/term/GO:0007411	81	1140	374	16473	3.29243	10154;1742;10678;4637;4318;1282;2885;1002;2042;5880;7903;4627;6714;54209;23114;775;10092;5594;5362;6586;161;8609;8013;4313;4893;1289;9353;6387;9369;9037;323;1297;8482;3685;2534;1280;10486;1020;7305;8829;4684;1284;7430;4629;3984;22885;4628;983;10627;387;1947;1293;375790;1291;57522;3915;1072;10512;55740;4651;3688;80031;284217;2131;391;57556;25;1292;8828;10487;998;1759;3912;5788;27;3690;6711;5058;96…	PLXNC1;DLG4;B3GNT2;MYL6;MMP9;COL4A1;GRB2;CDH4;EPHA3;RAC2;ST8SIA4;MYH9;SRC;TREM2;NFASC;CACNA1C;ARPC5;MAPK1;PLXNA2;SLIT3;AP2A2;KLF7;NR4A3;MMP2;NRAS;COL5A1;SLIT2;CXCL12;NRXN3;SEMA5A;APBB2;COL9A1;SEMA7A;ITGAV;FYN;COL2A1;CAP2;CDK5;TYROBP;NRP1;NCAM1;COL4A2;EZR;MYH11;LIMK1;ABLIM3;MYH10;CDK1;MYL12A;RHOA;EFNB1;COL6A3;AGRN;COL6A1;SRGAP1;LAMC1;CFL1;SEMA3C;ENAH;MYO10;ITGB1;SEMA6D;LAMA1;EXT1;RHOG;SEMA6A;ABL1;…	4.74e-17	16.324	6.78e-14
GO:0001525	angiogenesis	http://amigo.geneontology.org/amigo/term/GO:0001525	54	1140	217	16473	3.72493	3091;22846;5728;4323;83478;4627;641700;7046;51330;302;1306;91010;4313;7127;1545;9369;3685;5787;3516;4327;58504;2191;8829;6347;94;54922;1893;5054;7070;1284;3339;3162;7424;51752;6303;10268;3725;290;10203;54538;3606;5328;3791;285;9289;2255;8828;5294;7423;57125;51129;2004;23462;1901	HIF1A;VASH1;PTEN;MMP14;ARHGAP24;MYH9;ECSCR;TGFBR1;TNFRSF12A;ANXA2;COL15A1;FMNL3;MMP2;TNFAIP2;CYP1B1;NRXN3;ITGAV;PTPRB;RBPJ;MMP19;ARHGAP22;FAP;NRP1;CCL2;ACVRL1;RASIP1;ECM1;SERPINE1;THY1;COL4A2;HSPG2;HMOX1;VEGFC;ERAP1;SAT1;RAMP3;JUN;ANPEP;CALCRL;ROBO4;IL18;PLAU;KDR;ANGPT2;ADGRG1;FGF10;NRP2;PIK3CG;VEGFB;PLXDC1;ANGPTL4;ELK3;HEY1;S1PR1	8.16e-14	13.0885	7.78e-11
GO:0022617	extracellular matrix disassembly	http://amigo.geneontology.org/amigo/term/GO:0022617	38	1140	119	16473	4.73892	2022;4318;1282;4323;4325;1306;4313;1289;1513;285590;822;1278;9507;1297;649;7092;1280;4327;3936;1303;960;1284;4811;3339;8754;1277;1293;1291;3915;7177;2200;1520;1508;7373;1292;1305;4322;3912	ENG;MMP9;COL4A1;MMP14;MMP16;COL15A1;MMP2;COL5A1;CTSK;SH3PXD2B;CAPG;COL1A2;ADAMTS4;COL9A1;BMP1;TLL1;COL2A1;MMP19;LCP1;COL12A1;CD44;COL4A2;NID1;HSPG2;ADAM9;COL1A1;COL6A3;COL6A1;LAMC1;TPSAB1;FBN1;CTSS;CTSB;COL14A1;COL6A2;COL13A1;MMP13;LAMB1	8.18e-13	12.0874	5.85e-10
GO:0007596	blood coagulation	http://amigo.geneontology.org/amigo/term/GO:0007596	82	1140	486	16473	2.54952	90952;81930;10672;3684;2885;409;2207;5880;6678;6714;5175;54331;5594;953;483;4893;5321;3937;9056;54518;2152;8140;1278;2983;3685;2534;30846;1020;57572;58494;960;5054;139818;948;5341;7424;965;284;1277;387;10019;2776;1072;7454;196527;7114;5547;9046;3920;87;2316;6546;5104;1130;2773;3688;5216;3479;5552;6404;391;5328;1606;25;285;8654;832;29127;10487;998;5294;5329;7423;3690;8832;6547;7414;5139;5327;10846…	ESAM;KIF18A;GNA13;ITGAM;GRB2;ARRB2;FCER1G;RAC2;SPARC;SRC;PECAM1;GNG2;MAPK1;ENTPD1;ATP1B3;NRAS;PLA2G4A;LCP2;SLC7A7;APBB1IP;F3;SLC7A5;COL1A2;GUCY1B3;ITGAV;FYN;EHD2;CDK5;DOCK6;JAM2;CD44;SERPINE1;DOCK11;CD36;PLEK;VEGFC;CD58;ANGPT1;COL1A1;RHOA;SH2B3;GNAQ;CFL1;WAS;ANO6;TMSB4X;PRCP;DOK2;LAMP2;ACTN1;FLNA;SLC8A1;SERPINA5;LYST;GNAI3;ITGB1;PFN1;IGF1;SRGN;SELPLG;RHOG;PLAU;DGKA;ABL1;ANGPT2;PDE5A;CAPZB;RACGAP1…	4.82e-12	11.3166	2.44e-09
GO:0007155	cell adhesion	http://amigo.geneontology.org/amigo/term/GO:0007155	75	1140	423	16473	2.67206	10154;2022;3684;50856;1002;2042;6695;58986;1499;5420;6714;5175;3371;953;9235;1306;10418;6376;8038;10457;7058;1000;1289;8839;11117;6387;2195;1545;9037;3685;1303;2191;6347;4684;23166;948;8754;4628;965;1947;1293;22795;22801;1291;3915;1004;1462;950;5796;1805;145864;79987;7791;284217;8496;6404;1230;9076;9289;1292;10631;8828;382;1009;7130;3912;3490;8406;3690;8840;7414;9638;1901;3910;976	PLXNC1;ENG;ITGAM;CLEC4A;CDH4;EPHA3;SPOCK1;TMEM8A;CTNNB1;PODXL;SRC;PECAM1;TNC;ENTPD1;IL32;COL15A1;SPON1;CX3CL1;ADAM12;GPNMB;THBS2;CDH2;COL5A1;WISP2;EMILIN1;CXCL12;FAT1;CYP1B1;SEMA5A;ITGAV;COL12A1;FAP;CCL2;NCAM1;STAB1;CD36;ADAM9;MYH10;CD58;EFNB1;COL6A3;NID2;ITGA11;COL6A1;LAMC1;CDH6;VCAN;SCARB2;PTPRK;DPT;HAPLN3;SVEP1;ZYX;LAMA1;PPFIBP1;SELPLG;CCR1;CLDN1;ADGRG1;COL6A2;POSTN;NRP2;ARF6;CDH11;TNFAIP6;LAM…	5.11e-12	11.2913	2.44e-09
GO:0030574	collagen catabolic process	http://amigo.geneontology.org/amigo/term/GO:0030574	26	1140	74	16473	5.17218	4318;1282;4323;4325;1306;4313;1289;1513;9509;1278;1297;1280;4327;1303;1284;8754;1277;9902;1293;1291;1520;1508;7373;1292;1305;4322	MMP9;COL4A1;MMP14;MMP16;COL15A1;MMP2;COL5A1;CTSK;ADAMTS2;COL1A2;COL9A1;COL2A1;MMP19;COL12A1;COL4A2;ADAM9;COL1A1;MRC2;COL6A3;COL6A1;CTSS;CTSB;COL14A1;COL6A2;COL13A1;MMP13	6.26e-10	9.20318	2.56e-07
GO:0030168	platelet activation	http://amigo.geneontology.org/amigo/term/GO:0030168	44	1140	213	16473	3.06467	10672;2885;409;2207;5880;6678;6714;5175;54331;5594;953;6376;5321;3937;54518;1278;2534;5054;5287;948;5341;7424;1277;387;2776;1072;7114;3920;87;2316;3569;2773;5912;5216;3479;5552;391;1606;10487;5294;7423;3690;7414;2770	GNA13;GRB2;ARRB2;FCER1G;RAC2;SPARC;SRC;PECAM1;GNG2;MAPK1;ENTPD1;CX3CL1;PLA2G4A;LCP2;APBB1IP;COL1A2;FYN;SERPINE1;PIK3C2B;CD36;PLEK;VEGFC;COL1A1;RHOA;GNAQ;CFL1;TMSB4X;LAMP2;ACTN1;FLNA;IL6;GNAI3;RAP2B;PFN1;IGF1;SRGN;RHOG;DGKA;CAP1;PIK3CG;VEGFB;ITGB3;VCL;GNAI1	2.69e-09	8.57099	9.6e-07
GO:0007264	small GTPase mediated signal transduction	http://amigo.geneontology.org/amigo/term/GO:0007264	71	1140	473	16473	2.24667	1742;392;81930;9459;4637;114793;2885;1063;5880;83478;4627;55839;1499;6714;10092;5594;93663;10395;91010;79822;9824;81624;4893;1794;25780;5877;1123;55920;7456;9732;7533;397;89846;1536;10124;58504;57572;10403;4689;57514;139818;4629;3162;3984;54622;4628;983;1894;387;153020;57522;7454;2316;79172;10123;3688;5347;30851;391;25;58477;29127;998;382;5501;6236;55619;10788;57405;5058;10398	DLG4;ARHGAP1;KIF18A;ARHGEF6;MYL6;FMNL2;GRB2;CENPF;RAC2;ARHGAP24;MYH9;CENPN;CTNNB1;SRC;ARPC5;MAPK1;ARHGAP18;DLC1;FMNL3;ARHGAP28;ARHGAP11A;DIAPH3;NRAS;DOCK2;RASGRP3;RABIF;CHN1;RCC2;WIPF1;DOCK4;YWHAH;ARHGDIB;FGD3;CYBB;ARL4A;ARHGAP22;DOCK6;NDC80;NCF4;ARHGAP31;DOCK11;MYH11;HMOX1;LIMK1;ARL15;MYH10;CDK1;ECT2;RHOA;RASGEF1B;SRGAP1;WAS;FLNA;CENPO;ARL4C;ITGB1;PLK1;TAX1BP3;RHOG;ABL1;SRPRB;RACGAP1;CDC42;ARF6;…	1.12e-08	7.94901	3.57e-06
GO:0006954	inflammatory response	http://amigo.geneontology.org/amigo/term/GO:0006954	56	1140	333	16473	2.50391	4064;6357;58484;114548;56925;8460;7128;4790;6352;2687;199;50507;1536;8482;7100;5806;6347;1893;23166;6335;4671;5287;3965;7132;5027;658;3428;23643;1436;3656;2353;3553;5724;719;2350;54899;3569;8876;3606;9450;4086;728;1903;4615;1230;1435;27190;8111;7130;5294;6556;623;7852;3487;51311;976	CD180;CCL13;NLRC4;NLRP3;LXN;TPST1;TNFAIP3;NFKB1;CCL5;GGT5;AIF1;NOX4;CYBB;SEMA7A;TLR5;PTX3;CCL2;ECM1;STAB1;SCN9A;NAIP;PIK3C2B;LGALS9;TNFRSF1A;P2RX7;BMPR1B;IFI16;LY96;CSF1R;IRAK2;FOS;IL1B;PTAFR;C3AR1;FOLR2;PXK;IL6;VNN1;IL18;LY86;SMAD1;C5AR1;S1PR3;MYD88;CCR1;CSF1;IL17B;GPR68;TNFAIP6;PIK3CG;SLC11A1;BDKRB1;CXCR4;IGFBP4;TLR8;ADGRE5	1.39e-08	7.85564	3.99e-06
GO:0050900	leukocyte migration	http://amigo.geneontology.org/amigo/term/GO:0050900	28	1140	114	16473	3.61331	90952;4318;3684;2885;2207;4627;5420;6714;5175;483;4893;9056;8140;1278;3685;2534;58494;960;965;284;1277;947;9046;3688;6404;285;3690;8832	ESAM;MMP9;ITGAM;GRB2;FCER1G;MYH9;PODXL;SRC;PECAM1;ATP1B3;NRAS;SLC7A7;SLC7A5;COL1A2;ITGAV;FYN;JAM2;CD44;CD58;ANGPT1;COL1A1;CD34;DOK2;ITGB1;SELPLG;ANGPT2;ITGB3;CD84	1.01e-07	6.99705	2.62e-05
GO:0001501	skeletal system development	http://amigo.geneontology.org/amigo/term/GO:0001501	31	1140	138	16473	3.3088	4318;10220;7046;1240;6474;6926;285590;1278;9507;649;7092;1280;7123;656;1303;1277;658;2776;55636;1462;2200;145864;249;5745;2131;3479;10631;1009;7421;9770;3487	MMP9;GDF11;TGFBR1;CMKLR1;SHOX2;TBX3;SH3PXD2B;COL1A2;ADAMTS4;BMP1;TLL1;COL2A1;CLEC3B;BMP8B;COL12A1;COL1A1;BMPR1B;GNAQ;CHD7;VCAN;FBN1;HAPLN3;ALPL;PTH1R;EXT1;IGF1;POSTN;CDH11;VDR;RASSF2;IGFBP4	1.2e-07	6.92154	2.86e-05
GO:0016477	cell migration	http://amigo.geneontology.org/amigo/term/GO:0016477	34	1140	172	16473	2.91346	2022;5728;2042;5420;10092;10736;91010;1000;1289;2195;81792;3685;2534;5159;3936;7126;84687;2530;30011;983;57522;3915;5796;79834;3688;3679;25;57124;27;3690;5058;623;9844;1901	ENG;PTEN;EPHA3;PODXL;ARPC5;SIX2;FMNL3;CDH2;COL5A1;FAT1;ADAMTS12;ITGAV;FYN;PDGFRB;LCP1;TNFAIP1;PPP1R9B;FUT8;SH3KBP1;CDK1;SRGAP1;LAMC1;PTPRK;PEAK1;ITGB1;ITGA7;ABL1;CD248;ABL2;ITGB3;PAK1;BDKRB1;ELMO1;S1PR1	4.14e-07	6.38283	9.11e-05
GO:0007160	cell-matrix adhesion	http://amigo.geneontology.org/amigo/term/GO:0007160	23	1140	88	16473	3.83388	1499;10894;81792;7059;3685;1020;960;4811;8754;22795;22801;10516;3611;3688;7791;3679;3693;1305;54749;10018;3690;7414;10979	CTNNB1;LYVE1;ADAMTS12;THBS3;ITGAV;CDK5;CD44;NID1;ADAM9;NID2;ITGA11;FBLN5;ILK;ITGB1;ZYX;ITGA7;ITGB5;COL13A1;EPDR1;BCL2L11;ITGB3;VCL;FERMT2	5.47e-07	6.26195	0.000111761
GO:0030199	collagen fibril organization	http://amigo.geneontology.org/amigo/term/GO:0030199	15	1140	39	16473	5.61846	7046;64175;302;4015;1289;9509;1545;1278;1280;1303;871;1277;1805;6423;7373	TGFBR1;P3H1;ANXA2;LOX;COL5A1;ADAMTS2;CYP1B1;COL1A2;COL2A1;COL12A1;SERPINH1;COL1A1;DPT;SFRP2;COL14A1	1.06e-06	5.97656	0.000191234
GO:0070374	positive regulation of ERK1 and ERK2 cascade	http://amigo.geneontology.org/amigo/term/GO:0070374	31	1140	155	16473	2.94283	5728;409;6357;6714;54209;7099;6376;6352;50507;1880;8482;5159;8829;6347;65009;960;3965;284;1436;972;3553;817;3569;728;3791;25;1230;152007;2255;7423;27	PTEN;ARRB2;CCL13;SRC;TREM2;TLR4;CX3CL1;CCL5;NOX4;GPR183;SEMA7A;PDGFRB;NRP1;CCL2;NDRG4;CD44;LGALS9;ANGPT1;CSF1R;CD74;IL1B;CAMK2D;IL6;C5AR1;KDR;ABL1;CCR1;GLIPR2;FGF10;VEGFB;ABL2	1.07e-06	5.97068	0.000191234
GO:0045766	positive regulation of angiogenesis	http://amigo.geneontology.org/amigo/term/GO:0045766	24	1140	102	16473	3.45161	3091;6376;2152;1545;6352;9037;10911;94;1893;5054;3162;7424;51752;3553;5740;947;719;7291;6423;5228;728;3791;285;51129	HIF1A;CX3CL1;F3;CYP1B1;CCL5;SEMA5A;UTS2;ACVRL1;ECM1;SERPINE1;HMOX1;VEGFC;ERAP1;IL1B;PTGIS;CD34;C3AR1;TWIST1;SFRP2;PGF;C5AR1;KDR;ANGPT2;ANGPTL4	1.56e-06	5.80765	0.000261977
GO:0007229	integrin-mediated signaling pathway	http://amigo.geneontology.org/amigo/term/GO:0007229	21	1140	81	16473	3.79784	3684;2207;4627;6714;55920;83605;8482;3685;7305;9510;2530;5341;8754;22801;3611;3688;7791;3679;3693;3690;10979	ITGAM;FCER1G;MYH9;SRC;RCC2;CCM2;SEMA7A;ITGAV;TYROBP;ADAMTS1;FUT8;PLEK;ADAM9;ITGA11;ILK;ITGB1;ZYX;ITGA7;ITGB5;ITGB3;FERMT2	1.88e-06	5.72568	0.000298823
GO:0042493	response to drug	http://amigo.geneontology.org/amigo/term/GO:0042493	47	1140	307	16473	2.26434	5728;3956;1063;1499;1026;4015;6507;2775;3939;2170;6352;120;7298;595;4363;5764;2534;642;1848;898;10911;2180;5027;7424;1277;3071;2353;10512;2354;847;942;3725;6546;4646;3569;1130;6423;5228;4257;4609;8321;581;4322;1471;7423;5139;6422	PTEN;LGALS1;CENPF;CTNNB1;CDKN1A;LOX;SLC1A3;GNAO1;LDHA;FABP3;CCL5;ADD3;TYMS;CCND1;ABCC1;PTN;FYN;BLMH;DUSP6;CCNE1;UTS2;ACSL1;P2RX7;VEGFC;COL1A1;NCKAP1L;FOS;SEMA3C;FOSB;CAT;CD86;JUN;SLC8A1;MYO6;IL6;LYST;SFRP2;PGF;MGST1;MYC;FZD1;BAX;MMP13;CST3;VEGFB;PDE3A;SFRP1	2.13e-06	5.67145	0.000320749
GO:0007165	signal transduction	http://amigo.geneontology.org/amigo/term/GO:0007165	108	1140	974	16473	1.66529	1742;3091;55697;10672;1381;3956;5880;6695;6678;6357;10871;6714;5175;7046;26207;5594;4828;115677;1306;30811;10060;2896;8404;114548;6398;2697;54518;355;2123;8839;6387;10894;3575;9369;57584;283349;2256;5159;10486;3459;2791;963;7305;8829;6347;442213;94;54922;1893;65009;11197;3965;84168;7424;3984;10783;2252;1837;3566;2357;1436;9462;5898;113;375790;972;3553;5957;1192;947;9103;9046;5796;10673;4360;5228;…	DLG4;HIF1A;VAC14;GNA13;CRABP1;LGALS1;RAC2;SPOCK1;SPARC;CCL13;CD300C;SRC;PECAM1;TGFBR1;PITPNC1;MAPK1;NMB;NOSTRIN;COL15A1;HUNK;ABCC9;GRN;SPARCL1;NLRP3;SECTM1;GJA1;APBB1IP;FAS;EVI2A;WISP2;CXCL12;LYVE1;IL7R;NRXN3;ARHGAP21;RASSF3;FGF11;PDGFRB;CAP2;IFNGR1;GNG11;CD53;TYROBP;NRP1;CCL2;PTCHD4;ACVRL1;RASIP1;ECM1;NDRG4;WIF1;LGALS9;ANTXR1;VEGFC;LIMK1;NEK6;FGF7;DTNA;IL4R;FPR1;CSF1R;RASAL2;RALA;ADCY7;AGRN;CD74…	3.57e-06	5.44708	0.000484593
GO:0030336	negative regulation of cell migration	http://amigo.geneontology.org/amigo/term/GO:0030336	21	1140	85	16473	3.61823	2022;753;5728;10395;57406;9353;1545;94;5054;5911;7070;23213;57522;7168;5796;6423;58516;5912;127435;7414;6422	ENG;LDLRAD4;PTEN;DLC1;ABHD6;SLIT2;CYP1B1;ACVRL1;SERPINE1;RAP2A;THY1;SULF1;SRGAP1;TPM1;PTPRK;SFRP2;FAM60A;RAP2B;PODN;VCL;SFRP1	3.6e-06	5.44365	0.000484593
GO:0006955	immune response	http://amigo.geneontology.org/amigo/term/GO:0006955	48	1140	324	16473	2.19088	3109;1396;7099;9235;2537;6376;8477;1240;10261;6398;3937;2215;3554;6387;3575;397;3122;1880;8482;3118;7126;56241;4689;714;2495;3566;23545;3274;715;5168;10512;3127;7454;5724;9103;942;8600;10673;1520;80380;10288;3606;728;1230;25939;27190;944;976	HLA-DMB;CRIP1;TLR4;IL32;IFI6;CX3CL1;GPR65;CMKLR1;IGSF6;SECTM1;LCP2;FCGR3B;IL1R1;CXCL12;IL7R;ARHGDIB;HLA-DRA;GPR183;SEMA7A;HLA-DQA2;TNFAIP1;SUSD2;NCF4;C1QC;FTH1;IL4R;ATP6V0A2;HRH2;C1R;ENPP2;SEMA3C;HLA-DRB5;WAS;PTAFR;FCGR2C;CD86;TNFSF11;TNFSF13B;CTSS;PDCD1LG2;LILRB2;IL18;C5AR1;CCR1;SAMHD1;IL17B;TNFSF8;ADGRE5	3.73e-06	5.42857	0.000484593
GO:0048013	ephrin receptor signaling pathway	http://amigo.geneontology.org/amigo/term/GO:0048013	21	1140	91	16473	3.37843	4637;4318;2042;4627;6714;10092;161;4313;1123;2534;4629;3984;4628;10627;387;1947;1072;998;1759;5058;10398	MYL6;MMP9;EPHA3;MYH9;SRC;ARPC5;AP2A2;MMP2;CHN1;FYN;MYH11;LIMK1;MYH10;MYL12A;RHOA;EFNB1;CFL1;CDC42;DNM1;PAK1;MYL9	8.91e-06	5.05013	0.00110793
GO:0006935	chemotaxis	http://amigo.geneontology.org/amigo/term/GO:0006935	24	1140	118	16473	2.98068	6357;641700;5594;6376;1240;1794;6387;123920;6352;6347;54918;3071;2357;5898;5168;5724;719;728;5328;1230;5329;58191;2359;1901	CCL13;ECSCR;MAPK1;CX3CL1;CMKLR1;DOCK2;CXCL12;CMTM3;CCL5;CCL2;CMTM6;NCKAP1L;FPR1;RALA;ENPP2;PTAFR;C3AR1;C5AR1;PLAU;CCR1;PLAUR;CXCL16;FPR3;S1PR1	1.34e-05	4.87242	0.00156971
GO:0002224	toll-like receptor signaling pathway	http://amigo.geneontology.org/amigo/term/GO:0002224	23	1140	110	16473	3.06299	330;7334;3684;1845;5594;7099;1513;4790;7100;1848;5641;948;983;23643;3656;2353;942;3725;1520;1508;4615;1846;51311	BIRC3;UBE2N;ITGAM;DUSP3;MAPK1;TLR4;CTSK;NFKB1;TLR5;DUSP6;LGMN;CD36;CDK1;LY96;IRAK2;FOS;CD86;JUN;CTSS;CTSB;MYD88;DUSP4;TLR8	1.37e-05	4.86261	0.00156971
GO:0006928	movement of cell or subcellular component	http://amigo.geneontology.org/amigo/term/GO:0006928	20	1140	87	16473	3.3633	10672;10092;800;10894;397;7171;2357;5168;7168;8876;3479;7170;832;382;5329;203068;7414;9844;2359;976	GNA13;ARPC5;CALD1;LYVE1;ARHGDIB;TPM4;FPR1;ENPP2;TPM1;VNN1;IGF1;TPM3;CAPZB;ARF6;PLAUR;TUBB;VCL;ELMO1;FPR3;ADGRE5	1.52e-05	4.81858	0.00167037
GO:0007179	transforming growth factor beta receptor signaling pathway	http://amigo.geneontology.org/amigo/term/GO:0007179	25	1140	132	16473	2.77568	2022;867;409;6714;7046;1278;23327;6347;94;5054;2530;8754;387;2353;5796;7027;3725;3688;7791;4086;4609;23645;3693;5501;10979	ENG;CBL;ARRB2;SRC;TGFBR1;COL1A2;NEDD4L;CCL2;ACVRL1;SERPINE1;FUT8;ADAM9;RHOA;FOS;PTPRK;TFDP1;JUN;ITGB1;ZYX;SMAD1;MYC;PPP1R15A;ITGB5;PPP1CC;FERMT2	2.57e-05	4.59023	0.00272127
GO:0048010	vascular endothelial growth factor receptor signaling pathway	http://amigo.geneontology.org/amigo/term/GO:0048010	22	1140	108	16473	2.98176	6714;5594;1003;4893;1536;3685;2534;8829;6347;4689;23213;7424;983;387;5228;3791;8828;998;7423;3690;5058;9844	SRC;MAPK1;CDH5;NRAS;CYBB;ITGAV;FYN;NRP1;CCL2;NCF4;SULF1;VEGFC;CDK1;RHOA;PGF;KDR;NRP2;CDC42;VEGFB;ITGB3;PAK1;ELMO1	2.97e-05	4.52763	0.00303091
GO:0010759	positive regulation of macrophage chemotaxis	http://amigo.geneontology.org/amigo/term/GO:0010759	7	1140	9	16473	11.3021	6376;1240;6352;6347;719;728;1435	CX3CL1;CMKLR1;CCL5;CCL2;C3AR1;C5AR1;CSF1	3.18e-05	4.49724	0.00313852
GO:0014911	positive regulation of smooth muscle cell migration	http://amigo.geneontology.org/amigo/term/GO:0014911	9	1140	19	16473	6.89125	2152;6352;50507;5159;8829;817;80031;3479;5328	F3;CCL5;NOX4;PDGFRB;NRP1;CAMK2D;SEMA6D;IGF1;PLAU	4.34e-05	4.36266	0.00413602
GO:0001649	osteoblast differentiation	http://amigo.geneontology.org/amigo/term/GO:0001649	21	1140	104	16473	2.95378	51176;3371;10457;6474;3486;7171;8482;338773;860;121340;1277;9902;22801;1291;1462;847;7291;249;10234;90993;6422	LEF1;TNC;GPNMB;SHOX2;IGFBP3;TPM4;SEMA7A;TMEM119;RUNX2;SP7;COL1A1;MRC2;ITGA11;COL6A1;VCAN;CAT;TWIST1;ALPL;LRRC17;CREB3L1;SFRP1	4.99e-05	4.30188	0.00454896
GO:0050731	positive regulation of peptidyl-tyrosine phosphorylation	http://amigo.geneontology.org/amigo/term/GO:0050731	18	1140	80	16473	3.28737	409;6714;54209;8829;960;948;7424;2252;284;5168;972;3569;3479;2205;25;2255;7423;3690	ARRB2;SRC;TREM2;NRP1;CD44;CD36;VEGFC;FGF7;ANGPT1;ENPP2;CD74;IL6;IGF1;FCER1A;ABL1;FGF10;VEGFB;ITGB3	5.09e-05	4.2933	0.00454896
GO:0048661	positive regulation of smooth muscle cell proliferation	http://amigo.geneontology.org/amigo/term/GO:0048661	14	1140	51	16473	4.00355	1012;6376;8013;6352;199;5159;3162;817;719;3725;3569;10203;3479;1901	CDH13;CX3CL1;NR4A3;CCL5;AIF1;PDGFRB;HMOX1;CAMK2D;C3AR1;JUN;IL6;CALCRL;IGF1;S1PR1	5.67e-05	4.24665	0.00491141
GO:0051895	negative regulation of focal adhesion assembly	http://amigo.geneontology.org/amigo/term/GO:0051895	8	1140	15	16473	7.75406	5728;4323;90102;6714;10395;55920;94;23603	PTEN;MMP14;PHLDB2;SRC;DLC1;RCC2;ACVRL1;CORO1C	6.13e-05	4.21231	0.00515919
GO:0050679	positive regulation of epithelial cell proliferation	http://amigo.geneontology.org/amigo/term/GO:0050679	15	1140	59	16473	3.70938	9420;8013;2896;6352;7424;2252;3915;7291;3569;3479;728;4609;2255;3912;6422	CYP7B1;NR4A3;GRN;CCL5;VEGFC;FGF7;LAMC1;TWIST1;IL6;IGF1;C5AR1;MYC;FGF10;LAMB1;SFRP1	6.56e-05	4.18302	0.0052705
GO:0001666	response to hypoxia	http://amigo.geneontology.org/amigo/term/GO:0001666	27	1140	159	16473	2.48904	3091;2022;4323;9124;6376;5351;4313;3939;6387;1803;50507;54541;10911;6347;3553;817;847;824;5228;285;834;4322;1471;51129;5327;1909;7852	HIF1A;ENG;MMP14;PDLIM1;CX3CL1;PLOD1;MMP2;LDHA;CXCL12;DPP4;NOX4;DDIT4;UTS2;CCL2;IL1B;CAMK2D;CAT;CAPN2;PGF;ANGPT2;CASP1;MMP13;CST3;ANGPTL4;PLAT;EDNRA;CXCR4	6.63e-05	4.17821	0.0052705
GO:0001938	positive regulation of endothelial cell proliferation	http://amigo.geneontology.org/amigo/term/GO:0001938	16	1140	67	16473	3.48563	3091;7046;1012;2152;6387;9037;8829;6347;94;1893;3725;5228;3791;8828;7423;3690	HIF1A;TGFBR1;CDH13;F3;CXCL12;SEMA5A;NRP1;CCL2;ACVRL1;ECM1;JUN;PGF;KDR;NRP2;VEGFB;ITGB3	7.18e-05	4.14375	0.00535653
GO:0045087	innate immune response	http://amigo.geneontology.org/amigo/term/GO:0045087	84	1140	770	16473	1.62221	4064;330;2212;7334;5728;3684;50856;2885;2207;1845;1499;6714;54209;10092;5594;58484;1026;7099;3426;4893;114548;1513;3937;27350;5685;713;79065;7456;717;7128;4790;1536;2534;5159;7100;1848;5806;7305;5641;940;4671;5287;948;714;5027;3984;5687;2252;983;3428;23643;1436;3656;715;712;113;2353;3553;1072;7454;942;3725;4651;8876;115004;1520;1508;9450;2205;25;4615;1435;834;2255;998;5294;1846;8685;24145;27;5058…	CD180;BIRC3;FCGR2A;UBE2N;PTEN;ITGAM;CLEC4A;GRB2;FCER1G;DUSP3;CTNNB1;SRC;TREM2;ARPC5;MAPK1;NLRC4;CDKN1A;TLR4;CFI;NRAS;NLRP3;CTSK;LCP2;APOBEC3C;PSMA4;C1QB;ATG9A;WIPF1;C2;TNFAIP3;NFKB1;CYBB;FYN;PDGFRB;TLR5;DUSP6;PTX3;TYROBP;LGMN;CD28;NAIP;PIK3C2B;CD36;C1QC;P2RX7;LIMK1;PSMA6;FGF7;CDK1;IFI16;LY96;CSF1R;IRAK2;C1R;C1QA;ADCY7;FOS;IL1B;CFL1;WAS;CD86;JUN;MYO10;VNN1;MB21D1;CTSS;CTSB;LY86;FCER1A;ABL1;MYD88;C…	7.5e-05	4.12482	0.00535653
GO:0007166	cell surface receptor signaling pathway	http://amigo.geneontology.org/amigo/term/GO:0007166	33	1140	217	16473	2.23316	330;50856;3455;867;221395;10261;355;3554;25960;22859;3575;3460;64123;6347;940;7132;948;5027;23643;9046;5745;10203;284217;10288;57556;4615;1230;9289;10990;8685;5788;3824;976	BIRC3;CLEC4A;IFNAR2;CBL;ADGRF5;IGSF6;FAS;IL1R1;ADGRA2;ADGRL1;IL7R;IFNGR2;ADGRL4;CCL2;CD28;TNFRSF1A;CD36;P2RX7;LY96;DOK2;PTH1R;CALCRL;LAMA1;LILRB2;SEMA6A;MYD88;CCR1;ADGRG1;LILRB5;MARCO;PTPRC;KLRD1;ADGRE5	7.59e-05	4.11987	0.00535653
GO:0003151	outflow tract morphogenesis	http://amigo.geneontology.org/amigo/term/GO:0003151	12	1140	39	16473	4.48282	3091;23493;6926;3516;6495;10512;3725;6423;3611;6909;8321;26508	HIF1A;HEY2;TBX3;RBPJ;SIX1;SEMA3C;JUN;SFRP2;ILK;TBX2;FZD1;HEYL	7.66e-05	4.11554	0.00535653
GO:0002576	platelet degranulation	http://amigo.geneontology.org/amigo/term/GO:0002576	18	1140	83	16473	3.16797	6678;5175;5054;948;5341;7424;1072;7114;3920;87;2316;5216;3479;5552;10487;7423;3690;7414	SPARC;PECAM1;SERPINE1;CD36;PLEK;VEGFC;CFL1;TMSB4X;LAMP2;ACTN1;FLNA;PFN1;IGF1;SRGN;CAP1;VEGFB;ITGB3;VCL	7.68e-05	4.1147	0.00535653
GO:0034394	protein localization to cell surface	http://amigo.geneontology.org/amigo/term/GO:0034394	9	1140	21	16473	6.23418	1499;2252;284;5796;10516;2316;2255;382;7414	CTNNB1;FGF7;ANGPT1;PTPRK;FBLN5;FLNA;FGF10;ARF6;VCL	7.99e-05	4.09748	0.00544052
GO:0032355	response to estradiol	http://amigo.geneontology.org/amigo/term/GO:0032355	20	1140	100	16473	2.92375	5728;2876;1499;5737;4133;2896;6790;2152;2146;595;637;5159;898;1277;1843;3553;847;890;2255;1471	PTEN;GPX1;CTNNB1;PTGFR;MAP2;GRN;AURKA;F3;EZH2;CCND1;BID;PDGFRB;CCNE1;COL1A1;DUSP1;IL1B;CAT;CCNA2;FGF10;CST3	8.39e-05	4.07639	0.00548314
GO:0006915	apoptotic process	http://amigo.geneontology.org/amigo/term/GO:0006915	69	1140	601	16473	1.70144	9459;5728;3956;5339;641700;1499;7046;5594;7099;10395;100506658;4616;8477;196;114548;2697;5685;355;51022;259230;7128;4790;7533;128338;677;637;3486;6446;8682;4000;79228;7126;8655;6495;23213;22822;30011;5687;9262;10783;983;9538;23643;7082;3604;3553;7027;56892;9450;728;23645;1612;57556;581;834;5481;23705;55504;1471;5414;80034;10018;5058;9844;22974;26586;944;7852;219699	ARHGEF6;PTEN;LGALS1;PLEC;ECSCR;CTNNB1;TGFBR1;MAPK1;TLR4;DLC1;OCLN;GADD45B;GPR65;AHR;NLRP3;GJA1;PSMA4;FAS;GLRX2;SGMS1;TNFAIP3;NFKB1;YWHAH;DRAM2;ZFP36L1;BID;IGFBP3;SGK1;PEA15;LMNA;THOC6;TNFAIP1;DYNLL1;SIX1;SULF1;PHLDA1;SH3KBP1;PSMA6;STK17B;NEK6;CDK1;EI24;LY96;TJP1;TNFRSF9;IL1B;TFDP1;C8orf4;LY86;C5AR1;PPP1R15A;DAPK1;SEMA6A;BAX;CASP1;PPID;CADM1;TNFRSF19;CST3;SEPT4;CSRNP3;BCL2L11;PAK1;ELMO1;TPX2;CKAP2…	8.44e-05	4.07388	0.00548314
GO:0035987	endodermal cell differentiation	http://amigo.geneontology.org/amigo/term/GO:0035987	10	1140	27	16473	5.39036	4318;4323;4313;3685;1303;1284;1291;3679;3693;3912	MMP9;MMP14;MMP2;ITGAV;COL12A1;COL4A2;COL6A1;ITGA7;ITGB5;LAMB1	8.64e-05	4.06369	0.00548868
GO:0070527	platelet aggregation	http://amigo.geneontology.org/amigo/term/GO:0070527	12	1140	40	16473	4.37048	4627;5341;10627;1192;87;2316;3611;5912;5294;3690;7414;10398	MYH9;PLEK;MYL12A;CLIC1;ACTN1;FLNA;ILK;RAP2B;PIK3CG;ITGB3;VCL;MYL9	9.38e-05	4.02767	0.00583364
GO:0031532	actin cytoskeleton reorganization	http://amigo.geneontology.org/amigo/term/GO:0031532	13	1140	47	16473	4.03138	4627;886;8477;5911;84168;7430;5341;2252;5898;2316;2255;5058;1901	MYH9;CCKAR;GPR65;RAP2A;ANTXR1;EZR;PLEK;FGF7;RALA;FLNA;FGF10;PAK1;S1PR1	9.71e-05	4.01275	0.00590903
GO:0030335	positive regulation of cell migration	http://amigo.geneontology.org/amigo/term/GO:0030335	25	1140	148	16473	2.47319	4323;5420;1012;5594;51176;2152;22902;6352;3685;5159;4916;1277;1436;131578;3611;81029;3479;3791;1230;1435;23587;3912;58191;5058;1901	MMP14;PODXL;CDH13;MAPK1;LEF1;F3;RUFY3;CCL5;ITGAV;PDGFRB;NTRK3;COL1A1;CSF1R;LRRC15;ILK;WNT5B;IGF1;KDR;CCR1;CSF1;ELP5;LAMB1;CXCL16;PAK1;S1PR1	0.000130946	3.88291	0.00780218
GO:0051897	positive regulation of protein kinase B signaling	http://amigo.geneontology.org/amigo/term/GO:0051897	17	1140	80	16473	3.10197	2876;409;6714;7046;2152;114897;9037;50507;8644;940;284;8600;3569;3611;3479;5294;7423	GPX1;ARRB2;SRC;TGFBR1;F3;C1QTNF1;SEMA5A;NOX4;AKR1C3;CD28;ANGPT1;TNFSF11;IL6;ILK;IGF1;PIK3CG;VEGFB	0.000148947	3.82697	0.00869362
GO:0042542	response to hydrogen peroxide	http://amigo.geneontology.org/amigo/term/GO:0042542	13	1140	50	16473	3.7888	2876;8013;2775;3939;51022;5159;3162;8754;1277;1843;847;3725;6546	GPX1;NR4A3;GNAO1;LDHA;GLRX2;PDGFRB;HMOX1;ADAM9;COL1A1;DUSP1;CAT;JUN;SLC8A1	0.000164199	3.78463	0.00939219
GO:0090026	positive regulation of monocyte chemotaxis	http://amigo.geneontology.org/amigo/term/GO:0090026	7	1140	13	16473	7.82266	6387;6352;199;6347;5054;196527;1230	CXCL12;CCL5;AIF1;CCL2;SERPINE1;ANO6;CCR1	0.000171432	3.76591	0.00961365
GO:0007266	Rho protein signal transduction	http://amigo.geneontology.org/amigo/term/GO:0007266	14	1140	58	16473	3.51886	392;10672;1012;185;397;1278;3984;387;57522;1072;30851;391;9289;5058	ARHGAP1;GNA13;CDH13;AGTR1;ARHGDIB;COL1A2;LIMK1;RHOA;SRGAP1;CFL1;TAX1BP3;RHOG;ADGRG1;PAK1	0.000181709	3.74062	0.00985763
GO:0043547	positive regulation of GTPase activity	http://amigo.geneontology.org/amigo/term/GO:0043547	55	1140	461	16473	1.76067	55160;392;9459;6357;93663;10395;6376;6281;79822;9824;26575;1794;25780;2775;57480;5877;1123;55635;9732;6352;397;2146;57584;5997;89846;58504;6347;57572;58485;7070;57514;23061;139818;50807;115557;1894;3071;84079;153020;9462;2776;375790;57522;23158;3725;8786;64744;9265;29127;55619;10788;55803;6422;28956;1901	ARHGEF10L;ARHGAP1;ARHGEF6;CCL13;ARHGAP18;DLC1;CX3CL1;S100A10;ARHGAP28;ARHGAP11A;RGS17;DOCK2;RASGRP3;GNAO1;PLEKHG1;RABIF;CHN1;DEPDC1;DOCK4;CCL5;ARHGDIB;EZH2;ARHGAP21;RGS2;FGD3;ARHGAP22;CCL2;DOCK6;TRAPPC1;THY1;ARHGAP31;TBC1D9B;DOCK11;ASAP1;ARHGEF25;ECT2;NCKAP1L;ANKRD27;RASGEF1B;RASAL2;GNAQ;AGRN;SRGAP1;TBC1D9;JUN;RGS11;SMAP2;CYTH3;RACGAP1;DOCK10;IQGAP2;ADAP2;SFRP1;LAMTOR2;S1PR1	0.000182676	3.73832	0.00985763
GO:0007204	positive regulation of cytosolic calcium ion concentration	http://amigo.geneontology.org/amigo/term/GO:0007204	21	1140	116	16473	2.64627	1742;10672;886;775;4828;2697;185;114897;10911;3553;719;5745;728;1903;25;1230;5294;27;623;1909;7852	DLG4;GNA13;CCKAR;CACNA1C;NMB;GJA1;AGTR1;C1QTNF1;UTS2;IL1B;C3AR1;PTH1R;C5AR1;S1PR3;ABL1;CCR1;PIK3CG;ABL2;BDKRB1;EDNRA;CXCR4	0.000192328	3.71596	0.0101862
GO:0000281	mitotic cytokinesis	http://amigo.geneontology.org/amigo/term/GO:0000281	9	1140	25	16473	5.23544	51203;10112;4628;54443;1072;5347;29127;6711;26586	NUSAP1;KIF20A;MYH10;ANLN;CFL1;PLK1;RACGAP1;SPTBN1;CKAP2	0.000231623	3.63522	0.0120444
GO:0030036	actin cytoskeleton organization	http://amigo.geneontology.org/amigo/term/GO:0030036	22	1140	128	16473	2.51279	10092;10395;91010;81624;1794;397;89846;8655;3984;22885;387;1072;23022;23603;5216;391;25;832;10487;998;283431;9844	ARPC5;DLC1;FMNL3;DIAPH3;DOCK2;ARHGDIB;FGD3;DYNLL1;LIMK1;ABLIM3;RHOA;CFL1;PALLD;CORO1C;PFN1;RHOG;ABL1;CAPZB;CAP1;CDC42;GAS2L3;ELMO1	0.000261558	3.58243	0.0133581
GO:0001569	patterning of blood vessels	http://amigo.geneontology.org/amigo/term/GO:0001569	10	1140	32	16473	4.54674	2022;10672;1282;1499;51176;6387;9037;8829;6423;1909	ENG;GNA13;COL4A1;CTNNB1;LEF1;CXCL12;SEMA5A;NRP1;SFRP2;EDNRA	0.000271383	3.56642	0.0136168
GO:0008285	negative regulation of cell proliferation	http://amigo.geneontology.org/amigo/term/GO:0008285	47	1140	382	16473	1.81133	5728;10220;1499;64175;1012;1026;6586;10395;1003;10457;951;9353;1033;2170;1021;8611;1545;50507;3486;3516;10252;9510;94;6424;7424;2495;79789;3604;3553;5796;1805;3725;3569;6423;5745;30851;3479;4086;9289;6282;127435;2255;7421;9537;3490;6422;2014	PTEN;GDF11;CTNNB1;P3H1;CDH13;CDKN1A;SLIT3;DLC1;CDH5;GPNMB;CD37;SLIT2;CDKN3;FABP3;CDK6;PPAP2A;CYP1B1;NOX4;IGFBP3;RBPJ;SPRY1;ADAMTS1;ACVRL1;SFRP4;VEGFC;FTH1;CLMN;TNFRSF9;IL1B;PTPRK;DPT;JUN;IL6;SFRP2;PTH1R;TAX1BP3;IGF1;SMAD1;ADGRG1;S100A11;PODN;FGF10;VDR;TP53I11;IGFBP7;SFRP1;EMP3	0.00028347	3.54749	0.0136356
GO:0090382	phagosome maturation	http://amigo.geneontology.org/amigo/term/GO:0090382	11	1140	39	16473	4.10561	526;9114;1536;4689;23545;11031;10981;10312;523;6556;533	ATP6V1B2;ATP6V0D1;CYBB;NCF4;ATP6V0A2;RAB31;RAB32;TCIRG1;ATP6V1A;SLC11A1;ATP6V0B	0.000286325	3.54314	0.0136356
GO:0034446	substrate adhesion-dependent cell spreading	http://amigo.geneontology.org/amigo/term/GO:0034446	11	1140	39	16473	4.10561	6714;3685;8324;84168;3915;79834;3611;25;3912;3690;10979	SRC;ITGAV;FZD7;ANTXR1;LAMC1;PEAK1;ILK;ABL1;LAMB1;ITGB3;FERMT2	0.000286325	3.54314	0.0136356
GO:0045453	bone resorption	http://amigo.geneontology.org/amigo/term/GO:0045453	8	1140	20	16473	5.81378	5880;1499;6714;1513;50507;8600;5745;1200	RAC2;CTNNB1;SRC;CTSK;NOX4;TNFSF11;PTH1R;TPP1	0.00029083	3.53636	0.0136356
GO:0070208	protein heterotrimerization	http://amigo.geneontology.org/amigo/term/GO:0070208	6	1140	10	16473	8.71058	114897;1278;1277;1291;114904;1292	C1QTNF1;COL1A2;COL1A1;COL6A1;C1QTNF6;COL6A2	0.000330635	3.48065	0.0152519
GO:0002063	chondrocyte development	http://amigo.geneontology.org/amigo/term/GO:0002063	7	1140	15	16473	6.77882	22856;50515;6474;860;23213;658;6423	CHSY1;CHST11;SHOX2;RUNX2;SULF1;BMPR1B;SFRP2	0.000336393	3.47315	0.0152712
GO:0007267	cell-cell signaling	http://amigo.geneontology.org/amigo/term/GO:0007267	34	1140	248	16473	2.01121	2885;6357;5097;4828;2697;8839;2195;6352;9037;2256;8829;5125;23166;30011;9019;2701;1947;712;3553;942;6423;5228;7791;10288;3606;8321;1230;9289;27190;7130;24145;8840;944;976	GRB2;CCL13;PCDH1;NMB;GJA1;WISP2;FAT1;CCL5;SEMA5A;FGF11;NRP1;PCSK5;STAB1;SH3KBP1;MPZL1;GJA4;EFNB1;C1QA;IL1B;CD86;SFRP2;PGF;ZYX;LILRB2;IL18;FZD1;CCR1;ADGRG1;IL17B;TNFAIP6;PANX1;WISP1;TNFSF8;ADGRE5	0.000345133	3.46201	0.0154231
GO:0001958	endochondral ossification	http://amigo.geneontology.org/amigo/term/GO:0001958	9	1140	27	16473	4.84704	4323;4325;1280;860;3339;1277;249;1305;4322	MMP14;MMP16;COL2A1;RUNX2;HSPG2;COL1A1;ALPL;COL13A1;MMP13	0.000369792	3.43204	0.0160243
GO:0051603	proteolysis involved in cellular protein catabolic process	http://amigo.geneontology.org/amigo/term/GO:0051603	9	1140	27	16473	4.84704	1513;81792;2191;5641;1522;5687;824;1520;1508	CTSK;ADAMTS12;FAP;LGMN;CTSZ;PSMA6;CAPN2;CTSS;CTSB	0.000369792	3.43204	0.0160243
GO:0043065	positive regulation of apoptotic process	http://amigo.geneontology.org/amigo/term/GO:0043065	37	1140	282	16473	1.92598	9459;1499;51330;58484;4616;9353;355;3939;123879;1545;323;50507;89846;637;3486;1848;6424;22822;1843;1894;3301;3553;196527;3399;3569;6423;3688;25;581;5481;7153;5414;80034;10018;9770;6422;9240	ARHGEF6;CTNNB1;TNFRSF12A;NLRC4;GADD45B;SLIT2;FAS;LDHA;DCUN1D3;CYP1B1;APBB2;NOX4;FGD3;BID;IGFBP3;DUSP6;SFRP4;PHLDA1;DUSP1;ECT2;DNAJA1;IL1B;ANO6;ID3;IL6;SFRP2;ITGB1;ABL1;BAX;PPID;TOP2A;SEPT4;CSRNP3;BCL2L11;RASSF2;SFRP1;PNMA1	0.000415012	3.38194	0.0177154
GO:0043171	peptide catabolic process	http://amigo.geneontology.org/amigo/term/GO:0043171	7	1140	16	16473	6.35476	10404;1636;51752;290;57140;4322;1200	CPQ;ACE;ERAP1;ANPEP;RNPEPL1;MMP13;TPP1	0.000456732	3.34034	0.0192096
GO:0002755	MyD88-dependent toll-like receptor signaling pathway	http://amigo.geneontology.org/amigo/term/GO:0002755	16	1140	81	16473	2.88072	7334;1845;5594;7099;4790;7100;1848;948;983;23643;3656;2353;3725;4615;1846;51311	UBE2N;DUSP3;MAPK1;TLR4;NFKB1;TLR5;DUSP6;CD36;CDK1;LY96;IRAK2;FOS;JUN;MYD88;DUSP4;TLR8	0.00046963	3.32824	0.0194658
GO:0014912	negative regulation of smooth muscle cell migration	http://amigo.geneontology.org/amigo/term/GO:0014912	6	1140	11	16473	7.91823	9353;3486;65009;5054;3611;80031	SLIT2;IGFBP3;NDRG4;SERPINE1;ILK;SEMA6D	0.000483119	3.31595	0.0195795
GO:0034134	toll-like receptor 2 signaling pathway	http://amigo.geneontology.org/amigo/term/GO:0034134	15	1140	73	16473	2.99543	7334;118788;1845;5594;7099;4790;1848;948;983;23643;3656;2353;3725;4615;1846	UBE2N;PIK3AP1;DUSP3;MAPK1;TLR4;NFKB1;DUSP6;CD36;CDK1;LY96;IRAK2;FOS;JUN;MYD88;DUSP4	0.000487959	3.31162	0.0195795
GO:0090630	activation of GTPase activity	http://amigo.geneontology.org/amigo/term/GO:0090630	10	1140	35	16473	4.15626	83478;9639;8477;55920;4916;1894;57186;23603;30851;391	ARHGAP24;ARHGEF10;GPR65;RCC2;NTRK3;ECT2;RALGAPA2;CORO1C;TAX1BP3;RHOG	0.000492909	3.30723	0.0195795
GO:0071222	cellular response to lipopolysaccharide	http://amigo.geneontology.org/amigo/term/GO:0071222	18	1140	99	16473	2.65338	4064;7099;114548;7128;4790;7100;6347;5054;948;8754;942;3569;4360;10288;3606;5328;25;58191	CD180;TLR4;NLRP3;TNFAIP3;NFKB1;TLR5;CCL2;SERPINE1;CD36;ADAM9;CD86;IL6;MRC1;LILRB2;IL18;PLAU;ABL1;CXCL16	0.00051337	3.28957	0.0201129
GO:0009612	response to mechanical stimulus	http://amigo.geneontology.org/amigo/term/GO:0009612	12	1140	50	16473	3.49426	4323;2152;6387;3625;6347;5027;3776;2354;3725;285;4322;623	MMP14;F3;CXCL12;INHBB;CCL2;P2RX7;KCNK2;FOSB;JUN;ANGPT2;MMP13;BDKRB1	0.000539679	3.26786	0.0208579
GO:0043123	positive regulation of I-kappaB kinase/NF-kappaB signaling	http://amigo.geneontology.org/amigo/term/GO:0043123	24	1140	155	16473	2.26403	330;7334;3956;1499;6275;6398;2697;2534;1893;3965;7132;948;3162;10783;1894;387;8600;2316;25;4615;834;55504;27;10769	BIRC3;UBE2N;LGALS1;CTNNB1;S100A4;SECTM1;GJA1;FYN;ECM1;LGALS9;TNFRSF1A;CD36;HMOX1;NEK6;ECT2;RHOA;TNFSF11;FLNA;ABL1;MYD88;CASP1;TNFRSF19;ABL2;PLK2	0.000548319	3.26097	0.0209092
GO:0030334	regulation of cell migration	http://amigo.geneontology.org/amigo/term/GO:0030334	13	1140	58	16473	3.26462	10672;5362;55920;6446;4000;1020;387;5168;284217;54538;55619;91624;3910	GNA13;PLXNA2;RCC2;SGK1;LMNA;CDK5;RHOA;ENPP2;LAMA1;ROBO4;DOCK10;NEXN;LAMA4	0.000563378	3.2492	0.0212008
GO:0071560	cellular response to transforming growth factor beta stimulus	http://amigo.geneontology.org/amigo/term/GO:0071560	11	1140	43	16473	3.72278	7046;6352;50507;2534;7123;94;1284;1277;2200;5139;6422	TGFBR1;CCL5;NOX4;FYN;CLEC3B;ACVRL1;COL4A2;COL1A1;FBN1;PDE3A;SFRP1	0.000578533	3.23767	0.0214884
GO:0030048	actin filament-based movement	http://amigo.geneontology.org/amigo/term/GO:0030048	7	1140	17	16473	5.98058	4627;4430;7456;4643;4628;7454;4646	MYH9;MYO1B;WIPF1;MYO1E;MYH10;WAS;MYO6	0.000609057	3.21534	0.0220318
GO:0043542	endothelial cell migration	http://amigo.geneontology.org/amigo/term/GO:0043542	8	1140	23	16473	5.05454	5728;7046;1012;25960;1545;1803;2191;6273	PTEN;TGFBR1;CDH13;ADGRA2;CYP1B1;DPP4;FAP;S100A2	0.000620548	3.20722	0.0220318
GO:0006508	proteolysis	http://amigo.geneontology.org/amigo/term/GO:0006508	50	1140	431	16473	1.70736	4318;7334;115201;4323;4325;11098;4311;10404;91419;8038;4313;3426;5476;1513;717;1803;2687;9507;649;7092;79868;642;4327;1359;2191;56999;9510;5641;1522;23621;715;56265;7511;7177;5547;824;290;1520;1508;51056;5328;57140;51029;834;170690;4322;1200;5327;6422;5118	MMP9;UBE2N;ATG4A;MMP14;MMP16;PRSS23;MME;CPQ;XRCC6BP1;ADAM12;MMP2;CFI;CTSA;CTSK;C2;DPP4;GGT5;ADAMTS4;BMP1;TLL1;ALG13;BLMH;MMP19;CPA3;FAP;ADAMTS9;ADAMTS1;LGMN;CTSZ;BACE1;C1R;CPXM1;XPNPEP1;TPSAB1;PRCP;CAPN2;ANPEP;CTSS;CTSB;LAP3;PLAU;RNPEPL1;DESI2;CASP1;ADAMTS16;MMP13;TPP1;PLAT;SFRP1;PCOLCE	0.000626503	3.20308	0.0220318
GO:0042102	positive regulation of T cell proliferation	http://amigo.geneontology.org/amigo/term/GO:0042102	12	1140	51	16473	3.42553	3109;6352;199;940;3071;1947;3553;10673;3569;80380;10288;5788	HLA-DMB;CCL5;AIF1;CD28;NCKAP1L;EFNB1;IL1B;TNFSF13B;IL6;PDCD1LG2;LILRB2;PTPRC	0.000628027	3.20202	0.0220318
GO:0006936	muscle contraction	http://amigo.geneontology.org/amigo/term/GO:0006936	18	1140	101	16473	2.60052	59;4637;2697;800;2775;7171;10052;10911;4629;10627;7168;6546;26509;6641;7170;3693;7414;10398	ACTA2;MYL6;GJA1;CALD1;GNAO1;TPM4;GJC1;UTS2;MYH11;MYL12A;TPM1;SLC8A1;MYOF;SNTB1;TPM3;ITGB5;VCL;MYL9	0.000631681	3.1995	0.0220318
GO:0002003	angiotensin maturation	http://amigo.geneontology.org/amigo/term/GO:0002003	6	1140	12	16473	7.25794	10159;4311;1636;1359;1522;290	ATP6AP2;MME;ACE;CPA3;CTSZ;ANPEP	0.000685217	3.16417	0.0236111
GO:0031663	lipopolysaccharide-mediated signaling pathway	http://amigo.geneontology.org/amigo/term/GO:0031663	9	1140	30	16473	4.36154	5594;7099;6352;6347;23643;3656;3553;5724;3606	MAPK1;TLR4;CCL5;CCL2;LY96;IRAK2;IL1B;PTAFR;IL18	0.000698542	3.15581	0.0237837
GO:0034329	cell junction assembly	http://amigo.geneontology.org/amigo/term/GO:0034329	15	1140	77	16473	2.83913	9459;1002;5339;1012;1003;1000;1004;87;2316;3611;3688;55679;23705;1009;10979	ARHGEF6;CDH4;PLEC;CDH13;CDH5;CDH2;CDH6;ACTN1;FLNA;ILK;ITGB1;LIMS2;CADM1;CDH11;FERMT2	0.000790968	3.10184	0.0266138
GO:0031100	organ regeneration	http://amigo.geneontology.org/amigo/term/GO:0031100	13	1140	62	16473	3.05325	886;51176;1026;8013;6387;7298;595;898;6347;5228;728;890;285	CCKAR;LEF1;CDKN1A;NR4A3;CXCL12;TYMS;CCND1;CCNE1;CCL2;PGF;C5AR1;CCNA2;ANGPT2	0.00096576	3.01513	0.0321171
GO:0051496	positive regulation of stress fiber assembly	http://amigo.geneontology.org/amigo/term/GO:0051496	10	1140	39	16473	3.72907	9639;29109;8477;6281;50507;3984;387;7168;6422;5058	ARHGEF10;FHOD1;GPR65;S100A10;NOX4;LIMK1;RHOA;TPM1;SFRP1;PAK1	0.00100331	2.99857	0.0329823
GO:0030866	cortical actin cytoskeleton organization	http://amigo.geneontology.org/amigo/term/GO:0030866	7	1140	19	16473	5.3504	114793;30846;1020;5341;3071;382;5872	FMNL2;EHD2;CDK5;PLEK;NCKAP1L;ARF6;RAB13	0.00103299	2.9859	0.0331494
GO:0034142	toll-like receptor 4 signaling pathway	http://amigo.geneontology.org/amigo/term/GO:0034142	17	1140	97	16473	2.55567	330;7334;3684;118788;1845;5594;7099;4790;1848;948;983;23643;3656;2353;3725;4615;1846	BIRC3;UBE2N;ITGAM;PIK3AP1;DUSP3;MAPK1;TLR4;NFKB1;DUSP6;CD36;CDK1;LY96;IRAK2;FOS;JUN;MYD88;DUSP4	0.00103967	2.9831	0.0331494
GO:0038123	toll-like receptor TLR1:TLR2 signaling pathway	http://amigo.geneontology.org/amigo/term/GO:0038123	14	1140	71	16473	2.87229	7334;1845;5594;7099;4790;1848;948;983;23643;3656;2353;3725;4615;1846	UBE2N;DUSP3;MAPK1;TLR4;NFKB1;DUSP6;CD36;CDK1;LY96;IRAK2;FOS;JUN;MYD88;DUSP4	0.00105476	2.97685	0.0331494
GO:0038124	toll-like receptor TLR6:TLR2 signaling pathway	http://amigo.geneontology.org/amigo/term/GO:0038124	14	1140	71	16473	2.87229	7334;1845;5594;7099;4790;1848;948;983;23643;3656;2353;3725;4615;1846	UBE2N;DUSP3;MAPK1;TLR4;NFKB1;DUSP6;CD36;CDK1;LY96;IRAK2;FOS;JUN;MYD88;DUSP4	0.00105476	2.97685	0.0331494
GO:0050852	T cell receptor signaling pathway	http://amigo.geneontology.org/amigo/term/GO:0050852	17	1140	98	16473	2.52944	7334;5728;5594;3937;4790;3122;3118;23180;2534;940;7070;3127;7454;55740;5788;5058;55824	UBE2N;PTEN;MAPK1;LCP2;NFKB1;HLA-DRA;HLA-DQA2;RFTN1;FYN;CD28;THY1;HLA-DRB5;WAS;ENAH;PTPRC;PAK1;PAG1	0.00114809	2.94003	0.0356905
GO:2000352	negative regulation of endothelial cell apoptotic process	http://amigo.geneontology.org/amigo/term/GO:2000352	8	1140	26	16473	4.47051	7128;9037;5054;284;3791;25;27;51129	TNFAIP3;SEMA5A;SERPINE1;ANGPT1;KDR;ABL1;ABL2;ANGPTL4	0.00120124	2.92037	0.0369413
GO:0009636	response to toxic substance	http://amigo.geneontology.org/amigo/term/GO:0009636	15	1140	81	16473	2.69827	2876;5594;1026;196;355;1545;6352;7298;5159;642;6335;2353;847;581;1471	GPX1;MAPK1;CDKN1A;AHR;FAS;CYP1B1;CCL5;TYMS;PDGFRB;BLMH;SCN9A;FOS;CAT;BAX;CST3	0.00124036	2.90645	0.0377387
GO:0031295	T cell costimulation	http://amigo.geneontology.org/amigo/term/GO:0031295	14	1140	73	16473	2.79326	2885;3956;6714;1803;3122;3118;2534;940;3127;942;10673;80380;998;5058	GRB2;LGALS1;SRC;DPP4;HLA-DRA;HLA-DQA2;FYN;CD28;HLA-DRB5;CD86;TNFSF13B;PDCD1LG2;CDC42;PAK1	0.00133136	2.87571	0.0400809
GO:0051017	actin filament bundle assembly	http://amigo.geneontology.org/amigo/term/GO:0051017	8	1140	27	16473	4.30467	8522;4430;199;3936;7430;87;998;27	GAS7;MYO1B;AIF1;LCP1;EZR;ACTN1;CDC42;ABL2	0.00147003	2.83267	0.0429693
GO:0051701	interaction with host	http://amigo.geneontology.org/amigo/term/GO:0051701	9	1140	34	16473	3.84748	526;9114;1536;4689;23545;10312;523;6556;533	ATP6V1B2;ATP6V0D1;CYBB;NCF4;ATP6V0A2;TCIRG1;ATP6V1A;SLC11A1;ATP6V0B	0.00147237	2.83198	0.0429693
GO:0050918	positive chemotaxis	http://amigo.geneontology.org/amigo/term/GO:0050918	9	1140	34	16473	3.84748	6387;6352;9037;8829;7424;2252;284;2255;7423	CXCL12;CCL5;SEMA5A;NRP1;VEGFC;FGF7;ANGPT1;FGF10;VEGFB	0.00147237	2.83198	0.0429693
GO:0001503	ossification	http://amigo.geneontology.org/amigo/term/GO:0001503	14	1140	74	16473	2.75534	4318;6678;649;7123;656;1893;860;7291;8600;353500;2131;1009;26578;9770	MMP9;SPARC;BMP1;CLEC3B;BMP8B;ECM1;RUNX2;TWIST1;TNFSF11;BMP8A;EXT1;CDH11;OSTF1;RASSF2	0.00149092	2.82655	0.043071
GO:0001764	neuron migration	http://amigo.geneontology.org/amigo/term/GO:0001764	17	1140	101	16473	2.45386	6695;9201;886;1499;89796;6387;323;54541;2534;4916;1020;8829;4628;7291;259266;581;266727	SPOCK1;DCLK1;CCKAR;CTNNB1;NAV1;CXCL12;APBB2;DDIT4;FYN;NTRK3;CDK5;NRP1;MYH10;TWIST1;ASPM;BAX;MDGA1	0.00153257	2.81458	0.0438314
GO:0007507	heart development	http://amigo.geneontology.org/amigo/term/GO:0007507	22	1140	149	16473	2.15586	5728;6678;7046;1396;2697;6474;285590;187;677;7881;1889;5125;2776;5111;1462;2200;8728;3399;10203;9645;55803;1909	PTEN;SPARC;TGFBR1;CRIP1;GJA1;SHOX2;SH3PXD2B;APLNR;ZFP36L1;KCNAB1;ECE1;PCSK5;GNAQ;PCNA;VCAN;FBN1;ADAM19;ID3;CALCRL;MICAL2;ADAP2;EDNRA	0.00157932	2.80153	0.0447215
GO:0006952	defense response	http://amigo.geneontology.org/amigo/term/GO:0006952	12	1140	58	16473	3.01082	9235;6376;114548;6039;3625;972;7454;7177;3783;10990;1471;8832	IL32;CX3CL1;NLRP3;RNASE6;INHBB;CD74;WAS;TPSAB1;KCNN4;LILRB5;CST3;CD84	0.00165016	2.78247	0.045642
GO:0051412	response to corticosterone	http://amigo.geneontology.org/amigo/term/GO:0051412	7	1140	21	16473	4.84025	1026;595;4916;898;2353;2354;581	CDKN1A;CCND1;NTRK3;CCNE1;FOS;FOSB;BAX	0.00165971	2.77997	0.045642
GO:0034113	heterotypic cell-cell adhesion	http://amigo.geneontology.org/amigo/term/GO:0034113	7	1140	21	16473	4.84025	23114;3685;965;3688;10288;3679;3690	NFASC;ITGAV;CD58;ITGB1;LILRB2;ITGA7;ITGB3	0.00165971	2.77997	0.045642
GO:0045773	positive regulation of axon extension	http://amigo.geneontology.org/amigo/term/GO:0045773	8	1140	28	16473	4.15068	1002;51330;22902;8482;51393;3984;4131;3611	CDH4;TNFRSF12A;RUFY3;SEMA7A;TRPV2;LIMK1;MAP1B;ILK	0.00178439	2.74851	0.0486032
GO:0016337	single organismal cell-cell adhesion	http://amigo.geneontology.org/amigo/term/GO:0016337	16	1140	94	16473	2.48035	90952;1499;9353;2195;58494;960;7070;965;947;55243;8876;55679;7373;1305;22918;4045	ESAM;CTNNB1;SLIT2;FAT1;JAM2;CD44;THY1;CD58;CD34;KIRREL;VNN1;LIMS2;COL14A1;COL13A1;CD93;LSAMP	0.0018801	2.72582	0.0504463
GO:0000165	MAPK cascade	http://amigo.geneontology.org/amigo/term/GO:0000165	15	1140	85	16473	2.57067	5594;4893;25780;6352;83483;55816;6347;983;3553;3606;4086;4609;1846;9448;5058	MAPK1;NRAS;RASGRP3;CCL5;PLVAP;DOK5;CCL2;CDK1;IL1B;IL18;SMAD1;MYC;DUSP4;MAP4K4;PAK1	0.00188733	2.72415	0.0504463
GO:0048146	positive regulation of fibroblast proliferation	http://amigo.geneontology.org/amigo/term/GO:0048146	11	1140	51	16473	3.13729	302;1026;1021;10911;972;3725;3479;4609;890;2255;56034	ANXA2;CDKN1A;CDK6;UTS2;CD74;JUN;IGF1;MYC;CCNA2;FGF10;PDGFC	0.00191311	2.71826	0.0506619
GO:0050927	positive regulation of positive chemotaxis	http://amigo.geneontology.org/amigo/term/GO:0050927	5	1140	10	16473	7.25242	1012;2152;4916;3791;1901	CDH13;F3;NTRK3;KDR;S1PR1	0.00195596	2.70864	0.0513216
GO:0045672	positive regulation of osteoclast differentiation	http://amigo.geneontology.org/amigo/term/GO:0045672	7	1140	22	16473	4.61996	6352;1436;2353;8600;169200;1230;1435	CCL5;CSF1R;FOS;TNFSF11;TMEM64;CCR1;CSF1	0.0020672	2.68462	0.0527874
GO:0002040	sprouting angiogenesis	http://amigo.geneontology.org/amigo/term/GO:0002040	7	1140	22	16473	4.61996	1012;51176;25960;8829;284;5228;998	CDH13;LEF1;ADGRA2;NRP1;ANGPT1;PGF;CDC42	0.0020672	2.68462	0.0527874
GO:0001954	positive regulation of cell-matrix adhesion	http://amigo.geneontology.org/amigo/term/GO:0001954	7	1140	22	16473	4.61996	1012;1021;948;7424;3611;1435;6422	CDH13;CDK6;CD36;VEGFC;ILK;CSF1;SFRP1	0.0020672	2.68462	0.0527874
GO:0048738	cardiac muscle tissue development	http://amigo.geneontology.org/amigo/term/GO:0048738	6	1140	16	16473	5.44213	5728;10052;6444;57496;3339;6909	PTEN;GJC1;SGCD;MKL2;HSPG2;TBX2	0.00220313	2.65696	0.0557607
GO:0008360	regulation of cell shape	http://amigo.geneontology.org/amigo/term/GO:0008360	20	1140	134	16473	2.17737	10672;4627;6357;10395;91010;8522;7456;89846;2534;6347;7430;30011;4628;10627;1436;4651;3569;3679;3791;10979	GNA13;MYH9;CCL13;DLC1;FMNL3;GAS7;WIPF1;FGD3;FYN;CCL2;EZR;SH3KBP1;MYH10;MYL12A;CSF1R;MYO10;IL6;ITGA7;KDR;FERMT2	0.0022525	2.64734	0.0560186
GO:0051056	regulation of small GTPase mediated signal transduction	http://amigo.geneontology.org/amigo/term/GO:0051056	20	1140	134	16473	2.17737	392;9459;5880;83478;93663;10395;79822;9824;1123;397;89846;58504;57514;1894;387;57522;57186;391;29127;998	ARHGAP1;ARHGEF6;RAC2;ARHGAP24;ARHGAP18;DLC1;ARHGAP28;ARHGAP11A;CHN1;ARHGDIB;FGD3;ARHGAP22;ARHGAP31;ECT2;RHOA;SRGAP1;RALGAPA2;RHOG;RACGAP1;CDC42	0.0022525	2.64734	0.0560186
GO:0034332	adherens junction organization	http://amigo.geneontology.org/amigo/term/GO:0034332	9	1140	37	16473	3.53488	1002;1012;1003;1000;51762;1004;998;23705;1009	CDH4;CDH13;CDH5;CDH2;RAB8B;CDH6;CDC42;CADM1;CDH11	0.00241639	2.61683	0.0595764
GO:0019369	arachidonic acid metabolic process	http://amigo.geneontology.org/amigo/term/GO:0019369	11	1140	53	16473	3.01853	2876;5321;6916;1545;2687;4363;8644;5730;5740;241;50640	GPX1;PLA2G4A;TBXAS1;CYP1B1;GGT5;ABCC1;AKR1C3;PTGDS;PTGIS;ALOX5AP;PNPLA8	0.0024873	2.60427	0.0602108
GO:0014068	positive regulation of phosphatidylinositol 3-kinase signaling	http://amigo.geneontology.org/amigo/term/GO:0014068	11	1140	53	16473	3.01853	118788;867;6352;2534;5159;940;284;847;3479;3791;219699	PIK3AP1;CBL;CCL5;FYN;PDGFRB;CD28;ANGPT1;CAT;IGF1;KDR;UNC5B	0.0024873	2.60427	0.0602108
GO:0090307	mitotic spindle assembly	http://amigo.geneontology.org/amigo/term/GO:0090307	7	1140	23	16473	4.41882	330;9639;58484;4671;387;2316;29127	BIRC3;ARHGEF10;NLRC4;NAIP;RHOA;FLNA;RACGAP1	0.00254788	2.59382	0.0602108
GO:0071773	cellular response to BMP stimulus	http://amigo.geneontology.org/amigo/term/GO:0071773	8	1140	30	16473	3.8735	81792;1280;94;860;658;4086;26508;6422	ADAMTS12;COL2A1;ACVRL1;RUNX2;BMPR1B;SMAD1;HEYL;SFRP1	0.00257077	2.58994	0.0602108
GO:0048701	embryonic cranial skeleton morphogenesis	http://amigo.geneontology.org/amigo/term/GO:0048701	8	1140	30	16473	3.8735	9775;4323;4325;7046;10736;860;6495;7291	EIF4A3;MMP14;MMP16;TGFBR1;SIX2;RUNX2;SIX1;TWIST1	0.00257077	2.58994	0.0602108
GO:0048008	platelet-derived growth factor receptor signaling pathway	http://amigo.geneontology.org/amigo/term/GO:0048008	8	1140	30	16473	3.8735	5728;5159;8829;4643;25;56034;27;5327	PTEN;PDGFRB;NRP1;MYO1E;ABL1;PDGFC;ABL2;PLAT	0.00257077	2.58994	0.0602108
GO:0019221	cytokine-mediated signaling pathway	http://amigo.geneontology.org/amigo/term/GO:0019221	32	1140	261	16473	1.79393	9775;7334;3455;2537;6376;4281;3838;3587;2152;3122;3118;10437;3429;3459;3460;6347;4684;960;3839;7132;1436;4939;3553;3127;817;5724;8600;6773;3569;4938;1230;25939	EIF4A3;UBE2N;IFNAR2;IFI6;CX3CL1;MID1;KPNA2;IL10RA;F3;HLA-DRA;HLA-DQA2;IFI30;IFI27;IFNGR1;IFNGR2;CCL2;NCAM1;CD44;KPNA3;TNFRSF1A;CSF1R;OAS2;IL1B;HLA-DRB5;CAMK2D;PTAFR;TNFSF11;STAT2;IL6;OAS1;CCR1;SAMHD1	0.00261651	2.58228	0.0602108
GO:0060351	cartilage development involved in endochondral bone morphogenesis	http://amigo.geneontology.org/amigo/term/GO:0060351	4	1140	6	16473	9.66373	6474;1280;3339;1277	SHOX2;COL2A1;HSPG2;COL1A1	0.00267354	2.57291	0.0602108
GO:0032964	collagen biosynthetic process	http://amigo.geneontology.org/amigo/term/GO:0032964	4	1140	6	16473	9.66373	9697;1289;871;1277	TRAM2;COL5A1;SERPINH1;COL1A1	0.00267354	2.57291	0.0602108
GO:0003158	endothelium development	http://amigo.geneontology.org/amigo/term/GO:0003158	4	1140	6	16473	9.66373	2697;2701;947;3791	GJA1;GJA4;CD34;KDR	0.00267354	2.57291	0.0602108
GO:2000573	positive regulation of DNA biosynthetic process	http://amigo.geneontology.org/amigo/term/GO:2000573	5	1140	11	16473	6.59271	409;50507;5159;719;4609	ARRB2;NOX4;PDGFRB;C3AR1;MYC	0.00269475	2.56948	0.0602108
GO:0016064	immunoglobulin mediated immune response	http://amigo.geneontology.org/amigo/term/GO:0016064	5	1140	11	16473	6.59271	2207;3566;972;3108;51311	FCER1G;IL4R;CD74;HLA-DMA;TLR8	0.00269475	2.56948	0.0602108
GO:1901998	toxin transport	http://amigo.geneontology.org/amigo/term/GO:1901998	9	1140	38	16473	3.44164	22948;5793;118429;8829;3301;9276;3274;834;1759	CCT5;PTPRG;ANTXR2;NRP1;DNAJA1;COPB2;HRH2;CASP1;DNM1	0.00282026	2.54971	0.0620458
GO:0045740	positive regulation of DNA replication	http://amigo.geneontology.org/amigo/term/GO:0045740	9	1140	38	16473	3.44164	7126;5111;3725;3569;3479;2255;998;56034;1471	TNFAIP1;PCNA;JUN;IL6;IGF1;FGF10;CDC42;PDGFC;CST3	0.00282026	2.54971	0.0620458
GO:0001822	kidney development	http://amigo.geneontology.org/amigo/term/GO:0001822	15	1140	90	16473	2.42711	50484;7046;4311;51176;10736;1636;185;5176;9510;5125;6495;23213;4038;581;10018	RRM2B;TGFBR1;MME;LEF1;SIX2;ACE;AGTR1;SERPINF1;ADAMTS1;PCSK5;SIX1;SULF1;LRP4;BAX;BCL2L11	0.00306917	2.51298	0.0663781
GO:0034162	toll-like receptor 9 signaling pathway	http://amigo.geneontology.org/amigo/term/GO:0034162	13	1140	72	16473	2.62759	7334;118788;1845;5594;4790;1848;983;3656;2353;3725;4615;1846;51311	UBE2N;PIK3AP1;DUSP3;MAPK1;NFKB1;DUSP6;CDK1;IRAK2;FOS;JUN;MYD88;DUSP4;TLR8	0.00310097	2.5085	0.0663781
GO:0071260	cellular response to mechanical stimulus	http://amigo.geneontology.org/amigo/term/GO:0071260	13	1140	72	16473	2.62759	7099;2697;355;4790;7100;7132;1277;3759;3553;1508;4615;834;51311	TLR4;GJA1;FAS;NFKB1;TLR5;TNFRSF1A;COL1A1;KCNJ2;IL1B;CTSB;MYD88;CASP1;TLR8	0.00310097	2.5085	0.0663781
GO:1902042	negative regulation of extrinsic apoptotic signaling pathway via death domain receptors	http://amigo.geneontology.org/amigo/term/GO:1902042	7	1140	24	16473	4.23444	2876;7128;8682;5054;3162;6423;1612	GPX1;TNFAIP3;PEA15;SERPINE1;HMOX1;SFRP2;DAPK1	0.00311002	2.50724	0.0663781
GO:0050727	regulation of inflammatory response	http://amigo.geneontology.org/amigo/term/GO:0050727	11	1140	55	16473	2.90841	330;118788;185;3554;7128;81792;8482;5687;7791;4615;834	BIRC3;PIK3AP1;AGTR1;IL1R1;TNFAIP3;ADAMTS12;SEMA7A;PSMA6;ZYX;MYD88;CASP1	0.00319333	2.49576	0.0676514
GO:0032496	response to lipopolysaccharide	http://amigo.geneontology.org/amigo/term/GO:0032496	21	1140	149	16473	2.05603	6678;886;7099;5737;5732;3587;2152;11221;3965;5027;23643;2353;249;3725;4257;728;834;2255;6556;623;4016	SPARC;CCKAR;TLR4;PTGFR;PTGER2;IL10RA;F3;DUSP10;LGALS9;P2RX7;LY96;FOS;ALPL;JUN;MGST1;C5AR1;CASP1;FGF10;SLC11A1;BDKRB1;LOXL1	0.00327212	2.48517	0.0688107
GO:0060326	cell chemotaxis	http://amigo.geneontology.org/amigo/term/GO:0060326	10	1140	47	16473	3.09283	2022;409;51176;185;9732;6387;9037;5159;5287;391	ENG;ARRB2;LEF1;AGTR1;DOCK4;CXCL12;SEMA5A;PDGFRB;PIK3C2B;RHOG	0.00329857	2.48167	0.0688607
GO:0008217	regulation of blood pressure	http://amigo.geneontology.org/amigo/term/GO:0008217	12	1140	64	16473	2.72756	59;775;1636;1278;6446;10911;94;3162;51752;947;719;1909	ACTA2;CACNA1C;ACE;COL1A2;SGK1;UTS2;ACVRL1;HMOX1;ERAP1;CD34;C3AR1;EDNRA	0.00337021	2.47234	0.0698464
GO:0034614	cellular response to reactive oxygen species	http://amigo.geneontology.org/amigo/term/GO:0034614	6	1140	18	16473	4.83686	6714;8644;2353;7168;5796;6546	SRC;AKR1C3;FOS;TPM1;PTPRK;SLC8A1	0.00355632	2.449	0.0723252
GO:0045669	positive regulation of osteoblast differentiation	http://amigo.geneontology.org/amigo/term/GO:0045669	11	1140	56	16473	2.8563	1499;4745;860;658;1192;3569;6423;3611;3479;4086;23462	CTNNB1;NELL1;RUNX2;BMPR1B;CLIC1;IL6;SFRP2;ILK;IGF1;SMAD1;HEY1	0.00360218	2.44343	0.0723252
GO:2000379	positive regulation of reactive oxygen species metabolic process	http://amigo.geneontology.org/amigo/term/GO:2000379	8	1140	32	16473	3.63096	2885;1026;185;50507;5159;8644;948;5328	GRB2;CDKN1A;AGTR1;NOX4;PDGFRB;AKR1C3;CD36;PLAU	0.00360485	2.44311	0.0723252
GO:0055119	relaxation of cardiac muscle	http://amigo.geneontology.org/amigo/term/GO:0055119	5	1140	12	16473	6.04295	5997;3759;817;6546;8654	RGS2;KCNJ2;CAMK2D;SLC8A1;PDE5A	0.00361626	2.44174	0.0723252
GO:0036120	cellular response to platelet-derived growth factor stimulus	http://amigo.geneontology.org/amigo/term/GO:0036120	5	1140	12	16473	6.04295	6714;5764;2534;5159;6347	SRC;PTN;FYN;PDGFRB;CCL2	0.00361626	2.44174	0.0723252
GO:0034166	toll-like receptor 10 signaling pathway	http://amigo.geneontology.org/amigo/term/GO:0034166	12	1140	65	16473	2.68543	7334;1845;5594;4790;7100;1848;983;3656;2353;3725;4615;1846	UBE2N;DUSP3;MAPK1;NFKB1;TLR5;DUSP6;CDK1;IRAK2;FOS;JUN;MYD88;DUSP4	0.00376283	2.42449	0.0740218
GO:0034146	toll-like receptor 5 signaling pathway	http://amigo.geneontology.org/amigo/term/GO:0034146	12	1140	65	16473	2.68543	7334;1845;5594;4790;7100;1848;983;3656;2353;3725;4615;1846	UBE2N;DUSP3;MAPK1;NFKB1;TLR5;DUSP6;CDK1;IRAK2;FOS;JUN;MYD88;DUSP4	0.00376283	2.42449	0.0740218
GO:0097192	extrinsic apoptotic signaling pathway in absence of ligand	http://amigo.geneontology.org/amigo/term/GO:0097192	9	1140	40	16473	3.26916	4170;355;3685;3553;3479;1612;581;10018;219699	MCL1;FAS;ITGAV;IL1B;IGF1;DAPK1;BAX;BCL2L11;UNC5B	0.00378693	2.42171	0.0740218
GO:0042060	wound healing	http://amigo.geneontology.org/amigo/term/GO:0042060	13	1140	74	16473	2.55626	2022;7046;4015;5159;2252;3553;7168;1316;2255;6556;3690;5058;2004	ENG;TGFBR1;LOX;PDGFRB;FGF7;IL1B;TPM1;KLF6;FGF10;SLC11A1;ITGB3;PAK1;ELK3	0.00381271	2.41877	0.0740218
GO:0010628	positive regulation of gene expression	http://amigo.geneontology.org/amigo/term/GO:0010628	27	1140	214	16473	1.8431	59;2615;7046;51176;3371;7099;5737;1021;114897;3575;639;4916;960;940;6424;7430;5027;3553;947;7291;3606;4086;23645;1435;998;7421;6556	ACTA2;LRRC32;TGFBR1;LEF1;TNC;TLR4;PTGFR;CDK6;C1QTNF1;IL7R;PRDM1;NTRK3;CD44;CD28;SFRP4;EZR;P2RX7;IL1B;CD34;TWIST1;IL18;SMAD1;PPP1R15A;CSF1;CDC42;VDR;SLC11A1	0.0038305	2.41674	0.0740218
GO:0006900	membrane budding	http://amigo.geneontology.org/amigo/term/GO:0006900	4	1140	7	16473	8.2827	54874;302;6281;5027	FNBP1L;ANXA2;S100A10;P2RX7	0.00398743	2.39931	0.0750266
GO:0048846	axon extension involved in axon guidance	http://amigo.geneontology.org/amigo/term/GO:0048846	4	1140	7	16473	8.2827	6586;9353;8829;8828	SLIT3;SLIT2;NRP1;NRP2	0.00398743	2.39931	0.0750266
GO:0071305	cellular response to vitamin D	http://amigo.geneontology.org/amigo/term/GO:0071305	4	1140	7	16473	8.2827	5764;9510;8321;6422	PTN;ADAMTS1;FZD1;SFRP1	0.00398743	2.39931	0.0750266
GO:0051549	positive regulation of keratinocyte migration	http://amigo.geneontology.org/amigo/term/GO:0051549	4	1140	7	16473	8.2827	4318;8754;2252;2255	MMP9;ADAM9;FGF7;FGF10	0.00398743	2.39931	0.0750266
GO:0038096	Fc-gamma receptor signaling pathway involved in phagocytosis	http://amigo.geneontology.org/amigo/term/GO:0038096	15	1140	93	16473	2.34839	2212;2885;6714;10092;5594;7456;2534;3984;1072;7454;4651;25;998;5058;9844	FCGR2A;GRB2;SRC;ARPC5;MAPK1;WIPF1;FYN;LIMK1;CFL1;WAS;MYO10;ABL1;CDC42;PAK1;ELMO1	0.00403236	2.39444	0.0753761
GO:0010332	response to gamma radiation	http://amigo.geneontology.org/amigo/term/GO:0010332	8	1140	33	16473	3.52072	2876;57103;123879;6347;3553;7516;4609;581	GPX1;TIGAR;DCUN1D3;CCL2;IL1B;XRCC2;MYC;BAX	0.00422961	2.3737	0.0785499
GO:0050885	neuromuscular process controlling balance	http://amigo.geneontology.org/amigo/term/GO:0050885	10	1140	49	16473	2.96623	1742;8013;6507;2760;4628;2055;25;1200;27;2548	DLG4;NR4A3;SLC1A3;GM2A;MYH10;CLN8;ABL1;TPP1;ABL2;GAA	0.00427017	2.36955	0.0787915
GO:0033198	response to ATP	http://amigo.geneontology.org/amigo/term/GO:0033198	6	1140	19	16473	4.58201	5728;5027;3553;6546;834;24145	PTEN;P2RX7;IL1B;SLC8A1;CASP1;PANX1	0.00442704	2.35389	0.0806454
GO:0031668	cellular response to extracellular stimulus	http://amigo.geneontology.org/amigo/term/GO:0031668	6	1140	19	16473	4.58201	1026;3939;199;5027;2353;6423	CDKN1A;LDHA;AIF1;P2RX7;FOS;SFRP2	0.00442704	2.35389	0.0806454
GO:0043149	stress fiber assembly	http://amigo.geneontology.org/amigo/term/GO:0043149	5	1140	13	16473	5.57777	6714;7126;3688;7791;3693	SRC;TNFAIP1;ITGB1;ZYX;ITGB5	0.00474358	2.32389	0.0858648
GO:2001240	negative regulation of extrinsic apoptotic signaling pathway in absence of ligand	http://amigo.geneontology.org/amigo/term/GO:2001240	8	1140	34	16473	3.41696	2537;6376;4170;2534;1280;3553;2255;219699	IFI6;CX3CL1;MCL1;FYN;COL2A1;IL1B;FGF10;UNC5B	0.00493447	2.30676	0.0887583
GO:0060333	interferon-gamma-mediated signaling pathway	http://amigo.geneontology.org/amigo/term/GO:0060333	13	1140	77	16473	2.45622	4281;3122;3118;10437;3459;3460;4684;960;4939;3127;817;5724;4938	MID1;HLA-DRA;HLA-DQA2;IFI30;IFNGR1;IFNGR2;NCAM1;CD44;OAS2;HLA-DRB5;CAMK2D;PTAFR;OAS1	0.00512273	2.2905	0.0915689
GO:0048754	branching morphogenesis of an epithelial tube	http://amigo.geneontology.org/amigo/term/GO:0048754	7	1140	27	16473	3.76326	4323;9353;54922;3479;3791;2255;5058	MMP14;SLIT2;RASIP1;IGF1;KDR;FGF10;PAK1	0.00537168	2.26989	0.0942516
GO:0045765	regulation of angiogenesis	http://amigo.geneontology.org/amigo/term/GO:0045765	7	1140	27	16473	3.76326	1499;51330;25960;3162;5168;3569;6422	CTNNB1;TNFRSF12A;ADGRA2;HMOX1;ENPP2;IL6;SFRP1	0.00537168	2.26989	0.0942516
GO:0048678	response to axon injury	http://amigo.geneontology.org/amigo/term/GO:0048678	7	1140	27	16473	3.76326	3956;199;4916;4671;3776;581;1471	LGALS1;AIF1;NTRK3;NAIP;KCNK2;BAX;CST3	0.00537168	2.26989	0.0942516
GO:0090023	positive regulation of neutrophil chemotaxis	http://amigo.geneontology.org/amigo/term/GO:0090023	6	1140	20	16473	4.35265	5880;3071;972;3553;719;728	RAC2;NCKAP1L;CD74;IL1B;C3AR1;C5AR1	0.00544525	2.26398	0.0945419
GO:0051591	response to cAMP	http://amigo.geneontology.org/amigo/term/GO:0051591	10	1140	51	16473	2.84956	6678;3939;4327;2305;1277;1843;2353;2354;3725;5139	SPARC;LDHA;MMP19;FOXM1;COL1A1;DUSP1;FOS;FOSB;JUN;PDE3A	0.00545434	2.26326	0.0945419
GO:0060346	bone trabecula formation	http://amigo.geneontology.org/amigo/term/GO:0060346	4	1140	8	16473	7.24692	4313;7059;1277;6422	MMP2;THBS3;COL1A1;SFRP1	0.00567742	2.24585	0.0952081
GO:0060055	angiogenesis involved in wound healing	http://amigo.geneontology.org/amigo/term/GO:0060055	4	1140	8	16473	7.24692	2876;6376;5547;3690	GPX1;CX3CL1;PRCP;ITGB3	0.00567742	2.24585	0.0952081
GO:0060907	positive regulation of macrophage cytokine production	http://amigo.geneontology.org/amigo/term/GO:0060907	4	1140	8	16473	7.24692	7099;8482;948;972	TLR4;SEMA7A;CD36;CD74	0.00567742	2.24585	0.0952081
GO:0003208	cardiac ventricle morphogenesis	http://amigo.geneontology.org/amigo/term/GO:0003208	4	1140	8	16473	7.24692	3091;23493;26508;23462	HIF1A;HEY2;HEYL;HEY1	0.00567742	2.24585	0.0952081
GO:0001955	blood vessel maturation	http://amigo.geneontology.org/amigo/term/GO:0001955	4	1140	8	16473	7.24692	1003;4313;94;1901	CDH5;MMP2;ACVRL1;S1PR1	0.00567742	2.24585	0.0952081
GO:0007566	embryo implantation	http://amigo.geneontology.org/amigo/term/GO:0007566	9	1140	43	16473	3.04053	4318;4313;2896;5125;3553;5740;5328;1471;3912	MMP9;MMP2;GRN;PCSK5;IL1B;PTGIS;PLAU;CST3;LAMB1	0.00570196	2.24398	0.0952081
GO:0003007	heart morphogenesis	http://amigo.geneontology.org/amigo/term/GO:0003007	8	1140	35	16473	3.31913	10395;1289;1280;57496;55636;6546;79633;2548	DLC1;COL5A1;COL2A1;MKL2;CHD7;SLC8A1;FAT4;GAA	0.0057258	2.24216	0.0952081
GO:0071354	cellular response to interleukin-6	http://amigo.geneontology.org/amigo/term/GO:0071354	5	1140	14	16473	5.17904	4790;6347;5740;3569;6404	NFKB1;CCL2;PTGIS;IL6;SELPLG	0.0060995	2.21471	0.100256
GO:0097284	hepatocyte apoptotic process	http://amigo.geneontology.org/amigo/term/GO:0097284	5	1140	14	16473	5.17904	355;637;382;5294;23788	FAS;BID;ARF6;PIK3CG;MTCH2	0.0060995	2.21471	0.100256
GO:0032720	negative regulation of tumor necrosis factor production	http://amigo.geneontology.org/amigo/term/GO:0032720	8	1140	36	16473	3.22674	409;7099;10457;7128;3965;947;7291;84868	ARRB2;TLR4;GPNMB;TNFAIP3;LGALS9;CD34;TWIST1;HAVCR2	0.00661011	2.17979	0.107042
GO:0045861	negative regulation of proteolysis	http://amigo.geneontology.org/amigo/term/GO:0045861	6	1140	21	16473	4.14512	51715;1476;1020;2055;1471;5327	RAB23;CSTB;CDK5;CLN8;CST3;PLAT	0.00662461	2.17884	0.107042
GO:0000132	establishment of mitotic spindle orientation	http://amigo.geneontology.org/amigo/term/GO:0000132	6	1140	21	16473	4.14512	6993;29899;10252;10403;2255;387755	DYNLT1;GPSM2;SPRY1;NDC80;FGF10;INSC	0.00662461	2.17884	0.107042
GO:0035335	peptidyl-tyrosine dephosphorylation	http://amigo.geneontology.org/amigo/term/GO:0035335	15	1140	99	16473	2.20525	1847;5728;1845;5793;5803;994;1033;5787;1848;11221;1843;5796;8555;1846;5788	DUSP5;PTEN;DUSP3;PTPRG;PTPRZ1;CDC25B;CDKN3;PTPRB;DUSP6;DUSP10;DUSP1;PTPRK;CDC14B;DUSP4;PTPRC	0.00669809	2.17405	0.107621
GO:0009611	response to wounding	http://amigo.geneontology.org/amigo/term/GO:0009611	10	1140	53	16473	2.74169	22846;3371;6507;10894;6347;2252;3399;1508;1230;2171	VASH1;TNC;SLC1A3;LYVE1;CCL2;FGF7;ID3;CTSB;CCR1;FABP5	0.0068807	2.16237	0.109937
GO:0030155	regulation of cell adhesion	http://amigo.geneontology.org/amigo/term/GO:0030155	9	1140	45	16473	2.90504	2022;4008;284217;3606;25;9265;27;1901;3910	ENG;LMO7;LAMA1;IL18;ABL1;CYTH3;ABL2;S1PR1;LAMA4	0.00734415	2.13406	0.11669
GO:0006665	sphingolipid metabolic process	http://amigo.geneontology.org/amigo/term/GO:0006665	13	1140	81	16473	2.33435	5476;253782;259230;8611;55512;2760;427;256987;166929;124976;9517;55331;4758	CTSA;CERS6;SGMS1;PPAP2A;SMPD3;GM2A;ASAH1;SERINC5;SGMS2;SPNS2;SPTLC2;ACER3;NEU1	0.00740534	2.13046	0.117012
GO:0010812	negative regulation of cell-substrate adhesion	http://amigo.geneontology.org/amigo/term/GO:0010812	5	1140	15	16473	4.83348	3956;6695;8324;1277;285	LGALS1;SPOCK1;FZD7;COL1A1;ANGPT2	0.0077062	2.11316	0.11781
GO:2000249	regulation of actin cytoskeleton reorganization	http://amigo.geneontology.org/amigo/term/GO:2000249	5	1140	15	16473	4.83348	1436;29085;25;9535;27	CSF1R;PHPT1;ABL1;GMFG;ABL2	0.0077062	2.11316	0.11781
GO:0048747	muscle fiber development	http://amigo.geneontology.org/amigo/term/GO:0048747	5	1140	15	16473	4.83348	51176;7345;1756;6443;6546	LEF1;UCHL1;DMD;SGCB;SLC8A1	0.0077062	2.11316	0.11781
GO:0010744	positive regulation of macrophage derived foam cell differentiation	http://amigo.geneontology.org/amigo/term/GO:0010744	5	1140	15	16473	4.83348	185;4790;4481;948;1435	AGTR1;NFKB1;MSR1;CD36;CSF1	0.0077062	2.11316	0.11781
GO:0002407	dendritic cell chemotaxis	http://amigo.geneontology.org/amigo/term/GO:0002407	5	1140	15	16473	4.83348	6352;196527;1230;5294;7852	CCL5;ANO6;CCR1;PIK3CG;CXCR4	0.0077062	2.11316	0.11781
GO:0045124	regulation of bone resorption	http://amigo.geneontology.org/amigo/term/GO:0045124	4	1140	9	16473	6.44131	6714;1436;3690;1901	SRC;CSF1R;ITGB3;S1PR1	0.00778532	2.10872	0.11781
GO:0050798	activated T cell proliferation	http://amigo.geneontology.org/amigo/term/GO:0050798	4	1140	9	16473	6.44131	3684;2534;25;23705	ITGAM;FYN;ABL1;CADM1	0.00778532	2.10872	0.11781
GO:0003203	endocardial cushion morphogenesis	http://amigo.geneontology.org/amigo/term/GO:0003203	4	1140	9	16473	6.44131	7291;6909;26508;23462	TWIST1;TBX2;HEYL;HEY1	0.00778532	2.10872	0.11781
GO:0042346	positive regulation of NF-kappaB import into nucleus	http://amigo.geneontology.org/amigo/term/GO:0042346	6	1140	22	16473	3.95647	7099;3965;387;3553;56892;3606	TLR4;LGALS9;RHOA;IL1B;C8orf4;IL18	0.00797867	2.09807	0.118849
GO:0048675	axon extension	http://amigo.geneontology.org/amigo/term/GO:0048675	6	1140	22	16473	3.95647	9201;8482;1020;4131;3688;7414	DCLK1;SEMA7A;CDK5;MAP1B;ITGB1;VCL	0.00797867	2.09807	0.118849
GO:0006509	membrane protein ectodomain proteolysis	http://amigo.geneontology.org/amigo/term/GO:0006509	6	1140	22	16473	3.95647	4627;5027;8754;51752;23621;8728	MYH9;P2RX7;ADAM9;ERAP1;BACE1;ADAM19	0.00797867	2.09807	0.118849
GO:0010862	positive regulation of pathway-restricted SMAD protein phosphorylation	http://amigo.geneontology.org/amigo/term/GO:0010862	9	1140	46	16473	2.84171	2022;10220;7046;3625;656;94;11030;353500;7272	ENG;GDF11;TGFBR1;INHBB;BMP8B;ACVRL1;RBPMS;BMP8A;TTK	0.00828968	2.08146	0.122209
GO:0071230	cellular response to amino acid stimulus	http://amigo.geneontology.org/amigo/term/GO:0071230	9	1140	46	16473	2.84171	1282;4313;6352;1278;1277;1291;824;56034;28956	COL4A1;MMP2;CCL5;COL1A2;COL1A1;COL6A1;CAPN2;PDGFC;LAMTOR2	0.00828968	2.08146	0.122209
GO:0010629	negative regulation of gene expression	http://amigo.geneontology.org/amigo/term/GO:0010629	16	1140	112	16473	2.07944	1026;6586;23493;9353;199;2534;5176;940;3965;947;6423;1230;84868;998;7423;6422	CDKN1A;SLIT3;HEY2;SLIT2;AIF1;FYN;SERPINF1;CD28;LGALS9;CD34;SFRP2;CCR1;HAVCR2;CDC42;VEGFB;SFRP1	0.00850157	2.0705	0.12469
GO:0042733	embryonic digit morphogenesis	http://amigo.geneontology.org/amigo/term/GO:0042733	10	1140	55	16473	2.64167	51715;1499;50515;6926;1889;2776;4038;7291;6423;6909	RAB23;CTNNB1;CHST11;TBX3;ECE1;GNAQ;LRP4;TWIST1;SFRP2;TBX2	0.00858006	2.06651	0.125199
GO:0014823	response to activity	http://amigo.geneontology.org/amigo/term/GO:0014823	8	1140	38	16473	3.05654	7384;6352;5764;6347;9997;847;5328;285	UQCRC1;CCL5;PTN;CCL2;SCO2;CAT;PLAU;ANGPT2	0.00868398	2.06128	0.125448
GO:0001937	negative regulation of endothelial cell proliferation	http://amigo.geneontology.org/amigo/term/GO:0001937	7	1140	30	16473	3.38632	2022;22846;6678;7046;2697;94;23213	ENG;VASH1;SPARC;TGFBR1;GJA1;ACVRL1;SULF1	0.00868486	2.06124	0.125448
GO:0034138	toll-like receptor 3 signaling pathway	http://amigo.geneontology.org/amigo/term/GO:0034138	13	1140	83	16473	2.27782	330;1845;5594;7099;4790;23180;1848;983;23643;3656;2353;3725;1846	BIRC3;DUSP3;MAPK1;TLR4;NFKB1;RFTN1;DUSP6;CDK1;LY96;IRAK2;FOS;JUN;DUSP4	0.00881433	2.05481	0.126678
GO:0006898	receptor-mediated endocytosis	http://amigo.geneontology.org/amigo/term/GO:0006898	20	1140	154	16473	1.89228	1282;6678;3426;1278;4481;56241;23166;1284;948;1277;2495;5168;2350;10808;4360;10487;9332;8685;1759;58191	COL4A1;SPARC;CFI;COL1A2;MSR1;SUSD2;STAB1;COL4A2;CD36;COL1A1;FTH1;ENPP2;FOLR2;HSPH1;MRC1;CAP1;CD163;MARCO;DNM1;CXCL16	0.00894139	2.0486	0.127862
GO:0019886	antigen processing and presentation of exogenous peptide antigen via MHC class II	http://amigo.geneontology.org/amigo/term/GO:0019886	14	1140	93	16473	2.18988	81930;2207;3109;161;3122;3118;10437;5641;8655;972;3127;1520;29127;3108	KIF18A;FCER1G;HLA-DMB;AP2A2;HLA-DRA;HLA-DQA2;IFI30;LGMN;DYNLL1;CD74;HLA-DRB5;CTSS;RACGAP1;HLA-DMA	0.00905372	2.04317	0.128824
GO:0045216	cell-cell junction organization	http://amigo.geneontology.org/amigo/term/GO:0045216	11	1140	65	16473	2.45947	1002;1012;1003;100506658;1000;83605;1004;55679;9076;23705;1009	CDH4;CDH13;CDH5;OCLN;CDH2;CCM2;CDH6;LIMS2;CLDN1;CADM1;CDH11	0.00946885	2.0237	0.12992
GO:0032870	cellular response to hormone stimulus	http://amigo.geneontology.org/amigo/term/GO:0032870	11	1140	65	16473	2.45947	886;6586;5351;9353;199;1843;2353;2354;10268;3725;5228	CCKAR;SLIT3;PLOD1;SLIT2;AIF1;DUSP1;FOS;FOSB;RAMP3;JUN;PGF	0.00946885	2.0237	0.12992
GO:0001578	microtubule bundle formation	http://amigo.geneontology.org/amigo/term/GO:0001578	6	1140	23	16473	3.78422	89796;4133;10112;51673;4131;5347	NAV1;MAP2;KIF20A;TPPP3;MAP1B;PLK1	0.0095208	2.02133	0.12992
GO:0044344	cellular response to fibroblast growth factor stimulus	http://amigo.geneontology.org/amigo/term/GO:0044344	6	1140	23	16473	3.78422	6352;6347;960;860;1277;6422	CCL5;CCL2;CD44;RUNX2;COL1A1;SFRP1	0.0095208	2.02133	0.12992
GO:0015992	proton transport	http://amigo.geneontology.org/amigo/term/GO:0015992	10	1140	56	16473	2.59434	526;9114;206358;144195;23530;6515;6518;10312;533;84329	ATP6V1B2;ATP6V0D1;SLC36A1;SLC2A14;NNT;SLC2A3;SLC2A5;TCIRG1;ATP6V0B;HVCN1	0.00954198	2.02036	0.12992
GO:0009948	anterior/posterior axis specification	http://amigo.geneontology.org/amigo/term/GO:0009948	5	1140	16	16473	4.53111	1499;10736;23493;6790;23462	CTNNB1;SIX2;HEY2;AURKA;HEY1	0.00958501	2.01841	0.12992
GO:0035994	response to muscle stretch	http://amigo.geneontology.org/amigo/term/GO:0035994	5	1140	16	16473	4.53111	1756;4790;2353;3725;6546	DMD;NFKB1;FOS;JUN;SLC8A1	0.00958501	2.01841	0.12992
GO:0050919	negative chemotaxis	http://amigo.geneontology.org/amigo/term/GO:0050919	5	1140	16	16473	4.53111	6586;9353;3685;387;3690	SLIT3;SLIT2;ITGAV;RHOA;ITGB3	0.00958501	2.01841	0.12992
GO:0030225	macrophage differentiation	http://amigo.geneontology.org/amigo/term/GO:0030225	5	1140	16	16473	4.53111	4318;1436;6688;1435;998	MMP9;CSF1R;SPI1;CSF1;CDC42	0.00958501	2.01841	0.12992
GO:0030949	positive regulation of vascular endothelial growth factor receptor signaling pathway	http://amigo.geneontology.org/amigo/term/GO:0030949	5	1140	16	16473	4.53111	3091;3553;2255;7423;3690	HIF1A;IL1B;FGF10;VEGFB;ITGB3	0.00958501	2.01841	0.12992
GO:0048813	dendrite morphogenesis	http://amigo.geneontology.org/amigo/term/GO:0048813	8	1140	39	16473	2.97798	9201;4133;8609;2534;1020;4038;3688;27	DCLK1;MAP2;KLF7;FYN;CDK5;LRP4;ITGB1;ABL2	0.0098868	2.00494	0.133378
GO:0031623	receptor internalization	http://amigo.geneontology.org/amigo/term/GO:0031623	7	1140	31	16473	3.27688	2885;409;7430;11031;10268;10203;4322	GRB2;ARRB2;EZR;RAB31;RAMP3;CALCRL;MMP13	0.0100655	1.99717	0.133925
GO:0007265	Ras protein signal transduction	http://amigo.geneontology.org/amigo/term/GO:0007265	12	1140	75	16473	2.32596	2885;6714;5594;1026;4893;25780;983;5898;9046;3479;890;10769	GRB2;SRC;MAPK1;CDKN1A;NRAS;RASGRP3;CDK1;RALA;DOK2;IGF1;CCNA2;PLK2	0.0100656	1.99716	0.133925
GO:0008354	germ cell migration	http://amigo.geneontology.org/amigo/term/GO:0008354	4	1140	10	16473	5.79683	7046;6387;8611;3688	TGFBR1;CXCL12;PPAP2A;ITGB1	0.0103487	1.98511	0.133925
GO:0001774	microglial cell activation	http://amigo.geneontology.org/amigo/term/GO:0001774	4	1140	10	16473	5.79683	6376;199;3725;51311	CX3CL1;AIF1;JUN;TLR8	0.0103487	1.98511	0.133925
GO:0060174	limb bud formation	http://amigo.geneontology.org/amigo/term/GO:0060174	4	1140	10	16473	5.79683	5362;1280;10512;2255	PLXNA2;COL2A1;SEMA3C;FGF10	0.0103487	1.98511	0.133925
GO:0032060	bleb assembly	http://amigo.geneontology.org/amigo/term/GO:0032060	4	1140	10	16473	5.79683	2012;5027;196527;2014	EMP1;P2RX7;ANO6;EMP3	0.0103487	1.98511	0.133925
GO:0034405	response to fluid shear stress	http://amigo.geneontology.org/amigo/term/GO:0034405	4	1140	10	16473	5.79683	2697;2152;5159;5027	GJA1;F3;PDGFRB;P2RX7	0.0103487	1.98511	0.133925
GO:0010447	response to acidic pH	http://amigo.geneontology.org/amigo/term/GO:0010447	4	1140	10	16473	5.79683	8477;5176;5641;1520	GPR65;SERPINF1;LGMN;CTSS	0.0103487	1.98511	0.133925
GO:0051085	chaperone mediated protein folding requiring cofactor	http://amigo.geneontology.org/amigo/term/GO:0051085	4	1140	10	16473	5.79683	3337;972;10808;3108	DNAJB1;CD74;HSPH1;HLA-DMA	0.0103487	1.98511	0.133925
GO:0048812	neuron projection morphogenesis	http://amigo.geneontology.org/amigo/term/GO:0048812	9	1140	48	16473	2.72298	6993;2697;8522;6446;57688;84079;3611;9448;5058	DYNLT1;GJA1;GAS7;SGK1;ZSWIM6;ANKRD27;ILK;MAP4K4;PAK1	0.0104548	1.98068	0.134688
GO:0008284	positive regulation of cell proliferation	http://amigo.geneontology.org/amigo/term/GO:0008284	45	1140	443	16473	1.48706	5728;5880;7046;5594;51176;3371;4828;5737;994;6926;1803;29923;3685;5764;5159;4916;8644;860;7424;2305;2252;1436;942;2350;10673;3569;55331;6423;3611;5228;5745;3688;6909;10312;3479;391;4609;5328;1903;3791;7272;1435;57124;1471;6422	PTEN;RAC2;TGFBR1;MAPK1;LEF1;TNC;NMB;PTGFR;CDC25B;TBX3;DPP4;HILPDA;ITGAV;PTN;PDGFRB;NTRK3;AKR1C3;RUNX2;VEGFC;FOXM1;FGF7;CSF1R;CD86;FOLR2;TNFSF13B;IL6;ACER3;SFRP2;ILK;PGF;PTH1R;ITGB1;TBX2;TCIRG1;IGF1;RHOG;MYC;PLAU;S1PR3;KDR;TTK;CSF1;CD248;CST3;SFRP1	0.0105477	1.97684	0.135276
GO:0001558	regulation of cell growth	http://amigo.geneontology.org/amigo/term/GO:0001558	12	1140	76	16473	2.29521	6695;1012;185;8839;3486;6446;2305;817;10516;3490;8840;3487	SPOCK1;CDH13;AGTR1;WISP2;IGFBP3;SGK1;FOXM1;CAMK2D;FBLN5;IGFBP7;WISP1;IGFBP4	0.0109893	1.95903	0.14031
GO:0071363	cellular response to growth factor stimulus	http://amigo.geneontology.org/amigo/term/GO:0071363	8	1140	40	16473	2.90336	6678;1499;847;7291;8321;285;6422;9638	SPARC;CTNNB1;CAT;TWIST1;FZD1;ANGPT2;SFRP1;FEZ1	0.011209	1.95043	0.14049
GO:0048041	focal adhesion assembly	http://amigo.geneontology.org/amigo/term/GO:0048041	6	1140	24	16473	3.62632	10395;55920;7070;5796;87;10979	DLC1;RCC2;THY1;PTPRK;ACTN1;FERMT2	0.011264	1.94831	0.14049
GO:0071407	cellular response to organic cyclic compound	http://amigo.geneontology.org/amigo/term/GO:0071407	9	1140	49	16473	2.66724	3956;1545;6352;4481;6347;5027;3553;249;3606	LGALS1;CYP1B1;CCL5;MSR1;CCL2;P2RX7;IL1B;ALPL;IL18	0.0116845	1.93239	0.14049
GO:0016049	cell growth	http://amigo.geneontology.org/amigo/term/GO:0016049	10	1140	58	16473	2.50458	64175;259230;3575;3685;65009;2012;3569;3690;28956;2014	P3H1;SGMS1;IL7R;ITGAV;NDRG4;EMP1;IL6;ITGB3;LAMTOR2;EMP3	0.0117103	1.93143	0.14049
GO:0071310	cellular response to organic substance	http://amigo.geneontology.org/amigo/term/GO:0071310	5	1140	17	16473	4.26432	4133;7123;3553;968;834	MAP2;CLEC3B;IL1B;CD68;CASP1	0.0117561	1.92973	0.14049
GO:0043524	negative regulation of neuron apoptotic process	http://amigo.geneontology.org/amigo/term/GO:0043524	17	1140	127	16473	1.94839	8013;2561;2534;8829;6347;5641;4671;6495;3162;284;3725;3611;7516;728;581;7423;219699	NR4A3;GABRB2;FYN;NRP1;CCL2;LGMN;NAIP;SIX1;HMOX1;ANGPT1;JUN;ILK;XRCC2;C5AR1;BAX;VEGFB;UNC5B	0.0118172	1.92748	0.14049
GO:0006537	glutamate biosynthetic process	http://amigo.geneontology.org/amigo/term/GO:0006537	3	1140	5	16473	8.69024	6507;2747;2746	SLC1A3;GLUD2;GLUD1	0.0118385	1.9267	0.14049
GO:0035912	dorsal aorta morphogenesis	http://amigo.geneontology.org/amigo/term/GO:0035912	3	1140	5	16473	8.69024	23493;3516;23462	HEY2;RBPJ;HEY1	0.0118385	1.9267	0.14049
GO:0097094	craniofacial suture morphogenesis	http://amigo.geneontology.org/amigo/term/GO:0097094	3	1140	5	16473	8.69024	51715;4323;4325	RAB23;MMP14;MMP16	0.0118385	1.9267	0.14049
GO:0002322	B cell proliferation involved in immune response	http://amigo.geneontology.org/amigo/term/GO:0002322	3	1140	5	16473	8.69024	4064;7099;25	CD180;TLR4;ABL1	0.0118385	1.9267	0.14049
GO:0014909	smooth muscle cell migration	http://amigo.geneontology.org/amigo/term/GO:0014909	3	1140	5	16473	8.69024	5328;3690;5327	PLAU;ITGB3;PLAT	0.0118385	1.9267	0.14049
GO:0038027	apolipoprotein A-I-mediated signaling pathway	http://amigo.geneontology.org/amigo/term/GO:0038027	3	1140	5	16473	8.69024	3685;387;3690	ITGAV;RHOA;ITGB3	0.0118385	1.9267	0.14049
GO:0070100	negative regulation of chemokine-mediated signaling pathway	http://amigo.geneontology.org/amigo/term/GO:0070100	3	1140	5	16473	8.69024	6586;9353;6352	SLIT3;SLIT2;CCL5	0.0118385	1.9267	0.14049
GO:0002503	peptide antigen assembly with MHC class II protein complex	http://amigo.geneontology.org/amigo/term/GO:0002503	3	1140	5	16473	8.69024	3109;3122;3108	HLA-DMB;HLA-DRA;HLA-DMA	0.0118385	1.9267	0.14049
GO:0061304	retinal blood vessel morphogenesis	http://amigo.geneontology.org/amigo/term/GO:0061304	3	1140	5	16473	8.69024	1282;1545;284217	COL4A1;CYP1B1;LAMA1	0.0118385	1.9267	0.14049
GO:0061154	endothelial tube morphogenesis	http://amigo.geneontology.org/amigo/term/GO:0061154	3	1140	5	16473	8.69024	1499;83605;94	CTNNB1;CCM2;ACVRL1	0.0118385	1.9267	0.14049
GO:0006686	sphingomyelin biosynthetic process	http://amigo.geneontology.org/amigo/term/GO:0006686	3	1140	5	16473	8.69024	259230;166929;9517	SGMS1;SGMS2;SPTLC2	0.0118385	1.9267	0.14049
GO:0035666	TRIF-dependent toll-like receptor signaling pathway	http://amigo.geneontology.org/amigo/term/GO:0035666	12	1140	77	16473	2.26527	330;1845;5594;7099;4790;1848;983;23643;3656;2353;3725;1846	BIRC3;DUSP3;MAPK1;TLR4;NFKB1;DUSP6;CDK1;LY96;IRAK2;FOS;JUN;DUSP4	0.0119771	1.92165	0.141547
GO:0009615	response to virus	http://amigo.geneontology.org/amigo/term/GO:0009615	15	1140	107	16473	2.03938	59;22948;3455;9201;1021;6387;6352;3459;3460;4939;1072;4938;10561;7852;51311	ACTA2;CCT5;IFNAR2;DCLK1;CDK6;CXCL12;CCL5;IFNGR1;IFNGR2;OAS2;CFL1;OAS1;IFI44;CXCR4;TLR8	0.0122698	1.91116	0.14441
GO:0030154	cell differentiation	http://amigo.geneontology.org/amigo/term/GO:0030154	45	1140	448	16473	1.47	10672;1466;1063;83478;641700;6714;1306;4616;7127;285590;51022;8140;28959;144195;649;7092;4745;2534;4327;3625;340273;1848;58504;65009;6424;84687;8934;2305;284;10019;2000;79158;6688;290;5228;54538;28969;25;1435;1305;23705;27;57446;51129;2004	GNA13;CSRP2;CENPF;ARHGAP24;ECSCR;SRC;COL15A1;GADD45B;TNFAIP2;SH3PXD2B;GLRX2;SLC7A5;TMEM176B;SLC2A14;BMP1;TLL1;NELL1;FYN;MMP19;INHBB;ABCB5;DUSP6;ARHGAP22;NDRG4;SFRP4;PPP1R9B;RAB29;FOXM1;ANGPT1;SH2B3;ELF4;GNPTAB;SPI1;ANPEP;PGF;ROBO4;BZW2;ABL1;CSF1;COL13A1;CADM1;ABL2;NDRG3;ANGPTL4;ELK3	0.0124877	1.90352	0.146373
GO:0048839	inner ear development	http://amigo.geneontology.org/amigo/term/GO:0048839	8	1140	41	16473	2.83237	6678;713;83605;5159;6495;9890;3479;3108	SPARC;C1QB;CCM2;PDGFRB;SIX1;LPPR4;IGF1;HLA-DMA	0.0126572	1.89766	0.147153
GO:0010506	regulation of autophagy	http://amigo.geneontology.org/amigo/term/GO:0010506	8	1140	41	16473	2.83237	128338;441027;3428;493856;1612;25;834;27	DRAM2;TMEM150C;IFI16;CISD2;DAPK1;ABL1;CASP1;ABL2	0.0126572	1.89766	0.147153
GO:0001570	vasculogenesis	http://amigo.geneontology.org/amigo/term/GO:0001570	10	1140	59	16473	2.46198	2022;23493;83605;677;10052;4643;54922;2305;3791;23462	ENG;HEY2;CCM2;ZFP36L1;GJC1;MYO1E;RASIP1;FOXM1;KDR;HEY1	0.0129247	1.88858	0.149537
GO:0070373	negative regulation of ERK1 and ERK2 cascade	http://amigo.geneontology.org/amigo/term/GO:0070373	9	1140	50	16473	2.61374	1845;7099;1848;10252;7430;1843;467;3479;25	DUSP3;TLR4;DUSP6;SPRY1;EZR;DUSP1;ATF3;IGF1;ABL1	0.0130191	1.88542	0.149537
GO:0051259	protein oligomerization	http://amigo.geneontology.org/amigo/term/GO:0051259	9	1140	50	16473	2.61374	114548;1798;2697;7128;5027;817;4938;581;5211	NLRP3;DPAGT1;GJA1;TNFAIP3;P2RX7;CAMK2D;OAS1;BAX;PFKL	0.0130191	1.88542	0.149537
GO:0001837	epithelial to mesenchymal transition	http://amigo.geneontology.org/amigo/term/GO:0001837	7	1140	33	16473	3.07791	3091;1499;7046;6275;51176;3516;2316	HIF1A;CTNNB1;TGFBR1;S100A4;LEF1;RBPJ;FLNA	0.013295	1.87631	0.151485
GO:0045060	negative thymic T cell selection	http://amigo.geneontology.org/amigo/term/GO:0045060	4	1140	11	16473	5.26953	1794;355;940;972	DOCK2;FAS;CD28;CD74	0.0134006	1.87287	0.151485
GO:0035641	locomotory exploration behavior	http://amigo.geneontology.org/amigo/term/GO:0035641	4	1140	11	16473	5.26953	1742;1803;57282;4045	DLG4;DPP4;SLC4A10;LSAMP	0.0134006	1.87287	0.151485
GO:2000279	negative regulation of DNA biosynthetic process	http://amigo.geneontology.org/amigo/term/GO:2000279	4	1140	11	16473	5.26953	2697;94;1843;3776	GJA1;ACVRL1;DUSP1;KCNK2	0.0134006	1.87287	0.151485
GO:0006879	cellular iron ion homeostasis	http://amigo.geneontology.org/amigo/term/GO:0006879	11	1140	69	16473	2.31632	3091;526;9114;3162;2495;23545;10312;4609;523;6556;533	HIF1A;ATP6V1B2;ATP6V0D1;HMOX1;FTH1;ATP6V0A2;TCIRG1;MYC;ATP6V1A;SLC11A1;ATP6V0B	0.0137155	1.86279	0.154434
GO:0002756	MyD88-independent toll-like receptor signaling pathway	http://amigo.geneontology.org/amigo/term/GO:0002756	12	1140	79	16473	2.20765	330;1845;5594;7099;4790;1848;983;23643;3656;2353;3725;1846	BIRC3;DUSP3;MAPK1;TLR4;NFKB1;DUSP6;CDK1;LY96;IRAK2;FOS;JUN;DUSP4	0.0141556	1.84907	0.157838
GO:0048514	blood vessel morphogenesis	http://amigo.geneontology.org/amigo/term/GO:0048514	5	1140	18	16473	4.02717	1282;1000;1545;57496;3679	COL4A1;CDH2;CYP1B1;MKL2;ITGA7	0.0142385	1.84653	0.157838
GO:0050771	negative regulation of axonogenesis	http://amigo.geneontology.org/amigo/term/GO:0050771	5	1140	18	16473	4.02717	5728;22902;7070;387;4038	PTEN;RUFY3;THY1;RHOA;LRP4	0.0142385	1.84653	0.157838
GO:0042832	defense response to protozoan	http://amigo.geneontology.org/amigo/term/GO:0042832	5	1140	18	16473	4.02717	951;3566;3569;1130;6556	CD37;IL4R;IL6;LYST;SLC11A1	0.0142385	1.84653	0.157838
GO:0071346	cellular response to interferon-gamma	http://amigo.geneontology.org/amigo/term/GO:0071346	9	1140	51	16473	2.56233	6357;6376;6352;199;6347;3965;965;4360;1612	CCL13;CX3CL1;CCL5;AIF1;CCL2;LGALS9;CD58;MRC1;DAPK1	0.0144636	1.83972	0.159714
GO:0043066	negative regulation of apoptotic process	http://amigo.geneontology.org/amigo/term/GO:0043066	47	1140	478	16473	1.43891	330;4318;5728;867;6714;51176;1026;5737;50515;5685;6926;6790;355;4790;323;199;23564;5159;79228;960;4671;5687;284;983;1843;3071;3301;972;1072;847;7291;2316;3569;5347;2055;3479;55679;4609;3791;4615;5329;7423;51129;10769;5139;6422;9448	BIRC3;MMP9;PTEN;CBL;SRC;LEF1;CDKN1A;PTGFR;CHST11;PSMA4;TBX3;AURKA;FAS;NFKB1;APBB2;AIF1;DDAH2;PDGFRB;THOC6;CD44;NAIP;PSMA6;ANGPT1;CDK1;DUSP1;NCKAP1L;DNAJA1;CD74;CFL1;CAT;TWIST1;FLNA;IL6;PLK1;CLN8;IGF1;LIMS2;MYC;KDR;MYD88;PLAUR;VEGFB;ANGPTL4;PLK2;PDE3A;SFRP1;MAP4K4	0.0150353	1.82289	0.165389
GO:0045184	establishment of protein localization	http://amigo.geneontology.org/amigo/term/GO:0045184	7	1140	34	16473	2.9872	1742;90102;55920;5911;2316;5347;23603	DLG4;PHLDB2;RCC2;RAP2A;FLNA;PLK1;CORO1C	0.0151614	1.81926	0.165502
GO:0007162	negative regulation of cell adhesion	http://amigo.geneontology.org/amigo/term/GO:0007162	7	1140	34	16473	2.9872	5420;1012;9037;397;58494;94;284	PODXL;CDH13;SEMA5A;ARHGDIB;JAM2;ACVRL1;ANGPT1	0.0151614	1.81926	0.165502
GO:0010575	positive regulation of vascular endothelial growth factor production	http://amigo.geneontology.org/amigo/term/GO:0010575	6	1140	26	16473	3.34697	3091;1545;23213;3553;719;728	HIF1A;CYP1B1;SULF1;IL1B;C3AR1;C5AR1	0.0154038	1.81237	0.167459
GO:0007517	muscle organ development	http://amigo.geneontology.org/amigo/term/GO:0007517	13	1140	90	16473	2.09976	1063;1756;4000;6444;6876;57496;6443;1293;22801;7291;3399;3679;3479	CENPF;DMD;LMNA;SGCD;TAGLN;MKL2;SGCB;COL6A3;ITGA11;TWIST1;ID3;ITGA7;IGF1	0.0154577	1.81085	0.167459
GO:0045785	positive regulation of cell adhesion	http://amigo.geneontology.org/amigo/term/GO:0045785	8	1140	43	16473	2.7003	54518;6387;6352;3685;284;7168;9289;9265	APBB1IP;CXCL12;CCL5;ITGAV;ANGPT1;TPM1;ADGRG1;CYTH3	0.0159575	1.79704	0.171491
GO:0035872	nucleotide-binding domain, leucine rich repeat containing receptor signaling pathway	http://amigo.geneontology.org/amigo/term/GO:0035872	8	1140	43	16473	2.7003	7334;58484;114548;7128;5027;3656;834;24145	UBE2N;NLRC4;NLRP3;TNFAIP3;P2RX7;IRAK2;CASP1;PANX1	0.0159575	1.79704	0.171491
GO:0007568	aging	http://amigo.geneontology.org/amigo/term/GO:0007568	18	1140	143	16473	1.83202	5728;2876;2885;6376;2775;51022;2152;6352;7298;5176;6347;2353;3553;847;942;3725;3569;5745	PTEN;GPX1;GRB2;CX3CL1;GNAO1;GLRX2;F3;CCL5;TYMS;SERPINF1;CCL2;FOS;IL1B;CAT;CD86;JUN;IL6;PTH1R	0.0165004	1.78251	0.171491
GO:0007173	epidermal growth factor receptor signaling pathway	http://amigo.geneontology.org/amigo/term/GO:0007173	23	1140	198	16473	1.69251	5728;867;2885;6714;5594;1026;161;8038;4893;2534;5159;10252;940;30011;2252;983;113;942;25;2255;998;27;55824	PTEN;CBL;GRB2;SRC;MAPK1;CDKN1A;AP2A2;ADAM12;NRAS;FYN;PDGFRB;SPRY1;CD28;SH3KBP1;FGF7;CDK1;ADCY7;CD86;ABL1;FGF10;CDC42;ABL2;PAG1	0.0166036	1.7798	0.171491
GO:0060033	anatomical structure regression	http://amigo.geneontology.org/amigo/term/GO:0060033	3	1140	6	16473	7.24142	51176;6688;57124	LEF1;SPI1;CD248	0.0169126	1.77179	0.171491
GO:0060754	positive regulation of mast cell chemotaxis	http://amigo.geneontology.org/amigo/term/GO:0060754	3	1140	6	16473	7.24142	6352;7424;7423	CCL5;VEGFC;VEGFB	0.0169126	1.77179	0.171491
GO:0001878	response to yeast	http://amigo.geneontology.org/amigo/term/GO:0001878	3	1140	6	16473	7.24142	5806;942;3569	PTX3;CD86;IL6	0.0169126	1.77179	0.171491
GO:0030071	regulation of mitotic metaphase/anaphase transition	http://amigo.geneontology.org/amigo/term/GO:0030071	3	1140	6	16473	7.24142	11065;10783;5347	UBE2C;NEK6;PLK1	0.0169126	1.77179	0.171491
GO:0032611	interleukin-1 beta production	http://amigo.geneontology.org/amigo/term/GO:0032611	3	1140	6	16473	7.24142	114548;3553;834	NLRP3;IL1B;CASP1	0.0169126	1.77179	0.171491
GO:1902262	apoptotic process involved in patterning of blood vessels	http://amigo.geneontology.org/amigo/term/GO:1902262	3	1140	6	16473	7.24142	51176;6688;581	LEF1;SPI1;BAX	0.0169126	1.77179	0.171491
GO:2000271	positive regulation of fibroblast apoptotic process	http://amigo.geneontology.org/amigo/term/GO:2000271	3	1140	6	16473	7.24142	9262;10018;6422	STK17B;BCL2L11;SFRP1	0.0169126	1.77179	0.171491
GO:1900042	positive regulation of interleukin-2 secretion	http://amigo.geneontology.org/amigo/term/GO:1900042	3	1140	6	16473	7.24142	25;27;6711	ABL1;ABL2;SPTBN1	0.0169126	1.77179	0.171491
GO:0001957	intramembranous ossification	http://amigo.geneontology.org/amigo/term/GO:0001957	3	1140	6	16473	7.24142	4313;1513;1277	MMP2;CTSK;COL1A1	0.0169126	1.77179	0.171491
GO:0045630	positive regulation of T-helper 2 cell differentiation	http://amigo.geneontology.org/amigo/term/GO:0045630	3	1140	6	16473	7.24142	3566;942;3569	IL4R;CD86;IL6	0.0169126	1.77179	0.171491
GO:0001765	membrane raft assembly	http://amigo.geneontology.org/amigo/term/GO:0001765	3	1140	6	16473	7.24142	302;6281;23180	ANXA2;S100A10;RFTN1	0.0169126	1.77179	0.171491
GO:0030837	negative regulation of actin filament polymerization	http://amigo.geneontology.org/amigo/term/GO:0030837	4	1140	12	16473	4.83011	5756;80206;9353;5216	TWF1;FHOD3;SLIT2;PFN1	0.0169693	1.77034	0.171491
GO:0003376	sphingosine-1-phosphate signaling pathway	http://amigo.geneontology.org/amigo/term/GO:0003376	4	1140	12	16473	4.83011	7430;124976;1903;1901	EZR;SPNS2;S1PR3;S1PR1	0.0169693	1.77034	0.171491
GO:0060218	hematopoietic stem cell differentiation	http://amigo.geneontology.org/amigo/term/GO:0060218	4	1140	12	16473	4.83011	1636;1021;121340;6422	ACE;CDK6;SP7;SFRP1	0.0169693	1.77034	0.171491
GO:0030705	cytoskeleton-dependent intracellular transport	http://amigo.geneontology.org/amigo/term/GO:0030705	4	1140	12	16473	4.83011	4651;7846;84790;203068	MYO10;TUBA1A;TUBA1C;TUBB	0.0169693	1.77034	0.171491
GO:0090102	cochlea development	http://amigo.geneontology.org/amigo/term/GO:0090102	5	1140	19	16473	3.81498	23493;2561;4916;3776;84189	HEY2;GABRB2;NTRK3;KCNK2;SLITRK6	0.0170497	1.76828	0.171697
GO:0001974	blood vessel remodeling	http://amigo.geneontology.org/amigo/term/GO:0001974	7	1140	35	16473	2.90168	1636;3516;94;10512;3479;581;2255	ACE;RBPJ;ACVRL1;SEMA3C;IGF1;BAX;FGF10	0.0172068	1.7643	0.172672
GO:0001755	neural crest cell migration	http://amigo.geneontology.org/amigo/term/GO:0001755	6	1140	27	16473	3.22281	3091;51176;1947;1072;10512;23603	HIF1A;LEF1;EFNB1;CFL1;SEMA3C;CORO1C	0.017824	1.749	0.177002
GO:0000188	inactivation of MAPK activity	http://amigo.geneontology.org/amigo/term/GO:0000188	6	1140	27	16473	3.22281	1847;1845;1848;11221;1843;1846	DUSP5;DUSP3;DUSP6;DUSP10;DUSP1;DUSP4	0.017824	1.749	0.177002
GO:0040007	growth	http://amigo.geneontology.org/amigo/term/GO:0040007	6	1140	27	16473	3.22281	10220;23180;3625;656;353500;6414	GDF11;RFTN1;INHBB;BMP8B;BMP8A;SEPP1	0.017824	1.749	0.177002
GO:0030148	sphingolipid biosynthetic process	http://amigo.geneontology.org/amigo/term/GO:0030148	7	1140	36	16473	2.8209	253782;259230;8611;166929;9517;55331;201562	CERS6;SGMS1;PPAP2A;SGMS2;SPTLC2;ACER3;HACD2	0.0194392	1.71132	0.189103
GO:0033572	transferrin transport	http://amigo.geneontology.org/amigo/term/GO:0033572	7	1140	36	16473	2.8209	526;9114;23545;387849;10312;523;533	ATP6V1B2;ATP6V0D1;ATP6V0A2;REP15;TCIRG1;ATP6V1A;ATP6V0B	0.0194392	1.71132	0.189103
GO:0030890	positive regulation of B cell proliferation	http://amigo.geneontology.org/amigo/term/GO:0030890	7	1140	36	16473	2.8209	1026;7099;1880;3071;972;10673;5788	CDKN1A;TLR4;GPR183;NCKAP1L;CD74;TNFSF13B;PTPRC	0.0194392	1.71132	0.189103
GO:0043491	protein kinase B signaling	http://amigo.geneontology.org/amigo/term/GO:0043491	7	1140	36	16473	2.8209	5728;6352;6347;5287;3553;3611;3479	PTEN;CCL5;CCL2;PIK3C2B;IL1B;ILK;IGF1	0.0194392	1.71132	0.189103
GO:0032570	response to progesterone	http://amigo.geneontology.org/amigo/term/GO:0032570	7	1140	36	16473	2.8209	4133;5732;7298;898;6347;2353;2354	MAP2;PTGER2;TYMS;CCNE1;CCL2;FOS;FOSB	0.0194392	1.71132	0.189103
GO:0018107	peptidyl-threonine phosphorylation	http://amigo.geneontology.org/amigo/term/GO:0018107	7	1140	36	16473	2.8209	7046;5594;9943;7786;1020;983;817	TGFBR1;MAPK1;OXSR1;MAP3K12;CDK5;CDK1;CAMK2D	0.0194392	1.71132	0.189103
GO:0032755	positive regulation of interleukin-6 production	http://amigo.geneontology.org/amigo/term/GO:0032755	8	1140	45	16473	2.57998	2207;7099;948;5027;3553;3569;10288;4615	FCER1G;TLR4;CD36;P2RX7;IL1B;IL6;LILRB2;MYD88	0.0198379	1.7025	0.191032
GO:0001658	branching involved in ureteric bud morphogenesis	http://amigo.geneontology.org/amigo/term/GO:0001658	8	1140	45	16473	2.57998	1499;960;6495;3611;5228;4609;170690;79633	CTNNB1;CD44;SIX1;ILK;PGF;MYC;ADAMTS16;FAT4	0.0198379	1.7025	0.191032
GO:0070301	cellular response to hydrogen peroxide	http://amigo.geneontology.org/amigo/term/GO:0070301	8	1140	45	16473	2.57998	2152;7128;1545;2146;1894;3569;1316;1471	F3;TNFAIP3;CYP1B1;EZH2;ECT2;IL6;KLF6;CST3	0.0198379	1.7025	0.191032
GO:0006468	protein phosphorylation	http://amigo.geneontology.org/amigo/term/GO:0006468	45	1140	463	16473	1.42105	8444;9201;7046;5594;91419;30811;9943;994;6790;7786;6793;1021;55589;595;3486;6446;2534;898;6347;94;28951;11329;5287;5027;3984;9262;10783;658;23531;3656;1072;817;79834;54899;3611;5347;9989;1612;9535;166614;5294;10769;91624;9448;5058	DYRK3;DCLK1;TGFBR1;MAPK1;XRCC6BP1;HUNK;OXSR1;CDC25B;AURKA;MAP3K12;STK10;CDK6;BMP2K;CCND1;IGFBP3;SGK1;FYN;CCNE1;CCL2;ACVRL1;TRIB2;STK38;PIK3C2B;P2RX7;LIMK1;STK17B;NEK6;BMPR1B;MMD;IRAK2;CFL1;CAMK2D;PEAK1;PXK;ILK;PLK1;PPP4R1;DAPK1;GMFG;DCLK2;PIK3CG;PLK2;NEXN;MAP4K4;PAK1	0.0201325	1.6961	0.192624
GO:0055093	response to hyperoxia	http://amigo.geneontology.org/amigo/term/GO:0055093	5	1140	20	16473	3.62401	1026;5159;1277;847;5328	CDKN1A;PDGFRB;COL1A1;CAT;PLAU	0.0202053	1.69453	0.192624
GO:0045671	negative regulation of osteoclast differentiation	http://amigo.geneontology.org/amigo/term/GO:0045671	5	1140	20	16473	3.62401	1499;7099;10234;9935;6422	CTNNB1;TLR4;LRRC17;MAFB;SFRP1	0.0202053	1.69453	0.192624
GO:0030593	neutrophil chemotaxis	http://amigo.geneontology.org/amigo/term/GO:0030593	10	1140	64	16473	2.26894	3684;2207;6357;6376;6352;6347;3071;3553;728;5294	ITGAM;FCER1G;CCL13;CX3CL1;CCL5;CCL2;NCKAP1L;IL1B;C5AR1;PIK3CG	0.0204593	1.68911	0.194066
GO:0045840	positive regulation of mitotic nuclear division	http://amigo.geneontology.org/amigo/term/GO:0045840	6	1140	28	16473	3.10752	51203;6790;5159;940;3553;3479	NUSAP1;AURKA;PDGFRB;CD28;IL1B;IGF1	0.0204923	1.68841	0.194066
GO:0012501	programmed cell death	http://amigo.geneontology.org/amigo/term/GO:0012501	19	1140	158	16473	1.75016	330;5339;1499;7099;100506658;5685;355;7533;637;4000;8655;5687;23643;7082;7027;1612;581;10018;219699	BIRC3;PLEC;CTNNB1;TLR4;OCLN;PSMA4;FAS;YWHAH;BID;LMNA;DYNLL1;PSMA6;LY96;TJP1;TFDP1;DAPK1;BAX;BCL2L11;UNC5B	0.0207502	1.68298	0.19446
GO:0060317	cardiac epithelial to mesenchymal transition	http://amigo.geneontology.org/amigo/term/GO:0060317	4	1140	13	16473	4.45829	7046;23493;26508;23462	TGFBR1;HEY2;HEYL;HEY1	0.0210779	1.67617	0.19446
GO:0043508	negative regulation of JUN kinase activity	http://amigo.geneontology.org/amigo/term/GO:0043508	4	1140	13	16473	4.45829	11221;3301;6423;6422	DUSP10;DNAJA1;SFRP2;SFRP1	0.0210779	1.67617	0.19446
GO:0050482	arachidonic acid secretion	http://amigo.geneontology.org/amigo/term/GO:0050482	4	1140	13	16473	4.45829	4828;1636;5321;50640	NMB;ACE;PLA2G4A;PNPLA8	0.0210779	1.67617	0.19446
GO:0006911	phagocytosis, engulfment	http://amigo.geneontology.org/amigo/term/GO:0006911	4	1140	13	16473	4.45829	2207;4627;199;9844	FCER1G;MYH9;AIF1;ELMO1	0.0210779	1.67617	0.19446
GO:0019371	cyclooxygenase pathway	http://amigo.geneontology.org/amigo/term/GO:0019371	4	1140	13	16473	4.45829	6916;8644;5730;5740	TBXAS1;AKR1C3;PTGDS;PTGIS	0.0210779	1.67617	0.19446
GO:0071236	cellular response to antibiotic	http://amigo.geneontology.org/amigo/term/GO:0071236	4	1140	13	16473	4.45829	1396;5321;3553;10890	CRIP1;PLA2G4A;IL1B;RAB10	0.0210779	1.67617	0.19446
GO:0009651	response to salt stress	http://amigo.geneontology.org/amigo/term/GO:0009651	4	1140	13	16473	4.45829	6352;23327;8564;581	CCL5;NEDD4L;KMO;BAX	0.0210779	1.67617	0.19446
GO:0001568	blood vessel development	http://amigo.geneontology.org/amigo/term/GO:0001568	7	1140	37	16473	2.7445	196;4015;1289;6926;1278;1277;2701	AHR;LOX;COL5A1;TBX3;COL1A2;COL1A1;GJA4	0.0218664	1.66022	0.198262
GO:0045429	positive regulation of nitric oxide biosynthetic process	http://amigo.geneontology.org/amigo/term/GO:0045429	7	1140	37	16473	2.7445	7099;199;23564;7100;5806;3553;3569	TLR4;AIF1;DDAH2;TLR5;PTX3;IL1B;IL6	0.0218664	1.66022	0.198262
GO:0060070	canonical Wnt signaling pathway	http://amigo.geneontology.org/amigo/term/GO:0060070	12	1140	85	16473	2.05106	5728;1499;51176;595;8324;6424;4038;6423;4609;8321;998;6422	PTEN;CTNNB1;LEF1;CCND1;FZD7;SFRP4;LRP4;SFRP2;MYC;FZD1;CDC42;SFRP1	0.022512	1.64759	0.198262
GO:0051384	response to glucocorticoid	http://amigo.geneontology.org/amigo/term/GO:0051384	11	1140	75	16473	2.13024	6678;886;355;6352;199;7298;8754;1843;5730;249;3569	SPARC;CCKAR;FAS;CCL5;AIF1;TYMS;ADAM9;DUSP1;PTGDS;ALPL;IL6	0.0225923	1.64604	0.198262
GO:0048842	positive regulation of axon extension involved in axon guidance	http://amigo.geneontology.org/amigo/term/GO:0048842	3	1140	7	16473	6.20656	6387;9037;8829	CXCL12;SEMA5A;NRP1	0.0230151	1.63799	0.198262
GO:0050869	negative regulation of B cell activation	http://amigo.geneontology.org/amigo/term/GO:0050869	3	1140	7	16473	6.20656	355;64092;7128	FAS;SAMSN1;TNFAIP3	0.0230151	1.63799	0.198262
GO:2000144	positive regulation of DNA-templated transcription, initiation	http://amigo.geneontology.org/amigo/term/GO:2000144	3	1140	7	16473	6.20656	1499;7291;3725	CTNNB1;TWIST1;JUN	0.0230151	1.63799	0.198262
GO:0032963	collagen metabolic process	http://amigo.geneontology.org/amigo/term/GO:0032963	3	1140	7	16473	6.20656	3091;64175;5027	HIF1A;P3H1;P2RX7	0.0230151	1.63799	0.198262
GO:2000394	positive regulation of lamellipodium morphogenesis	http://amigo.geneontology.org/amigo/term/GO:2000394	3	1140	7	16473	6.20656	6714;5168;23603	SRC;ENPP2;CORO1C	0.0230151	1.63799	0.198262
GO:0044539	long-chain fatty acid import	http://amigo.geneontology.org/amigo/term/GO:0044539	3	1140	7	16473	6.20656	2170;2180;948	FABP3;ACSL1;CD36	0.0230151	1.63799	0.198262
GO:0051988	regulation of attachment of spindle microtubules to kinetochore	http://amigo.geneontology.org/amigo/term/GO:0051988	3	1140	7	16473	6.20656	1894;29127;998	ECT2;RACGAP1;CDC42	0.0230151	1.63799	0.198262
GO:0048251	elastic fiber assembly	http://amigo.geneontology.org/amigo/term/GO:0048251	3	1140	7	16473	6.20656	4015;4629;10516	LOX;MYH11;FBLN5	0.0230151	1.63799	0.198262
GO:0003417	growth plate cartilage development	http://amigo.geneontology.org/amigo/term/GO:0003417	3	1140	7	16473	6.20656	7059;1297;4322	THBS3;COL9A1;MMP13	0.0230151	1.63799	0.198262
GO:0051099	positive regulation of binding	http://amigo.geneontology.org/amigo/term/GO:0051099	3	1140	7	16473	6.20656	302;6281;285381	ANXA2;S100A10;DPH3	0.0230151	1.63799	0.198262
GO:0009410	response to xenobiotic stimulus	http://amigo.geneontology.org/amigo/term/GO:0009410	3	1140	7	16473	6.20656	2876;57103;196	GPX1;TIGAR;AHR	0.0230151	1.63799	0.198262
GO:0010737	protein kinase A signaling	http://amigo.geneontology.org/amigo/term/GO:0010737	3	1140	7	16473	6.20656	3936;7430;5872	LCP1;EZR;RAB13	0.0230151	1.63799	0.198262
GO:0043931	ossification involved in bone maturation	http://amigo.geneontology.org/amigo/term/GO:0043931	3	1140	7	16473	6.20656	7059;387;79633	THBS3;RHOA;FAT4	0.0230151	1.63799	0.198262
GO:0009266	response to temperature stimulus	http://amigo.geneontology.org/amigo/term/GO:0009266	3	1140	7	16473	6.20656	51022;2152;51393	GLRX2;F3;TRPV2	0.0230151	1.63799	0.198262
GO:0003184	pulmonary valve morphogenesis	http://amigo.geneontology.org/amigo/term/GO:0003184	3	1140	7	16473	6.20656	23493;26508;23462	HEY2;HEYL;HEY1	0.0230151	1.63799	0.198262
GO:0061298	retina vasculature development in camera-type eye	http://amigo.geneontology.org/amigo/term/GO:0061298	3	1140	7	16473	6.20656	3091;5159;94	HIF1A;PDGFRB;ACVRL1	0.0230151	1.63799	0.198262
GO:0010888	negative regulation of lipid storage	http://amigo.geneontology.org/amigo/term/GO:0010888	3	1140	7	16473	6.20656	3685;3569;3690	ITGAV;IL6;ITGB3	0.0230151	1.63799	0.198262
GO:0071711	basement membrane organization	http://amigo.geneontology.org/amigo/term/GO:0071711	3	1140	7	16473	6.20656	1282;4811;22795	COL4A1;NID1;NID2	0.0230151	1.63799	0.198262
GO:1901215	negative regulation of neuron death	http://amigo.geneontology.org/amigo/term/GO:1901215	6	1140	29	16473	3.00018	1499;6352;5176;1020;947;3569	CTNNB1;CCL5;SERPINF1;CDK5;CD34;IL6	0.0234189	1.63043	0.198939
GO:0015991	ATP hydrolysis coupled proton transport	http://amigo.geneontology.org/amigo/term/GO:0015991	6	1140	29	16473	3.00018	526;9114;23545;10312;523;533	ATP6V1B2;ATP6V0D1;ATP6V0A2;TCIRG1;ATP6V1A;ATP6V0B	0.0234189	1.63043	0.198939
GO:0048662	negative regulation of smooth muscle cell proliferation	http://amigo.geneontology.org/amigo/term/GO:0048662	6	1140	29	16473	3.00018	7128;199;3486;65009;3162;3611	TNFAIP3;AIF1;IGFBP3;NDRG4;HMOX1;ILK	0.0234189	1.63043	0.198939
GO:0051403	stress-activated MAPK cascade	http://amigo.geneontology.org/amigo/term/GO:0051403	9	1140	56	16473	2.33284	1845;5594;83605;1848;983;3656;2353;3725;1846	DUSP3;MAPK1;CCM2;DUSP6;CDK1;IRAK2;FOS;JUN;DUSP4	0.0235046	1.62885	0.198939
GO:0032456	endocytic recycling	http://amigo.geneontology.org/amigo/term/GO:0032456	5	1140	21	16473	3.45123	11021;30846;10123;5872;30845	RAB35;EHD2;ARL4C;RAB13;EHD3	0.0237196	1.62489	0.198939
GO:0042730	fibrinolysis	http://amigo.geneontology.org/amigo/term/GO:0042730	5	1140	21	16473	3.45123	302;5054;5328;5329;5327	ANXA2;SERPINE1;PLAU;PLAUR;PLAT	0.0237196	1.62489	0.198939
GO:0071345	cellular response to cytokine stimulus	http://amigo.geneontology.org/amigo/term/GO:0071345	5	1140	21	16473	3.45123	4311;51176;1436;942;7852	MME;LEF1;CSF1R;CD86;CXCR4	0.0237196	1.62489	0.198939
GO:0000070	mitotic sister chromatid segregation	http://amigo.geneontology.org/amigo/term/GO:0000070	5	1140	21	16473	3.45123	81930;10051;51203;10403;5347	KIF18A;SMC4;NUSAP1;NDC80;PLK1	0.0237196	1.62489	0.198939
GO:0002052	positive regulation of neuroblast proliferation	http://amigo.geneontology.org/amigo/term/GO:0002052	5	1140	21	16473	3.45123	3091;1499;6376;7424;259266	HIF1A;CTNNB1;CX3CL1;VEGFC;ASPM	0.0237196	1.62489	0.198939
GO:0071347	cellular response to interleukin-1	http://amigo.geneontology.org/amigo/term/GO:0071347	10	1140	66	16473	2.19992	3091;6357;6376;4790;6352;81792;6347;5740;3569;6422	HIF1A;CCL13;CX3CL1;NFKB1;CCL5;ADAMTS12;CCL2;PTGIS;IL6;SFRP1	0.0242279	1.61568	0.202017
GO:0007059	chromosome segregation	http://amigo.geneontology.org/amigo/term/GO:0007059	10	1140	66	16473	2.19992	1063;55839;157313;10403;10783;387103;84191;7153;57405;55355	CENPF;CENPN;CDCA2;NDC80;NEK6;CENPW;FAM96A;TOP2A;SPC25;HJURP	0.0242279	1.61568	0.202017
GO:0046718	viral entry into host cell	http://amigo.geneontology.org/amigo/term/GO:0046718	8	1140	47	16473	2.46989	6993;1803;3685;3839;290;3688;3690;7852	DYNLT1;DPP4;ITGAV;KPNA3;ANPEP;ITGB1;ITGB3;CXCR4	0.0243462	1.61357	0.202413
GO:0001934	positive regulation of protein phosphorylation	http://amigo.geneontology.org/amigo/term/GO:0001934	15	1140	118	16473	1.84802	2022;4318;302;199;595;5911;1436;3553;54757;3791;25;8321;5329;3690;5058	ENG;MMP9;ANXA2;AIF1;CCND1;RAP2A;CSF1R;IL1B;FAM20A;KDR;ABL1;FZD1;PLAUR;ITGB3;PAK1	0.025164	1.59922	0.208584
GO:0007156	homophilic cell adhesion via plasma membrane adhesion molecules	http://amigo.geneontology.org/amigo/term/GO:0007156	18	1140	151	16473	1.73411	90952;5099;1002;5097;1012;57575;1003;1000;2195;57717;4345;1004;3688;23705;1009;79633;54510;8832	ESAM;PCDH7;CDH4;PCDH1;CDH13;PCDH10;CDH5;CDH2;FAT1;PCDHB16;CD200;CDH6;ITGB1;CADM1;CDH11;FAT4;PCDH18;CD84	0.025655	1.59083	0.208584
GO:0050710	negative regulation of cytokine secretion	http://amigo.geneontology.org/amigo/term/GO:0050710	4	1140	14	16473	4.13959	2615;6376;3569;5552	LRRC32;CX3CL1;IL6;SRGN	0.0257448	1.58931	0.208584
GO:0010613	positive regulation of cardiac muscle hypertrophy	http://amigo.geneontology.org/amigo/term/GO:0010613	4	1140	14	16473	4.13959	8013;817;3479;8654	NR4A3;CAMK2D;IGF1;PDE5A	0.0257448	1.58931	0.208584
GO:0001516	prostaglandin biosynthetic process	http://amigo.geneontology.org/amigo/term/GO:0001516	4	1140	14	16473	4.13959	5730;972;5740;50640	PTGDS;CD74;PTGIS;PNPLA8	0.0257448	1.58931	0.208584
GO:0031529	ruffle organization	http://amigo.geneontology.org/amigo/term/GO:0031529	4	1140	14	16473	4.13959	5341;1436;7168;382	PLEK;CSF1R;TPM1;ARF6	0.0257448	1.58931	0.208584
GO:0051497	negative regulation of stress fiber assembly	http://amigo.geneontology.org/amigo/term/GO:0051497	4	1140	14	16473	4.13959	90102;10395;5216;1901	PHLDB2;DLC1;PFN1;S1PR1	0.0257448	1.58931	0.208584
GO:0060047	heart contraction	http://amigo.geneontology.org/amigo/term/GO:0060047	4	1140	14	16473	4.13959	2876;1636;6444;998	GPX1;ACE;SGCD;CDC42	0.0257448	1.58931	0.208584
GO:0030502	negative regulation of bone mineralization	http://amigo.geneontology.org/amigo/term/GO:0030502	4	1140	14	16473	4.13959	3091;1893;5552;1230	HIF1A;ECM1;SRGN;CCR1	0.0257448	1.58931	0.208584
GO:0001656	metanephros development	http://amigo.geneontology.org/amigo/term/GO:0001656	6	1140	30	16473	2.9	10220;9353;10252;2200;3399;2255	GDF11;SLIT2;SPRY1;FBN1;ID3;FGF10	0.026613	1.57491	0.214403
GO:0032781	positive regulation of ATPase activity	http://amigo.geneontology.org/amigo/term/GO:0032781	6	1140	30	16473	2.9	3337;483;7168;5216;2255;29103	DNAJB1;ATP1B3;TPM1;PFN1;FGF10;DNAJC15	0.026613	1.57491	0.214403
GO:0060348	bone development	http://amigo.geneontology.org/amigo/term/GO:0060348	7	1140	39	16473	2.60344	6678;64175;285590;23213;124976;4086;23705	SPARC;P3H1;SH3PXD2B;SULF1;SPNS2;SMAD1;CADM1	0.0273334	1.56331	0.218362
GO:0051781	positive regulation of cell division	http://amigo.geneontology.org/amigo/term/GO:0051781	7	1140	39	16473	2.60344	5764;7424;2252;847;5228;56034;7423	PTN;VEGFC;FGF7;CAT;PGF;PDGFC;VEGFB	0.0273334	1.56331	0.218362
GO:0001657	ureteric bud development	http://amigo.geneontology.org/amigo/term/GO:0001657	7	1140	39	16473	2.60344	10220;9353;10252;6495;847;4086;6422	GDF11;SLIT2;SPRY1;SIX1;CAT;SMAD1;SFRP1	0.0273334	1.56331	0.218362
GO:0001701	in utero embryonic development	http://amigo.geneontology.org/amigo/term/GO:0001701	23	1140	209	16473	1.60234	10672;4627;26115;1499;7046;9353;6926;83605;5159;4643;94;57496;9997;2530;4628;284;7168;55636;7291;3688;7516;10018;1909	GNA13;MYH9;TANC2;CTNNB1;TGFBR1;SLIT2;TBX3;CCM2;PDGFRB;MYO1E;ACVRL1;MKL2;SCO2;FUT8;MYH10;ANGPT1;TPM1;CHD7;TWIST1;ITGB1;XRCC2;BCL2L11;EDNRA	0.0275778	1.55944	0.218698
GO:0070371	ERK1 and ERK2 cascade	http://amigo.geneontology.org/amigo/term/GO:0070371	5	1140	22	16473	3.29415	5594;3685;8600;3479;2255	MAPK1;ITGAV;TNFSF11;IGF1;FGF10	0.0276048	1.55901	0.218698
GO:0060135	maternal process involved in female pregnancy	http://amigo.geneontology.org/amigo/term/GO:0060135	5	1140	22	16473	3.29415	6347;3965;113;84868;285	CCL2;LGALS9;ADCY7;HAVCR2;ANGPT2	0.0276048	1.55901	0.218698
GO:0001933	negative regulation of protein phosphorylation	http://amigo.geneontology.org/amigo/term/GO:0001933	9	1140	58	16473	2.25213	5728;9353;3486;4916;284;55243;23603;135228;623	PTEN;SLIT2;IGFBP3;NTRK3;ANGPT1;KIRREL;CORO1C;CD109;BDKRB1	0.0280563	1.55197	0.220442
GO:0016525	negative regulation of angiogenesis	http://amigo.geneontology.org/amigo/term/GO:0016525	9	1140	58	16473	2.25213	22846;6678;7058;5176;6347;23166;23213;1284;285	VASH1;SPARC;THBS2;SERPINF1;CCL2;STAB1;SULF1;COL4A2;ANGPT2	0.0280563	1.55197	0.220442
GO:0016485	protein processing	http://amigo.geneontology.org/amigo/term/GO:0016485	9	1140	58	16473	2.25213	115201;7384;9509;1889;5125;54933;5027;1520;5552	ATG4A;UQCRC1;ADAMTS2;ECE1;PCSK5;RHBDL2;P2RX7;CTSS;SRGN	0.0280563	1.55197	0.220442
GO:0048015	phosphatidylinositol-mediated signaling	http://amigo.geneontology.org/amigo/term/GO:0048015	15	1140	120	16473	1.817	5728;2885;1026;2534;5159;940;7430;23413;2252;387;1436;5724;942;3479;2255	PTEN;GRB2;CDKN1A;FYN;PDGFRB;CD28;EZR;NCS1;FGF7;RHOA;CSF1R;PTAFR;CD86;IGF1;FGF10	0.0283178	1.54794	0.221888
GO:0009408	response to heat	http://amigo.geneontology.org/amigo/term/GO:0009408	8	1140	49	16473	2.36879	886;6387;6347;51393;3301;3553;3569;3479	CCKAR;CXCL12;CCL2;TRPV2;DNAJA1;IL1B;IL6;IGF1	0.0295265	1.52979	0.226326
GO:0010634	positive regulation of epithelial cell migration	http://amigo.geneontology.org/amigo/term/GO:0010634	6	1140	31	16473	2.80628	3091;6714;5168;5216;152007;2255	HIF1A;SRC;ENPP2;PFN1;GLIPR2;FGF10	0.0300829	1.52168	0.226326
GO:0010718	positive regulation of epithelial to mesenchymal transition	http://amigo.geneontology.org/amigo/term/GO:0010718	6	1140	31	16473	2.80628	1499;51176;2146;1277;7291;152007	CTNNB1;LEF1;EZH2;COL1A1;TWIST1;GLIPR2	0.0300829	1.52168	0.226326
GO:0007017	microtubule-based process	http://amigo.geneontology.org/amigo/term/GO:0007017	6	1140	31	16473	2.80628	27436;1130;7846;84790;203068;7280	EML4;LYST;TUBA1A;TUBA1C;TUBB;TUBB2A	0.0300829	1.52168	0.226326
GO:0046632	alpha-beta T cell differentiation	http://amigo.geneontology.org/amigo/term/GO:0046632	3	1140	8	16473	5.43041	51176;25;27	LEF1;ABL1;ABL2	0.0301504	1.52071	0.226326
GO:0031666	positive regulation of lipopolysaccharide-mediated signaling pathway	http://amigo.geneontology.org/amigo/term/GO:0031666	3	1140	8	16473	5.43041	4064;23643;9450	CD180;LY96;LY86	0.0301504	1.52071	0.226326
GO:0071493	cellular response to UV-B	http://amigo.geneontology.org/amigo/term/GO:0071493	3	1140	8	16473	5.43041	4311;1396;1026	MME;CRIP1;CDKN1A	0.0301504	1.52071	0.226326
GO:0030728	ovulation	http://amigo.geneontology.org/amigo/term/GO:0030728	3	1140	8	16473	5.43041	3554;3566;3553	IL1R1;IL4R;IL1B	0.0301504	1.52071	0.226326
GO:0051489	regulation of filopodium assembly	http://amigo.geneontology.org/amigo/term/GO:0051489	3	1140	8	16473	5.43041	4651;998;382	MYO10;CDC42;ARF6	0.0301504	1.52071	0.226326
GO:0015816	glycine transport	http://amigo.geneontology.org/amigo/term/GO:0015816	3	1140	8	16473	5.43041	206358;6536;92745	SLC36A1;SLC6A9;SLC38A5	0.0301504	1.52071	0.226326
GO:0006690	icosanoid metabolic process	http://amigo.geneontology.org/amigo/term/GO:0006690	3	1140	8	16473	5.43041	5321;6916;5740	PLA2G4A;TBXAS1;PTGIS	0.0301504	1.52071	0.226326
GO:1900119	positive regulation of execution phase of apoptosis	http://amigo.geneontology.org/amigo/term/GO:1900119	3	1140	8	16473	5.43041	10395;2191;5740	DLC1;FAP;PTGIS	0.0301504	1.52071	0.226326
GO:0002262	myeloid cell homeostasis	http://amigo.geneontology.org/amigo/term/GO:0002262	3	1140	8	16473	5.43041	3071;581;10018	NCKAP1L;BAX;BCL2L11	0.0301504	1.52071	0.226326
GO:0040036	regulation of fibroblast growth factor receptor signaling pathway	http://amigo.geneontology.org/amigo/term/GO:0040036	3	1140	8	16473	5.43041	1848;860;23213	DUSP6;RUNX2;SULF1	0.0301504	1.52071	0.226326
GO:0048642	negative regulation of skeletal muscle tissue development	http://amigo.geneontology.org/amigo/term/GO:0048642	3	1140	8	16473	5.43041	4893;1831;7291	NRAS;TSC22D3;TWIST1	0.0301504	1.52071	0.226326
GO:0071803	positive regulation of podosome assembly	http://amigo.geneontology.org/amigo/term/GO:0071803	3	1140	8	16473	5.43041	6714;822;3936	SRC;CAPG;LCP1	0.0301504	1.52071	0.226326
GO:0002548	monocyte chemotaxis	http://amigo.geneontology.org/amigo/term/GO:0002548	7	1140	40	16473	2.5382	6357;6376;6352;6347;2350;8600;3569	CCL13;CX3CL1;CCL5;CCL2;FOLR2;TNFSF11;IL6	0.0303866	1.51732	0.227502
GO:0042590	antigen processing and presentation of exogenous peptide antigen via MHC class I	http://amigo.geneontology.org/amigo/term/GO:0042590	11	1140	79	16473	2.02189	2207;5685;23480;1536;3685;10437;4689;948;5687;1520;3693	FCER1G;PSMA4;SEC61G;CYBB;ITGAV;IFI30;NCF4;CD36;PSMA6;CTSS;ITGB5	0.0304772	1.51602	0.227584
GO:0050930	induction of positive chemotaxis	http://amigo.geneontology.org/amigo/term/GO:0050930	4	1140	15	16473	3.86338	6387;7424;2255;7423	CXCL12;VEGFC;FGF10;VEGFB	0.0309836	1.50887	0.228384
GO:0090280	positive regulation of calcium ion import	http://amigo.geneontology.org/amigo/term/GO:0090280	4	1140	15	16473	3.86338	6387;5159;6347;51393	CXCL12;PDGFRB;CCL2;TRPV2	0.0309836	1.50887	0.228384
GO:0002042	cell migration involved in sprouting angiogenesis	http://amigo.geneontology.org/amigo/term/GO:0002042	4	1140	15	16473	3.86338	9353;8829;3688;3791	SLIT2;NRP1;ITGB1;KDR	0.0309836	1.50887	0.228384
GO:0030224	monocyte differentiation	http://amigo.geneontology.org/amigo/term/GO:0030224	4	1140	15	16473	3.86338	4627;3428;1436;3725	MYH9;IFI16;CSF1R;JUN	0.0309836	1.50887	0.228384
GO:0035024	negative regulation of Rho protein signal transduction	http://amigo.geneontology.org/amigo/term/GO:0035024	4	1140	15	16473	3.86338	10395;7126;3688;27	DLC1;TNFAIP1;ITGB1;ABL2	0.0309836	1.50887	0.228384
GO:0007010	cytoskeleton organization	http://amigo.geneontology.org/amigo/term/GO:0007010	14	1140	111	16473	1.83275	114793;6357;91010;89846;10486;6347;7070;30011;1072;7168;23022;9645;57556;832	FMNL2;CCL13;FMNL3;FGD3;CAP2;CCL2;THY1;SH3KBP1;CFL1;TPM1;PALLD;MICAL2;SEMA6A;CAPZB	0.0314328	1.50262	0.231099
GO:0001782	B cell homeostasis	http://amigo.geneontology.org/amigo/term/GO:0001782	5	1140	23	16473	3.15074	3071;124976;10673;581;10018	NCKAP1L;SPNS2;TNFSF13B;BAX;BCL2L11	0.0318714	1.4966	0.232531
GO:0051090	regulation of sequence-specific DNA binding transcription factor activity	http://amigo.geneontology.org/amigo/term/GO:0051090	5	1140	23	16473	3.15074	5594;6446;3162;2353;3725	MAPK1;SGK1;HMOX1;FOS;JUN	0.0318714	1.4966	0.232531
GO:0048844	artery morphogenesis	http://amigo.geneontology.org/amigo/term/GO:0048844	5	1140	23	16473	3.15074	2022;7046;639;8829;55636	ENG;TGFBR1;PRDM1;NRP1;CHD7	0.0318714	1.4966	0.232531
GO:0051301	cell division	http://amigo.geneontology.org/amigo/term/GO:0051301	32	1140	320	16473	1.45785	1164;1063;157313;10051;6993;994;6790;55920;1021;80346;595;55752;898;11065;1020;10403;983;387103;64151;2773;7846;25906;890;84790;382;5501;5414;57405;203068;9232;2770;22974	CKS2;CENPF;CDCA2;SMC4;DYNLT1;CDC25B;AURKA;RCC2;CDK6;REEP4;CCND1;SEPT11;CCNE1;UBE2C;CDK5;NDC80;CDK1;CENPW;NCAPG;GNAI3;TUBA1A;ANAPC15;CCNA2;TUBA1C;ARF6;PPP1CC;SEPT4;SPC25;TUBB;PTTG1;GNAI1;TPX2	0.0328703	1.4832	0.239208
GO:0032482	Rab protein signal transduction	http://amigo.geneontology.org/amigo/term/GO:0032482	10	1140	70	16473	2.0737	51715;376267;11021;5874;8934;51762;11031;10981;10890;5872	RAB23;RAB15;RAB35;RAB27B;RAB29;RAB8B;RAB31;RAB32;RAB10;RAB13	0.0332191	1.47861	0.241134
GO:0050728	negative regulation of inflammatory response	http://amigo.geneontology.org/amigo/term/GO:0050728	10	1140	71	16473	2.04437	284207;114548;9353;7128;4790;5176;7132;5740;10203;7130	METRNL;NLRP3;SLIT2;TNFAIP3;NFKB1;SERPINF1;TNFRSF1A;PTGIS;CALCRL;TNFAIP6	0.0357891	1.44625	0.251287
GO:0030855	epithelial cell differentiation	http://amigo.geneontology.org/amigo/term/GO:0030855	10	1140	71	16473	2.04437	1282;8407;6876;6495;983;5111;3399;1508;8321;1200	COL4A1;TAGLN2;TAGLN;SIX1;CDK1;PCNA;ID3;CTSB;FZD1;TPP1	0.0357891	1.44625	0.251287
GO:0072661	protein targeting to plasma membrane	http://amigo.geneontology.org/amigo/term/GO:0072661	5	1140	24	16473	3.01927	23114;302;10627;6711;30845	NFASC;ANXA2;MYL12A;SPTBN1;EHD3	0.0365278	1.43738	0.251287
GO:0030316	osteoclast differentiation	http://amigo.geneontology.org/amigo/term/GO:0030316	5	1140	24	16473	3.01927	1499;29887;1436;8600;1435	CTNNB1;SNX10;CSF1R;TNFSF11;CSF1	0.0365278	1.43738	0.251287
GO:0090002	establishment of protein localization to plasma membrane	http://amigo.geneontology.org/amigo/term/GO:0090002	5	1140	24	16473	3.01927	23555;6281;81619;7430;5872	TSPAN15;S100A10;TSPAN14;EZR;RAB13	0.0365278	1.43738	0.251287
GO:0035774	positive regulation of insulin secretion involved in cellular response to glucose stimulus	http://amigo.geneontology.org/amigo/term/GO:0035774	5	1140	24	16473	3.01927	3091;3127;55107;29085;8111	HIF1A;HLA-DRB5;ANO1;PHPT1;GPR68	0.0365278	1.43738	0.251287
GO:0019370	leukotriene biosynthetic process	http://amigo.geneontology.org/amigo/term/GO:0019370	5	1140	24	16473	3.01927	2687;23406;241;2205;57140	GGT5;COTL1;ALOX5AP;FCER1A;RNPEPL1	0.0365278	1.43738	0.251287
GO:0071380	cellular response to prostaglandin E stimulus	http://amigo.geneontology.org/amigo/term/GO:0071380	4	1140	16	16473	3.6217	54331;5732;9510;6422	GNG2;PTGER2;ADAMTS1;SFRP1	0.0368029	1.43412	0.251287
GO:0022408	negative regulation of cell-cell adhesion	http://amigo.geneontology.org/amigo/term/GO:0022408	4	1140	16	16473	3.6217	5420;51176;25;27	PODXL;LEF1;ABL1;ABL2	0.0368029	1.43412	0.251287
GO:0060037	pharyngeal system development	http://amigo.geneontology.org/amigo/term/GO:0060037	4	1140	16	16473	3.6217	7046;5362;1889;6495	TGFBR1;PLXNA2;ECE1;SIX1	0.0368029	1.43412	0.251287
GO:0006883	cellular sodium ion homeostasis	http://amigo.geneontology.org/amigo/term/GO:0006883	4	1140	16	16473	3.6217	483;6446;23327;6546	ATP1B3;SGK1;NEDD4L;SLC8A1	0.0368029	1.43412	0.251287
GO:0050860	negative regulation of T cell receptor signaling pathway	http://amigo.geneontology.org/amigo/term/GO:0050860	4	1140	16	16473	3.6217	1845;7070;7430;29085	DUSP3;THY1;EZR;PHPT1	0.0368029	1.43412	0.251287
GO:0010595	positive regulation of endothelial cell migration	http://amigo.geneontology.org/amigo/term/GO:0010595	7	1140	42	16473	2.41703	6678;25960;8829;284;3791;8828;3690	SPARC;ADGRA2;NRP1;ANGPT1;KDR;NRP2;ITGB3	0.0371614	1.42991	0.251287
GO:0006024	glycosaminoglycan biosynthetic process	http://amigo.geneontology.org/amigo/term/GO:0006024	7	1140	42	16473	2.41703	2135;9956;5159;3339;375790;2239;2131	EXTL2;HS3ST2;PDGFRB;HSPG2;AGRN;GPC4;EXT1	0.0371614	1.42991	0.251287
GO:0050714	positive regulation of protein secretion	http://amigo.geneontology.org/amigo/term/GO:0050714	6	1140	33	16473	2.63588	7430;8754;7424;3783;3479;5481	EZR;ADAM9;VEGFC;KCNN4;IGF1;PPID	0.0378793	1.4216	0.251287
GO:0043407	negative regulation of MAP kinase activity	http://amigo.geneontology.org/amigo/term/GO:0043407	6	1140	33	16473	2.63588	7345;5997;10252;11329;1843;3553	UCHL1;RGS2;SPRY1;STK38;DUSP1;IL1B	0.0378793	1.4216	0.251287
GO:0035115	embryonic forelimb morphogenesis	http://amigo.geneontology.org/amigo/term/GO:0035115	6	1140	33	16473	2.63588	1499;6474;6926;860;7291;1382	CTNNB1;SHOX2;TBX3;RUNX2;TWIST1;CRABP2	0.0378793	1.4216	0.251287
GO:0048011	neurotrophin TRK receptor signaling pathway	http://amigo.geneontology.org/amigo/term/GO:0048011	28	1140	276	16473	1.47767	9459;5728;2885;1845;6714;5594;1026;161;4893;4790;54541;89846;2534;5159;1848;940;5125;2252;983;1894;387;5898;113;942;4615;2255;1846;10018	ARHGEF6;PTEN;GRB2;DUSP3;SRC;MAPK1;CDKN1A;AP2A2;NRAS;NFKB1;DDIT4;FGD3;FYN;PDGFRB;DUSP6;CD28;PCSK5;FGF7;CDK1;ECT2;RHOA;RALA;ADCY7;CD86;MYD88;FGF10;DUSP4;BCL2L11	0.0379801	1.42044	0.251287
GO:0030836	positive regulation of actin filament depolymerization	http://amigo.geneontology.org/amigo/term/GO:0030836	3	1140	9	16473	4.82674	9037;5341;1072	SEMA5A;PLEK;CFL1	0.0383081	1.41671	0.251287
GO:0003014	renal system process	http://amigo.geneontology.org/amigo/term/GO:0003014	3	1140	9	16473	4.82674	50484;355;5641	RRM2B;FAS;LGMN	0.0383081	1.41671	0.251287
GO:0007035	vacuolar acidification	http://amigo.geneontology.org/amigo/term/GO:0007035	3	1140	9	16473	4.82674	23545;10312;6556	ATP6V0A2;TCIRG1;SLC11A1	0.0383081	1.41671	0.251287
GO:0003214	cardiac left ventricle morphogenesis	http://amigo.geneontology.org/amigo/term/GO:0003214	3	1140	9	16473	4.82674	23493;3516;6423	HEY2;RBPJ;SFRP2	0.0383081	1.41671	0.251287
GO:0032836	glomerular basement membrane development	http://amigo.geneontology.org/amigo/term/GO:0032836	3	1140	9	16473	4.82674	4643;23213;4811	MYO1E;SULF1;NID1	0.0383081	1.41671	0.251287
GO:0061314	Notch signaling involved in heart development	http://amigo.geneontology.org/amigo/term/GO:0061314	3	1140	9	16473	4.82674	23493;3516;23462	HEY2;RBPJ;HEY1	0.0383081	1.41671	0.251287
GO:0071223	cellular response to lipoteichoic acid	http://amigo.geneontology.org/amigo/term/GO:0071223	3	1140	9	16473	4.82674	54209;7099;948	TREM2;TLR4;CD36	0.0383081	1.41671	0.251287
GO:1902475	L-alpha-amino acid transmembrane transport	http://amigo.geneontology.org/amigo/term/GO:1902475	3	1140	9	16473	4.82674	9056;8140;6536	SLC7A7;SLC7A5;SLC6A9	0.0383081	1.41671	0.251287
GO:1900027	regulation of ruffle assembly	http://amigo.geneontology.org/amigo/term/GO:1900027	3	1140	9	16473	4.82674	55920;23603;391	RCC2;CORO1C;RHOG	0.0383081	1.41671	0.251287
GO:0035988	chondrocyte proliferation	http://amigo.geneontology.org/amigo/term/GO:0035988	3	1140	9	16473	4.82674	4323;4325;2896	MMP14;MMP16;GRN	0.0383081	1.41671	0.251287
GO:0033555	multicellular organismal response to stress	http://amigo.geneontology.org/amigo/term/GO:0033555	3	1140	9	16473	4.82674	5728;3956;57190	PTEN;LGALS1;SEPN1	0.0383081	1.41671	0.251287
GO:0030278	regulation of ossification	http://amigo.geneontology.org/amigo/term/GO:0030278	3	1140	9	16473	4.82674	64175;10736;1435	P3H1;SIX2;CSF1	0.0383081	1.41671	0.251287
GO:0061549	sympathetic ganglion development	http://amigo.geneontology.org/amigo/term/GO:0061549	3	1140	9	16473	4.82674	1499;8829;8828	CTNNB1;NRP1;NRP2	0.0383081	1.41671	0.251287
GO:0032464	positive regulation of protein homooligomerization	http://amigo.geneontology.org/amigo/term/GO:0032464	3	1140	9	16473	4.82674	355;637;10018	FAS;BID;BCL2L11	0.0383081	1.41671	0.251287
GO:0045059	positive thymic T cell selection	http://amigo.geneontology.org/amigo/term/GO:0045059	3	1140	9	16473	4.82674	1794;972;3108	DOCK2;CD74;HLA-DMA	0.0383081	1.41671	0.251287
GO:0042989	sequestering of actin monomers	http://amigo.geneontology.org/amigo/term/GO:0042989	3	1140	9	16473	4.82674	5756;7114;9168	TWF1;TMSB4X;TMSB10	0.0383081	1.41671	0.251287
GO:0043116	negative regulation of vascular permeability	http://amigo.geneontology.org/amigo/term/GO:0043116	3	1140	9	16473	4.82674	9353;284;5139	SLIT2;ANGPT1;PDE3A	0.0383081	1.41671	0.251287
GO:0030007	cellular potassium ion homeostasis	http://amigo.geneontology.org/amigo/term/GO:0030007	3	1140	9	16473	4.82674	483;3759;817	ATP1B3;KCNJ2;CAMK2D	0.0383081	1.41671	0.251287
GO:0002446	neutrophil mediated immunity	http://amigo.geneontology.org/amigo/term/GO:0002446	3	1140	9	16473	4.82674	1636;3569;1130	ACE;IL6;LYST	0.0383081	1.41671	0.251287
GO:0045198	establishment of epithelial cell apical/basal polarity	http://amigo.geneontology.org/amigo/term/GO:0045198	3	1140	9	16473	4.82674	5911;7430;284217	RAP2A;EZR;LAMA1	0.0383081	1.41671	0.251287
GO:0045744	negative regulation of G-protein coupled receptor protein signaling pathway	http://amigo.geneontology.org/amigo/term/GO:0045744	3	1140	9	16473	4.82674	6352;5997;5341	CCL5;RGS2;PLEK	0.0383081	1.41671	0.251287
GO:0033598	mammary gland epithelial cell proliferation	http://amigo.geneontology.org/amigo/term/GO:0033598	3	1140	9	16473	4.82674	5594;595;8600	MAPK1;CCND1;TNFSF11	0.0383081	1.41671	0.251287
GO:0060100	positive regulation of phagocytosis, engulfment	http://amigo.geneontology.org/amigo/term/GO:0060100	3	1140	9	16473	4.82674	948;3071;196527	CD36;NCKAP1L;ANO6	0.0383081	1.41671	0.251287
GO:0090162	establishment of epithelial cell polarity	http://amigo.geneontology.org/amigo/term/GO:0090162	3	1140	9	16473	4.82674	55691;9265;382	FRMD4A;CYTH3;ARF6	0.0383081	1.41671	0.251287
GO:0043410	positive regulation of MAPK cascade	http://amigo.geneontology.org/amigo/term/GO:0043410	10	1140	72	16473	2.01586	1499;1000;114897;3486;948;3569;3479;3791;2255;3487	CTNNB1;CDH2;C1QTNF1;IGFBP3;CD36;IL6;IGF1;KDR;FGF10;IGFBP4	0.0384939	1.41461	0.251578
GO:0042981	regulation of apoptotic process	http://amigo.geneontology.org/amigo/term/GO:0042981	23	1140	217	16473	1.54251	330;10220;3956;9943;5685;355;6793;6446;2534;3625;1020;656;5687;1843;87;1508;353500;1612;5414;27;91624;114769;5058	BIRC3;GDF11;LGALS1;OXSR1;PSMA4;FAS;STK10;SGK1;FYN;INHBB;CDK5;BMP8B;PSMA6;DUSP1;ACTN1;CTSB;BMP8A;DAPK1;SEPT4;ABL2;NEXN;CARD16;PAK1	0.0385285	1.41422	0.251578
GO:0007169	transmembrane receptor protein tyrosine kinase signaling pathway	http://amigo.geneontology.org/amigo/term/GO:0007169	12	1140	93	16473	1.87371	5793;3937;55816;2534;4916;9019;1436;4919;9046;3791;1435;9068	PTPRG;LCP2;DOK5;FYN;NTRK3;MPZL1;CSF1R;ROR1;DOK2;KDR;CSF1;ANGPTL1	0.0386844	1.41246	0.252022
GO:0032147	activation of protein kinase activity	http://amigo.geneontology.org/amigo/term/GO:0032147	9	1140	62	16473	2.10631	9943;6793;1894;3071;6556;3690;9448;5058;22974	OXSR1;STK10;ECT2;NCKAP1L;SLC11A1;ITGB3;MAP4K4;PAK1;TPX2	0.0389462	1.40953	0.25315
GO:0048538	thymus development	http://amigo.geneontology.org/amigo/term/GO:0048538	7	1140	43	16473	2.36068	1499;7046;6495;25;2255;10018;9935	CTNNB1;TGFBR1;SIX1;ABL1;FGF10;BCL2L11;MAFB	0.0408931	1.38835	0.265203
GO:0043154	negative regulation of cysteine-type endopeptidase activity involved in apoptotic process	http://amigo.geneontology.org/amigo/term/GO:0043154	10	1140	73	16473	1.98812	2876;409;6714;51176;2537;355;960;4671;3569;6423	GPX1;ARRB2;SRC;LEF1;IFI6;FAS;CD44;NAIP;IL6;SFRP2	0.0413364	1.38367	0.267471
GO:0051726	regulation of cell cycle	http://amigo.geneontology.org/amigo/term/GO:0051726	14	1140	116	16473	1.75322	1063;6714;51514;4616;898;2305;1192;55771;3399;3725;3688;5347;581;5788	CENPF;SRC;DTL;GADD45B;CCNE1;FOXM1;CLIC1;PRR11;ID3;JUN;ITGB1;PLK1;BAX;PTPRC	0.0418205	1.37861	0.269993
GO:0034097	response to cytokine	http://amigo.geneontology.org/amigo/term/GO:0034097	8	1140	53	16473	2.18948	6678;4170;2775;7298;898;2353;3725;58191	SPARC;MCL1;GNAO1;TYMS;CCNE1;FOS;JUN;CXCL16	0.0420565	1.37617	0.270905
GO:0042127	regulation of cell proliferation	http://amigo.geneontology.org/amigo/term/GO:0042127	17	1140	150	16473	1.64732	2022;6714;50515;5321;185;5732;2146;637;6446;2534;84687;2305;3566;6303;3725;25;27	ENG;SRC;CHST11;PLA2G4A;AGTR1;PTGER2;EZH2;BID;SGK1;FYN;PPP1R9B;FOXM1;IL4R;SAT1;JUN;ABL1;ABL2	0.042732	1.36925	0.272787
GO:0006919	activation of cysteine-type endopeptidase activity involved in apoptotic process	http://amigo.geneontology.org/amigo/term/GO:0006919	11	1140	84	16473	1.90096	58484;10395;114548;355;2152;637;3429;581;834;51065;10018	NLRC4;DLC1;NLRP3;FAS;F3;BID;IFI27;BAX;CASP1;RPS27L;BCL2L11	0.042869	1.36786	0.272787
GO:0031954	positive regulation of protein autophosphorylation	http://amigo.geneontology.org/amigo/term/GO:0031954	4	1140	17	16473	3.40845	5911;7424;5912;9770	RAP2A;VEGFC;RAP2B;RASSF2	0.0432071	1.36444	0.272787
GO:0010466	negative regulation of peptidase activity	http://amigo.geneontology.org/amigo/term/GO:0010466	4	1140	17	16473	3.40845	1476;1893;1471;9232	CSTB;ECM1;CST3;PTTG1	0.0432071	1.36444	0.272787
GO:0031589	cell-substrate adhesion	http://amigo.geneontology.org/amigo/term/GO:0031589	4	1140	17	16473	3.40845	3685;284;3688;3690	ITGAV;ANGPT1;ITGB1;ITGB3	0.0432071	1.36444	0.272787
GO:0030279	negative regulation of ossification	http://amigo.geneontology.org/amigo/term/GO:0030279	4	1140	17	16473	3.40845	22856;3516;4038;6422	CHSY1;RBPJ;LRP4;SFRP1	0.0432071	1.36444	0.272787
GO:0090201	negative regulation of release of cytochrome c from mitochondria	http://amigo.geneontology.org/amigo/term/GO:0090201	4	1140	17	16473	3.40845	2876;409;4000;3479	GPX1;ARRB2;LMNA;IGF1	0.0432071	1.36444	0.272787
GO:0010596	negative regulation of endothelial cell migration	http://amigo.geneontology.org/amigo/term/GO:0010596	4	1140	17	16473	3.40845	22846;9353;5176;94	VASH1;SLIT2;SERPINF1;ACVRL1	0.0432071	1.36444	0.272787
GO:0035567	non-canonical Wnt signaling pathway	http://amigo.geneontology.org/amigo/term/GO:0035567	4	1140	17	16473	3.40845	6424;6423;8321;6422	SFRP4;SFRP2;FZD1;SFRP1	0.0432071	1.36444	0.272787
GO:0030203	glycosaminoglycan metabolic process	http://amigo.geneontology.org/amigo/term/GO:0030203	14	1140	117	16473	1.73812	10678;22856;6483;50515;10894;9956;960;3339;2799;9334;375790;1462;2239;2131	B3GNT2;CHSY1;ST3GAL2;CHST11;LYVE1;HS3ST2;CD44;HSPG2;GNS;B4GALT5;AGRN;VCAN;GPC4;EXT1	0.0441587	1.35498	0.27818
GO:0071277	cellular response to calcium ion	http://amigo.geneontology.org/amigo/term/GO:0071277	7	1140	44	16473	2.30689	8644;1894;2353;817;2354;3725;241	AKR1C3;ECT2;FOS;CAMK2D;FOSB;JUN;ALOX5AP	0.0448602	1.34814	0.28136
GO:0045860	positive regulation of protein kinase activity	http://amigo.geneontology.org/amigo/term/GO:0045860	7	1140	44	16473	2.30689	994;3937;1020;23531;1435;5788;9770	CDC25B;LCP2;CDK5;MMD;CSF1;PTPRC;RASSF2	0.0448602	1.34814	0.28136
GO:0038095	Fc-epsilon receptor signaling pathway	http://amigo.geneontology.org/amigo/term/GO:0038095	20	1140	186	16473	1.56365	7334;5728;2885;2207;5594;1026;4893;3937;4790;2534;5159;940;2252;983;2353;942;3725;2205;2255;5058	UBE2N;PTEN;GRB2;FCER1G;MAPK1;CDKN1A;NRAS;LCP2;NFKB1;FYN;PDGFRB;CD28;FGF7;CDK1;FOS;CD86;JUN;FCER1A;FGF10;PAK1	0.0455914	1.34112	0.282224
GO:0042059	negative regulation of epidermal growth factor receptor signaling pathway	http://amigo.geneontology.org/amigo/term/GO:0042059	6	1140	35	16473	2.48496	867;2885;161;10252;30011;998	CBL;GRB2;AP2A2;SPRY1;SH3KBP1;CDC42	0.0468559	1.32924	0.282224
GO:0048147	negative regulation of fibroblast proliferation	http://amigo.geneontology.org/amigo/term/GO:0048147	5	1140	26	16473	2.78668	10437;2495;4609;581;6422	IFI30;FTH1;MYC;BAX;SFRP1	0.0470343	1.32759	0.282224
GO:0051928	positive regulation of calcium ion transport	http://amigo.geneontology.org/amigo/term/GO:0051928	5	1140	26	16473	2.78668	409;84766;6352;9456;1230	ARRB2;CRACR2A;CCL5;HOMER1;CCR1	0.0470343	1.32759	0.282224
GO:0036151	phosphatidylcholine acyl-chain remodeling	http://amigo.geneontology.org/amigo/term/GO:0036151	5	1140	26	16473	2.78668	54947;5321;79887;50640;1622	LPCAT2;PLA2G4A;PLBD1;PNPLA8;DBI	0.0470343	1.32759	0.282224
GO:1900740	positive regulation of protein insertion into mitochondrial membrane involved in apoptotic signaling pathway	http://amigo.geneontology.org/amigo/term/GO:1900740	5	1140	26	16473	2.78668	7533;637;8655;7027;10018	YWHAH;BID;DYNLL1;TFDP1;BCL2L11	0.0470343	1.32759	0.282224
GO:0045739	positive regulation of DNA repair	http://amigo.geneontology.org/amigo/term/GO:0045739	5	1140	26	16473	2.78668	7334;57103;3014;5111;2255	UBE2N;TIGAR;H2AFX;PCNA;FGF10	0.0470343	1.32759	0.282224
GO:0010976	positive regulation of neuron projection development	http://amigo.geneontology.org/amigo/term/GO:0010976	10	1140	75	16473	1.93487	2042;1756;5764;2534;5176;9510;65009;4758;27;9638	EPHA3;DMD;PTN;FYN;SERPINF1;ADAMTS1;NDRG4;NEU1;ABL2;FEZ1	0.0474443	1.32382	0.282224
GO:0071361	cellular response to ethanol	http://amigo.geneontology.org/amigo/term/GO:0071361	3	1140	10	16473	4.3438	6352;113;6688	CCL5;ADCY7;SPI1	0.047465	1.32363	0.282224
GO:2000178	negative regulation of neural precursor cell proliferation	http://amigo.geneontology.org/amigo/term/GO:2000178	3	1140	10	16473	4.3438	3553;3611;55679	IL1B;ILK;LIMS2	0.047465	1.32363	0.282224
GO:0046007	negative regulation of activated T cell proliferation	http://amigo.geneontology.org/amigo/term/GO:0046007	3	1140	10	16473	4.3438	2615;3965;80380	LRRC32;LGALS9;PDCD1LG2	0.047465	1.32363	0.282224
GO:0002544	chronic inflammatory response	http://amigo.geneontology.org/amigo/term/GO:0002544	3	1140	10	16473	4.3438	2697;6352;8876	GJA1;CCL5;VNN1	0.047465	1.32363	0.282224
GO:0010717	regulation of epithelial to mesenchymal transition	http://amigo.geneontology.org/amigo/term/GO:0010717	3	1140	10	16473	4.3438	2042;90102;7046	EPHA3;PHLDB2;TGFBR1	0.047465	1.32363	0.282224
GO:0048699	generation of neurons	http://amigo.geneontology.org/amigo/term/GO:0048699	3	1140	10	16473	4.3438	51176;1021;6495	LEF1;CDK6;SIX1	0.047465	1.32363	0.282224
GO:0061045	negative regulation of wound healing	http://amigo.geneontology.org/amigo/term/GO:0061045	3	1140	10	16473	4.3438	2697;5054;135228	GJA1;SERPINE1;CD109	0.047465	1.32363	0.282224
GO:0055015	ventricular cardiac muscle cell development	http://amigo.geneontology.org/amigo/term/GO:0055015	3	1140	10	16473	4.3438	23493;4000;4628	HEY2;LMNA;MYH10	0.047465	1.32363	0.282224
GO:0050707	regulation of cytokine secretion	http://amigo.geneontology.org/amigo/term/GO:0050707	3	1140	10	16473	4.3438	7099;7100;51311	TLR4;TLR5;TLR8	0.047465	1.32363	0.282224
GO:0035418	protein localization to synapse	http://amigo.geneontology.org/amigo/term/GO:0035418	3	1140	10	16473	4.3438	1742;1020;9456	DLG4;CDK5;HOMER1	0.047465	1.32363	0.282224
GO:2000406	positive regulation of T cell migration	http://amigo.geneontology.org/amigo/term/GO:2000406	3	1140	10	16473	4.3438	6387;6352;199	CXCL12;CCL5;AIF1	0.047465	1.32363	0.282224
GO:0042116	macrophage activation	http://amigo.geneontology.org/amigo/term/GO:0042116	3	1140	10	16473	4.3438	7099;6556;22918	TLR4;SLC11A1;CD93	0.047465	1.32363	0.282224
GO:0002218	activation of innate immune response	http://amigo.geneontology.org/amigo/term/GO:0002218	3	1140	10	16473	4.3438	58484;3428;115004	NLRC4;IFI16;MB21D1	0.047465	1.32363	0.282224
GO:1990001	inhibition of cysteine-type endopeptidase activity involved in apoptotic process	http://amigo.geneontology.org/amigo/term/GO:1990001	3	1140	10	16473	4.3438	330;58484;4671	BIRC3;NLRC4;NAIP	0.047465	1.32363	0.282224
GO:0090136	epithelial cell-cell adhesion	http://amigo.geneontology.org/amigo/term/GO:0090136	3	1140	10	16473	4.3438	3693;998;7414	ITGB5;CDC42;VCL	0.047465	1.32363	0.282224
GO:0032486	Rap protein signal transduction	http://amigo.geneontology.org/amigo/term/GO:0032486	3	1140	10	16473	4.3438	5911;5912;10769	RAP2A;RAP2B;PLK2	0.047465	1.32363	0.282224
GO:0003198	epithelial to mesenchymal transition involved in endocardial cushion formation	http://amigo.geneontology.org/amigo/term/GO:0003198	3	1140	10	16473	4.3438	3516;26508;23462	RBPJ;HEYL;HEY1	0.047465	1.32363	0.282224
GO:0006816	calcium ion transport	http://amigo.geneontology.org/amigo/term/GO:0006816	11	1140	86	16473	1.85652	57419;6352;2534;2701;817;3783;10268;10203;1230;7421;24145	SLC24A3;CCL5;FYN;GJA4;CAMK2D;KCNN4;RAMP3;CALCRL;CCR1;VDR;PANX1	0.0486775	1.31267	0.287686
GO:0009887	organ morphogenesis	http://amigo.geneontology.org/amigo/term/GO:0009887	11	1140	86	16473	1.85652	6586;6926;28959;1297;8829;6347;7424;8600;51053;57556;56034	SLIT3;TBX3;TMEM176B;COL9A1;NRP1;CCL2;VEGFC;TNFSF11;GMNN;SEMA6A;PDGFC	0.0486775	1.31267	0.287686
GO:0002244	hematopoietic progenitor cell differentiation	http://amigo.geneontology.org/amigo/term/GO:0002244	9	1140	65	16473	2.00873	255631;5803;55512;5341;54443;7153;5788;6547;6422	COL24A1;PTPRZ1;SMPD3;PLEK;ANLN;TOP2A;PTPRC;SLC8A3;SFRP1	0.0487859	1.31171	0.287686
GO:0072659	protein localization to plasma membrane	http://amigo.geneontology.org/amigo/term/GO:0072659	9	1140	65	16473	2.00873	2207;376267;483;30846;5911;51762;9847;10268;10890	FCER1G;RAB15;ATP1B3;EHD2;RAP2A;RAB8B;C2CD5;RAMP3;RAB10	0.0487859	1.31171	0.287686
GO:0009416	response to light stimulus	http://amigo.geneontology.org/amigo/term/GO:0009416	4	1140	18	16473	3.2189	6507;1843;57282;2353	SLC1A3;DUSP1;SLC4A10;FOS	0.0501962	1.29933	0.29061
GO:0007263	nitric oxide mediated signal transduction	http://amigo.geneontology.org/amigo/term/GO:0007263	4	1140	18	16473	3.2189	23564;2983;948;2357	DDAH2;GUCY1B3;CD36;FPR1	0.0501962	1.29933	0.29061
GO:1901741	positive regulation of myoblast fusion	http://amigo.geneontology.org/amigo/term/GO:1901741	4	1140	18	16473	3.2189	6387;30846;963;3566	CXCL12;EHD2;CD53;IL4R	0.0501962	1.29933	0.29061
GO:0006801	superoxide metabolic process	http://amigo.geneontology.org/amigo/term/GO:0006801	4	1140	18	16473	3.2189	285590;9644;50507;1536	SH3PXD2B;SH3PXD2A;NOX4;CYBB	0.0501962	1.29933	0.29061
GO:0030033	microvillus assembly	http://amigo.geneontology.org/amigo/term/GO:0030033	4	1140	18	16473	3.2189	5911;7430;5912;9448	RAP2A;EZR;RAP2B;MAP4K4	0.0501962	1.29933	0.29061
GO:0051145	smooth muscle cell differentiation	http://amigo.geneontology.org/amigo/term/GO:0051145	4	1140	18	16473	3.2189	1499;23493;57496;2255	CTNNB1;HEY2;MKL2;FGF10	0.0501962	1.29933	0.29061
GO:0046847	filopodium assembly	http://amigo.geneontology.org/amigo/term/GO:0046847	4	1140	18	16473	3.2189	89846;84687;7430;998	FGD3;PPP1R9B;EZR;CDC42	0.0501962	1.29933	0.29061
GO:0045445	myoblast differentiation	http://amigo.geneontology.org/amigo/term/GO:0045445	4	1140	18	16473	3.2189	1466;3956;7881;3479	CSRP2;LGALS1;KCNAB1;IGF1	0.0501962	1.29933	0.29061
GO:0018345	protein palmitoylation	http://amigo.geneontology.org/amigo/term/GO:0018345	4	1140	18	16473	3.2189	51304;253832;1622;55625	ZDHHC3;ZDHHC20;DBI;ZDHHC7	0.0501962	1.29933	0.29061
GO:2001237	negative regulation of extrinsic apoptotic signaling pathway	http://amigo.geneontology.org/amigo/term/GO:2001237	6	1140	36	16473	2.41578	6714;7046;3685;4000;8829;3479	SRC;TGFBR1;ITGAV;LMNA;NRP1;IGF1	0.0517975	1.28569	0.299274
GO:0090200	positive regulation of release of cytochrome c from mitochondria	http://amigo.geneontology.org/amigo/term/GO:0090200	5	1140	27	16473	2.68331	4318;637;581;5329;10018	MMP9;BID;BAX;PLAUR;BCL2L11	0.0528918	1.27661	0.303756
GO:0016050	vesicle organization	http://amigo.geneontology.org/amigo/term/GO:0016050	5	1140	27	16473	2.68331	54874;29887;51375;58533;401548	FNBP1L;SNX10;SNX7;SNX6;SNX30	0.0528918	1.27661	0.303756
GO:0071479	cellular response to ionizing radiation	http://amigo.geneontology.org/amigo/term/GO:0071479	5	1140	27	16473	2.68331	2885;1026;1894;3428;25896	GRB2;CDKN1A;ECT2;IFI16;INTS7	0.0528918	1.27661	0.303756
GO:0051592	response to calcium ion	http://amigo.geneontology.org/amigo/term/GO:0051592	8	1140	56	16473	2.07181	6678;140576;595;5027;8754;1843;3569;9456	SPARC;S100A16;CCND1;P2RX7;ADAM9;DUSP1;IL6;HOMER1	0.0534741	1.27186	0.304274
GO:0007189	adenylate cyclase-activating G-protein coupled receptor signaling pathway	http://amigo.geneontology.org/amigo/term/GO:0007189	7	1140	46	16473	2.20632	10672;5732;1880;2776;113;5745;10203	GNA13;PTGER2;GPR183;GNAQ;ADCY7;PTH1R;CALCRL	0.0535139	1.27153	0.304274
GO:0043434	response to peptide hormone	http://amigo.geneontology.org/amigo/term/GO:0043434	7	1140	46	16473	2.20632	6678;2697;6387;1277;3553;1508;2770	SPARC;GJA1;CXCL12;COL1A1;IL1B;CTSB;GNAI1	0.0535139	1.27153	0.304274
GO:0008630	intrinsic apoptotic signaling pathway in response to DNA damage	http://amigo.geneontology.org/amigo/term/GO:0008630	7	1140	46	16473	2.20632	1396;4170;7132;3162;25;581;10018	CRIP1;MCL1;TNFRSF1A;HMOX1;ABL1;BAX;BCL2L11	0.0535139	1.27153	0.304274
GO:0008542	visual learning	http://amigo.geneontology.org/amigo/term/GO:0008542	7	1140	46	16473	2.20632	3091;775;1020;65009;3274;3688;27	HIF1A;CACNA1C;CDK5;NDRG4;HRH2;ITGB1;ABL2	0.0535139	1.27153	0.304274
GO:0002474	antigen processing and presentation of peptide antigen via MHC class I	http://amigo.geneontology.org/amigo/term/GO:0002474	12	1140	99	16473	1.75951	1636;5685;23480;1536;3685;642;4689;948;5687;51752;1520;3693	ACE;PSMA4;SEC61G;CYBB;ITGAV;BLMH;NCF4;CD36;PSMA6;ERAP1;CTSS;ITGB5	0.0552316	1.25781	0.312309
GO:0060445	branching involved in salivary gland morphogenesis	http://amigo.geneontology.org/amigo/term/GO:0060445	3	1140	11	16473	3.94867	2252;3569;284217	FGF7;IL6;LAMA1	0.0575876	1.23967	0.312309
GO:0043129	surfactant homeostasis	http://amigo.geneontology.org/amigo/term/GO:0043129	3	1140	11	16473	3.94867	221395;2252;3791	ADGRF5;FGF7;KDR	0.0575876	1.23967	0.312309
GO:0060402	calcium ion transport into cytosol	http://amigo.geneontology.org/amigo/term/GO:0060402	3	1140	11	16473	3.94867	775;6546;6547	CACNA1C;SLC8A1;SLC8A3	0.0575876	1.23967	0.312309
GO:0050732	negative regulation of peptidyl-tyrosine phosphorylation	http://amigo.geneontology.org/amigo/term/GO:0050732	3	1140	11	16473	3.94867	64092;6423;6422	SAMSN1;SFRP2;SFRP1	0.0575876	1.23967	0.312309
GO:0003222	ventricular trabecula myocardium morphogenesis	http://amigo.geneontology.org/amigo/term/GO:0003222	3	1140	11	16473	3.94867	23493;3516;23462	HEY2;RBPJ;HEY1	0.0575876	1.23967	0.312309
GO:0008154	actin polymerization or depolymerization	http://amigo.geneontology.org/amigo/term/GO:0008154	3	1140	11	16473	3.94867	7456;7454;55740	WIPF1;WAS;ENAH	0.0575876	1.23967	0.312309
GO:0035313	wound healing, spreading of epidermal cells	http://amigo.geneontology.org/amigo/term/GO:0035313	3	1140	11	16473	3.94867	83478;1289;94	ARHGAP24;COL5A1;ACVRL1	0.0575876	1.23967	0.312309
GO:2000773	negative regulation of cellular senescence	http://amigo.geneontology.org/amigo/term/GO:2000773	3	1140	11	16473	3.94867	1021;7291;25	CDK6;TWIST1;ABL1	0.0575876	1.23967	0.312309
GO:0042770	signal transduction in response to DNA damage	http://amigo.geneontology.org/amigo/term/GO:0042770	3	1140	11	16473	3.94867	2885;637;25	GRB2;BID;ABL1	0.0575876	1.23967	0.312309
GO:0046488	phosphatidylinositol metabolic process	http://amigo.geneontology.org/amigo/term/GO:0046488	3	1140	11	16473	3.94867	5159;5341;1436	PDGFRB;PLEK;CSF1R	0.0575876	1.23967	0.312309
GO:0043306	positive regulation of mast cell degranulation	http://amigo.geneontology.org/amigo/term/GO:0043306	3	1140	11	16473	3.94867	2207;3566;2205	FCER1G;IL4R;FCER1A	0.0575876	1.23967	0.312309
GO:0003094	glomerular filtration	http://amigo.geneontology.org/amigo/term/GO:0003094	3	1140	11	16473	3.94867	4643;23213;947	MYO1E;SULF1;CD34	0.0575876	1.23967	0.312309
GO:0042574	retinal metabolic process	http://amigo.geneontology.org/amigo/term/GO:0042574	3	1140	11	16473	3.94867	1545;8644;51109	CYP1B1;AKR1C3;RDH11	0.0575876	1.23967	0.312309
GO:0060395	SMAD protein signal transduction	http://amigo.geneontology.org/amigo/term/GO:0060395	8	1140	57	16473	2.03534	10220;3625;656;2353;3725;121551;353500;4086	GDF11;INHBB;BMP8B;FOS;JUN;BTBD11;BMP8A;SMAD1	0.0576803	1.23897	0.312309
GO:0051965	positive regulation of synapse assembly	http://amigo.geneontology.org/amigo/term/GO:0051965	8	1140	57	16473	2.03534	79953;7058;22859;9369;4916;57633;84189;976	SYNDIG1;THBS2;ADGRL1;NRXN3;NTRK3;LRRN1;SLITRK6;ADGRE5	0.0576803	1.23897	0.312309
GO:0007015	actin filament organization	http://amigo.geneontology.org/amigo/term/GO:0007015	8	1140	57	16473	2.03534	5880;4430;22902;2195;7114;87;9168;1627	RAC2;MYO1B;RUFY3;FAT1;TMSB4X;ACTN1;TMSB10;DBN1	0.0576803	1.23897	0.312309
GO:0097191	extrinsic apoptotic signaling pathway	http://amigo.geneontology.org/amigo/term/GO:0097191	8	1140	57	16473	2.03534	51330;7099;355;5027;23643;1612;581;219699	TNFRSF12A;TLR4;FAS;P2RX7;LY96;DAPK1;BAX;UNC5B	0.0576803	1.23897	0.312309
GO:0050729	positive regulation of inflammatory response	http://amigo.geneontology.org/amigo/term/GO:0050729	8	1140	57	16473	2.03534	7099;6376;185;6352;5054;7132;1520;3606	TLR4;CX3CL1;AGTR1;CCL5;SERPINE1;TNFRSF1A;CTSS;IL18	0.0576803	1.23897	0.312309
GO:0010881	regulation of cardiac muscle contraction by regulation of the release of sequestered calcium ion	http://amigo.geneontology.org/amigo/term/GO:0010881	4	1140	19	16473	3.0493	775;1756;817;6546	CACNA1C;DMD;CAMK2D;SLC8A1	0.0577662	1.23833	0.312309
GO:0001894	tissue homeostasis	http://amigo.geneontology.org/amigo/term/GO:0001894	4	1140	19	16473	3.0493	1297;5159;1280;947	COL9A1;PDGFRB;COL2A1;CD34	0.0577662	1.23833	0.312309
GO:0046716	muscle cell cellular homeostasis	http://amigo.geneontology.org/amigo/term/GO:0046716	4	1140	19	16473	3.0493	3091;1756;3569;2548	HIF1A;DMD;IL6;GAA	0.0577662	1.23833	0.312309
GO:0016601	Rac protein signal transduction	http://amigo.geneontology.org/amigo/term/GO:0016601	4	1140	19	16473	3.0493	1012;199;391;9844	CDH13;AIF1;RHOG;ELMO1	0.0577662	1.23833	0.312309
GO:0050718	positive regulation of interleukin-1 beta secretion	http://amigo.geneontology.org/amigo/term/GO:0050718	4	1140	19	16473	3.0493	114548;5027;834;24145	NLRP3;P2RX7;CASP1;PANX1	0.0577662	1.23833	0.312309
GO:0008045	motor neuron axon guidance	http://amigo.geneontology.org/amigo/term/GO:0008045	4	1140	19	16473	3.0493	9353;1123;6387;1020	SLIT2;CHN1;CXCL12;CDK5	0.0577662	1.23833	0.312309
GO:0022604	regulation of cell morphogenesis	http://amigo.geneontology.org/amigo/term/GO:0022604	4	1140	19	16473	3.0493	114793;6678;1072;832	FMNL2;SPARC;CFL1;CAPZB	0.0577662	1.23833	0.312309
GO:0006461	protein complex assembly	http://amigo.geneontology.org/amigo/term/GO:0006461	13	1140	111	16473	1.70033	1742;100506658;9056;355;7456;822;3839;3071;3915;972;7454;51053;5481	DLG4;OCLN;SLC7A7;FAS;WIPF1;CAPG;KPNA3;NCKAP1L;LAMC1;CD74;WAS;GMNN;PPID	0.0579762	1.23675	0.312853
GO:0007519	skeletal muscle tissue development	http://amigo.geneontology.org/amigo/term/GO:0007519	7	1140	47	16473	2.15925	4637;7881;1020;56261;6495;1436;1508	MYL6;KCNAB1;CDK5;GPCPD1;SIX1;CSF1R;CTSB	0.0582058	1.23503	0.312911
GO:0007416	synapse assembly	http://amigo.geneontology.org/amigo/term/GO:0007416	7	1140	47	16473	2.15925	5728;9369;57717;1020;4646;23705;84189	PTEN;NRXN3;PCDHB16;CDK5;MYO6;CADM1;SLITRK6	0.0582058	1.23503	0.312911
GO:0050690	regulation of defense response to virus by virus	http://amigo.geneontology.org/amigo/term/GO:0050690	5	1140	28	16473	2.58732	161;1794;2534;940;9844	AP2A2;DOCK2;FYN;CD28;ELMO1	0.0591539	1.22802	0.316225
GO:0090004	positive regulation of establishment of protein localization to plasma membrane	http://amigo.geneontology.org/amigo/term/GO:0090004	5	1140	28	16473	2.58732	7430;10268;3688;391;382	EZR;RAMP3;ITGB1;RHOG;ARF6	0.0591539	1.22802	0.316225
GO:0007052	mitotic spindle organization	http://amigo.geneontology.org/amigo/term/GO:0007052	5	1140	28	16473	2.58732	6790;10403;7272;57405;10769	AURKA;NDC80;TTK;SPC25;PLK2	0.0591539	1.22802	0.316225
GO:0000186	activation of MAPKK activity	http://amigo.geneontology.org/amigo/term/GO:0000186	8	1140	58	16473	2.00012	7046;5594;4616;4893;7786;8754;983;28956	TGFBR1;MAPK1;GADD45B;NRAS;MAP3K12;ADAM9;CDK1;LAMTOR2	0.0620901	1.20698	0.326183
GO:0050766	positive regulation of phagocytosis	http://amigo.geneontology.org/amigo/term/GO:0050766	5	1140	29	16473	2.49795	2207;1794;5806;3553;6556	FCER1G;DOCK2;PTX3;IL1B;SLC11A1	0.0658197	1.18164	0.326183
GO:0097296	activation of cysteine-type endopeptidase activity involved in apoptotic signaling pathway	http://amigo.geneontology.org/amigo/term/GO:0097296	4	1140	20	16473	2.89665	7099;355;23643;581	TLR4;FAS;LY96;BAX	0.0659095	1.18105	0.326183
GO:0043113	receptor clustering	http://amigo.geneontology.org/amigo/term/GO:0043113	4	1140	20	16473	2.89665	1020;375790;2316;5058	CDK5;AGRN;FLNA;PAK1	0.0659095	1.18105	0.326183
GO:0060716	labyrinthine layer blood vessel development	http://amigo.geneontology.org/amigo/term/GO:0060716	4	1140	20	16473	2.89665	5594;23493;3516;23462	MAPK1;HEY2;RBPJ;HEY1	0.0659095	1.18105	0.326183
GO:0055074	calcium ion homeostasis	http://amigo.geneontology.org/amigo/term/GO:0055074	4	1140	20	16473	2.89665	54757;8600;6546;3791	FAM20A;TNFSF11;SLC8A1;KDR	0.0659095	1.18105	0.326183
GO:0051493	regulation of cytoskeleton organization	http://amigo.geneontology.org/amigo/term/GO:0051493	4	1140	20	16473	2.89665	5594;6993;824;91624	MAPK1;DYNLT1;CAPN2;NEXN	0.0659095	1.18105	0.326183
GO:0031572	G2 DNA damage checkpoint	http://amigo.geneontology.org/amigo/term/GO:0031572	4	1140	20	16473	2.89665	51514;10783;5347;8555	DTL;NEK6;PLK1;CDC14B	0.0659095	1.18105	0.326183
GO:0051276	chromosome organization	http://amigo.geneontology.org/amigo/term/GO:0051276	4	1140	20	16473	2.89665	387103;3704;4609;9232	CENPW;ITPA;MYC;PTTG1	0.0659095	1.18105	0.326183
GO:0007420	brain development	http://amigo.geneontology.org/amigo/term/GO:0007420	19	1140	184	16473	1.50046	1282;409;9114;2334;54541;637;7881;65009;3339;7170;9289;6414;266727;23705;1471;54510;5414;10018;1901	COL4A1;ARRB2;ATP6V0D1;AFF2;DDIT4;BID;KCNAB1;NDRG4;HSPG2;TPM3;ADGRG1;SEPP1;MDGA1;CADM1;CST3;PCDH18;SEPT4;BCL2L11;S1PR1	0.0676199	1.16993	0.326183
GO:0002062	chondrocyte differentiation	http://amigo.geneontology.org/amigo/term/GO:0002062	6	1140	39	16473	2.22955	10736;1280;860;3339;5745;81029	SIX2;COL2A1;RUNX2;HSPG2;PTH1R;WNT5B	0.0684613	1.16455	0.326183
GO:0008206	bile acid metabolic process	http://amigo.geneontology.org/amigo/term/GO:0008206	6	1140	39	16473	2.22955	5205;9420;9023;80270;8309;8714	ATP8B1;CYP7B1;CH25H;HSD3B7;ACOX2;ABCC3	0.0684613	1.16455	0.326183
GO:0006904	vesicle docking involved in exocytosis	http://amigo.geneontology.org/amigo/term/GO:0006904	6	1140	39	16473	2.22955	376267;54843;5874;5341;51762;10890	RAB15;SYTL2;RAB27B;PLEK;RAB8B;RAB10	0.0684613	1.16455	0.326183
GO:0000187	activation of MAPK activity	http://amigo.geneontology.org/amigo/term/GO:0000187	12	1140	103	16473	1.69077	5594;7099;4916;5027;983;2357;3656;972;3553;728;2255;7852	MAPK1;TLR4;NTRK3;P2RX7;CDK1;FPR1;IRAK2;CD74;IL1B;C5AR1;FGF10;CXCR4	0.0685794	1.16381	0.326183
GO:0050965	detection of temperature stimulus involved in sensory perception of pain	http://amigo.geneontology.org/amigo/term/GO:0050965	3	1140	12	16473	3.61939	409;56925;55107	ARRB2;LXN;ANO1	0.0686343	1.16346	0.326183
GO:0090179	planar cell polarity pathway involved in neural tube closure	http://amigo.geneontology.org/amigo/term/GO:0090179	3	1140	12	16473	3.61939	6423;8321;6422	SFRP2;FZD1;SFRP1	0.0686343	1.16346	0.326183
GO:0055003	cardiac myofibril assembly	http://amigo.geneontology.org/amigo/term/GO:0055003	3	1140	12	16473	3.61939	80206;5159;4628	FHOD3;PDGFRB;MYH10	0.0686343	1.16346	0.326183
GO:0042088	T-helper 1 type immune response	http://amigo.geneontology.org/amigo/term/GO:0042088	3	1140	12	16473	3.61939	7099;3127;3606	TLR4;HLA-DRB5;IL18	0.0686343	1.16346	0.326183
GO:2000145	regulation of cell motility	http://amigo.geneontology.org/amigo/term/GO:2000145	3	1140	12	16473	3.61939	1021;25;27	CDK6;ABL1;ABL2	0.0686343	1.16346	0.326183
GO:0001759	organ induction	http://amigo.geneontology.org/amigo/term/GO:0001759	3	1140	12	16473	3.61939	10252;6495;2255	SPRY1;SIX1;FGF10	0.0686343	1.16346	0.326183
GO:0021819	layer formation in cerebral cortex	http://amigo.geneontology.org/amigo/term/GO:0021819	3	1140	12	16473	3.61939	1499;1020;9289	CTNNB1;CDK5;ADGRG1	0.0686343	1.16346	0.326183
GO:0010469	regulation of receptor activity	http://amigo.geneontology.org/amigo/term/GO:0010469	3	1140	12	16473	3.61939	5054;375790;5328	SERPINE1;AGRN;PLAU	0.0686343	1.16346	0.326183
GO:0050806	positive regulation of synaptic transmission	http://amigo.geneontology.org/amigo/term/GO:0050806	3	1140	12	16473	3.61939	1742;6507;6347	DLG4;SLC1A3;CCL2	0.0686343	1.16346	0.326183
GO:0033197	response to vitamin E	http://amigo.geneontology.org/amigo/term/GO:0033197	3	1140	12	16473	3.61939	595;898;847	CCND1;CCNE1;CAT	0.0686343	1.16346	0.326183
GO:0010667	negative regulation of cardiac muscle cell apoptotic process	http://amigo.geneontology.org/amigo/term/GO:0010667	3	1140	12	16473	3.61939	23493;6423;3611	HEY2;SFRP2;ILK	0.0686343	1.16346	0.326183
GO:0021670	lateral ventricle development	http://amigo.geneontology.org/amigo/term/GO:0021670	3	1140	12	16473	3.61939	1021;4628;1622	CDK6;MYH10;DBI	0.0686343	1.16346	0.326183
GO:0060444	branching involved in mammary gland duct morphogenesis	http://amigo.geneontology.org/amigo/term/GO:0060444	3	1140	12	16473	3.61939	6714;6926;1435	SRC;TBX3;CSF1	0.0686343	1.16346	0.326183
GO:0010243	response to organonitrogen compound	http://amigo.geneontology.org/amigo/term/GO:0010243	3	1140	12	16473	3.61939	1026;595;4257	CDKN1A;CCND1;MGST1	0.0686343	1.16346	0.326183
GO:0043206	extracellular fibril organization	http://amigo.geneontology.org/amigo/term/GO:0043206	3	1140	12	16473	3.61939	1289;3611;1471	COL5A1;ILK;CST3	0.0686343	1.16346	0.326183
GO:0007076	mitotic chromosome condensation	http://amigo.geneontology.org/amigo/term/GO:0007076	3	1140	12	16473	3.61939	10051;51203;64151	SMC4;NUSAP1;NCAPG	0.0686343	1.16346	0.326183
GO:0033630	positive regulation of cell adhesion mediated by integrin	http://amigo.geneontology.org/amigo/term/GO:0033630	3	1140	12	16473	3.61939	8754;3071;6423	ADAM9;NCKAP1L;SFRP2	0.0686343	1.16346	0.326183
GO:0051604	protein maturation	http://amigo.geneontology.org/amigo/term/GO:0051604	3	1140	12	16473	3.61939	23555;81619;871	TSPAN15;TSPAN14;SERPINH1	0.0686343	1.16346	0.326183
GO:0030388	fructose 1,6-bisphosphate metabolic process	http://amigo.geneontology.org/amigo/term/GO:0030388	2	1140	5	16473	5.7884	57103;5211	TIGAR;PFKL	0.070711	1.15051	0.326183
GO:0010632	regulation of epithelial cell migration	http://amigo.geneontology.org/amigo/term/GO:0010632	2	1140	5	16473	5.7884	6714;23603	SRC;CORO1C	0.070711	1.15051	0.326183
GO:0097084	vascular smooth muscle cell development	http://amigo.geneontology.org/amigo/term/GO:0097084	2	1140	5	16473	5.7884	23493;6443	HEY2;SGCB	0.070711	1.15051	0.326183
GO:0070242	thymocyte apoptotic process	http://amigo.geneontology.org/amigo/term/GO:0070242	2	1140	5	16473	5.7884	581;10018	BAX;BCL2L11	0.070711	1.15051	0.326183
GO:1990441	negative regulation of transcription from RNA polymerase II promoter in response to endoplasmic reticulum stress	http://amigo.geneontology.org/amigo/term/GO:1990441	2	1140	5	16473	5.7884	3725;23645	JUN;PPP1R15A	0.070711	1.15051	0.326183
GO:2000347	positive regulation of hepatocyte proliferation	http://amigo.geneontology.org/amigo/term/GO:2000347	2	1140	5	16473	5.7884	7128;5764	TNFAIP3;PTN	0.070711	1.15051	0.326183
GO:0060666	dichotomous subdivision of terminal units involved in salivary gland branching	http://amigo.geneontology.org/amigo/term/GO:0060666	2	1140	5	16473	5.7884	8829;10512	NRP1;SEMA3C	0.070711	1.15051	0.326183
GO:0046931	pore complex assembly	http://amigo.geneontology.org/amigo/term/GO:0046931	2	1140	5	16473	5.7884	5027;196527	P2RX7;ANO6	0.070711	1.15051	0.326183
GO:0043043	peptide biosynthetic process	http://amigo.geneontology.org/amigo/term/GO:0043043	2	1140	5	16473	5.7884	1756;5125	DMD;PCSK5	0.070711	1.15051	0.326183
GO:0090279	regulation of calcium ion import	http://amigo.geneontology.org/amigo/term/GO:0090279	2	1140	5	16473	5.7884	1499;9456	CTNNB1;HOMER1	0.070711	1.15051	0.326183
GO:0050920	regulation of chemotaxis	http://amigo.geneontology.org/amigo/term/GO:0050920	2	1140	5	16473	5.7884	25960;7852	ADGRA2;CXCR4	0.070711	1.15051	0.326183
GO:0061419	positive regulation of transcription from RNA polymerase II promoter in response to hypoxia	http://amigo.geneontology.org/amigo/term/GO:0061419	2	1140	5	16473	5.7884	3091;3516	HIF1A;RBPJ	0.070711	1.15051	0.326183
GO:0035630	bone mineralization involved in bone maturation	http://amigo.geneontology.org/amigo/term/GO:0035630	2	1140	5	16473	5.7884	196527;3479	ANO6;IGF1	0.070711	1.15051	0.326183
GO:0071168	protein localization to chromatin	http://amigo.geneontology.org/amigo/term/GO:0071168	2	1140	5	16473	5.7884	2146;5347	EZH2;PLK1	0.070711	1.15051	0.326183
GO:0030497	fatty acid elongation	http://amigo.geneontology.org/amigo/term/GO:0030497	2	1140	5	16473	5.7884	401494;201562	HACD4;HACD2	0.070711	1.15051	0.326183
GO:0016202	regulation of striated muscle tissue development	http://amigo.geneontology.org/amigo/term/GO:0016202	2	1140	5	16473	5.7884	1063;51176	CENPF;LEF1	0.070711	1.15051	0.326183
GO:0070849	response to epidermal growth factor	http://amigo.geneontology.org/amigo/term/GO:0070849	2	1140	5	16473	5.7884	5594;3554	MAPK1;IL1R1	0.070711	1.15051	0.326183
GO:0033599	regulation of mammary gland epithelial cell proliferation	http://amigo.geneontology.org/amigo/term/GO:0033599	2	1140	5	16473	5.7884	2876;581	GPX1;BAX	0.070711	1.15051	0.326183
GO:0071447	cellular response to hydroperoxide	http://amigo.geneontology.org/amigo/term/GO:0071447	2	1140	5	16473	5.7884	199;948	AIF1;CD36	0.070711	1.15051	0.326183
GO:0010815	bradykinin catabolic process	http://amigo.geneontology.org/amigo/term/GO:0010815	2	1140	5	16473	5.7884	1889;7511	ECE1;XPNPEP1	0.070711	1.15051	0.326183
GO:0048845	venous blood vessel morphogenesis	http://amigo.geneontology.org/amigo/term/GO:0048845	2	1140	5	16473	5.7884	2022;83605	ENG;CCM2	0.070711	1.15051	0.326183
GO:0038001	paracrine signaling	http://amigo.geneontology.org/amigo/term/GO:0038001	2	1140	5	16473	5.7884	947;8600	CD34;TNFSF11	0.070711	1.15051	0.326183
GO:0036035	osteoclast development	http://amigo.geneontology.org/amigo/term/GO:0036035	2	1140	5	16473	5.7884	6714;302	SRC;ANXA2	0.070711	1.15051	0.326183
GO:0045794	negative regulation of cell volume	http://amigo.geneontology.org/amigo/term/GO:0045794	2	1140	5	16473	5.7884	5027;196527	P2RX7;ANO6	0.070711	1.15051	0.326183
GO:0060763	mammary duct terminal end bud growth	http://amigo.geneontology.org/amigo/term/GO:0060763	2	1140	5	16473	5.7884	9353;1435	SLIT2;CSF1	0.070711	1.15051	0.326183
GO:0019896	axon transport of mitochondrion	http://amigo.geneontology.org/amigo/term/GO:0019896	2	1140	5	16473	5.7884	3091;7345	HIF1A;UCHL1	0.070711	1.15051	0.326183
GO:0010574	regulation of vascular endothelial growth factor production	http://amigo.geneontology.org/amigo/term/GO:0010574	2	1140	5	16473	5.7884	6347;3569	CCL2;IL6	0.070711	1.15051	0.326183
GO:0060665	regulation of branching involved in salivary gland morphogenesis by mesenchymal-epithelial signaling	http://amigo.geneontology.org/amigo/term/GO:0060665	2	1140	5	16473	5.7884	2252;2255	FGF7;FGF10	0.070711	1.15051	0.326183
GO:0031340	positive regulation of vesicle fusion	http://amigo.geneontology.org/amigo/term/GO:0031340	2	1140	5	16473	5.7884	302;9847	ANXA2;C2CD5	0.070711	1.15051	0.326183
GO:0051488	activation of anaphase-promoting complex activity	http://amigo.geneontology.org/amigo/term/GO:0051488	2	1140	5	16473	5.7884	11065;8555	UBE2C;CDC14B	0.070711	1.15051	0.326183
GO:0034392	negative regulation of smooth muscle cell apoptotic process	http://amigo.geneontology.org/amigo/term/GO:0034392	2	1140	5	16473	5.7884	409;3479	ARRB2;IGF1	0.070711	1.15051	0.326183
GO:2001268	negative regulation of cysteine-type endopeptidase activity involved in apoptotic signaling pathway	http://amigo.geneontology.org/amigo/term/GO:2001268	2	1140	5	16473	5.7884	4318;5329	MMP9;PLAUR	0.070711	1.15051	0.326183
GO:0034123	positive regulation of toll-like receptor signaling pathway	http://amigo.geneontology.org/amigo/term/GO:0034123	2	1140	5	16473	5.7884	118788;7100	PIK3AP1;TLR5	0.070711	1.15051	0.326183
GO:0030947	regulation of vascular endothelial growth factor receptor signaling pathway	http://amigo.geneontology.org/amigo/term/GO:0030947	2	1140	5	16473	5.7884	7424;26509	VEGFC;MYOF	0.070711	1.15051	0.326183
GO:0043619	regulation of transcription from RNA polymerase II promoter in response to oxidative stress	http://amigo.geneontology.org/amigo/term/GO:0043619	2	1140	5	16473	5.7884	3091;3162	HIF1A;HMOX1	0.070711	1.15051	0.326183
GO:2001046	positive regulation of integrin-mediated signaling pathway	http://amigo.geneontology.org/amigo/term/GO:2001046	2	1140	5	16473	5.7884	2316;55679	FLNA;LIMS2	0.070711	1.15051	0.326183
GO:1900122	positive regulation of receptor binding	http://amigo.geneontology.org/amigo/term/GO:1900122	2	1140	5	16473	5.7884	4318;5334	MMP9;PLCL1	0.070711	1.15051	0.326183
GO:0090266	regulation of mitotic cell cycle spindle assembly checkpoint	http://amigo.geneontology.org/amigo/term/GO:0090266	2	1140	5	16473	5.7884	1843;25906	DUSP1;ANAPC15	0.070711	1.15051	0.326183
GO:0001936	regulation of endothelial cell proliferation	http://amigo.geneontology.org/amigo/term/GO:0001936	2	1140	5	16473	5.7884	94;284	ACVRL1;ANGPT1	0.070711	1.15051	0.326183
GO:0072384	organelle transport along microtubule	http://amigo.geneontology.org/amigo/term/GO:0072384	2	1140	5	16473	5.7884	57584;998	ARHGAP21;CDC42	0.070711	1.15051	0.326183
GO:0071481	cellular response to X-ray	http://amigo.geneontology.org/amigo/term/GO:0071481	2	1140	5	16473	5.7884	6423;6422	SFRP2;SFRP1	0.070711	1.15051	0.326183
GO:0071599	otic vesicle development	http://amigo.geneontology.org/amigo/term/GO:0071599	2	1140	5	16473	5.7884	1280;6495	COL2A1;SIX1	0.070711	1.15051	0.326183
GO:0007127	meiosis I	http://amigo.geneontology.org/amigo/term/GO:0007127	2	1140	5	16473	5.7884	1164;10018	CKS2;BCL2L11	0.070711	1.15051	0.326183
GO:0071504	cellular response to heparin	http://amigo.geneontology.org/amigo/term/GO:0071504	2	1140	5	16473	5.7884	9353;6422	SLIT2;SFRP1	0.070711	1.15051	0.326183
GO:0051005	negative regulation of lipoprotein lipase activity	http://amigo.geneontology.org/amigo/term/GO:0051005	2	1140	5	16473	5.7884	341;51129	APOC1;ANGPTL4	0.070711	1.15051	0.326183
GO:0035634	response to stilbenoid	http://amigo.geneontology.org/amigo/term/GO:0035634	2	1140	5	16473	5.7884	948;3553	CD36;IL1B	0.070711	1.15051	0.326183
GO:0046839	phospholipid dephosphorylation	http://amigo.geneontology.org/amigo/term/GO:0046839	2	1140	5	16473	5.7884	8611;9890	PPAP2A;LPPR4	0.070711	1.15051	0.326183
GO:0021879	forebrain neuron differentiation	http://amigo.geneontology.org/amigo/term/GO:0021879	2	1140	5	16473	5.7884	51176;22822	LEF1;PHLDA1	0.070711	1.15051	0.326183
GO:0003081	regulation of systemic arterial blood pressure by renin-angiotensin	http://amigo.geneontology.org/amigo/term/GO:0003081	2	1140	5	16473	5.7884	1636;185	ACE;AGTR1	0.070711	1.15051	0.326183
GO:0051902	negative regulation of mitochondrial depolarization	http://amigo.geneontology.org/amigo/term/GO:0051902	2	1140	5	16473	5.7884	6714;2537	SRC;IFI6	0.070711	1.15051	0.326183
GO:0044320	cellular response to leptin stimulus	http://amigo.geneontology.org/amigo/term/GO:0044320	2	1140	5	16473	5.7884	8013;3625	NR4A3;INHBB	0.070711	1.15051	0.326183
GO:1903053	regulation of extracellular matrix organization	http://amigo.geneontology.org/amigo/term/GO:1903053	2	1140	5	16473	5.7884	25;27	ABL1;ABL2	0.070711	1.15051	0.326183
GO:0032534	regulation of microvillus assembly	http://amigo.geneontology.org/amigo/term/GO:0032534	2	1140	5	16473	5.7884	5205;5420	ATP8B1;PODXL	0.070711	1.15051	0.326183
GO:0000278	mitotic cell cycle	http://amigo.geneontology.org/amigo/term/GO:0000278	38	1140	421	16473	1.31477	81930;1063;55839;1012;10051;1026;994;5685;6790;55920;1021;7298;10112;595;4000;898;11065;10403;8655;5687;2305;10783;983;387103;64151;5111;7027;79172;5347;51053;7516;7846;890;7153;5501;57405;203068;9232	KIF18A;CENPF;CENPN;CDH13;SMC4;CDKN1A;CDC25B;PSMA4;AURKA;RCC2;CDK6;TYMS;KIF20A;CCND1;LMNA;CCNE1;UBE2C;NDC80;DYNLL1;PSMA6;FOXM1;NEK6;CDK1;CENPW;NCAPG;PCNA;TFDP1;CENPO;PLK1;GMNN;XRCC2;TUBA1A;CCNA2;TOP2A;PPP1CC;SPC25;TUBB;PTTG1	0.0708494	1.14966	0.326295
GO:0051216	cartilage development	http://amigo.geneontology.org/amigo/term/GO:0051216	8	1140	60	16473	1.93322	3091;7298;1280;656;960;23213;353500;4086	HIF1A;TYMS;COL2A1;BMP8B;CD44;SULF1;BMP8A;SMAD1	0.0715255	1.14554	0.328879
GO:0030513	positive regulation of BMP signaling pathway	http://amigo.geneontology.org/amigo/term/GO:0030513	5	1140	30	16473	2.41454	2022;3516;94;23213;3611	ENG;RBPJ;ACVRL1;SULF1;ILK	0.0728865	1.13735	0.333492
GO:0009314	response to radiation	http://amigo.geneontology.org/amigo/term/GO:0009314	5	1140	30	16473	2.41454	886;3554;6387;3725;285	CCKAR;IL1R1;CXCL12;JUN;ANGPT2	0.0728865	1.13735	0.333492
GO:0030512	negative regulation of transforming growth factor beta receptor signaling pathway	http://amigo.geneontology.org/amigo/term/GO:0030512	9	1140	71	16473	1.83831	2022;753;7046;50515;23327;58533;23645;135228;5501	ENG;LDLRAD4;TGFBR1;CHST11;NEDD4L;SNX6;PPP1R15A;CD109;PPP1CC	0.073059	1.13633	0.333492
GO:0030182	neuron differentiation	http://amigo.geneontology.org/amigo/term/GO:0030182	11	1140	93	16473	1.71605	54541;8324;1020;50804;860;3399;6252;81029;8321;5501;1901	DDIT4;FZD7;CDK5;MYEF2;RUNX2;ID3;RTN1;WNT5B;FZD1;PPP1CC;S1PR1	0.0731118	1.13601	0.333492
GO:0006464	cellular protein modification process	http://amigo.geneontology.org/amigo/term/GO:0006464	11	1140	93	16473	1.71605	7334;7903;6483;25797;5351;4015;11329;4125;25;27;5327	UBE2N;ST8SIA4;ST3GAL2;QPCT;PLOD1;LOX;STK38;MAN2B1;ABL1;ABL2;PLAT	0.0731118	1.13601	0.333492
GO:0000910	cytokinesis	http://amigo.geneontology.org/amigo/term/GO:0000910	7	1140	50	16473	2.02932	4627;11021;10112;10783;1894;5898;5347	MYH9;RAB35;KIF20A;NEK6;ECT2;RALA;PLK1	0.0737608	1.13217	0.335917
GO:0019229	regulation of vasoconstriction	http://amigo.geneontology.org/amigo/term/GO:0019229	4	1140	21	16473	2.75855	775;1636;185;1889	CACNA1C;ACE;AGTR1;ECE1	0.0746151	1.12717	0.336592
GO:0043393	regulation of protein binding	http://amigo.geneontology.org/amigo/term/GO:0043393	4	1140	21	16473	2.75855	6714;7046;284;5347	SRC;TGFBR1;ANGPT1;PLK1	0.0746151	1.12717	0.336592
GO:0032715	negative regulation of interleukin-6 production	http://amigo.geneontology.org/amigo/term/GO:0032715	4	1140	21	16473	2.75855	409;7099;7128;3071	ARRB2;TLR4;TNFAIP3;NCKAP1L	0.0746151	1.12717	0.336592
GO:0006699	bile acid biosynthetic process	http://amigo.geneontology.org/amigo/term/GO:0006699	4	1140	21	16473	2.75855	9420;9023;80270;8309	CYP7B1;CH25H;HSD3B7;ACOX2	0.0746151	1.12717	0.336592
GO:0046513	ceramide biosynthetic process	http://amigo.geneontology.org/amigo/term/GO:0046513	4	1140	21	16473	2.75855	253782;5027;9517;2055	CERS6;P2RX7;SPTLC2;CLN8	0.0746151	1.12717	0.336592
GO:0060412	ventricular septum morphogenesis	http://amigo.geneontology.org/amigo/term/GO:0060412	4	1140	21	16473	2.75855	23493;6926;26508;23462	HEY2;TBX3;HEYL;HEY1	0.0746151	1.12717	0.336592
GO:0006968	cellular defense response	http://amigo.geneontology.org/amigo/term/GO:0006968	8	1140	61	16473	1.90141	51715;10871;7305;23643;3688;10288;10312;728	RAB23;CD300C;TYROBP;LY96;ITGB1;LILRB2;TCIRG1;C5AR1	0.0765527	1.11604	0.344789
GO:0009749	response to glucose	http://amigo.geneontology.org/amigo/term/GO:0009749	9	1140	72	16473	1.81267	5728;2876;2697;3939;6546;1508;285;1292;5211	PTEN;GPX1;GJA1;LDHA;SLC8A1;CTSB;ANGPT2;COL6A2;PFKL	0.0777178	1.10948	0.349485
GO:0035116	embryonic hindlimb morphogenesis	http://amigo.geneontology.org/amigo/term/GO:0035116	5	1140	31	16473	2.33651	1499;6926;55636;7291;4322	CTNNB1;TBX3;CHD7;TWIST1;MMP13	0.08035	1.09501	0.352822
GO:0019882	antigen processing and presentation	http://amigo.geneontology.org/amigo/term/GO:0019882	5	1140	31	16473	2.33651	11021;51762;1520;10981;10890	RAB35;RAB8B;CTSS;RAB32;RAB10	0.08035	1.09501	0.352822
GO:0043277	apoptotic cell clearance	http://amigo.geneontology.org/amigo/term/GO:0043277	3	1140	13	16473	3.34078	3685;948;8685	ITGAV;CD36;MARCO	0.080557	1.0939	0.352822
GO:0021675	nerve development	http://amigo.geneontology.org/amigo/term/GO:0021675	3	1140	13	16473	3.34078	8829;3611;8828	NRP1;ILK;NRP2	0.080557	1.0939	0.352822
GO:0060766	negative regulation of androgen receptor signaling pathway	http://amigo.geneontology.org/amigo/term/GO:0060766	3	1140	13	16473	3.34078	3479;26508;6422	IGF1;HEYL;SFRP1	0.080557	1.0939	0.352822
GO:0035909	aorta morphogenesis	http://amigo.geneontology.org/amigo/term/GO:0035909	3	1140	13	16473	3.34078	5159;6495;6909	PDGFRB;SIX1;TBX2	0.080557	1.0939	0.352822
GO:0045086	positive regulation of interleukin-2 biosynthetic process	http://amigo.geneontology.org/amigo/term/GO:0045086	3	1140	13	16473	3.34078	940;3553;942	CD28;IL1B;CD86	0.080557	1.0939	0.352822
GO:0045995	regulation of embryonic development	http://amigo.geneontology.org/amigo/term/GO:0045995	3	1140	13	16473	3.34078	983;284217;3910	CDK1;LAMA1;LAMA4	0.080557	1.0939	0.352822
GO:0051770	positive regulation of nitric-oxide synthase biosynthetic process	http://amigo.geneontology.org/amigo/term/GO:0051770	3	1140	13	16473	3.34078	7099;6347;3791	TLR4;CCL2;KDR	0.080557	1.0939	0.352822
GO:0086064	cell communication by electrical coupling involved in cardiac conduction	http://amigo.geneontology.org/amigo/term/GO:0086064	3	1140	13	16473	3.34078	775;2697;6546	CACNA1C;GJA1;SLC8A1	0.080557	1.0939	0.352822
GO:0043568	positive regulation of insulin-like growth factor receptor signaling pathway	http://amigo.geneontology.org/amigo/term/GO:0043568	3	1140	13	16473	3.34078	3486;3479;3487	IGFBP3;IGF1;IGFBP4	0.080557	1.0939	0.352822
GO:0060038	cardiac muscle cell proliferation	http://amigo.geneontology.org/amigo/term/GO:0060038	3	1140	13	16473	3.34078	205428;65009;4086	C3orf58;NDRG4;SMAD1	0.080557	1.0939	0.352822
GO:0045821	positive regulation of glycolytic process	http://amigo.geneontology.org/amigo/term/GO:0045821	3	1140	13	16473	3.34078	3091;5027;3479	HIF1A;P2RX7;IGF1	0.080557	1.0939	0.352822
GO:0010839	negative regulation of keratinocyte proliferation	http://amigo.geneontology.org/amigo/term/GO:0010839	3	1140	13	16473	3.34078	5796;135228;7421	PTPRK;CD109;VDR	0.080557	1.0939	0.352822
GO:0046685	response to arsenic-containing substance	http://amigo.geneontology.org/amigo/term/GO:0046685	3	1140	13	16473	3.34078	5728;1026;5176	PTEN;CDKN1A;SERPINF1	0.080557	1.0939	0.352822
GO:0042789	mRNA transcription from RNA polymerase II promoter	http://amigo.geneontology.org/amigo/term/GO:0042789	3	1140	13	16473	3.34078	3091;2316;728	HIF1A;FLNA;C5AR1	0.080557	1.0939	0.352822
GO:0043518	negative regulation of DNA damage response, signal transduction by p53 class mediator	http://amigo.geneontology.org/amigo/term/GO:0043518	3	1140	13	16473	3.34078	960;972;7291	CD44;CD74;TWIST1	0.080557	1.0939	0.352822
GO:0045600	positive regulation of fat cell differentiation	http://amigo.geneontology.org/amigo/term/GO:0045600	6	1140	41	16473	2.12053	1240;285590;11197;6423;81029;6422	CMKLR1;SH3PXD2B;WIF1;SFRP2;WNT5B;SFRP1	0.0811052	1.09095	0.354139
GO:0008015	blood circulation	http://amigo.geneontology.org/amigo/term/GO:0008015	6	1140	41	16473	2.12053	6387;2983;94;55636;719;26509	CXCL12;GUCY1B3;ACVRL1;CHD7;C3AR1;MYOF	0.0811052	1.09095	0.354139
GO:0051607	defense response to virus	http://amigo.geneontology.org/amigo/term/GO:0051607	16	1140	153	16473	1.51839	10060;114548;27350;54541;3428;4939;942;6773;3569;1130;115004;4938;91607;25939;5788;51311	ABCC9;NLRP3;APOBEC3C;DDIT4;IFI16;OAS2;CD86;STAT2;IL6;LYST;MB21D1;OAS1;SLFN11;SAMHD1;PTPRC;TLR8	0.0812924	1.08995	0.354415
GO:0030879	mammary gland development	http://amigo.geneontology.org/amigo/term/GO:0030879	4	1140	22	16473	2.633	51176;6926;3479;10018	LEF1;TBX3;IGF1;BCL2L11	0.0838688	1.0764	0.355376
GO:0048245	eosinophil chemotaxis	http://amigo.geneontology.org/amigo/term/GO:0048245	4	1140	22	16473	2.633	6357;6376;6352;6347	CCL13;CX3CL1;CCL5;CCL2	0.0838688	1.0764	0.355376
GO:0008037	cell recognition	http://amigo.geneontology.org/amigo/term/GO:0008037	4	1140	22	16473	2.633	5175;4345;1462;23705	PECAM1;CD200;VCAN;CADM1	0.0838688	1.0764	0.355376
GO:0045070	positive regulation of viral genome replication	http://amigo.geneontology.org/amigo/term/GO:0045070	4	1140	22	16473	2.633	6352;940;5481;7153	CCL5;CD28;PPID;TOP2A	0.0838688	1.0764	0.355376
GO:0033137	negative regulation of peptidyl-serine phosphorylation	http://amigo.geneontology.org/amigo/term/GO:0033137	4	1140	22	16473	2.633	1756;54541;581;9770	DMD;DDIT4;BAX;RASSF2	0.0838688	1.0764	0.355376
GO:0007520	myoblast fusion	http://amigo.geneontology.org/amigo/term/GO:0007520	4	1140	22	16473	2.633	4627;8038;824;26509	MYH9;ADAM12;CAPN2;MYOF	0.0838688	1.0764	0.355376
GO:0046686	response to cadmium ion	http://amigo.geneontology.org/amigo/term/GO:0046686	4	1140	22	16473	2.633	6678;1528;5111;847	SPARC;CYB5A;PCNA;CAT	0.0838688	1.0764	0.355376
GO:0045471	response to ethanol	http://amigo.geneontology.org/amigo/term/GO:0045471	11	1140	96	16473	1.66212	5728;6678;7298;595;2534;4916;898;6347;3553;847;1508	PTEN;SPARC;TYMS;CCND1;FYN;NTRK3;CCNE1;CCL2;IL1B;CAT;CTSB	0.0856091	1.06748	0.355376
GO:0018108	peptidyl-tyrosine phosphorylation	http://amigo.geneontology.org/amigo/term/GO:0018108	13	1140	119	16473	1.58525	8444;2042;6714;2534;5159;4916;1436;4919;79834;3791;25;7272;27	DYRK3;EPHA3;SRC;FYN;PDGFRB;NTRK3;CSF1R;ROR1;PEAK1;KDR;ABL1;TTK;ABL2	0.0856813	1.06711	0.355376
GO:0030308	negative regulation of cell growth	http://amigo.geneontology.org/amigo/term/GO:0030308	13	1140	119	16473	1.58525	1026;6586;9353;123879;323;94;84687;9538;6423;6236;57446;6422;623	CDKN1A;SLIT3;SLIT2;DCUN1D3;APBB2;ACVRL1;PPP1R9B;EI24;SFRP2;RRAD;NDRG3;SFRP1;BDKRB1	0.0856813	1.06711	0.355376
GO:0033138	positive regulation of peptidyl-serine phosphorylation	http://amigo.geneontology.org/amigo/term/GO:0033138	9	1140	74	16473	1.76346	409;4916;960;284;3569;6423;23645;998;5058	ARRB2;NTRK3;CD44;ANGPT1;IL6;SFRP2;PPP1R15A;CDC42;PAK1	0.0875665	1.05766	0.355376
GO:0060021	palate development	http://amigo.geneontology.org/amigo/term/GO:0060021	9	1140	74	16473	1.76346	10220;7046;51176;6926;54796;1280;55636;7291;6909	GDF11;TGFBR1;LEF1;TBX3;BNC2;COL2A1;CHD7;TWIST1;TBX2	0.0875665	1.05766	0.355376
GO:0001541	ovarian follicle development	http://amigo.geneontology.org/amigo/term/GO:0001541	6	1140	42	16473	2.06992	4323;4327;3625;2252;3791;581	MMP14;MMP19;INHBB;FGF7;KDR;BAX	0.087883	1.0561	0.355376
GO:0034613	cellular protein localization	http://amigo.geneontology.org/amigo/term/GO:0034613	6	1140	42	16473	2.06992	1756;122786;5911;998;27;28956	DMD;FRMD6;RAP2A;CDC42;ABL2;LAMTOR2	0.087883	1.0561	0.355376
GO:0030032	lamellipodium assembly	http://amigo.geneontology.org/amigo/term/GO:0030032	5	1140	32	16473	2.26335	9459;1012;22885;7414;1901	ARHGEF6;CDH13;ABLIM3;VCL;S1PR1	0.0882042	1.05451	0.355376
GO:0033077	T cell differentiation in thymus	http://amigo.geneontology.org/amigo/term/GO:0033077	5	1140	32	16473	2.26335	1499;1021;677;8324;9935	CTNNB1;CDK6;ZFP36L1;FZD7;MAFB	0.0882042	1.05451	0.355376
GO:0046676	negative regulation of insulin secretion	http://amigo.geneontology.org/amigo/term/GO:0046676	5	1140	32	16473	2.26335	3625;10911;353500;5211;6422	INHBB;UTS2;BMP8A;PFKL;SFRP1	0.0882042	1.05451	0.355376
GO:0010107	potassium ion import	http://amigo.geneontology.org/amigo/term/GO:0010107	5	1140	32	16473	2.26335	3762;10060;483;3759;3772	KCNJ5;ABCC9;ATP1B3;KCNJ2;KCNJ15	0.0882042	1.05451	0.355376
GO:0048167	regulation of synaptic plasticity	http://amigo.geneontology.org/amigo/term/GO:0048167	5	1140	32	16473	2.26335	7533;1020;3274;4646;10769	YWHAH;CDK5;HRH2;MYO6;PLK2	0.0882042	1.05451	0.355376
GO:0046677	response to antibiotic	http://amigo.geneontology.org/amigo/term/GO:0046677	5	1140	32	16473	2.26335	6507;6347;249;3569;7390	SLC1A3;CCL2;ALPL;IL6;UROS	0.0882042	1.05451	0.355376
GO:0006929	substrate-dependent cell migration	http://amigo.geneontology.org/amigo/term/GO:0006929	2	1140	6	16473	4.82337	7424;22801	VEGFC;ITGA11	0.0903352	1.04414	0.355376
GO:0060710	chorio-allantoic fusion	http://amigo.geneontology.org/amigo/term/GO:0060710	2	1140	6	16473	4.82337	51176;677	LEF1;ZFP36L1	0.0903352	1.04414	0.355376
GO:0060510	Type II pneumocyte differentiation	http://amigo.geneontology.org/amigo/term/GO:0060510	2	1140	6	16473	4.82337	3479;2255	IGF1;FGF10	0.0903352	1.04414	0.355376
GO:0002309	T cell proliferation involved in immune response	http://amigo.geneontology.org/amigo/term/GO:0002309	2	1140	6	16473	4.82337	942;6556	CD86;SLC11A1	0.0903352	1.04414	0.355376
GO:0010649	regulation of cell communication by electrical coupling	http://amigo.geneontology.org/amigo/term/GO:0010649	2	1140	6	16473	4.82337	817;6546	CAMK2D;SLC8A1	0.0903352	1.04414	0.355376
GO:0051353	positive regulation of oxidoreductase activity	http://amigo.geneontology.org/amigo/term/GO:0051353	2	1140	6	16473	4.82337	25;27	ABL1;ABL2	0.0903352	1.04414	0.355376
GO:0002091	negative regulation of receptor internalization	http://amigo.geneontology.org/amigo/term/GO:0002091	2	1140	6	16473	4.82337	1742;302	DLG4;ANXA2	0.0903352	1.04414	0.355376
GO:0070072	vacuolar proton-transporting V-type ATPase complex assembly	http://amigo.geneontology.org/amigo/term/GO:0070072	2	1140	6	16473	4.82337	23545;10312	ATP6V0A2;TCIRG1	0.0903352	1.04414	0.355376
GO:0036006	cellular response to macrophage colony-stimulating factor stimulus	http://amigo.geneontology.org/amigo/term/GO:0036006	2	1140	6	16473	4.82337	6347;1436	CCL2;CSF1R	0.0903352	1.04414	0.355376
GO:0060179	male mating behavior	http://amigo.geneontology.org/amigo/term/GO:0060179	2	1140	6	16473	4.82337	5728;2896	PTEN;GRN	0.0903352	1.04414	0.355376
GO:0032873	negative regulation of stress-activated MAPK cascade	http://amigo.geneontology.org/amigo/term/GO:0032873	2	1140	6	16473	4.82337	2305;4609	FOXM1;MYC	0.0903352	1.04414	0.355376
GO:0042698	ovulation cycle	http://amigo.geneontology.org/amigo/term/GO:0042698	2	1140	6	16473	4.82337	5176;658	SERPINF1;BMPR1B	0.0903352	1.04414	0.355376
GO:0045656	negative regulation of monocyte differentiation	http://amigo.geneontology.org/amigo/term/GO:0045656	2	1140	6	16473	4.82337	4609;8111	MYC;GPR68	0.0903352	1.04414	0.355376
GO:0010828	positive regulation of glucose transport	http://amigo.geneontology.org/amigo/term/GO:0010828	2	1140	6	16473	4.82337	8013;9847	NR4A3;C2CD5	0.0903352	1.04414	0.355376
GO:0006596	polyamine biosynthetic process	http://amigo.geneontology.org/amigo/term/GO:0006596	2	1140	6	16473	4.82337	54498;6303	SMOX;SAT1	0.0903352	1.04414	0.355376
GO:0071156	regulation of cell cycle arrest	http://amigo.geneontology.org/amigo/term/GO:0071156	2	1140	6	16473	4.82337	1020;2305	CDK5;FOXM1	0.0903352	1.04414	0.355376
GO:0046069	cGMP catabolic process	http://amigo.geneontology.org/amigo/term/GO:0046069	2	1140	6	16473	4.82337	8654;10846	PDE5A;PDE10A	0.0903352	1.04414	0.355376
GO:0002043	blood vessel endothelial cell proliferation involved in sprouting angiogenesis	http://amigo.geneontology.org/amigo/term/GO:0002043	2	1140	6	16473	4.82337	9037;94	SEMA5A;ACVRL1	0.0903352	1.04414	0.355376
GO:0034349	glial cell apoptotic process	http://amigo.geneontology.org/amigo/term/GO:0034349	2	1140	6	16473	4.82337	637;581	BID;BAX	0.0903352	1.04414	0.355376
GO:2000641	regulation of early endosome to late endosome transport	http://amigo.geneontology.org/amigo/term/GO:2000641	2	1140	6	16473	4.82337	6714;5594	SRC;MAPK1	0.0903352	1.04414	0.355376
GO:0032914	positive regulation of transforming growth factor beta1 production	http://amigo.geneontology.org/amigo/term/GO:0032914	2	1140	6	16473	4.82337	10159;6376	ATP6AP2;CX3CL1	0.0903352	1.04414	0.355376
GO:0060664	epithelial cell proliferation involved in salivary gland morphogenesis	http://amigo.geneontology.org/amigo/term/GO:0060664	2	1140	6	16473	4.82337	3569;2255	IL6;FGF10	0.0903352	1.04414	0.355376
GO:0001667	ameboidal-type cell migration	http://amigo.geneontology.org/amigo/term/GO:0001667	2	1140	6	16473	4.82337	6387;10487	CXCL12;CAP1	0.0903352	1.04414	0.355376
GO:1902715	positive regulation of interferon-gamma secretion	http://amigo.geneontology.org/amigo/term/GO:1902715	2	1140	6	16473	4.82337	25;27	ABL1;ABL2	0.0903352	1.04414	0.355376
GO:0006689	ganglioside catabolic process	http://amigo.geneontology.org/amigo/term/GO:0006689	2	1140	6	16473	4.82337	2760;4758	GM2A;NEU1	0.0903352	1.04414	0.355376
GO:0048539	bone marrow development	http://amigo.geneontology.org/amigo/term/GO:0048539	2	1140	6	16473	4.82337	10234;5788	LRRC17;PTPRC	0.0903352	1.04414	0.355376
GO:2000427	positive regulation of apoptotic cell clearance	http://amigo.geneontology.org/amigo/term/GO:2000427	2	1140	6	16473	4.82337	717;6347	C2;CCL2	0.0903352	1.04414	0.355376
GO:0014031	mesenchymal cell development	http://amigo.geneontology.org/amigo/term/GO:0014031	2	1140	6	16473	4.82337	23493;26508	HEY2;HEYL	0.0903352	1.04414	0.355376
GO:0032494	response to peptidoglycan	http://amigo.geneontology.org/amigo/term/GO:0032494	2	1140	6	16473	4.82337	3569;728	IL6;C5AR1	0.0903352	1.04414	0.355376
GO:0014842	regulation of satellite cell proliferation	http://amigo.geneontology.org/amigo/term/GO:0014842	2	1140	6	16473	4.82337	6495;284	SIX1;ANGPT1	0.0903352	1.04414	0.355376
GO:0072015	glomerular visceral epithelial cell development	http://amigo.geneontology.org/amigo/term/GO:0072015	2	1140	6	16473	4.82337	5420;4643	PODXL;MYO1E	0.0903352	1.04414	0.355376
GO:0010666	positive regulation of cardiac muscle cell apoptotic process	http://amigo.geneontology.org/amigo/term/GO:0010666	2	1140	6	16473	4.82337	57103;817	TIGAR;CAMK2D	0.0903352	1.04414	0.355376
GO:0010193	response to ozone	http://amigo.geneontology.org/amigo/term/GO:0010193	2	1140	6	16473	4.82337	3553;847	IL1B;CAT	0.0903352	1.04414	0.355376
GO:2000650	negative regulation of sodium ion transmembrane transporter activity	http://amigo.geneontology.org/amigo/term/GO:2000650	2	1140	6	16473	4.82337	23327;817	NEDD4L;CAMK2D	0.0903352	1.04414	0.355376
GO:0060020	Bergmann glial cell differentiation	http://amigo.geneontology.org/amigo/term/GO:0060020	2	1140	6	16473	4.82337	25;27	ABL1;ABL2	0.0903352	1.04414	0.355376
GO:0031584	activation of phospholipase D activity	http://amigo.geneontology.org/amigo/term/GO:0031584	2	1140	6	16473	4.82337	10672;6352	GNA13;CCL5	0.0903352	1.04414	0.355376
GO:0014910	regulation of smooth muscle cell migration	http://amigo.geneontology.org/amigo/term/GO:0014910	2	1140	6	16473	4.82337	1636;5328	ACE;PLAU	0.0903352	1.04414	0.355376
GO:0042058	regulation of epidermal growth factor receptor signaling pathway	http://amigo.geneontology.org/amigo/term/GO:0042058	2	1140	6	16473	4.82337	1012;89853	CDH13;MVB12B	0.0903352	1.04414	0.355376
GO:0000018	regulation of DNA recombination	http://amigo.geneontology.org/amigo/term/GO:0000018	2	1140	6	16473	4.82337	3838;3575	KPNA2;IL7R	0.0903352	1.04414	0.355376
GO:0060054	positive regulation of epithelial cell proliferation involved in wound healing	http://amigo.geneontology.org/amigo/term/GO:0060054	2	1140	6	16473	4.82337	8324;2255	FZD7;FGF10	0.0903352	1.04414	0.355376
GO:0060789	hair follicle placode formation	http://amigo.geneontology.org/amigo/term/GO:0060789	2	1140	6	16473	4.82337	1499;998	CTNNB1;CDC42	0.0903352	1.04414	0.355376
GO:0045657	positive regulation of monocyte differentiation	http://amigo.geneontology.org/amigo/term/GO:0045657	2	1140	6	16473	4.82337	3725;1435	JUN;CSF1	0.0903352	1.04414	0.355376
GO:0031670	cellular response to nutrient	http://amigo.geneontology.org/amigo/term/GO:0031670	2	1140	6	16473	4.82337	898;3162	CCNE1;HMOX1	0.0903352	1.04414	0.355376
GO:0043567	regulation of insulin-like growth factor receptor signaling pathway	http://amigo.geneontology.org/amigo/term/GO:0043567	2	1140	6	16473	4.82337	3486;3487	IGFBP3;IGFBP4	0.0903352	1.04414	0.355376
GO:0060501	positive regulation of epithelial cell proliferation involved in lung morphogenesis	http://amigo.geneontology.org/amigo/term/GO:0060501	2	1140	6	16473	4.82337	2252;998	FGF7;CDC42	0.0903352	1.04414	0.355376
GO:0031622	positive regulation of fever generation	http://amigo.geneontology.org/amigo/term/GO:0031622	2	1140	6	16473	4.82337	6352;3553	CCL5;IL1B	0.0903352	1.04414	0.355376
GO:0048752	semicircular canal morphogenesis	http://amigo.geneontology.org/amigo/term/GO:0048752	2	1140	6	16473	4.82337	8013;55636	NR4A3;CHD7	0.0903352	1.04414	0.355376
GO:2000096	positive regulation of Wnt signaling pathway, planar cell polarity pathway	http://amigo.geneontology.org/amigo/term/GO:2000096	2	1140	6	16473	4.82337	25;27	ABL1;ABL2	0.0903352	1.04414	0.355376
GO:0043305	negative regulation of mast cell degranulation	http://amigo.geneontology.org/amigo/term/GO:0043305	2	1140	6	16473	4.82337	3965;3162	LGALS9;HMOX1	0.0903352	1.04414	0.355376
GO:0033631	cell-cell adhesion mediated by integrin	http://amigo.geneontology.org/amigo/term/GO:0033631	2	1140	6	16473	4.82337	8754;3688	ADAM9;ITGB1	0.0903352	1.04414	0.355376
GO:0001768	establishment of T cell polarity	http://amigo.geneontology.org/amigo/term/GO:0001768	2	1140	6	16473	4.82337	4627;1794	MYH9;DOCK2	0.0903352	1.04414	0.355376
GO:0043406	positive regulation of MAP kinase activity	http://amigo.geneontology.org/amigo/term/GO:0043406	7	1140	53	16473	1.9141	50507;2146;5159;8600;3611;8654;5294	NOX4;EZH2;PDGFRB;TNFSF11;ILK;PDE5A;PIK3CG	0.0915375	1.0384	0.356658
GO:0030509	BMP signaling pathway	http://amigo.geneontology.org/amigo/term/GO:0030509	9	1140	75	16473	1.73984	2022;51176;656;94;860;658;4038;353500;4086	ENG;LEF1;BMP8B;ACVRL1;RUNX2;BMPR1B;LRP4;BMP8A;SMAD1	0.0927562	1.03266	0.356658
GO:0045444	fat cell differentiation	http://amigo.geneontology.org/amigo/term/GO:0045444	8	1140	64	16473	1.81195	284207;2876;8013;221395;595;3625;51752;81029	METRNL;GPX1;NR4A3;ADGRF5;CCND1;INHBB;ERAP1;WNT5B	0.0928721	1.03211	0.356658
GO:0034220	ion transmembrane transport	http://amigo.geneontology.org/amigo/term/GO:0034220	25	1140	267	16473	1.36091	5205;526;775;81855;9120;9114;483;2697;2561;6446;23327;10052;80727;51393;6567;5027;23545;196527;1831;55107;10312;523;533;3927;84329	ATP8B1;ATP6V1B2;CACNA1C;SFXN3;SLC16A6;ATP6V0D1;ATP1B3;GJA1;GABRB2;SGK1;NEDD4L;GJC1;TTYH3;TRPV2;SLC16A2;P2RX7;ATP6V0A2;ANO6;TSC22D3;ANO1;TCIRG1;ATP6V1A;ATP6V0B;LASP1;HVCN1	0.0932227	1.03048	0.356658
GO:0035428	hexose transmembrane transport	http://amigo.geneontology.org/amigo/term/GO:0035428	3	1140	14	16473	3.10196	144195;6515;6518	SLC2A14;SLC2A3;SLC2A5	0.0933025	1.03011	0.356658
GO:2000147	positive regulation of cell motility	http://amigo.geneontology.org/amigo/term/GO:2000147	3	1140	14	16473	3.10196	1436;7291;29085	CSF1R;TWIST1;PHPT1	0.0933025	1.03011	0.356658
GO:2000353	positive regulation of endothelial cell apoptotic process	http://amigo.geneontology.org/amigo/term/GO:2000353	3	1140	14	16473	3.10196	8644;196527;57124	AKR1C3;ANO6;CD248	0.0933025	1.03011	0.356658
GO:0043303	mast cell degranulation	http://amigo.geneontology.org/amigo/term/GO:0043303	3	1140	14	16473	3.10196	8013;284021;5294	NR4A3;MILR1;PIK3CG	0.0933025	1.03011	0.356658
GO:0071850	mitotic cell cycle arrest	http://amigo.geneontology.org/amigo/term/GO:0071850	3	1140	14	16473	3.10196	1026;2191;1843	CDKN1A;FAP;DUSP1	0.0933025	1.03011	0.356658
GO:0060347	heart trabecula formation	http://amigo.geneontology.org/amigo/term/GO:0060347	3	1140	14	16473	3.10196	23493;9510;23462	HEY2;ADAMTS1;HEY1	0.0933025	1.03011	0.356658
GO:0022409	positive regulation of cell-cell adhesion	http://amigo.geneontology.org/amigo/term/GO:0022409	3	1140	14	16473	3.10196	51176;55083;4651	LEF1;KIF26B;MYO10	0.0933025	1.03011	0.356658
GO:0043651	linoleic acid metabolic process	http://amigo.geneontology.org/amigo/term/GO:0043651	3	1140	14	16473	3.10196	2180;50640;9415	ACSL1;PNPLA8;FADS2	0.0933025	1.03011	0.356658
GO:0050435	beta-amyloid metabolic process	http://amigo.geneontology.org/amigo/term/GO:0050435	3	1140	14	16473	3.10196	4311;1636;23621	MME;ACE;BACE1	0.0933025	1.03011	0.356658
GO:2001241	positive regulation of extrinsic apoptotic signaling pathway in absence of ligand	http://amigo.geneontology.org/amigo/term/GO:2001241	3	1140	14	16473	3.10196	355;581;8406	FAS;BAX;SRPX	0.0933025	1.03011	0.356658
GO:0042325	regulation of phosphorylation	http://amigo.geneontology.org/amigo/term/GO:0042325	3	1140	14	16473	3.10196	2022;26472;81706	ENG;PPP1R14B;PPP1R14C	0.0933025	1.03011	0.356658
GO:0048246	macrophage chemotaxis	http://amigo.geneontology.org/amigo/term/GO:0048246	3	1140	14	16473	3.10196	6376;6352;6347	CX3CL1;CCL5;CCL2	0.0933025	1.03011	0.356658
GO:0060292	long term synaptic depression	http://amigo.geneontology.org/amigo/term/GO:0060292	3	1140	14	16473	3.10196	5728;57406;10769	PTEN;ABHD6;PLK2	0.0933025	1.03011	0.356658
GO:0001706	endoderm formation	http://amigo.geneontology.org/amigo/term/GO:0001706	3	1140	14	16473	3.10196	1847;1843;1846	DUSP5;DUSP1;DUSP4	0.0933025	1.03011	0.356658
GO:0043537	negative regulation of blood vessel endothelial cell migration	http://amigo.geneontology.org/amigo/term/GO:0043537	3	1140	14	16473	3.10196	22846;94;285	VASH1;ACVRL1;ANGPT2	0.0933025	1.03011	0.356658
GO:0071549	cellular response to dexamethasone stimulus	http://amigo.geneontology.org/amigo/term/GO:0071549	4	1140	23	16473	2.51837	114907;5176;6347;3569	FBXO32;SERPINF1;CCL2;IL6	0.0936539	1.02847	0.356658
GO:0001836	release of cytochrome c from mitochondria	http://amigo.geneontology.org/amigo/term/GO:0001836	4	1140	23	16473	2.51837	2537;637;3725;581	IFI6;BID;JUN;BAX	0.0936539	1.02847	0.356658
GO:0031016	pancreas development	http://amigo.geneontology.org/amigo/term/GO:0031016	4	1140	23	16473	2.51837	10220;886;1499;2255	GDF11;CCKAR;CTNNB1;FGF10	0.0936539	1.02847	0.356658
GO:0000083	regulation of transcription involved in G1/S transition of mitotic cell cycle	http://amigo.geneontology.org/amigo/term/GO:0000083	4	1140	23	16473	2.51837	7298;898;983;5111	TYMS;CCNE1;CDK1;PCNA	0.0936539	1.02847	0.356658
GO:0043278	response to morphine	http://amigo.geneontology.org/amigo/term/GO:0043278	4	1140	23	16473	2.51837	2775;8682;3553;2354	GNAO1;PEA15;IL1B;FOSB	0.0936539	1.02847	0.356658
GO:0006979	response to oxidative stress	http://amigo.geneontology.org/amigo/term/GO:0006979	11	1140	98	16473	1.628	4323;50484;9124;9943;4790;55967;3162;1843;8876;25;6414	MMP14;RRM2B;PDLIM1;OXSR1;NFKB1;NDUFA12;HMOX1;DUSP1;VNN1;ABL1;SEPP1	0.0946275	1.02398	0.359887
GO:0030501	positive regulation of bone mineralization	http://amigo.geneontology.org/amigo/term/GO:0030501	5	1140	33	16473	2.19463	4745;5027;658;196527;6546	NELL1;P2RX7;BMPR1B;ANO6;SLC8A1	0.0964418	1.01573	0.364364
GO:0070555	response to interleukin-1	http://amigo.geneontology.org/amigo/term/GO:0070555	5	1140	33	16473	2.19463	6714;3554;3965;3656;4615	SRC;IL1R1;LGALS9;IRAK2;MYD88	0.0964418	1.01573	0.364364
GO:0007040	lysosome organization	http://amigo.geneontology.org/amigo/term/GO:0007040	5	1140	33	16473	2.19463	79158;1130;2055;1200;2548	GNPTAB;LYST;CLN8;TPP1;GAA	0.0964418	1.01573	0.364364
GO:0033209	tumor necrosis factor-mediated signaling pathway	http://amigo.geneontology.org/amigo/term/GO:0033209	5	1140	33	16473	2.19463	83483;7132;8600;55504;60401	PLVAP;TNFRSF1A;TNFSF11;TNFRSF19;EDA2R	0.0964418	1.01573	0.364364
GO:0008625	extrinsic apoptotic signaling pathway via death domain receptors	http://amigo.geneontology.org/amigo/term/GO:0008625	5	1140	33	16473	2.19463	355;637;7132;1612;581	FAS;BID;TNFRSF1A;DAPK1;BAX	0.0964418	1.01573	0.364364
GO:0002250	adaptive immune response	http://amigo.geneontology.org/amigo/term/GO:0002250	14	1140	134	16473	1.51604	50856;84766;1880;2534;911;5287;3903;51752;942;1520;10288;10990;5294;55824	CLEC4A;CRACR2A;GPR183;FYN;CD1C;PIK3C2B;LAIR1;ERAP1;CD86;CTSS;LILRB2;LILRB5;PIK3CG;PAG1	0.0986307	1.00599	0.372142
GO:0071456	cellular response to hypoxia	http://amigo.geneontology.org/amigo/term/GO:0071456	12	1140	111	16473	1.56814	3091;5728;57103;5764;4000;3162;3776;5740;7291;6546;5328;6422	HIF1A;PTEN;TIGAR;PTN;LMNA;HMOX1;KCNK2;PTGIS;TWIST1;SLC8A1;PLAU;SFRP1	0.101122	0.995156	0.381038
GO:0006687	glycosphingolipid metabolic process	http://amigo.geneontology.org/amigo/term/GO:0006687	6	1140	44	16473	1.97559	5476;55512;2760;427;4758;581	CTSA;SMPD3;GM2A;ASAH1;NEU1;BAX	0.102333	0.989983	0.381721
GO:0007569	cell aging	http://amigo.geneontology.org/amigo/term/GO:0007569	4	1140	24	16473	2.41329	6926;50507;3611;6909	TBX3;NOX4;ILK;TBX2	0.103951	0.983172	0.381721
GO:2001243	negative regulation of intrinsic apoptotic signaling pathway	http://amigo.geneontology.org/amigo/term/GO:2001243	4	1140	24	16473	2.41329	4318;6714;4170;5329	MMP9;SRC;MCL1;PLAUR	0.103951	0.983172	0.381721
GO:0090398	cellular senescence	http://amigo.geneontology.org/amigo/term/GO:0090398	4	1140	24	16473	2.41329	1026;3014;6926;6909	CDKN1A;H2AFX;TBX3;TBX2	0.103951	0.983172	0.381721
GO:0007281	germ cell development	http://amigo.geneontology.org/amigo/term/GO:0007281	5	1140	34	16473	2.12996	1618;6387;639;285;581	DAZL;CXCL12;PRDM1;ANGPT2;BAX	0.105054	0.978588	0.381721
GO:0007585	respiratory gaseous exchange	http://amigo.geneontology.org/amigo/term/GO:0007585	5	1140	34	16473	2.12996	50515;55967;2530;9935;1909	CHST11;NDUFA12;FUT8;MAFB;EDNRA	0.105054	0.978588	0.381721
GO:0061077	chaperone-mediated protein folding	http://amigo.geneontology.org/amigo/term/GO:0061077	5	1140	34	16473	2.12996	51303;64175;23508;11328;5481	FKBP11;P3H1;TTC9;FKBP9;PPID	0.105054	0.978588	0.381721
GO:0050853	B cell receptor signaling pathway	http://amigo.geneontology.org/amigo/term/GO:0050853	5	1140	34	16473	2.12996	5594;23180;3071;25;5788	MAPK1;RFTN1;NCKAP1L;ABL1;PTPRC	0.105054	0.978588	0.381721
GO:0008283	cell proliferation	http://amigo.geneontology.org/amigo/term/GO:0008283	31	1140	348	16473	1.29524	1164;5728;3455;1063;54331;1396;10736;7345;677;54541;5176;1020;2012;4628;3428;1436;972;5111;947;2239;7027;10673;3611;5347;3479;9450;1435;22974;1909;944;3487	CKS2;PTEN;IFNAR2;CENPF;GNG2;CRIP1;SIX2;UCHL1;ZFP36L1;DDIT4;SERPINF1;CDK5;EMP1;MYH10;IFI16;CSF1R;CD74;PCNA;CD34;GPC4;TFDP1;TNFSF13B;ILK;PLK1;IGF1;LY86;CSF1;TPX2;EDNRA;TNFSF8;IGFBP4	0.106432	0.972928	0.381721
GO:0006691	leukotriene metabolic process	http://amigo.geneontology.org/amigo/term/GO:0006691	3	1140	15	16473	2.89499	2687;4363;241	GGT5;ABCC1;ALOX5AP	0.106814	0.971372	0.381721
GO:0045088	regulation of innate immune response	http://amigo.geneontology.org/amigo/term/GO:0045088	3	1140	15	16473	2.89499	330;51752;25939	BIRC3;ERAP1;SAMHD1	0.106814	0.971372	0.381721
GO:0043409	negative regulation of MAPK cascade	http://amigo.geneontology.org/amigo/term/GO:0043409	3	1140	15	16473	2.89499	1845;5027;1843	DUSP3;P2RX7;DUSP1	0.106814	0.971372	0.381721
GO:1902043	positive regulation of extrinsic apoptotic signaling pathway via death domain receptors	http://amigo.geneontology.org/amigo/term/GO:1902043	3	1140	15	16473	2.89499	8682;658;6422	PEA15;BMPR1B;SFRP1	0.106814	0.971372	0.381721
GO:0021542	dentate gyrus development	http://amigo.geneontology.org/amigo/term/GO:0021542	3	1140	15	16473	2.89499	5728;51176;1021	PTEN;LEF1;CDK6	0.106814	0.971372	0.381721
GO:0060441	epithelial tube branching involved in lung morphogenesis	http://amigo.geneontology.org/amigo/term/GO:0060441	3	1140	15	16473	2.89499	1499;1522;284217	CTNNB1;CTSZ;LAMA1	0.106814	0.971372	0.381721
GO:0061036	positive regulation of cartilage development	http://amigo.geneontology.org/amigo/term/GO:0061036	3	1140	15	16473	2.89499	649;658;4086	BMP1;BMPR1B;SMAD1	0.106814	0.971372	0.381721
GO:0007009	plasma membrane organization	http://amigo.geneontology.org/amigo/term/GO:0007009	3	1140	15	16473	2.89499	375790;79633;6711	AGRN;FAT4;SPTBN1	0.106814	0.971372	0.381721
GO:0007043	cell-cell junction assembly	http://amigo.geneontology.org/amigo/term/GO:0007043	3	1140	15	16473	2.89499	10052;2701;7082	GJC1;GJA4;TJP1	0.106814	0.971372	0.381721
GO:0019674	NAD metabolic process	http://amigo.geneontology.org/amigo/term/GO:0019674	3	1140	15	16473	2.89499	3939;8564;5740	LDHA;KMO;PTGIS	0.106814	0.971372	0.381721
GO:0045089	positive regulation of innate immune response	http://amigo.geneontology.org/amigo/term/GO:0045089	3	1140	15	16473	2.89499	4313;6352;51311	MMP2;CCL5;TLR8	0.106814	0.971372	0.381721
GO:0043408	regulation of MAPK cascade	http://amigo.geneontology.org/amigo/term/GO:0043408	6	1140	45	16473	1.93157	10220;2885;10159;3625;656;353500	GDF11;GRB2;ATP6AP2;INHBB;BMP8B;BMP8A	0.109996	0.958622	0.381721
GO:0071333	cellular response to glucose stimulus	http://amigo.geneontology.org/amigo/term/GO:0071333	6	1140	45	16473	1.93157	3956;3554;50507;5176;3553;5328	LGALS1;IL1R1;NOX4;SERPINF1;IL1B;PLAU	0.109996	0.958622	0.381721
GO:0043525	positive regulation of neuron apoptotic process	http://amigo.geneontology.org/amigo/term/GO:0043525	6	1140	45	16473	1.93157	1020;375790;3725;581;998;10018	CDK5;AGRN;JUN;BAX;CDC42;BCL2L11	0.109996	0.958622	0.381721
GO:0007417	central nervous system development	http://amigo.geneontology.org/amigo/term/GO:0007417	12	1140	113	16473	1.5402	5728;9201;5803;25960;1280;79228;55636;1462;3399;145864;56034;1200	PTEN;DCLK1;PTPRZ1;ADGRA2;COL2A1;THOC6;CHD7;VCAN;ID3;HAPLN3;PDGFC;TPP1	0.11049	0.956677	0.381721
GO:0071300	cellular response to retinoic acid	http://amigo.geneontology.org/amigo/term/GO:0071300	8	1140	67	16473	1.7305	2042;4916;8324;5176;6347;1277;81029;27	EPHA3;NTRK3;FZD7;SERPINF1;CCL2;COL1A1;WNT5B;ABL2	0.111029	0.954565	0.381721
GO:0006488	dolichol-linked oligosaccharide biosynthetic process	http://amigo.geneontology.org/amigo/term/GO:0006488	8	1140	67	16473	1.7305	7903;6483;5476;1798;80896;79868;64841;4758	ST8SIA4;ST3GAL2;CTSA;DPAGT1;NPL;ALG13;GNPNAT1;NEU1	0.111029	0.954565	0.381721
GO:0043297	apical junction assembly	http://amigo.geneontology.org/amigo/term/GO:0043297	2	1140	7	16473	4.13407	387;7414	RHOA;VCL	0.111313	0.953454	0.381721
GO:0008593	regulation of Notch signaling pathway	http://amigo.geneontology.org/amigo/term/GO:0008593	2	1140	7	16473	4.13407	23555;10631	TSPAN15;POSTN	0.111313	0.953454	0.381721
GO:0042448	progesterone metabolic process	http://amigo.geneontology.org/amigo/term/GO:0042448	2	1140	7	16473	4.13407	8644;1586	AKR1C3;CYP17A1	0.111313	0.953454	0.381721
GO:0002639	positive regulation of immunoglobulin production	http://amigo.geneontology.org/amigo/term/GO:0002639	2	1140	7	16473	4.13407	951;3566	CD37;IL4R	0.111313	0.953454	0.381721
GO:0060411	cardiac septum morphogenesis	http://amigo.geneontology.org/amigo/term/GO:0060411	2	1140	7	16473	4.13407	23493;23462	HEY2;HEY1	0.111313	0.953454	0.381721
GO:0050863	regulation of T cell activation	http://amigo.geneontology.org/amigo/term/GO:0050863	2	1140	7	16473	4.13407	6352;55824	CCL5;PAG1	0.111313	0.953454	0.381721
GO:0038084	vascular endothelial growth factor signaling pathway	http://amigo.geneontology.org/amigo/term/GO:0038084	2	1140	7	16473	4.13407	3791;8828	KDR;NRP2	0.111313	0.953454	0.381721
GO:0060449	bud elongation involved in lung branching	http://amigo.geneontology.org/amigo/term/GO:0060449	2	1140	7	16473	4.13407	10252;2255	SPRY1;FGF10	0.111313	0.953454	0.381721
GO:0009313	oligosaccharide catabolic process	http://amigo.geneontology.org/amigo/term/GO:0009313	2	1140	7	16473	4.13407	2760;4758	GM2A;NEU1	0.111313	0.953454	0.381721
GO:0036010	protein localization to endosome	http://amigo.geneontology.org/amigo/term/GO:0036010	2	1140	7	16473	4.13407	11021;382	RAB35;ARF6	0.111313	0.953454	0.381721
GO:2000270	negative regulation of fibroblast apoptotic process	http://amigo.geneontology.org/amigo/term/GO:2000270	2	1140	7	16473	4.13407	5294;6422	PIK3CG;SFRP1	0.111313	0.953454	0.381721
GO:1901017	negative regulation of potassium ion transmembrane transporter activity	http://amigo.geneontology.org/amigo/term/GO:1901017	2	1140	7	16473	4.13407	9943;23327	OXSR1;NEDD4L	0.111313	0.953454	0.381721
GO:0060740	prostate gland epithelium morphogenesis	http://amigo.geneontology.org/amigo/term/GO:0060740	2	1140	7	16473	4.13407	3371;9420	TNC;CYP7B1	0.111313	0.953454	0.381721
GO:0002606	positive regulation of dendritic cell antigen processing and presentation	http://amigo.geneontology.org/amigo/term/GO:0002606	2	1140	7	16473	4.13407	972;6556	CD74;SLC11A1	0.111313	0.953454	0.381721
GO:0060440	trachea formation	http://amigo.geneontology.org/amigo/term/GO:0060440	2	1140	7	16473	4.13407	1499;5594	CTNNB1;MAPK1	0.111313	0.953454	0.381721
GO:0035767	endothelial cell chemotaxis	http://amigo.geneontology.org/amigo/term/GO:0035767	2	1140	7	16473	4.13407	8829;5872	NRP1;RAB13	0.111313	0.953454	0.381721
GO:2000121	regulation of removal of superoxide radicals	http://amigo.geneontology.org/amigo/term/GO:2000121	2	1140	7	16473	4.13407	948;10516	CD36;FBLN5	0.111313	0.953454	0.381721
GO:0051782	negative regulation of cell division	http://amigo.geneontology.org/amigo/term/GO:0051782	2	1140	7	16473	4.13407	56241;4609	SUSD2;MYC	0.111313	0.953454	0.381721
GO:0070585	protein localization to mitochondrion	http://amigo.geneontology.org/amigo/term/GO:0070585	2	1140	7	16473	4.13407	3301;23788	DNAJA1;MTCH2	0.111313	0.953454	0.381721
GO:0051444	negative regulation of ubiquitin-protein transferase activity	http://amigo.geneontology.org/amigo/term/GO:0051444	2	1140	7	16473	4.13407	3984;25	LIMK1;ABL1	0.111313	0.953454	0.381721
GO:0045359	positive regulation of interferon-beta biosynthetic process	http://amigo.geneontology.org/amigo/term/GO:0045359	2	1140	7	16473	4.13407	7099;51311	TLR4;TLR8	0.111313	0.953454	0.381721
GO:0090244	Wnt signaling pathway involved in somitogenesis	http://amigo.geneontology.org/amigo/term/GO:0090244	2	1140	7	16473	4.13407	6423;6422	SFRP2;SFRP1	0.111313	0.953454	0.381721
GO:0046598	positive regulation of viral entry into host cell	http://amigo.geneontology.org/amigo/term/GO:0046598	2	1140	7	16473	4.13407	3956;3965	LGALS1;LGALS9	0.111313	0.953454	0.381721
GO:0071313	cellular response to caffeine	http://amigo.geneontology.org/amigo/term/GO:0071313	2	1140	7	16473	4.13407	57190;6546	SEPN1;SLC8A1	0.111313	0.953454	0.381721
GO:0060527	prostate epithelial cord arborization involved in prostate glandular acinus morphogenesis	http://amigo.geneontology.org/amigo/term/GO:0060527	2	1140	7	16473	4.13407	3479;6422	IGF1;SFRP1	0.111313	0.953454	0.381721
GO:0001783	B cell apoptotic process	http://amigo.geneontology.org/amigo/term/GO:0001783	2	1140	7	16473	4.13407	581;10018	BAX;BCL2L11	0.111313	0.953454	0.381721
GO:0045162	clustering of voltage-gated sodium channels	http://amigo.geneontology.org/amigo/term/GO:0045162	2	1140	7	16473	4.13407	23114;375790	NFASC;AGRN	0.111313	0.953454	0.381721
GO:0045143	homologous chromosome segregation	http://amigo.geneontology.org/amigo/term/GO:0045143	2	1140	7	16473	4.13407	5347;9232	PLK1;PTTG1	0.111313	0.953454	0.381721
GO:0030031	cell projection assembly	http://amigo.geneontology.org/amigo/term/GO:0030031	2	1140	7	16473	4.13407	5880;822	RAC2;CAPG	0.111313	0.953454	0.381721
GO:0051683	establishment of Golgi localization	http://amigo.geneontology.org/amigo/term/GO:0051683	2	1140	7	16473	4.13407	57584;998	ARHGAP21;CDC42	0.111313	0.953454	0.381721
GO:0055013	cardiac muscle cell development	http://amigo.geneontology.org/amigo/term/GO:0055013	2	1140	7	16473	4.13407	6443;6546	SGCB;SLC8A1	0.111313	0.953454	0.381721
GO:0045576	mast cell activation	http://amigo.geneontology.org/amigo/term/GO:0045576	2	1140	7	16473	4.13407	2207;3937	FCER1G;LCP2	0.111313	0.953454	0.381721
GO:0001775	cell activation	http://amigo.geneontology.org/amigo/term/GO:0001775	2	1140	7	16473	4.13407	3479;1471	IGF1;CST3	0.111313	0.953454	0.381721
GO:2001259	positive regulation of cation channel activity	http://amigo.geneontology.org/amigo/term/GO:2001259	2	1140	7	16473	4.13407	23327;1520	NEDD4L;CTSS	0.111313	0.953454	0.381721
GO:0006927	transformed cell apoptotic process	http://amigo.geneontology.org/amigo/term/GO:0006927	2	1140	7	16473	4.13407	355;581	FAS;BAX	0.111313	0.953454	0.381721
GO:0010886	positive regulation of cholesterol storage	http://amigo.geneontology.org/amigo/term/GO:0010886	2	1140	7	16473	4.13407	4481;948	MSR1;CD36	0.111313	0.953454	0.381721
GO:0097011	cellular response to granulocyte macrophage colony-stimulating factor stimulus	http://amigo.geneontology.org/amigo/term/GO:0097011	2	1140	7	16473	4.13407	5594;1438	MAPK1;CSF2RA	0.111313	0.953454	0.381721
GO:0044387	negative regulation of protein kinase activity by regulation of protein phosphorylation	http://amigo.geneontology.org/amigo/term/GO:0044387	2	1140	7	16473	4.13407	11221;23603	DUSP10;CORO1C	0.111313	0.953454	0.381721
GO:0048066	developmental pigmentation	http://amigo.geneontology.org/amigo/term/GO:0048066	2	1140	7	16473	4.13407	2776;10018	GNAQ;BCL2L11	0.111313	0.953454	0.381721
GO:0043615	astrocyte cell migration	http://amigo.geneontology.org/amigo/term/GO:0043615	2	1140	7	16473	4.13407	4323;6347	MMP14;CCL2	0.111313	0.953454	0.381721
GO:0071870	cellular response to catecholamine stimulus	http://amigo.geneontology.org/amigo/term/GO:0071870	2	1140	7	16473	4.13407	54331;8013	GNG2;NR4A3	0.111313	0.953454	0.381721
GO:0060736	prostate gland growth	http://amigo.geneontology.org/amigo/term/GO:0060736	2	1140	7	16473	4.13407	5728;3479	PTEN;IGF1	0.111313	0.953454	0.381721
GO:0071467	cellular response to pH	http://amigo.geneontology.org/amigo/term/GO:0071467	2	1140	7	16473	4.13407	8111;84329	GPR68;HVCN1	0.111313	0.953454	0.381721
GO:0030595	leukocyte chemotaxis	http://amigo.geneontology.org/amigo/term/GO:0030595	2	1140	7	16473	4.13407	6376;1130	CX3CL1;LYST	0.111313	0.953454	0.381721
GO:0030042	actin filament depolymerization	http://amigo.geneontology.org/amigo/term/GO:0030042	2	1140	7	16473	4.13407	1072;9645	CFL1;MICAL2	0.111313	0.953454	0.381721
GO:0090344	negative regulation of cell aging	http://amigo.geneontology.org/amigo/term/GO:0090344	2	1140	7	16473	4.13407	5728;2305	PTEN;FOXM1	0.111313	0.953454	0.381721
GO:0048739	cardiac muscle fiber development	http://amigo.geneontology.org/amigo/term/GO:0048739	2	1140	7	16473	4.13407	4629;91624	MYH11;NEXN	0.111313	0.953454	0.381721
GO:0048261	negative regulation of receptor-mediated endocytosis	http://amigo.geneontology.org/amigo/term/GO:0048261	2	1140	7	16473	4.13407	341;382	APOC1;ARF6	0.111313	0.953454	0.381721
GO:0036302	atrioventricular canal development	http://amigo.geneontology.org/amigo/term/GO:0036302	2	1140	7	16473	4.13407	3516;6909	RBPJ;TBX2	0.111313	0.953454	0.381721
GO:0007067	mitotic nuclear division	http://amigo.geneontology.org/amigo/term/GO:0007067	22	1140	236	16473	1.35386	1063;55839;157313;6993;994;6790;55920;80346;10403;27436;10783;983;387103;54443;259266;5347;25;25906;890;57405;9232;22974	CENPF;CENPN;CDCA2;DYNLT1;CDC25B;AURKA;RCC2;REEP4;NDC80;EML4;NEK6;CDK1;CENPW;ANLN;ASPM;PLK1;ABL1;ANAPC15;CCNA2;SPC25;PTTG1;TPX2	0.113135	0.946404	0.387503
GO:0007628	adult walking behavior	http://amigo.geneontology.org/amigo/term/GO:0007628	5	1140	35	16473	2.06897	409;775;7345;55636;2055	ARRB2;CACNA1C;UCHL1;CHD7;CLN8	0.11403	0.942979	0.387887
GO:0031397	negative regulation of protein ubiquitination	http://amigo.geneontology.org/amigo/term/GO:0031397	5	1140	35	16473	2.06897	409;7128;2534;1020;3301	ARRB2;TNFAIP3;FYN;CDK5;DNAJA1	0.11403	0.942979	0.387887
GO:0008219	cell death	http://amigo.geneontology.org/amigo/term/GO:0008219	5	1140	35	16473	2.06897	9627;2012;3162;50640;2014	SNCAIP;EMP1;HMOX1;PNPLA8;EMP3	0.11403	0.942979	0.387887
GO:0030282	bone mineralization	http://amigo.geneontology.org/amigo/term/GO:0030282	5	1140	35	16473	2.06897	10457;5764;7123;5745;4322	GPNMB;PTN;CLEC3B;PTH1R;MMP13	0.11403	0.942979	0.387887
GO:0030968	endoplasmic reticulum unfolded protein response	http://amigo.geneontology.org/amigo/term/GO:0030968	11	1140	102	16473	1.56377	9114;23480;595;4000;6347;467;23645;58477;90993;1200;439	ATP6V0D1;SEC61G;CCND1;LMNA;CCL2;ATF3;PPP1R15A;SRPRB;CREB3L1;TPP1;ASNA1	0.114308	0.941923	0.387887
GO:0006027	glycosaminoglycan catabolic process	http://amigo.geneontology.org/amigo/term/GO:0006027	4	1140	25	16473	2.31662	3339;2799;375790;2239	HSPG2;GNS;AGRN;GPC4	0.114739	0.94029	0.387887
GO:0071375	cellular response to peptide hormone stimulus	http://amigo.geneontology.org/amigo/term/GO:0071375	4	1140	25	16473	2.31662	6714;4790;2534;8321	SRC;NFKB1;FYN;FZD1	0.114739	0.94029	0.387887
GO:2000134	negative regulation of G1/S transition of mitotic cell cycle	http://amigo.geneontology.org/amigo/term/GO:2000134	4	1140	25	16473	2.31662	5728;1026;2146;91607	PTEN;CDKN1A;EZH2;SLFN11	0.114739	0.94029	0.387887
GO:0061098	positive regulation of protein tyrosine kinase activity	http://amigo.geneontology.org/amigo/term/GO:0061098	4	1140	25	16473	2.31662	1636;6352;1436;10808	ACE;CCL5;CSF1R;HSPH1	0.114739	0.94029	0.387887
GO:0002437	inflammatory response to antigenic stimulus	http://amigo.geneontology.org/amigo/term/GO:0002437	4	1140	25	16473	2.31662	3516;3553;3127;9240	RBPJ;IL1B;HLA-DRB5;PNMA1	0.114739	0.94029	0.387887
GO:0006656	phosphatidylcholine biosynthetic process	http://amigo.geneontology.org/amigo/term/GO:0006656	4	1140	25	16473	2.31662	2252;204962;23446;2171	FGF7;SLC44A5;SLC44A1;FABP5	0.114739	0.94029	0.387887
GO:0006897	endocytosis	http://amigo.geneontology.org/amigo/term/GO:0006897	14	1140	138	16473	1.47174	115677;29887;7456;51375;58533;30846;4643;30011;401548;9902;4038;4646;5294;1759	NOSTRIN;SNX10;WIPF1;SNX7;SNX6;EHD2;MYO1E;SH3KBP1;SNX30;MRC2;LRP4;MYO6;PIK3CG;DNM1	0.115693	0.936693	0.390652
GO:0032088	negative regulation of NF-kappaB transcription factor activity	http://amigo.geneontology.org/amigo/term/GO:0032088	8	1140	68	16473	1.70495	409;1240;114548;7128;1545;3656;5740;847	ARRB2;CMKLR1;NLRP3;TNFAIP3;CYP1B1;IRAK2;PTGIS;CAT	0.117481	0.930032	0.396221
GO:0007157	heterophilic cell-cell adhesion via plasma membrane cell adhesion molecules	http://amigo.geneontology.org/amigo/term/GO:0007157	6	1140	46	16473	1.88946	1002;1000;22859;4345;23705;79633	CDH4;CDH2;ADGRL1;CD200;CADM1;FAT4	0.117944	0.928325	0.396846
GO:0021762	substantia nigra development	http://amigo.geneontology.org/amigo/term/GO:0021762	6	1140	46	16473	1.88946	3939;7533;8655;387;998;2746	LDHA;YWHAH;DYNLL1;RHOA;CDC42;GLUD1	0.117944	0.928325	0.396846
GO:0006959	humoral immune response	http://amigo.geneontology.org/amigo/term/GO:0006959	7	1140	57	16473	1.77935	54209;1880;3516;6347;940;3569;9450	TREM2;GPR183;RBPJ;CCL2;CD28;IL6;LY86	0.118624	0.925826	0.398199
GO:0006950	response to stress	http://amigo.geneontology.org/amigo/term/GO:0006950	7	1140	57	16473	1.77935	5594;4616;29923;6446;11221;65009;9537	MAPK1;GADD45B;HILPDA;SGK1;DUSP10;NDRG4;TP53I11	0.118624	0.925826	0.398199
GO:0060384	innervation	http://amigo.geneontology.org/amigo/term/GO:0060384	3	1140	16	16473	2.71389	2561;23213;84189	GABRB2;SULF1;SLITRK6	0.121032	0.917099	0.401104
GO:0035584	calcium-mediated signaling using intracellular calcium source	http://amigo.geneontology.org/amigo/term/GO:0035584	3	1140	16	16473	2.71389	5737;22859;3791	PTGFR;ADGRL1;KDR	0.121032	0.917099	0.401104
GO:0048546	digestive tract morphogenesis	http://amigo.geneontology.org/amigo/term/GO:0048546	3	1140	16	16473	2.71389	3091;6423;6422	HIF1A;SFRP2;SFRP1	0.121032	0.917099	0.401104
GO:2000811	negative regulation of anoikis	http://amigo.geneontology.org/amigo/term/GO:2000811	3	1140	16	16473	2.71389	6714;4170;3688	SRC;MCL1;ITGB1	0.121032	0.917099	0.401104
GO:0009395	phospholipid catabolic process	http://amigo.geneontology.org/amigo/term/GO:0009395	3	1140	16	16473	2.71389	57406;5321;5168	ABHD6;PLA2G4A;ENPP2	0.121032	0.917099	0.401104
GO:0043403	skeletal muscle tissue regeneration	http://amigo.geneontology.org/amigo/term/GO:0043403	3	1140	16	16473	2.71389	2876;57190;5328	GPX1;SEPN1;PLAU	0.121032	0.917099	0.401104
GO:0070528	protein kinase C signaling	http://amigo.geneontology.org/amigo/term/GO:0070528	3	1140	16	16473	2.71389	83483;5341;9289	PLVAP;PLEK;ADGRG1	0.121032	0.917099	0.401104
GO:0030500	regulation of bone mineralization	http://amigo.geneontology.org/amigo/term/GO:0030500	3	1140	16	16473	2.71389	55589;7291;1901	BMP2K;TWIST1;S1PR1	0.121032	0.917099	0.401104
GO:0051443	positive regulation of ubiquitin-protein transferase activity	http://amigo.geneontology.org/amigo/term/GO:0051443	3	1140	16	16473	2.71389	7334;57561;5347	UBE2N;ARRDC3;PLK1	0.121032	0.917099	0.401104
GO:0032924	activin receptor signaling pathway	http://amigo.geneontology.org/amigo/term/GO:0032924	3	1140	16	16473	2.71389	7046;3625;94	TGFBR1;INHBB;ACVRL1	0.121032	0.917099	0.401104
GO:0035050	embryonic heart tube development	http://amigo.geneontology.org/amigo/term/GO:0035050	3	1140	16	16473	2.71389	1499;65009;6546	CTNNB1;NDRG4;SLC8A1	0.121032	0.917099	0.401104
GO:0009791	post-embryonic development	http://amigo.geneontology.org/amigo/term/GO:0009791	9	1140	80	16473	1.6306	7046;50515;639;6335;57282;2776;10512;6546;6414	TGFBR1;CHST11;PRDM1;SCN9A;SLC4A10;GNAQ;SEMA3C;SLC8A1;SEPP1	0.121325	0.91605	0.401608
GO:0046777	protein autophosphorylation	http://amigo.geneontology.org/amigo/term/GO:0046777	16	1140	164	16473	1.41559	6714;6790;7786;6793;5159;4916;1020;7070;9262;10783;1436;817;79834;1612;3791;5058	SRC;AURKA;MAP3K12;STK10;PDGFRB;NTRK3;CDK5;THY1;STK17B;NEK6;CSF1R;CAMK2D;PEAK1;DAPK1;KDR;PAK1	0.122832	0.910688	0.406127
GO:0006909	phagocytosis	http://amigo.geneontology.org/amigo/term/GO:0006909	5	1140	36	16473	2.01138	5175;23603;6556;27;22918	PECAM1;CORO1C;SLC11A1;ABL2;CD93	0.12336	0.908825	0.407402
GO:0006469	negative regulation of protein kinase activity	http://amigo.geneontology.org/amigo/term/GO:0006469	7	1140	58	16473	1.74856	4616;28951;7070;2776;3569;3611;5788	GADD45B;TRIB2;THY1;GNAQ;IL6;ILK;PTPRC	0.12598	0.8997	0.408099
GO:0009967	positive regulation of signal transduction	http://amigo.geneontology.org/amigo/term/GO:0009967	7	1140	58	16473	1.74856	392;2885;1123;10019;9456;3927;55824	ARHGAP1;GRB2;CHN1;SH2B3;HOMER1;LASP1;PAG1	0.12598	0.8997	0.408099
GO:0050770	regulation of axonogenesis	http://amigo.geneontology.org/amigo/term/GO:0050770	4	1140	26	16473	2.22738	1000;1123;387;57689	CDH2;CHN1;RHOA;LRRC4C	0.125994	0.899651	0.408099
GO:0042476	odontogenesis	http://amigo.geneontology.org/amigo/term/GO:0042476	4	1140	26	16473	2.22738	1278;7291;3399;3912	COL1A2;TWIST1;ID3;LAMB1	0.125994	0.899651	0.408099
GO:0032757	positive regulation of interleukin-8 production	http://amigo.geneontology.org/amigo/term/GO:0032757	4	1140	26	16473	2.22738	7099;7100;5054;3553	TLR4;TLR5;SERPINE1;IL1B	0.125994	0.899651	0.408099
GO:0051491	positive regulation of filopodium assembly	http://amigo.geneontology.org/amigo/term/GO:0051491	4	1140	26	16473	2.22738	54874;7046;5898;375790	FNBP1L;TGFBR1;RALA;AGRN	0.125994	0.899651	0.408099
GO:0045931	positive regulation of mitotic cell cycle	http://amigo.geneontology.org/amigo/term/GO:0045931	4	1140	26	16473	2.22738	1845;994;25;2255	DUSP3;CDC25B;ABL1;FGF10	0.125994	0.899651	0.408099
GO:0007163	establishment or maintenance of cell polarity	http://amigo.geneontology.org/amigo/term/GO:0007163	4	1140	26	16473	2.22738	2195;10486;10487;998	FAT1;CAP2;CAP1;CDC42	0.125994	0.899651	0.408099
GO:0048247	lymphocyte chemotaxis	http://amigo.geneontology.org/amigo/term/GO:0048247	4	1140	26	16473	2.22738	6357;6376;6352;6347	CCL13;CX3CL1;CCL5;CCL2	0.125994	0.899651	0.408099
GO:0042327	positive regulation of phosphorylation	http://amigo.geneontology.org/amigo/term/GO:0042327	4	1140	26	16473	2.22738	6352;8324;3071;3611	CCL5;FZD7;NCKAP1L;ILK	0.125994	0.899651	0.408099
GO:0001654	eye development	http://amigo.geneontology.org/amigo/term/GO:0001654	4	1140	26	16473	2.22738	285590;9997;658;1471	SH3PXD2B;SCO2;BMPR1B;CST3	0.125994	0.899651	0.408099
GO:0051092	positive regulation of NF-kappaB transcription factor activity	http://amigo.geneontology.org/amigo/term/GO:0051092	13	1140	129	16473	1.46146	7334;58484;7099;114548;4790;3965;5687;3656;3553;847;8600;3569;60401	UBE2N;NLRC4;TLR4;NLRP3;NFKB1;LGALS9;PSMA6;IRAK2;IL1B;CAT;TNFSF11;IL6;EDA2R	0.130332	0.884949	0.408099
GO:0070098	chemokine-mediated signaling pathway	http://amigo.geneontology.org/amigo/term/GO:0070098	8	1140	70	16473	1.65603	6357;6376;1240;6387;6352;6347;1230;7852	CCL13;CX3CL1;CMKLR1;CXCL12;CCL5;CCL2;CCR1;CXCR4	0.13097	0.882828	0.408099
GO:0007611	learning or memory	http://amigo.geneontology.org/amigo/term/GO:0007611	5	1140	37	16473	1.9569	5728;5803;2760;7881;1622	PTEN;PTPRZ1;GM2A;KCNAB1;DBI	0.133031	0.876047	0.408099
GO:0032956	regulation of actin cytoskeleton organization	http://amigo.geneontology.org/amigo/term/GO:0032956	5	1140	37	16473	1.9569	2042;10395;5159;7430;3611	EPHA3;DLC1;PDGFRB;EZR;ILK	0.133031	0.876047	0.408099
GO:0006821	chloride transport	http://amigo.geneontology.org/amigo/term/GO:0006821	5	1140	37	16473	1.9569	80727;57282;196527;1192;55107	TTYH3;SLC4A10;ANO6;CLIC1;ANO1	0.133031	0.876047	0.408099
GO:0032467	positive regulation of cytokinesis	http://amigo.geneontology.org/amigo/term/GO:0032467	5	1140	37	16473	1.9569	994;1894;387;29127;998	CDC25B;ECT2;RHOA;RACGAP1;CDC42	0.133031	0.876047	0.408099
GO:0032691	negative regulation of interleukin-1 beta production	http://amigo.geneontology.org/amigo/term/GO:0032691	2	1140	8	16473	3.61709	409;7128	ARRB2;TNFAIP3	0.133388	0.874885	0.408099
GO:0033627	cell adhesion mediated by integrin	http://amigo.geneontology.org/amigo/term/GO:0033627	2	1140	8	16473	3.61709	8754;22801	ADAM9;ITGA11	0.133388	0.874885	0.408099
GO:2001020	regulation of response to DNA damage stimulus	http://amigo.geneontology.org/amigo/term/GO:2001020	2	1140	8	16473	3.61709	4170;25	MCL1;ABL1	0.133388	0.874885	0.408099
GO:0072075	metanephric mesenchyme development	http://amigo.geneontology.org/amigo/term/GO:0072075	2	1140	8	16473	3.61709	5159;6495	PDGFRB;SIX1	0.133388	0.874885	0.408099
GO:0060576	intestinal epithelial cell development	http://amigo.geneontology.org/amigo/term/GO:0060576	2	1140	8	16473	3.61709	57103;639	TIGAR;PRDM1	0.133388	0.874885	0.408099
GO:0042117	monocyte activation	http://amigo.geneontology.org/amigo/term/GO:0042117	2	1140	8	16473	3.61709	8754;1435	ADAM9;CSF1	0.133388	0.874885	0.408099
GO:0010863	positive regulation of phospholipase C activity	http://amigo.geneontology.org/amigo/term/GO:0010863	2	1140	8	16473	3.61709	5159;27	PDGFRB;ABL2	0.133388	0.874885	0.408099
GO:0001542	ovulation from ovarian follicle	http://amigo.geneontology.org/amigo/term/GO:0001542	2	1140	8	16473	3.61709	4327;9510	MMP19;ADAMTS1	0.133388	0.874885	0.408099
GO:1903896	positive regulation of IRE1-mediated unfolded protein response	http://amigo.geneontology.org/amigo/term/GO:1903896	2	1140	8	16473	3.61709	581;10018	BAX;BCL2L11	0.133388	0.874885	0.408099
GO:0010818	T cell chemotaxis	http://amigo.geneontology.org/amigo/term/GO:0010818	2	1140	8	16473	3.61709	5294;58191	PIK3CG;CXCL16	0.133388	0.874885	0.408099
GO:0003085	negative regulation of systemic arterial blood pressure	http://amigo.geneontology.org/amigo/term/GO:0003085	2	1140	8	16473	3.61709	23327;5547	NEDD4L;PRCP	0.133388	0.874885	0.408099
GO:1903364	positive regulation of cellular protein catabolic process	http://amigo.geneontology.org/amigo/term/GO:1903364	2	1140	8	16473	3.61709	7128;7430	TNFAIP3;EZR	0.133388	0.874885	0.408099
GO:0002523	leukocyte migration involved in inflammatory response	http://amigo.geneontology.org/amigo/term/GO:0002523	2	1140	8	16473	3.61709	3684;6347	ITGAM;CCL2	0.133388	0.874885	0.408099
GO:0001778	plasma membrane repair	http://amigo.geneontology.org/amigo/term/GO:0001778	2	1140	8	16473	3.61709	4628;26509	MYH10;MYOF	0.133388	0.874885	0.408099
GO:0070327	thyroid hormone transport	http://amigo.geneontology.org/amigo/term/GO:0070327	2	1140	8	16473	3.61709	6567;53919	SLC16A2;SLCO1C1	0.133388	0.874885	0.408099
GO:0016264	gap junction assembly	http://amigo.geneontology.org/amigo/term/GO:0016264	2	1140	8	16473	3.61709	2697;10052	GJA1;GJC1	0.133388	0.874885	0.408099
GO:0055062	phosphate ion homeostasis	http://amigo.geneontology.org/amigo/term/GO:0055062	2	1140	8	16473	3.61709	6424;219855	SFRP4;SLC37A2	0.133388	0.874885	0.408099
GO:0003337	mesenchymal to epithelial transition involved in metanephros morphogenesis	http://amigo.geneontology.org/amigo/term/GO:0003337	2	1140	8	16473	3.61709	1499;10736	CTNNB1;SIX2	0.133388	0.874885	0.408099
GO:0019934	cGMP-mediated signaling	http://amigo.geneontology.org/amigo/term/GO:0019934	2	1140	8	16473	3.61709	948;5139	CD36;PDE3A	0.133388	0.874885	0.408099
GO:0010873	positive regulation of cholesterol esterification	http://amigo.geneontology.org/amigo/term/GO:0010873	2	1140	8	16473	3.61709	185;341	AGTR1;APOC1	0.133388	0.874885	0.408099
GO:0086014	atrial cardiac muscle cell action potential	http://amigo.geneontology.org/amigo/term/GO:0086014	2	1140	8	16473	3.61709	2697;10052	GJA1;GJC1	0.133388	0.874885	0.408099
GO:0032330	regulation of chondrocyte differentiation	http://amigo.geneontology.org/amigo/term/GO:0032330	2	1140	8	16473	3.61709	10736;6474	SIX2;SHOX2	0.133388	0.874885	0.408099
GO:1901030	positive regulation of mitochondrial outer membrane permeabilization involved in apoptotic signaling pathway	http://amigo.geneontology.org/amigo/term/GO:1901030	2	1140	8	16473	3.61709	637;581	BID;BAX	0.133388	0.874885	0.408099
GO:0060119	inner ear receptor cell development	http://amigo.geneontology.org/amigo/term/GO:0060119	2	1140	8	16473	3.61709	5205;2561	ATP8B1;GABRB2	0.133388	0.874885	0.408099
GO:0090197	positive regulation of chemokine secretion	http://amigo.geneontology.org/amigo/term/GO:0090197	2	1140	8	16473	3.61709	3566;1436	IL4R;CSF1R	0.133388	0.874885	0.408099
GO:0051764	actin crosslink formation	http://amigo.geneontology.org/amigo/term/GO:0051764	2	1140	8	16473	3.61709	87;2316	ACTN1;FLNA	0.133388	0.874885	0.408099
GO:0042129	regulation of T cell proliferation	http://amigo.geneontology.org/amigo/term/GO:0042129	2	1140	8	16473	3.61709	5880;1499	RAC2;CTNNB1	0.133388	0.874885	0.408099
GO:0048843	negative regulation of axon extension involved in axon guidance	http://amigo.geneontology.org/amigo/term/GO:0048843	2	1140	8	16473	3.61709	9037;8829	SEMA5A;NRP1	0.133388	0.874885	0.408099
GO:0032233	positive regulation of actin filament bundle assembly	http://amigo.geneontology.org/amigo/term/GO:0032233	2	1140	8	16473	3.61709	5341;3984	PLEK;LIMK1	0.133388	0.874885	0.408099
GO:0009629	response to gravity	http://amigo.geneontology.org/amigo/term/GO:0009629	2	1140	8	16473	3.61709	6678;2353	SPARC;FOS	0.133388	0.874885	0.408099
GO:0061351	neural precursor cell proliferation	http://amigo.geneontology.org/amigo/term/GO:0061351	2	1140	8	16473	3.61709	2896;1627	GRN;DBN1	0.133388	0.874885	0.408099
GO:0035590	purinergic nucleotide receptor signaling pathway	http://amigo.geneontology.org/amigo/term/GO:0035590	2	1140	8	16473	3.61709	5027;196527	P2RX7;ANO6	0.133388	0.874885	0.408099
GO:0044342	type B pancreatic cell proliferation	http://amigo.geneontology.org/amigo/term/GO:0044342	2	1140	8	16473	3.61709	3486;3487	IGFBP3;IGFBP4	0.133388	0.874885	0.408099
GO:0033629	negative regulation of cell adhesion mediated by integrin	http://amigo.geneontology.org/amigo/term/GO:0033629	2	1140	8	16473	3.61709	1545;5054	CYP1B1;SERPINE1	0.133388	0.874885	0.408099
GO:0007096	regulation of exit from mitosis	http://amigo.geneontology.org/amigo/term/GO:0007096	2	1140	8	16473	3.61709	84687;54443	PPP1R9B;ANLN	0.133388	0.874885	0.408099
GO:0044319	wound healing, spreading of cells	http://amigo.geneontology.org/amigo/term/GO:0044319	2	1140	8	16473	3.61709	3936;387	LCP1;RHOA	0.133388	0.874885	0.408099
GO:0034383	low-density lipoprotein particle clearance	http://amigo.geneontology.org/amigo/term/GO:0034383	2	1140	8	16473	3.61709	948;3162	CD36;HMOX1	0.133388	0.874885	0.408099
GO:0070723	response to cholesterol	http://amigo.geneontology.org/amigo/term/GO:0070723	2	1140	8	16473	3.61709	7046;6352	TGFBR1;CCL5	0.133388	0.874885	0.408099
GO:0045080	positive regulation of chemokine biosynthetic process	http://amigo.geneontology.org/amigo/term/GO:0045080	2	1140	8	16473	3.61709	3162;3553	HMOX1;IL1B	0.133388	0.874885	0.408099
GO:0035234	ectopic germ cell programmed cell death	http://amigo.geneontology.org/amigo/term/GO:0035234	2	1140	8	16473	3.61709	3553;581	IL1B;BAX	0.133388	0.874885	0.408099
GO:0045416	positive regulation of interleukin-8 biosynthetic process	http://amigo.geneontology.org/amigo/term/GO:0045416	2	1140	8	16473	3.61709	7099;51311	TLR4;TLR8	0.133388	0.874885	0.408099
GO:0071340	skeletal muscle acetylcholine-gated channel clustering	http://amigo.geneontology.org/amigo/term/GO:0071340	2	1140	8	16473	3.61709	5764;4038	PTN;LRP4	0.133388	0.874885	0.408099
GO:0035729	cellular response to hepatocyte growth factor stimulus	http://amigo.geneontology.org/amigo/term/GO:0035729	2	1140	8	16473	3.61709	8829;5328	NRP1;PLAU	0.133388	0.874885	0.408099
GO:0048660	regulation of smooth muscle cell proliferation	http://amigo.geneontology.org/amigo/term/GO:0048660	2	1140	8	16473	3.61709	1499;8013	CTNNB1;NR4A3	0.133388	0.874885	0.408099
GO:0003254	regulation of membrane depolarization	http://amigo.geneontology.org/amigo/term/GO:0003254	2	1140	8	16473	3.61709	23327;817	NEDD4L;CAMK2D	0.133388	0.874885	0.408099
GO:0043589	skin morphogenesis	http://amigo.geneontology.org/amigo/term/GO:0043589	2	1140	8	16473	3.61709	1278;1277	COL1A2;COL1A1	0.133388	0.874885	0.408099
GO:0017121	phospholipid scrambling	http://amigo.geneontology.org/amigo/term/GO:0017121	2	1140	8	16473	3.61709	5027;196527	P2RX7;ANO6	0.133388	0.874885	0.408099
GO:0043497	regulation of protein heterodimerization activity	http://amigo.geneontology.org/amigo/term/GO:0043497	2	1140	8	16473	3.61709	581;998	BAX;CDC42	0.133388	0.874885	0.408099
GO:0090150	establishment of protein localization to membrane	http://amigo.geneontology.org/amigo/term/GO:0090150	2	1140	8	16473	3.61709	637;10890	BID;RAB10	0.133388	0.874885	0.408099
GO:0035970	peptidyl-threonine dephosphorylation	http://amigo.geneontology.org/amigo/term/GO:0035970	2	1140	8	16473	3.61709	54704;1843	PDP1;DUSP1	0.133388	0.874885	0.408099
GO:0051932	synaptic transmission, GABAergic	http://amigo.geneontology.org/amigo/term/GO:0051932	2	1140	8	16473	3.61709	2561;1759	GABRB2;DNM1	0.133388	0.874885	0.408099
GO:0097193	intrinsic apoptotic signaling pathway	http://amigo.geneontology.org/amigo/term/GO:0097193	7	1140	59	16473	1.71882	1026;7533;637;8655;7027;581;10018	CDKN1A;YWHAH;BID;DYNLL1;TFDP1;BAX;BCL2L11	0.13356	0.874324	0.408099
GO:0042475	odontogenesis of dentin-containing tooth	http://amigo.geneontology.org/amigo/term/GO:0042475	7	1140	59	16473	1.71882	1499;51176;860;4038;581;2255;10018	CTNNB1;LEF1;RUNX2;LRP4;BAX;FGF10;BCL2L11	0.13356	0.874324	0.408099
GO:0090263	positive regulation of canonical Wnt signaling pathway	http://amigo.geneontology.org/amigo/term/GO:0090263	13	1140	130	16473	1.45013	1499;6714;5685;4790;6424;5687;1277;6423;3611;259266;8321;2255;6422	CTNNB1;SRC;PSMA4;NFKB1;SFRP4;PSMA6;COL1A1;SFRP2;ILK;ASPM;FZD1;FGF10;SFRP1	0.135404	0.868368	0.412156
GO:0006491	N-glycan processing	http://amigo.geneontology.org/amigo/term/GO:0006491	3	1140	17	16473	2.55409	7903;2530;4121	ST8SIA4;FUT8;MAN1A1	0.135896	0.866792	0.412156
GO:0032331	negative regulation of chondrocyte differentiation	http://amigo.geneontology.org/amigo/term/GO:0032331	3	1140	17	16473	2.55409	1499;7046;81792	CTNNB1;TGFBR1;ADAMTS12	0.135896	0.866792	0.412156
GO:0050870	positive regulation of T cell activation	http://amigo.geneontology.org/amigo/term/GO:0050870	3	1140	17	16473	2.55409	6347;7070;8600	CCL2;THY1;TNFSF11	0.135896	0.866792	0.412156
GO:0001935	endothelial cell proliferation	http://amigo.geneontology.org/amigo/term/GO:0001935	3	1140	17	16473	2.55409	4323;3162;947	MMP14;HMOX1;CD34	0.135896	0.866792	0.412156
GO:0006672	ceramide metabolic process	http://amigo.geneontology.org/amigo/term/GO:0006672	3	1140	17	16473	2.55409	427;55331;2055	ASAH1;ACER3;CLN8	0.135896	0.866792	0.412156
GO:0002026	regulation of the force of heart contraction	http://amigo.geneontology.org/amigo/term/GO:0002026	3	1140	17	16473	2.55409	817;6546;2548	CAMK2D;SLC8A1;GAA	0.135896	0.866792	0.412156
GO:0048873	homeostasis of number of cells within a tissue	http://amigo.geneontology.org/amigo/term/GO:0048873	4	1140	27	16473	2.14476	5027;7373;1435;581	P2RX7;COL14A1;CSF1;BAX	0.137691	0.861093	0.416717
GO:0051149	positive regulation of muscle cell differentiation	http://amigo.geneontology.org/amigo/term/GO:0051149	4	1140	27	16473	2.14476	1499;1000;25;998	CTNNB1;CDH2;ABL1;CDC42	0.137691	0.861093	0.416717
GO:0010951	negative regulation of endopeptidase activity	http://amigo.geneontology.org/amigo/term/GO:0010951	14	1140	143	16473	1.41984	1476;6695;56925;5176;5054;1470;871;1293;5104;135228;1471;114769;9232;6691	CSTB;SPOCK1;LXN;SERPINF1;SERPINE1;CST2;SERPINH1;COL6A3;SERPINA5;CD109;CST3;CARD16;PTTG1;SPINK2	0.139301	0.856045	0.421144
GO:0007605	sensory perception of sound	http://amigo.geneontology.org/amigo/term/GO:0007605	13	1140	131	16473	1.43898	5205;2876;6507;4130;2561;1280;6495;1277;7082;55636;4646;1759;84189	ATP8B1;GPX1;SLC1A3;MAP1A;GABRB2;COL2A1;SIX1;COL1A1;TJP1;CHD7;MYO6;DNM1;SLITRK6	0.140584	0.852065	0.424572
GO:1902600	hydrogen ion transmembrane transport	http://amigo.geneontology.org/amigo/term/GO:1902600	7	1140	60	16473	1.69007	285195;7384;206358;1528;23530;388753;57282	SLC9A9;UQCRC1;SLC36A1;CYB5A;NNT;COA6;SLC4A10	0.141359	0.849675	0.426464
GO:0051084	'de novo' posttranslational protein folding	http://amigo.geneontology.org/amigo/term/GO:0051084	5	1140	38	16473	1.90529	22948;7846;84790;9403;7280	CCT5;TUBA1A;TUBA1C;SEP15;TUBB2A	0.143029	0.844576	0.430593
GO:0030049	muscle filament sliding	http://amigo.geneontology.org/amigo/term/GO:0030049	5	1140	38	16473	1.90529	4637;1756;7171;7168;7170	MYL6;DMD;TPM4;TPM1;TPM3	0.143029	0.844576	0.430593
GO:0030204	chondroitin sulfate metabolic process	http://amigo.geneontology.org/amigo/term/GO:0030204	6	1140	49	16473	1.77346	22856;50515;3339;375790;1462;2239	CHSY1;CHST11;HSPG2;AGRN;VCAN;GPC4	0.143422	0.843385	0.431321
GO:0050790	regulation of catalytic activity	http://amigo.geneontology.org/amigo/term/GO:0050790	7	1140	61	16473	1.66226	29899;397;55589;6446;7454;1508;9989	GPSM2;ARHGDIB;BMP2K;SGK1;WAS;CTSB;PPP4R1	0.149373	0.825727	0.446655
GO:0007050	cell cycle arrest	http://amigo.geneontology.org/amigo/term/GO:0007050	13	1140	133	16473	1.41716	22846;7046;1026;1033;8522;1021;323;84687;3611;4609;23645;25;283431	VASH1;TGFBR1;CDKN1A;CDKN3;GAS7;CDK6;APBB2;PPP1R9B;ILK;MYC;PPP1R15A;ABL1;GAS2L3	0.151261	0.820274	0.446655
GO:0031290	retinal ganglion cell axon guidance	http://amigo.geneontology.org/amigo/term/GO:0031290	3	1140	18	16473	2.41205	9353;8829;658	SLIT2;NRP1;BMPR1B	0.151345	0.820033	0.446655
GO:0072583	clathrin-mediated endocytosis	http://amigo.geneontology.org/amigo/term/GO:0072583	3	1140	18	16473	2.41205	54874;161;1759	FNBP1L;AP2A2;DNM1	0.151345	0.820033	0.446655
GO:0032722	positive regulation of chemokine production	http://amigo.geneontology.org/amigo/term/GO:0032722	3	1140	18	16473	2.41205	3091;7099;3569	HIF1A;TLR4;IL6	0.151345	0.820033	0.446655
GO:0010906	regulation of glucose metabolic process	http://amigo.geneontology.org/amigo/term/GO:0010906	3	1140	18	16473	2.41205	114897;3486;3487	C1QTNF1;IGFBP3;IGFBP4	0.151345	0.820033	0.446655
GO:0048535	lymph node development	http://amigo.geneontology.org/amigo/term/GO:0048535	3	1140	18	16473	2.41205	3575;124976;57124	IL7R;SPNS2;CD248	0.151345	0.820033	0.446655
GO:0007026	negative regulation of microtubule depolymerization	http://amigo.geneontology.org/amigo/term/GO:0007026	3	1140	18	16473	2.41205	4281;27436;26586	MID1;EML4;CKAP2	0.151345	0.820033	0.446655
GO:0001556	oocyte maturation	http://amigo.geneontology.org/amigo/term/GO:0001556	3	1140	18	16473	2.41205	1618;994;5139	DAZL;CDC25B;PDE3A	0.151345	0.820033	0.446655
GO:0032733	positive regulation of interleukin-10 production	http://amigo.geneontology.org/amigo/term/GO:0032733	3	1140	18	16473	2.41205	2207;7099;947	FCER1G;TLR4;CD34	0.151345	0.820033	0.446655
GO:0006470	protein dephosphorylation	http://amigo.geneontology.org/amigo/term/GO:0006470	20	1140	221	16473	1.31319	1847;5728;57103;64077;5803;1033;8611;5787;55917;11221;9890;1843;5796;249;29085;9989;8555;5501;1846;5788	DUSP5;PTEN;TIGAR;LHPP;PTPRZ1;CDKN3;PPAP2A;PTPRB;CTTNBP2NL;DUSP10;LPPR4;DUSP1;PTPRK;ALPL;PHPT1;PPP4R1;CDC14B;PPP1CC;DUSP4;PTPRC	0.151842	0.818608	0.446655
GO:0030819	positive regulation of cAMP biosynthetic process	http://amigo.geneontology.org/amigo/term/GO:0030819	5	1140	39	16473	1.85632	23432;8477;113;10268;10203	GPR161;GPR65;ADCY7;RAMP3;CALCRL	0.153341	0.814343	0.446655
GO:0007188	adenylate cyclase-modulating G-protein coupled receptor signaling pathway	http://amigo.geneontology.org/amigo/term/GO:0007188	5	1140	39	16473	1.85632	2775;2357;2773;5745;2770	GNAO1;FPR1;GNAI3;PTH1R;GNAI1	0.153341	0.814343	0.446655
GO:0008277	regulation of G-protein coupled receptor protein signaling pathway	http://amigo.geneontology.org/amigo/term/GO:0008277	5	1140	39	16473	1.85632	6993;5997;2788;10268;8786	DYNLT1;RGS2;GNG7;RAMP3;RGS11	0.153341	0.814343	0.446655
GO:0055085	transmembrane transport	http://amigo.geneontology.org/amigo/term/GO:0055085	51	1140	630	16473	1.17771	5205;11309;526;54842;285195;10060;9114;483;6507;57419;9056;206358;151556;8140;120;2561;4363;6536;6446;23327;340273;80727;6515;28232;51393;26266;84102;3162;6518;219855;2495;57282;23545;204962;4645;113;196527;124976;1831;55107;6546;53919;10312;23446;26872;523;92745;6556;533;8714;6547	ATP8B1;SLCO2B1;ATP6V1B2;MFSD6;SLC9A9;ABCC9;ATP6V0D1;ATP1B3;SLC1A3;SLC24A3;SLC7A7;SLC36A1;GPR155;SLC7A5;ADD3;GABRB2;ABCC1;SLC6A9;SGK1;NEDD4L;ABCB5;TTYH3;SLC2A3;SLCO3A1;TRPV2;SLC13A4;SLC41A2;HMOX1;SLC2A5;SLC37A2;FTH1;SLC4A10;ATP6V0A2;SLC44A5;MYO5B;ADCY7;ANO6;SPNS2;TSC22D3;ANO1;SLC8A1;SLCO1C1;TCIRG1;SLC44A1;STEAP1;ATP6V1A;SLC38A5;SLC11A1;ATP6V0B;ABCC3;SLC8A3	0.153854	0.812891	0.446655
GO:0097190	apoptotic signaling pathway	http://amigo.geneontology.org/amigo/term/GO:0097190	11	1140	109	16473	1.46272	9459;355;89846;3429;940;5027;1894;5740;1612;581;10018	ARHGEF6;FAS;FGD3;IFI27;CD28;P2RX7;ECT2;PTGIS;DAPK1;BAX;BCL2L11	0.153882	0.812812	0.446655
GO:0030903	notochord development	http://amigo.geneontology.org/amigo/term/GO:0030903	2	1140	9	16473	3.215	1280;3399	COL2A1;ID3	0.156329	0.80596	0.446655
GO:0001763	morphogenesis of a branching structure	http://amigo.geneontology.org/amigo/term/GO:0001763	2	1140	9	16473	3.215	639;1305	PRDM1;COL13A1	0.156329	0.80596	0.446655
GO:0010838	positive regulation of keratinocyte proliferation	http://amigo.geneontology.org/amigo/term/GO:0010838	2	1140	9	16473	3.215	2252;2255	FGF7;FGF10	0.156329	0.80596	0.446655
GO:0042312	regulation of vasodilation	http://amigo.geneontology.org/amigo/term/GO:0042312	2	1140	9	16473	3.215	1636;185	ACE;AGTR1	0.156329	0.80596	0.446655
GO:2000505	regulation of energy homeostasis	http://amigo.geneontology.org/amigo/term/GO:2000505	2	1140	9	16473	3.215	8013;353500	NR4A3;BMP8A	0.156329	0.80596	0.446655
GO:2001214	positive regulation of vasculogenesis	http://amigo.geneontology.org/amigo/term/GO:2001214	2	1140	9	16473	3.215	947;3791	CD34;KDR	0.156329	0.80596	0.446655
GO:0043117	positive regulation of vascular permeability	http://amigo.geneontology.org/amigo/term/GO:0043117	2	1140	9	16473	3.215	7423;5139	VEGFB;PDE3A	0.156329	0.80596	0.446655
GO:0045779	negative regulation of bone resorption	http://amigo.geneontology.org/amigo/term/GO:0045779	2	1140	9	16473	3.215	7128;5027	TNFAIP3;P2RX7	0.156329	0.80596	0.446655
GO:0009649	entrainment of circadian clock	http://amigo.geneontology.org/amigo/term/GO:0009649	2	1140	9	16473	3.215	2776;56938	GNAQ;ARNTL2	0.156329	0.80596	0.446655
GO:0060997	dendritic spine morphogenesis	http://amigo.geneontology.org/amigo/term/GO:0060997	2	1140	9	16473	3.215	1742;5728	DLG4;PTEN	0.156329	0.80596	0.446655
GO:0043534	blood vessel endothelial cell migration	http://amigo.geneontology.org/amigo/term/GO:0043534	2	1140	9	16473	3.215	2876;4627	GPX1;MYH9	0.156329	0.80596	0.446655
GO:0033160	positive regulation of protein import into nucleus, translocation	http://amigo.geneontology.org/amigo/term/GO:0033160	2	1140	9	16473	3.215	3569;3479	IL6;IGF1	0.156329	0.80596	0.446655
GO:0015986	ATP synthesis coupled proton transport	http://amigo.geneontology.org/amigo/term/GO:0015986	2	1140	9	16473	3.215	23545;10312	ATP6V0A2;TCIRG1	0.156329	0.80596	0.446655
GO:0046512	sphingosine biosynthetic process	http://amigo.geneontology.org/amigo/term/GO:0046512	2	1140	9	16473	3.215	9517;55331	SPTLC2;ACER3	0.156329	0.80596	0.446655
GO:0031953	negative regulation of protein autophosphorylation	http://amigo.geneontology.org/amigo/term/GO:0031953	2	1140	9	16473	3.215	2022;3725	ENG;JUN	0.156329	0.80596	0.446655
GO:1901522	positive regulation of transcription from RNA polymerase II promoter involved in cellular response to chemical stimulus	http://amigo.geneontology.org/amigo/term/GO:1901522	2	1140	9	16473	3.215	860;4086	RUNX2;SMAD1	0.156329	0.80596	0.446655
GO:0019852	L-ascorbic acid metabolic process	http://amigo.geneontology.org/amigo/term/GO:0019852	2	1140	9	16473	3.215	1528;6515	CYB5A;SLC2A3	0.156329	0.80596	0.446655
GO:2000009	negative regulation of protein localization to cell surface	http://amigo.geneontology.org/amigo/term/GO:2000009	2	1140	9	16473	3.215	23327;30851	NEDD4L;TAX1BP3	0.156329	0.80596	0.446655
GO:0061001	regulation of dendritic spine morphogenesis	http://amigo.geneontology.org/amigo/term/GO:0061001	2	1140	9	16473	3.215	1020;1072	CDK5;CFL1	0.156329	0.80596	0.446655
GO:0043586	tongue development	http://amigo.geneontology.org/amigo/term/GO:0043586	2	1140	9	16473	3.215	51176;54796	LEF1;BNC2	0.156329	0.80596	0.446655
GO:0007184	SMAD protein import into nucleus	http://amigo.geneontology.org/amigo/term/GO:0007184	2	1140	9	16473	3.215	3725;6711	JUN;SPTBN1	0.156329	0.80596	0.446655
GO:0006930	substrate-dependent cell migration, cell extension	http://amigo.geneontology.org/amigo/term/GO:0006930	2	1140	9	16473	3.215	4628;27	MYH10;ABL2	0.156329	0.80596	0.446655
GO:0070493	thrombin receptor signaling pathway	http://amigo.geneontology.org/amigo/term/GO:0070493	2	1140	9	16473	3.215	5341;10788	PLEK;IQGAP2	0.156329	0.80596	0.446655
GO:0016322	neuron remodeling	http://amigo.geneontology.org/amigo/term/GO:0016322	2	1140	9	16473	3.215	2776;27	GNAQ;ABL2	0.156329	0.80596	0.446655
GO:0003334	keratinocyte development	http://amigo.geneontology.org/amigo/term/GO:0003334	2	1140	9	16473	3.215	23022;998	PALLD;CDC42	0.156329	0.80596	0.446655
GO:0032308	positive regulation of prostaglandin secretion	http://amigo.geneontology.org/amigo/term/GO:0032308	2	1140	9	16473	3.215	5027;3553	P2RX7;IL1B	0.156329	0.80596	0.446655
GO:0043583	ear development	http://amigo.geneontology.org/amigo/term/GO:0043583	2	1140	9	16473	3.215	1889;10018	ECE1;BCL2L11	0.156329	0.80596	0.446655
GO:0022407	regulation of cell-cell adhesion	http://amigo.geneontology.org/amigo/term/GO:0022407	2	1140	9	16473	3.215	6714;51176	SRC;LEF1	0.156329	0.80596	0.446655
GO:0033689	negative regulation of osteoblast proliferation	http://amigo.geneontology.org/amigo/term/GO:0033689	2	1140	9	16473	3.215	4745;6422	NELL1;SFRP1	0.156329	0.80596	0.446655
GO:0060158	phospholipase C-activating dopamine receptor signaling pathway	http://amigo.geneontology.org/amigo/term/GO:0060158	2	1140	9	16473	3.215	3274;2776	HRH2;GNAQ	0.156329	0.80596	0.446655
GO:0001960	negative regulation of cytokine-mediated signaling pathway	http://amigo.geneontology.org/amigo/term/GO:0001960	2	1140	9	16473	3.215	1893;5788	ECM1;PTPRC	0.156329	0.80596	0.446655
GO:0086012	membrane depolarization during cardiac muscle cell action potential	http://amigo.geneontology.org/amigo/term/GO:0086012	2	1140	9	16473	3.215	3759;6546	KCNJ2;SLC8A1	0.156329	0.80596	0.446655
GO:0002675	positive regulation of acute inflammatory response	http://amigo.geneontology.org/amigo/term/GO:0002675	2	1140	9	16473	3.215	3569;5294	IL6;PIK3CG	0.156329	0.80596	0.446655
GO:0010884	positive regulation of lipid storage	http://amigo.geneontology.org/amigo/term/GO:0010884	2	1140	9	16473	3.215	4790;29923	NFKB1;HILPDA	0.156329	0.80596	0.446655
GO:0061024	membrane organization	http://amigo.geneontology.org/amigo/term/GO:0061024	15	1140	159	16473	1.36805	6714;54947;2697;7533;10052;6444;2495;9276;7082;5898;57186;9847;4646;10890;5872	SRC;LPCAT2;GJA1;YWHAH;GJC1;SGCD;FTH1;COPB2;TJP1;RALA;RALGAPA2;C2CD5;MYO6;RAB10;RAB13	0.157399	0.802999	0.449262
GO:0007584	response to nutrient	http://amigo.geneontology.org/amigo/term/GO:0007584	8	1140	74	16473	1.56614	5728;886;3939;717;8644;2180;6546;6423	PTEN;CCKAR;LDHA;C2;AKR1C3;ACSL1;SLC8A1;SFRP2	0.160187	0.795372	0.456765
GO:0030900	forebrain development	http://amigo.geneontology.org/amigo/term/GO:0030900	6	1140	51	16473	1.7037	9201;886;6714;10395;2775;2534	DCLK1;CCKAR;SRC;DLC1;GNAO1;FYN	0.161689	0.791321	0.458248
GO:0006958	complement activation, classical pathway	http://amigo.geneontology.org/amigo/term/GO:0006958	6	1140	51	16473	1.7037	3426;713;717;714;715;712	CFI;C1QB;C2;C1QC;C1R;C1QA	0.161689	0.791321	0.458248
GO:0007399	nervous system development	http://amigo.geneontology.org/amigo/term/GO:0007399	24	1140	275	16473	1.26671	1742;10220;6695;7903;9201;5097;6474;8140;9037;4745;55816;5764;2256;84687;4671;3984;2353;2055;28969;57556;387755;1200;9638;4045	DLG4;GDF11;SPOCK1;ST8SIA4;DCLK1;PCDH1;SHOX2;SLC7A5;SEMA5A;NELL1;DOK5;PTN;FGF11;PPP1R9B;NAIP;LIMK1;FOS;CLN8;BZW2;SEMA6A;INSC;TPP1;FEZ1;LSAMP	0.162116	0.790174	0.458248
GO:0043029	T cell homeostasis	http://amigo.geneontology.org/amigo/term/GO:0043029	4	1140	29	16473	1.9966	5027;3071;124976;10018	P2RX7;NCKAP1L;SPNS2;BCL2L11	0.162309	0.789656	0.458248
GO:0030100	regulation of endocytosis	http://amigo.geneontology.org/amigo/term/GO:0030100	4	1140	29	16473	1.9966	1012;57584;25;27	CDH13;ARHGAP21;ABL1;ABL2	0.162309	0.789656	0.458248
GO:0055072	iron ion homeostasis	http://amigo.geneontology.org/amigo/term/GO:0055072	4	1140	29	16473	1.9966	81855;3162;26872;6556	SFXN3;HMOX1;STEAP1;SLC11A1	0.162309	0.789656	0.458248
GO:0051281	positive regulation of release of sequestered calcium ion into cytosol	http://amigo.geneontology.org/amigo/term/GO:0051281	4	1140	29	16473	1.9966	7070;25;581;623	THY1;ABL1;BAX;BDKRB1	0.162309	0.789656	0.458248
GO:0031667	response to nutrient levels	http://amigo.geneontology.org/amigo/term/GO:0031667	4	1140	29	16473	1.9966	22856;9353;3569;1471	CHSY1;SLIT2;IL6;CST3	0.162309	0.789656	0.458248
GO:0032689	negative regulation of interferon-gamma production	http://amigo.geneontology.org/amigo/term/GO:0032689	4	1140	29	16473	1.9966	7099;3965;3127;80380	TLR4;LGALS9;HLA-DRB5;PDCD1LG2	0.162309	0.789656	0.458248
GO:0016358	dendrite development	http://amigo.geneontology.org/amigo/term/GO:0016358	4	1140	29	16473	1.9966	8829;4646;4131;5058	NRP1;MYO6;MAP1B;PAK1	0.162309	0.789656	0.458248
GO:0060291	long-term synaptic potentiation	http://amigo.geneontology.org/amigo/term/GO:0060291	5	1140	40	16473	1.8098	5728;5594;5764;1622;10769	PTEN;MAPK1;PTN;DBI;PLK2	0.163951	0.785287	0.461969
GO:0038083	peptidyl-tyrosine autophosphorylation	http://amigo.geneontology.org/amigo/term/GO:0038083	5	1140	40	16473	1.8098	6714;2534;3791;25;27	SRC;FYN;KDR;ABL1;ABL2	0.163951	0.785287	0.461969
GO:0043085	positive regulation of catalytic activity	http://amigo.geneontology.org/amigo/term/GO:0043085	7	1140	63	16473	1.6093	4325;5476;3486;4689;341;241;9535	MMP16;CTSA;IGFBP3;NCF4;APOC1;ALOX5AP;GMFG	0.166018	0.779845	0.465036
GO:0042742	defense response to bacterium	http://amigo.geneontology.org/amigo/term/GO:0042742	11	1140	111	16473	1.43619	2207;58484;7099;9507;3516;56833;7100;23166;7132;1130;6556	FCER1G;NLRC4;TLR4;ADAMTS4;RBPJ;SLAMF8;TLR5;STAB1;TNFRSF1A;LYST;SLC11A1	0.166331	0.779028	0.465036
GO:0060045	positive regulation of cardiac muscle cell proliferation	http://amigo.geneontology.org/amigo/term/GO:0060045	3	1140	19	16473	2.28496	23493;3516;6909	HEY2;RBPJ;TBX2	0.167315	0.776464	0.465036
GO:0045332	phospholipid translocation	http://amigo.geneontology.org/amigo/term/GO:0045332	3	1140	19	16473	2.28496	5205;5027;3783	ATP8B1;P2RX7;KCNN4	0.167315	0.776464	0.465036
GO:0006796	phosphate-containing compound metabolic process	http://amigo.geneontology.org/amigo/term/GO:0006796	3	1140	19	16473	2.28496	64077;5787;5168	LHPP;PTPRB;ENPP2	0.167315	0.776464	0.465036
GO:0051894	positive regulation of focal adhesion assembly	http://amigo.geneontology.org/amigo/term/GO:0051894	3	1140	19	16473	2.28496	6281;3791;6422	S100A10;KDR;SFRP1	0.167315	0.776464	0.465036
GO:0016125	sterol metabolic process	http://amigo.geneontology.org/amigo/term/GO:0016125	3	1140	19	16473	2.28496	9420;1545;1586	CYP7B1;CYP1B1;CYP17A1	0.167315	0.776464	0.465036
GO:0070207	protein homotrimerization	http://amigo.geneontology.org/amigo/term/GO:0070207	3	1140	19	16473	2.28496	3604;241;4257	TNFRSF9;ALOX5AP;MGST1	0.167315	0.776464	0.465036
GO:0046697	decidualization	http://amigo.geneontology.org/amigo/term/GO:0046697	3	1140	19	16473	2.28496	5740;1508;7421	PTGIS;CTSB;VDR	0.167315	0.776464	0.465036
GO:0071526	semaphorin-plexin signaling pathway	http://amigo.geneontology.org/amigo/term/GO:0071526	3	1140	19	16473	2.28496	10154;5362;8829	PLXNC1;PLXNA2;NRP1	0.167315	0.776464	0.465036
GO:0046579	positive regulation of Ras protein signal transduction	http://amigo.geneontology.org/amigo/term/GO:0046579	3	1140	19	16473	2.28496	3479;1435;2255	IGF1;CSF1;FGF10	0.167315	0.776464	0.465036
GO:0046427	positive regulation of JAK-STAT cascade	http://amigo.geneontology.org/amigo/term/GO:0046427	3	1140	19	16473	2.28496	1545;6352;3569	CYP1B1;CCL5;IL6	0.167315	0.776464	0.465036
GO:0002076	osteoblast development	http://amigo.geneontology.org/amigo/term/GO:0002076	3	1140	19	16473	2.28496	860;5745;23462	RUNX2;PTH1R;HEY1	0.167315	0.776464	0.465036
GO:0002028	regulation of sodium ion transport	http://amigo.geneontology.org/amigo/term/GO:0002028	3	1140	19	16473	2.28496	7533;5027;6546	YWHAH;P2RX7;SLC8A1	0.167315	0.776464	0.465036
GO:0002479	antigen processing and presentation of exogenous peptide antigen via MHC class I, TAP-dependent	http://amigo.geneontology.org/amigo/term/GO:0002479	8	1140	75	16473	1.54516	5685;23480;1536;3685;4689;948;5687;3693	PSMA4;SEC61G;CYBB;ITGAV;NCF4;CD36;PSMA6;ITGB5	0.167933	0.774863	0.4663
GO:0006886	intracellular protein transport	http://amigo.geneontology.org/amigo/term/GO:0006886	21	1140	238	16473	1.28016	51715;79953;56681;376267;161;5476;7533;11021;54843;5874;58533;1020;8934;9276;972;51226;10268;4646;10981;10890;5872	RAB23;SYNDIG1;SAR1A;RAB15;AP2A2;CTSA;YWHAH;RAB35;SYTL2;RAB27B;SNX6;CDK5;RAB29;COPB2;CD74;COPZ2;RAMP3;MYO6;RAB32;RAB10;RAB13	0.169648	0.770452	0.470604
GO:0034260	negative regulation of GTPase activity	http://amigo.geneontology.org/amigo/term/GO:0034260	5	1140	41	16473	1.76555	409;9353;55920;10252;10788	ARRB2;SLIT2;RCC2;SPRY1;IQGAP2	0.174843	0.757351	0.480494
GO:0000413	protein peptidyl-prolyl isomerization	http://amigo.geneontology.org/amigo/term/GO:0000413	5	1140	41	16473	1.76555	51303;23508;5480;11328;5481	FKBP11;TTC9;PPIC;FKBP9;PPID	0.174843	0.757351	0.480494
GO:0010043	response to zinc ion	http://amigo.geneontology.org/amigo/term/GO:0010043	4	1140	30	16473	1.92993	5728;1396;5027;84329	PTEN;CRIP1;P2RX7;HVCN1	0.175175	0.756529	0.480494
GO:0042771	intrinsic apoptotic signaling pathway in response to DNA damage by p53 class mediator	http://amigo.geneontology.org/amigo/term/GO:0042771	4	1140	30	16473	1.92993	1026;54541;3428;51065	CDKN1A;DDIT4;IFI16;RPS27L	0.175175	0.756529	0.480494
GO:0031069	hair follicle morphogenesis	http://amigo.geneontology.org/amigo/term/GO:0031069	4	1140	30	16473	1.92993	1499;2252;2255;998	CTNNB1;FGF7;FGF10;CDC42	0.175175	0.756529	0.480494
GO:0050808	synapse organization	http://amigo.geneontology.org/amigo/term/GO:0050808	4	1140	30	16473	1.92993	1499;23114;375790;4038	CTNNB1;NFASC;AGRN;LRP4	0.175175	0.756529	0.480494
GO:0002053	positive regulation of mesenchymal cell proliferation	http://amigo.geneontology.org/amigo/term/GO:0002053	4	1140	30	16473	1.92993	1499;6474;4609;3791	CTNNB1;SHOX2;MYC;KDR	0.175175	0.756529	0.480494
GO:0043392	negative regulation of DNA binding	http://amigo.geneontology.org/amigo/term/GO:0043392	4	1140	30	16473	1.92993	51176;3162;3428;3725	LEF1;HMOX1;IFI16;JUN	0.175175	0.756529	0.480494
GO:0003333	amino acid transmembrane transport	http://amigo.geneontology.org/amigo/term/GO:0003333	4	1140	30	16473	1.92993	145389;9056;8140;92745	SLC38A6;SLC7A7;SLC7A5;SLC38A5	0.175175	0.756529	0.480494
GO:0009950	dorsal/ventral axis specification	http://amigo.geneontology.org/amigo/term/GO:0009950	2	1140	10	16473	2.89332	1499;6422	CTNNB1;SFRP1	0.179933	0.744888	0.480494
GO:2000810	regulation of bicellular tight junction assembly	http://amigo.geneontology.org/amigo/term/GO:2000810	2	1140	10	16473	2.89332	2697;23327	GJA1;NEDD4L	0.179933	0.744888	0.480494
GO:0060044	negative regulation of cardiac muscle cell proliferation	http://amigo.geneontology.org/amigo/term/GO:0060044	2	1140	10	16473	2.89332	2697;3776	GJA1;KCNK2	0.179933	0.744888	0.480494
GO:0071806	protein transmembrane transport	http://amigo.geneontology.org/amigo/term/GO:0071806	2	1140	10	16473	2.89332	4170;23480	MCL1;SEC61G	0.179933	0.744888	0.480494
GO:0006164	purine nucleotide biosynthetic process	http://amigo.geneontology.org/amigo/term/GO:0006164	2	1140	10	16473	2.89332	4939;4938	OAS2;OAS1	0.179933	0.744888	0.480494
GO:0034333	adherens junction assembly	http://amigo.geneontology.org/amigo/term/GO:0034333	2	1140	10	16473	2.89332	1499;7414	CTNNB1;VCL	0.179933	0.744888	0.480494
GO:0097009	energy homeostasis	http://amigo.geneontology.org/amigo/term/GO:0097009	2	1140	10	16473	2.89332	8013;5547	NR4A3;PRCP	0.179933	0.744888	0.480494
GO:0035646	endosome to melanosome transport	http://amigo.geneontology.org/amigo/term/GO:0035646	2	1140	10	16473	2.89332	84079;10981	ANKRD27;RAB32	0.179933	0.744888	0.480494
GO:0008272	sulfate transport	http://amigo.geneontology.org/amigo/term/GO:0008272	2	1140	10	16473	2.89332	26266;29127	SLC13A4;RACGAP1	0.179933	0.744888	0.480494
GO:0014067	negative regulation of phosphatidylinositol 3-kinase signaling	http://amigo.geneontology.org/amigo/term/GO:0014067	2	1140	10	16473	2.89332	5728;7291	PTEN;TWIST1	0.179933	0.744888	0.480494
GO:0090129	positive regulation of synapse maturation	http://amigo.geneontology.org/amigo/term/GO:0090129	2	1140	10	16473	2.89332	22859;9369	ADGRL1;NRXN3	0.179933	0.744888	0.480494
GO:0007084	mitotic nuclear envelope reassembly	http://amigo.geneontology.org/amigo/term/GO:0007084	2	1140	10	16473	2.89332	80346;4000	REEP4;LMNA	0.179933	0.744888	0.480494
GO:0055091	phospholipid homeostasis	http://amigo.geneontology.org/amigo/term/GO:0055091	2	1140	10	16473	2.89332	2170;1130	FABP3;LYST	0.179933	0.744888	0.480494
GO:0034116	positive regulation of heterotypic cell-cell adhesion	http://amigo.geneontology.org/amigo/term/GO:0034116	2	1140	10	16473	2.89332	960;3553	CD44;IL1B	0.179933	0.744888	0.480494
GO:0042119	neutrophil activation	http://amigo.geneontology.org/amigo/term/GO:0042119	2	1140	10	16473	2.89332	6352;7852	CCL5;CXCR4	0.179933	0.744888	0.480494
GO:0010762	regulation of fibroblast migration	http://amigo.geneontology.org/amigo/term/GO:0010762	2	1140	10	16473	2.89332	55920;23603	RCC2;CORO1C	0.179933	0.744888	0.480494
GO:0051382	kinetochore assembly	http://amigo.geneontology.org/amigo/term/GO:0051382	2	1140	10	16473	2.89332	1063;387103	CENPF;CENPW	0.179933	0.744888	0.480494
GO:0030431	sleep	http://amigo.geneontology.org/amigo/term/GO:0030431	2	1140	10	16473	2.89332	2353;3606	FOS;IL18	0.179933	0.744888	0.480494
GO:0033690	positive regulation of osteoblast proliferation	http://amigo.geneontology.org/amigo/term/GO:0033690	2	1140	10	16473	2.89332	3685;25	ITGAV;ABL1	0.179933	0.744888	0.480494
GO:0033089	positive regulation of T cell differentiation in thymus	http://amigo.geneontology.org/amigo/term/GO:0033089	2	1140	10	16473	2.89332	3575;8876	IL7R;VNN1	0.179933	0.744888	0.480494
GO:0030857	negative regulation of epithelial cell differentiation	http://amigo.geneontology.org/amigo/term/GO:0030857	2	1140	10	16473	2.89332	6926;595	TBX3;CCND1	0.179933	0.744888	0.480494
GO:0015718	monocarboxylic acid transport	http://amigo.geneontology.org/amigo/term/GO:0015718	2	1140	10	16473	2.89332	9120;6567	SLC16A6;SLC16A2	0.179933	0.744888	0.480494
GO:0006851	mitochondrial calcium ion transport	http://amigo.geneontology.org/amigo/term/GO:0006851	2	1140	10	16473	2.89332	55013;90550	CCDC109B;MCU	0.179933	0.744888	0.480494
GO:0001921	positive regulation of receptor recycling	http://amigo.geneontology.org/amigo/term/GO:0001921	2	1140	10	16473	2.89332	1889;10268	ECE1;RAMP3	0.179933	0.744888	0.480494
GO:0097105	presynaptic membrane assembly	http://amigo.geneontology.org/amigo/term/GO:0097105	2	1140	10	16473	2.89332	5728;4038	PTEN;LRP4	0.179933	0.744888	0.480494
GO:0007097	nuclear migration	http://amigo.geneontology.org/amigo/term/GO:0007097	2	1140	10	16473	2.89332	4628;998	MYH10;CDC42	0.179933	0.744888	0.480494
GO:0032703	negative regulation of interleukin-2 production	http://amigo.geneontology.org/amigo/term/GO:0032703	2	1140	10	16473	2.89332	11326;7128	VSIG4;TNFAIP3	0.179933	0.744888	0.480494
GO:0032725	positive regulation of granulocyte macrophage colony-stimulating factor production	http://amigo.geneontology.org/amigo/term/GO:0032725	2	1140	10	16473	2.89332	3553;3606	IL1B;IL18	0.179933	0.744888	0.480494
GO:0003215	cardiac right ventricle morphogenesis	http://amigo.geneontology.org/amigo/term/GO:0003215	2	1140	10	16473	2.89332	23493;10512	HEY2;SEMA3C	0.179933	0.744888	0.480494
GO:0009888	tissue development	http://amigo.geneontology.org/amigo/term/GO:0009888	2	1140	10	16473	2.89332	10631;2548	POSTN;GAA	0.179933	0.744888	0.480494
GO:0010763	positive regulation of fibroblast migration	http://amigo.geneontology.org/amigo/term/GO:0010763	2	1140	10	16473	2.89332	10911;6546	UTS2;SLC8A1	0.179933	0.744888	0.480494
GO:0023014	signal transduction by protein phosphorylation	http://amigo.geneontology.org/amigo/term/GO:0023014	6	1140	53	16473	1.63921	7046;9943;6793;94;658;3791	TGFBR1;OXSR1;STK10;ACVRL1;BMPR1B;KDR	0.180893	0.742577	0.482607
GO:0043627	response to estrogen	http://amigo.geneontology.org/amigo/term/GO:0043627	7	1140	65	16473	1.55959	4323;5594;3939;6352;3162;3566;4322	MMP14;MAPK1;LDHA;CCL5;HMOX1;IL4R;MMP13	0.183441	0.736503	0.484349
GO:0090316	positive regulation of intracellular protein transport	http://amigo.geneontology.org/amigo/term/GO:0090316	3	1140	20	16473	2.17058	22902;8934;998	RUFY3;RAB29;CDC42	0.183748	0.735778	0.484349
GO:0043011	myeloid dendritic cell differentiation	http://amigo.geneontology.org/amigo/term/GO:0043011	3	1140	20	16473	2.17058	3516;942;6688	RBPJ;CD86;SPI1	0.183748	0.735778	0.484349
GO:0006401	RNA catabolic process	http://amigo.geneontology.org/amigo/term/GO:0006401	3	1140	20	16473	2.17058	6039;8635;4939	RNASE6;RNASET2;OAS2	0.183748	0.735778	0.484349
GO:0042098	T cell proliferation	http://amigo.geneontology.org/amigo/term/GO:0042098	3	1140	20	16473	2.17058	6387;5027;5294	CXCL12;P2RX7;PIK3CG	0.183748	0.735778	0.484349
GO:0008589	regulation of smoothened signaling pathway	http://amigo.geneontology.org/amigo/term/GO:0008589	3	1140	20	16473	2.17058	51715;23432;2255	RAB23;GPR161;FGF10	0.183748	0.735778	0.484349
GO:0043252	sodium-independent organic anion transport	http://amigo.geneontology.org/amigo/term/GO:0043252	3	1140	20	16473	2.17058	11309;28232;53919	SLCO2B1;SLCO3A1;SLCO1C1	0.183748	0.735778	0.484349
GO:0001659	temperature homeostasis	http://amigo.geneontology.org/amigo/term/GO:0001659	3	1140	20	16473	2.17058	2876;886;57561	GPX1;CCKAR;ARRDC3	0.183748	0.735778	0.484349
GO:0035162	embryonic hemopoiesis	http://amigo.geneontology.org/amigo/term/GO:0035162	3	1140	20	16473	2.17058	3091;10019;3791	HIF1A;SH2B3;KDR	0.183748	0.735778	0.484349
GO:0050850	positive regulation of calcium-mediated signaling	http://amigo.geneontology.org/amigo/term/GO:0050850	3	1140	20	16473	2.17058	54209;1012;2205	TREM2;CDH13;FCER1A	0.183748	0.735778	0.484349
GO:0045664	regulation of neuron differentiation	http://amigo.geneontology.org/amigo/term/GO:0045664	3	1140	20	16473	2.17058	7533;6495;9315	YWHAH;SIX1;NREP	0.183748	0.735778	0.484349
GO:0048870	cell motility	http://amigo.geneontology.org/amigo/term/GO:0048870	3	1140	20	16473	2.17058	2022;7046;947	ENG;TGFBR1;CD34	0.183748	0.735778	0.484349
GO:0048557	embryonic digestive tract morphogenesis	http://amigo.geneontology.org/amigo/term/GO:0048557	3	1140	20	16473	2.17058	10736;6474;2255	SIX2;SHOX2;FGF10	0.183748	0.735778	0.484349
GO:0035023	regulation of Rho protein signal transduction	http://amigo.geneontology.org/amigo/term/GO:0035023	8	1140	77	16473	1.50484	55160;9459;9639;1000;57480;89846;115557;1894	ARHGEF10L;ARHGEF6;ARHGEF10;CDH2;PLEKHG1;FGD3;ARHGEF25;ECT2	0.183922	0.735366	0.484362
GO:0048468	cell development	http://amigo.geneontology.org/amigo/term/GO:0048468	5	1140	42	16473	1.72341	10220;3625;10052;656;353500	GDF11;INHBB;GJC1;BMP8B;BMP8A	0.186003	0.730481	0.488043
GO:0032760	positive regulation of tumor necrosis factor production	http://amigo.geneontology.org/amigo/term/GO:0032760	5	1140	42	16473	1.72341	2207;7099;6347;948;7291	FCER1G;TLR4;CCL2;CD36;TWIST1	0.186003	0.730481	0.488043
GO:0001942	hair follicle development	http://amigo.geneontology.org/amigo/term/GO:0001942	5	1140	42	16473	1.72341	4038;9079;1622;135228;55504	LRP4;LDB2;DBI;CD109;TNFRSF19	0.186003	0.730481	0.488043
GO:0048469	cell maturation	http://amigo.geneontology.org/amigo/term/GO:0048469	5	1140	42	16473	1.72341	10220;1499;860;5745;3791	GDF11;CTNNB1;RUNX2;PTH1R;KDR	0.186003	0.730481	0.488043
GO:0007528	neuromuscular junction development	http://amigo.geneontology.org/amigo/term/GO:0007528	4	1140	31	16473	1.86756	1282;3371;375790;5058	COL4A1;TNC;AGRN;PAK1	0.188373	0.724981	0.491558
GO:0050873	brown fat cell differentiation	http://amigo.geneontology.org/amigo/term/GO:0050873	4	1140	31	16473	1.86756	284207;5997;10124;64641	METRNL;RGS2;ARL4A;EBF2	0.188373	0.724981	0.491558
GO:0051258	protein polymerization	http://amigo.geneontology.org/amigo/term/GO:0051258	4	1140	31	16473	1.86756	7846;84790;203068;7280	TUBA1A;TUBA1C;TUBB;TUBB2A	0.188373	0.724981	0.491558
GO:0030217	T cell differentiation	http://amigo.geneontology.org/amigo/term/GO:0030217	4	1140	31	16473	1.86756	3575;860;55636;5788	IL7R;RUNX2;CHD7;PTPRC	0.188373	0.724981	0.491558
GO:0006641	triglyceride metabolic process	http://amigo.geneontology.org/amigo/term/GO:0006641	4	1140	31	16473	1.86756	2876;847;341;1622	GPX1;CAT;APOC1;DBI	0.188373	0.724981	0.491558
GO:0008016	regulation of heart contraction	http://amigo.geneontology.org/amigo/term/GO:0008016	4	1140	31	16473	1.86756	10659;2775;817;7168	CELF2;GNAO1;CAMK2D;TPM1	0.188373	0.724981	0.491558
GO:0034605	cellular response to heat	http://amigo.geneontology.org/amigo/term/GO:0034605	10	1140	102	16473	1.42035	3337;22797;5594;1026;3162;817;55107;10808;56892;26509	DNAJB1;TFEC;MAPK1;CDKN1A;HMOX1;CAMK2D;ANO1;HSPH1;C8orf4;MYOF	0.188548	0.724578	0.491565
GO:0008543	fibroblast growth factor receptor signaling pathway	http://amigo.geneontology.org/amigo/term/GO:0008543	15	1140	165	16473	1.31782	5728;867;2885;6714;5594;1026;4893;2534;5159;940;2252;983;113;942;2255	PTEN;CBL;GRB2;SRC;MAPK1;CDKN1A;NRAS;FYN;PDGFRB;CD28;FGF7;CDK1;ADCY7;CD86;FGF10	0.189474	0.72245	0.49353
GO:0007612	learning	http://amigo.geneontology.org/amigo/term/GO:0007612	6	1140	54	16473	1.60876	1742;9369;5764;2534;3274;3725	DLG4;NRXN3;PTN;FYN;HRH2;JUN	0.190822	0.719372	0.496588
GO:0018105	peptidyl-serine phosphorylation	http://amigo.geneontology.org/amigo/term/GO:0018105	10	1140	103	16473	1.40648	7046;5594;7786;6446;1020;10783;983;817;3611;5347	TGFBR1;MAPK1;MAP3K12;SGK1;CDK5;NEK6;CDK1;CAMK2D;ILK;PLK1	0.195756	0.708286	0.505626
GO:0030838	positive regulation of actin filament polymerization	http://amigo.geneontology.org/amigo/term/GO:0030838	5	1140	43	16473	1.68323	2885;3071;55243;5216;382	GRB2;NCKAP1L;KIRREL;PFN1;ARF6	0.197412	0.704627	0.505626
GO:0071356	cellular response to tumor necrosis factor	http://amigo.geneontology.org/amigo/term/GO:0071356	9	1140	91	16473	1.43254	6357;6376;6352;81792;6347;965;1277;3569;6422	CCL13;CX3CL1;CCL5;ADAMTS12;CCL2;CD58;COL1A1;IL6;SFRP1	0.198466	0.702314	0.505626
GO:0000082	G1/S transition of mitotic cell cycle	http://amigo.geneontology.org/amigo/term/GO:0000082	14	1140	154	16473	1.31754	1026;1033;5685;1021;7298;595;898;5687;983;5111;817;7027;3688;10769	CDKN1A;CDKN3;PSMA4;CDK6;TYMS;CCND1;CCNE1;PSMA6;CDK1;PCNA;CAMK2D;TFDP1;ITGB1;PLK2	0.199654	0.699722	0.505626
GO:0008637	apoptotic mitochondrial changes	http://amigo.geneontology.org/amigo/term/GO:0008637	3	1140	21	16473	2.06709	4170;637;581	MCL1;BID;BAX	0.200582	0.697709	0.505626
GO:0009880	embryonic pattern specification	http://amigo.geneontology.org/amigo/term/GO:0009880	3	1140	21	16473	2.06709	1947;4086;2255	EFNB1;SMAD1;FGF10	0.200582	0.697709	0.505626
GO:0072332	intrinsic apoptotic signaling pathway by p53 class mediator	http://amigo.geneontology.org/amigo/term/GO:0072332	3	1140	21	16473	2.06709	3428;581;60401	IFI16;BAX;EDA2R	0.200582	0.697709	0.505626
GO:0018230	peptidyl-L-cysteine S-palmitoylation	http://amigo.geneontology.org/amigo/term/GO:0018230	3	1140	21	16473	2.06709	51304;253832;55625	ZDHHC3;ZDHHC20;ZDHHC7	0.200582	0.697709	0.505626
GO:0034341	response to interferon-gamma	http://amigo.geneontology.org/amigo/term/GO:0034341	3	1140	21	16473	2.06709	942;6556;58191	CD86;SLC11A1;CXCL16	0.200582	0.697709	0.505626
GO:0008361	regulation of cell size	http://amigo.geneontology.org/amigo/term/GO:0008361	3	1140	21	16473	2.06709	3575;7430;2055	IL7R;EZR;CLN8	0.200582	0.697709	0.505626
GO:0046323	glucose import	http://amigo.geneontology.org/amigo/term/GO:0046323	3	1140	21	16473	2.06709	144195;6515;6518	SLC2A14;SLC2A3;SLC2A5	0.200582	0.697709	0.505626
GO:0050772	positive regulation of axonogenesis	http://amigo.geneontology.org/amigo/term/GO:0050772	3	1140	21	16473	2.06709	6474;9353;387	SHOX2;SLIT2;RHOA	0.200582	0.697709	0.505626
GO:2000377	regulation of reactive oxygen species metabolic process	http://amigo.geneontology.org/amigo/term/GO:2000377	3	1140	21	16473	2.06709	1545;2305;5547	CYP1B1;FOXM1;PRCP	0.200582	0.697709	0.505626
GO:0010719	negative regulation of epithelial to mesenchymal transition	http://amigo.geneontology.org/amigo/term/GO:0010719	3	1140	21	16473	2.06709	753;6423;6422	LDLRAD4;SFRP2;SFRP1	0.200582	0.697709	0.505626
GO:0000902	cell morphogenesis	http://amigo.geneontology.org/amigo/term/GO:0000902	6	1140	55	16473	1.57941	3575;50507;5027;1894;832;7421	IL7R;NOX4;P2RX7;ECT2;CAPZB;VDR	0.200953	0.696905	0.505626
GO:2001244	positive regulation of intrinsic apoptotic signaling pathway	http://amigo.geneontology.org/amigo/term/GO:2001244	4	1140	32	16473	1.80909	637;581;5414;10018	BID;BAX;SEPT4;BCL2L11	0.201876	0.694915	0.505626
GO:0072593	reactive oxygen species metabolic process	http://amigo.geneontology.org/amigo/term/GO:0072593	4	1140	32	16473	1.80909	50507;54541;23530;5027	NOX4;DDIT4;NNT;P2RX7	0.201876	0.694915	0.505626
GO:0007498	mesoderm development	http://amigo.geneontology.org/amigo/term/GO:0007498	4	1140	32	16473	1.80909	10220;6398;4232;2131	GDF11;SECTM1;MEST;EXT1	0.201876	0.694915	0.505626
GO:0007094	mitotic spindle assembly checkpoint	http://amigo.geneontology.org/amigo/term/GO:0007094	4	1140	32	16473	1.80909	1063;11065;5347;7272	CENPF;UBE2C;PLK1;TTK	0.201876	0.694915	0.505626
GO:0050829	defense response to Gram-negative bacterium	http://amigo.geneontology.org/amigo/term/GO:0050829	4	1140	32	16473	1.80909	7099;5054;3569;6556	TLR4;SERPINE1;IL6;SLC11A1	0.201876	0.694915	0.505626
GO:0045820	negative regulation of glycolytic process	http://amigo.geneontology.org/amigo/term/GO:0045820	2	1140	11	16473	2.63013	57103;54541	TIGAR;DDIT4	0.204019	0.69033	0.505626
GO:0033628	regulation of cell adhesion mediated by integrin	http://amigo.geneontology.org/amigo/term/GO:0033628	2	1140	11	16473	2.63013	5328;5294	PLAU;PIK3CG	0.204019	0.69033	0.505626
GO:0071243	cellular response to arsenic-containing substance	http://amigo.geneontology.org/amigo/term/GO:0071243	2	1140	11	16473	2.63013	3162;7390	HMOX1;UROS	0.204019	0.69033	0.505626
GO:0046888	negative regulation of hormone secretion	http://amigo.geneontology.org/amigo/term/GO:0046888	2	1140	11	16473	2.63013	4828;3569	NMB;IL6	0.204019	0.69033	0.505626
GO:1900025	negative regulation of substrate adhesion-dependent cell spreading	http://amigo.geneontology.org/amigo/term/GO:1900025	2	1140	11	16473	2.63013	55920;23603	RCC2;CORO1C	0.204019	0.69033	0.505626
GO:0048333	mesodermal cell differentiation	http://amigo.geneontology.org/amigo/term/GO:0048333	2	1140	11	16473	2.63013	3688;3690	ITGB1;ITGB3	0.204019	0.69033	0.505626
GO:0032740	positive regulation of interleukin-17 production	http://amigo.geneontology.org/amigo/term/GO:0032740	2	1140	11	16473	2.63013	3606;4615	IL18;MYD88	0.204019	0.69033	0.505626
GO:0031639	plasminogen activation	http://amigo.geneontology.org/amigo/term/GO:0031639	2	1140	11	16473	2.63013	5328;5327	PLAU;PLAT	0.204019	0.69033	0.505626
GO:0030166	proteoglycan biosynthetic process	http://amigo.geneontology.org/amigo/term/GO:0030166	2	1140	11	16473	2.63013	658;3479	BMPR1B;IGF1	0.204019	0.69033	0.505626
GO:0071539	protein localization to centrosome	http://amigo.geneontology.org/amigo/term/GO:0071539	2	1140	11	16473	2.63013	29887;6790	SNX10;AURKA	0.204019	0.69033	0.505626
GO:0007171	activation of transmembrane receptor protein tyrosine kinase activity	http://amigo.geneontology.org/amigo/term/GO:0007171	2	1140	11	16473	2.63013	284;56034	ANGPT1;PDGFC	0.204019	0.69033	0.505626
GO:0042953	lipoprotein transport	http://amigo.geneontology.org/amigo/term/GO:0042953	2	1140	11	16473	2.63013	4481;948	MSR1;CD36	0.204019	0.69033	0.505626
GO:0045717	negative regulation of fatty acid biosynthetic process	http://amigo.geneontology.org/amigo/term/GO:0045717	2	1140	11	16473	2.63013	10613;341	ERLIN1;APOC1	0.204019	0.69033	0.505626
GO:0006195	purine nucleotide catabolic process	http://amigo.geneontology.org/amigo/term/GO:0006195	2	1140	11	16473	2.63013	2876;847	GPX1;CAT	0.204019	0.69033	0.505626
GO:0040037	negative regulation of fibroblast growth factor receptor signaling pathway	http://amigo.geneontology.org/amigo/term/GO:0040037	2	1140	11	16473	2.63013	10252;23213	SPRY1;SULF1	0.204019	0.69033	0.505626
GO:0007191	adenylate cyclase-activating dopamine receptor signaling pathway	http://amigo.geneontology.org/amigo/term/GO:0007191	2	1140	11	16473	2.63013	54331;3274	GNG2;HRH2	0.204019	0.69033	0.505626
GO:0072657	protein localization to membrane	http://amigo.geneontology.org/amigo/term/GO:0072657	2	1140	11	16473	2.63013	285590;10979	SH3PXD2B;FERMT2	0.204019	0.69033	0.505626
GO:0060394	negative regulation of pathway-restricted SMAD protein phosphorylation	http://amigo.geneontology.org/amigo/term/GO:0060394	2	1140	11	16473	2.63013	2022;753	ENG;LDLRAD4	0.204019	0.69033	0.505626
GO:0006693	prostaglandin metabolic process	http://amigo.geneontology.org/amigo/term/GO:0006693	2	1140	11	16473	2.63013	8644;7132	AKR1C3;TNFRSF1A	0.204019	0.69033	0.505626
GO:0046620	regulation of organ growth	http://amigo.geneontology.org/amigo/term/GO:0046620	2	1140	11	16473	2.63013	775;10018	CACNA1C;BCL2L11	0.204019	0.69033	0.505626
GO:2000484	positive regulation of interleukin-8 secretion	http://amigo.geneontology.org/amigo/term/GO:2000484	2	1140	11	16473	2.63013	3965;965	LGALS9;CD58	0.204019	0.69033	0.505626
GO:0045446	endothelial cell differentiation	http://amigo.geneontology.org/amigo/term/GO:0045446	2	1140	11	16473	2.63013	3791;1901	KDR;S1PR1	0.204019	0.69033	0.505626
GO:0001963	synaptic transmission, dopaminergic	http://amigo.geneontology.org/amigo/term/GO:0001963	2	1140	11	16473	2.63013	1020;3274	CDK5;HRH2	0.204019	0.69033	0.505626
GO:0050884	neuromuscular process controlling posture	http://amigo.geneontology.org/amigo/term/GO:0050884	2	1140	11	16473	2.63013	2055;2548	CLN8;GAA	0.204019	0.69033	0.505626
GO:0032228	regulation of synaptic transmission, GABAergic	http://amigo.geneontology.org/amigo/term/GO:0032228	2	1140	11	16473	2.63013	5728;5334	PTEN;PLCL1	0.204019	0.69033	0.505626
GO:0031571	mitotic G1 DNA damage checkpoint	http://amigo.geneontology.org/amigo/term/GO:0031571	2	1140	11	16473	2.63013	595;51065	CCND1;RPS27L	0.204019	0.69033	0.505626
GO:0035413	positive regulation of catenin import into nucleus	http://amigo.geneontology.org/amigo/term/GO:0035413	2	1140	11	16473	2.63013	9037;6423	SEMA5A;SFRP2	0.204019	0.69033	0.505626
GO:0045603	positive regulation of endothelial cell differentiation	http://amigo.geneontology.org/amigo/term/GO:0045603	2	1140	11	16473	2.63013	1499;94	CTNNB1;ACVRL1	0.204019	0.69033	0.505626
GO:0090557	establishment of endothelial intestinal barrier	http://amigo.geneontology.org/amigo/term/GO:0090557	2	1140	11	16473	2.63013	7082;5912	TJP1;RAP2B	0.204019	0.69033	0.505626
GO:2000772	regulation of cellular senescence	http://amigo.geneontology.org/amigo/term/GO:2000772	2	1140	11	16473	2.63013	22846;10783	VASH1;NEK6	0.204019	0.69033	0.505626
GO:0045730	respiratory burst	http://amigo.geneontology.org/amigo/term/GO:0045730	2	1140	11	16473	2.63013	1536;6556	CYBB;SLC11A1	0.204019	0.69033	0.505626
GO:0019725	cellular homeostasis	http://amigo.geneontology.org/amigo/term/GO:0019725	2	1140	11	16473	2.63013	4170;6347	MCL1;CCL2	0.204019	0.69033	0.505626
GO:0045824	negative regulation of innate immune response	http://amigo.geneontology.org/amigo/term/GO:0045824	2	1140	11	16473	2.63013	7128;3428	TNFAIP3;IFI16	0.204019	0.69033	0.505626
GO:0042761	very long-chain fatty acid biosynthetic process	http://amigo.geneontology.org/amigo/term/GO:0042761	2	1140	11	16473	2.63013	401494;201562	HACD4;HACD2	0.204019	0.69033	0.505626
GO:2000778	positive regulation of interleukin-6 secretion	http://amigo.geneontology.org/amigo/term/GO:2000778	2	1140	11	16473	2.63013	3965;7291	LGALS9;TWIST1	0.204019	0.69033	0.505626
GO:0010468	regulation of gene expression	http://amigo.geneontology.org/amigo/term/GO:0010468	9	1140	92	16473	1.41688	3091;7046;1396;196;1021;4745;1280;3479;4609	HIF1A;TGFBR1;CRIP1;AHR;CDK6;NELL1;COL2A1;IGF1;MYC	0.206341	0.685415	0.510939
GO:0009306	protein secretion	http://amigo.geneontology.org/amigo/term/GO:0009306	5	1140	44	16473	1.64487	376267;5874;79158;51762;10890	RAB15;RAB27B;GNPTAB;RAB8B;RAB10	0.209054	0.679742	0.516316
GO:0060048	cardiac muscle contraction	http://amigo.geneontology.org/amigo/term/GO:0060048	5	1140	44	16473	1.64487	1756;7168;6546;7423;2548	DMD;TPM1;SLC8A1;VEGFB;GAA	0.209054	0.679742	0.516316
GO:0042110	T cell activation	http://amigo.geneontology.org/amigo/term/GO:0042110	5	1140	44	16473	1.64487	1803;2534;7454;942;5294	DPP4;FYN;WAS;CD86;PIK3CG	0.209054	0.679742	0.516316
GO:0036498	IRE1-mediated unfolded protein response	http://amigo.geneontology.org/amigo/term/GO:0036498	6	1140	56	16473	1.55111	9114;23480;4000;58477;1200;439	ATP6V0D1;SEC61G;LMNA;SRPRB;TPP1;ASNA1	0.211276	0.67515	0.521354
GO:0042339	keratan sulfate metabolic process	http://amigo.geneontology.org/amigo/term/GO:0042339	4	1140	33	16473	1.75416	10678;6483;2799;9334	B3GNT2;ST3GAL2;GNS;B4GALT5	0.215654	0.666242	0.531242
GO:0031098	stress-activated protein kinase signaling cascade	http://amigo.geneontology.org/amigo/term/GO:0031098	4	1140	33	16473	1.75416	9943;6793;9448;5058	OXSR1;STK10;MAP4K4;PAK1	0.215654	0.666242	0.531242
GO:0090314	positive regulation of protein targeting to membrane	http://amigo.geneontology.org/amigo/term/GO:0090314	3	1140	22	16473	1.97302	1020;6347;9847	CDK5;CCL2;C2CD5	0.217759	0.662024	0.534126
GO:0010165	response to X-ray	http://amigo.geneontology.org/amigo/term/GO:0010165	3	1140	22	16473	1.97302	1026;595;7516	CDKN1A;CCND1;XRCC2	0.217759	0.662024	0.534126
GO:0009617	response to bacterium	http://amigo.geneontology.org/amigo/term/GO:0009617	3	1140	22	16473	1.97302	6347;51752;6556	CCL2;ERAP1;SLC11A1	0.217759	0.662024	0.534126
GO:0045736	negative regulation of cyclin-dependent protein serine/threonine kinase activity	http://amigo.geneontology.org/amigo/term/GO:0045736	3	1140	22	16473	1.97302	1026;7128;5347	CDKN1A;TNFAIP3;PLK1	0.217759	0.662024	0.534126
GO:0001502	cartilage condensation	http://amigo.geneontology.org/amigo/term/GO:0001502	3	1140	22	16473	1.97302	649;1280;658	BMP1;COL2A1;BMPR1B	0.217759	0.662024	0.534126
GO:0060337	type I interferon signaling pathway	http://amigo.geneontology.org/amigo/term/GO:0060337	7	1140	69	16473	1.46882	3455;2537;3429;4939;6773;4938;25939	IFNAR2;IFI6;IFI27;OAS2;STAT2;OAS1;SAMHD1	0.220384	0.65682	0.53991
GO:0000079	regulation of cyclin-dependent protein serine/threonine kinase activity	http://amigo.geneontology.org/amigo/term/GO:0000079	5	1140	45	16473	1.60822	1164;5728;1026;1033;890	CKS2;PTEN;CDKN1A;CDKN3;CCNA2	0.220912	0.655781	0.53991
GO:0007187	G-protein coupled receptor signaling pathway, coupled to cyclic nucleotide second messenger	http://amigo.geneontology.org/amigo/term/GO:0007187	5	1140	45	16473	1.60822	6347;3274;5745;10203;1230	CCL2;HRH2;PTH1R;CALCRL;CCR1	0.220912	0.655781	0.53991
GO:0019233	sensory perception of pain	http://amigo.geneontology.org/amigo/term/GO:0019233	6	1140	57	16473	1.52381	4311;5594;7345;1020;5027;623	MME;MAPK1;UCHL1;CDK5;P2RX7;BDKRB1	0.221779	0.65408	0.53991
GO:0008584	male gonad development	http://amigo.geneontology.org/amigo/term/GO:0008584	8	1140	82	16473	1.41265	4323;7046;7100;8644;6423;259266;10018;6422	MMP14;TGFBR1;TLR5;AKR1C3;SFRP2;ASPM;BCL2L11;SFRP1	0.226526	0.644882	0.53991
GO:0001889	liver development	http://amigo.geneontology.org/amigo/term/GO:0001889	8	1140	82	16473	1.41265	595;5764;898;57496;2305;3725;382;23705	CCND1;PTN;CCNE1;MKL2;FOXM1;JUN;ARF6;CADM1	0.226526	0.644882	0.53991
GO:0060306	regulation of membrane repolarization	http://amigo.geneontology.org/amigo/term/GO:0060306	2	1140	12	16473	2.41081	23327;3759	NEDD4L;KCNJ2	0.228424	0.641259	0.53991
GO:0010389	regulation of G2/M transition of mitotic cell cycle	http://amigo.geneontology.org/amigo/term/GO:0010389	2	1140	12	16473	2.41081	1063;817	CENPF;CAMK2D	0.228424	0.641259	0.53991
GO:0006826	iron ion transport	http://amigo.geneontology.org/amigo/term/GO:0006826	2	1140	12	16473	2.41081	2495;6556	FTH1;SLC11A1	0.228424	0.641259	0.53991
GO:0034122	negative regulation of toll-like receptor signaling pathway	http://amigo.geneontology.org/amigo/term/GO:0034122	2	1140	12	16473	2.41081	118788;409	PIK3AP1;ARRB2	0.228424	0.641259	0.53991
GO:0097320	membrane tubulation	http://amigo.geneontology.org/amigo/term/GO:0097320	2	1140	12	16473	2.41081	54874;30846	FNBP1L;EHD2	0.228424	0.641259	0.53991
GO:0060391	positive regulation of SMAD protein import into nucleus	http://amigo.geneontology.org/amigo/term/GO:0060391	2	1140	12	16473	2.41081	7046;11030	TGFBR1;RBPMS	0.228424	0.641259	0.53991
GO:0007051	spindle organization	http://amigo.geneontology.org/amigo/term/GO:0007051	2	1140	12	16473	2.41081	259266;7272	ASPM;TTK	0.228424	0.641259	0.53991
GO:0006275	regulation of DNA replication	http://amigo.geneontology.org/amigo/term/GO:0006275	2	1140	12	16473	2.41081	94;3399	ACVRL1;ID3	0.228424	0.641259	0.53991
GO:0048872	homeostasis of number of cells	http://amigo.geneontology.org/amigo/term/GO:0048872	2	1140	12	16473	2.41081	3575;9770	IL7R;RASSF2	0.228424	0.641259	0.53991
GO:0009650	UV protection	http://amigo.geneontology.org/amigo/term/GO:0009650	2	1140	12	16473	2.41081	2876;847	GPX1;CAT	0.228424	0.641259	0.53991
GO:0048599	oocyte development	http://amigo.geneontology.org/amigo/term/GO:0048599	2	1140	12	16473	2.41081	1499;3625	CTNNB1;INHBB	0.228424	0.641259	0.53991
GO:0060272	embryonic skeletal joint morphogenesis	http://amigo.geneontology.org/amigo/term/GO:0060272	2	1140	12	16473	2.41081	6474;1280	SHOX2;COL2A1	0.228424	0.641259	0.53991
GO:0032695	negative regulation of interleukin-12 production	http://amigo.geneontology.org/amigo/term/GO:0032695	2	1140	12	16473	2.41081	409;1240	ARRB2;CMKLR1	0.228424	0.641259	0.53991
GO:0030195	negative regulation of blood coagulation	http://amigo.geneontology.org/amigo/term/GO:0030195	2	1140	12	16473	2.41081	5054;947	SERPINE1;CD34	0.228424	0.641259	0.53991
GO:0070498	interleukin-1-mediated signaling pathway	http://amigo.geneontology.org/amigo/term/GO:0070498	2	1140	12	16473	2.41081	3554;3656	IL1R1;IRAK2	0.228424	0.641259	0.53991
GO:0048745	smooth muscle tissue development	http://amigo.geneontology.org/amigo/term/GO:0048745	2	1140	12	16473	2.41081	2022;5159	ENG;PDGFRB	0.228424	0.641259	0.53991
GO:0032801	receptor catabolic process	http://amigo.geneontology.org/amigo/term/GO:0032801	2	1140	12	16473	2.41081	1020;5641	CDK5;LGMN	0.228424	0.641259	0.53991
GO:0050868	negative regulation of T cell activation	http://amigo.geneontology.org/amigo/term/GO:0050868	2	1140	12	16473	2.41081	1845;55824	DUSP3;PAG1	0.228424	0.641259	0.53991
GO:0006937	regulation of muscle contraction	http://amigo.geneontology.org/amigo/term/GO:0006937	2	1140	12	16473	2.41081	7168;10398	TPM1;MYL9	0.228424	0.641259	0.53991
GO:0051016	barbed-end actin filament capping	http://amigo.geneontology.org/amigo/term/GO:0051016	2	1140	12	16473	2.41081	822;832	CAPG;CAPZB	0.228424	0.641259	0.53991
GO:2000273	positive regulation of receptor activity	http://amigo.geneontology.org/amigo/term/GO:2000273	2	1140	12	16473	2.41081	302;1020	ANXA2;CDK5	0.228424	0.641259	0.53991
GO:0043922	negative regulation by host of viral transcription	http://amigo.geneontology.org/amigo/term/GO:0043922	2	1140	12	16473	2.41081	6352;3725	CCL5;JUN	0.228424	0.641259	0.53991
GO:0030517	negative regulation of axon extension	http://amigo.geneontology.org/amigo/term/GO:0030517	2	1140	12	16473	2.41081	9353;1020	SLIT2;CDK5	0.228424	0.641259	0.53991
GO:0036499	PERK-mediated unfolded protein response	http://amigo.geneontology.org/amigo/term/GO:0036499	2	1140	12	16473	2.41081	6347;467	CCL2;ATF3	0.228424	0.641259	0.53991
GO:1990440	positive regulation of transcription from RNA polymerase II promoter in response to endoplasmic reticulum stress	http://amigo.geneontology.org/amigo/term/GO:1990440	2	1140	12	16473	2.41081	467;90993	ATF3;CREB3L1	0.228424	0.641259	0.53991
GO:0032700	negative regulation of interleukin-17 production	http://amigo.geneontology.org/amigo/term/GO:0032700	2	1140	12	16473	2.41081	7099;3071	TLR4;NCKAP1L	0.228424	0.641259	0.53991
GO:0060487	lung epithelial cell differentiation	http://amigo.geneontology.org/amigo/term/GO:0060487	2	1140	12	16473	2.41081	29899;387755	GPSM2;INSC	0.228424	0.641259	0.53991
GO:0043923	positive regulation by host of viral transcription	http://amigo.geneontology.org/amigo/term/GO:0043923	2	1140	12	16473	2.41081	51176;3725	LEF1;JUN	0.228424	0.641259	0.53991
GO:0043616	keratinocyte proliferation	http://amigo.geneontology.org/amigo/term/GO:0043616	2	1140	12	16473	2.41081	1012;2255	CDH13;FGF10	0.228424	0.641259	0.53991
GO:0035108	limb morphogenesis	http://amigo.geneontology.org/amigo/term/GO:0035108	2	1140	12	16473	2.41081	5125;658	PCSK5;BMPR1B	0.228424	0.641259	0.53991
GO:0051593	response to folic acid	http://amigo.geneontology.org/amigo/term/GO:0051593	2	1140	12	16473	2.41081	2876;7298	GPX1;TYMS	0.228424	0.641259	0.53991
GO:0045742	positive regulation of epidermal growth factor receptor signaling pathway	http://amigo.geneontology.org/amigo/term/GO:0045742	2	1140	12	16473	2.41081	4318;5329	MMP9;PLAUR	0.228424	0.641259	0.53991
GO:0031581	hemidesmosome assembly	http://amigo.geneontology.org/amigo/term/GO:0031581	2	1140	12	16473	2.41081	5339;3915	PLEC;LAMC1	0.228424	0.641259	0.53991
GO:2000679	positive regulation of transcription regulatory region DNA binding	http://amigo.geneontology.org/amigo/term/GO:2000679	2	1140	12	16473	2.41081	7291;3479	TWIST1;IGF1	0.228424	0.641259	0.53991
GO:0070507	regulation of microtubule cytoskeleton organization	http://amigo.geneontology.org/amigo/term/GO:0070507	2	1140	12	16473	2.41081	2042;90102	EPHA3;PHLDB2	0.228424	0.641259	0.53991
GO:0032461	positive regulation of protein oligomerization	http://amigo.geneontology.org/amigo/term/GO:0032461	2	1140	12	16473	2.41081	637;581	BID;BAX	0.228424	0.641259	0.53991
GO:0038061	NIK/NF-kappaB signaling	http://amigo.geneontology.org/amigo/term/GO:0038061	2	1140	12	16473	2.41081	330;4790	BIRC3;NFKB1	0.228424	0.641259	0.53991
GO:0033327	Leydig cell differentiation	http://amigo.geneontology.org/amigo/term/GO:0033327	2	1140	12	16473	2.41081	595;4257	CCND1;MGST1	0.228424	0.641259	0.53991
GO:0060325	face morphogenesis	http://amigo.geneontology.org/amigo/term/GO:0060325	4	1140	34	16473	1.70246	83716;51176;4313;1277	CRISPLD2;LEF1;MMP2;COL1A1	0.22968	0.638878	0.540645
GO:0045859	regulation of protein kinase activity	http://amigo.geneontology.org/amigo/term/GO:0045859	4	1140	34	16473	1.70246	5880;898;1894;998	RAC2;CCNE1;ECT2;CDC42	0.22968	0.638878	0.540645
GO:0006865	amino acid transport	http://amigo.geneontology.org/amigo/term/GO:0006865	4	1140	34	16473	1.70246	9056;206358;8140;92745	SLC7A7;SLC36A1;SLC7A5;SLC38A5	0.22968	0.638878	0.540645
GO:0042130	negative regulation of T cell proliferation	http://amigo.geneontology.org/amigo/term/GO:0042130	4	1140	34	16473	1.70246	11326;3127;10288;8654	VSIG4;HLA-DRB5;LILRB2;PDE5A	0.22968	0.638878	0.540645
GO:0042692	muscle cell differentiation	http://amigo.geneontology.org/amigo/term/GO:0042692	4	1140	34	16473	1.70246	1499;1000;25;998	CTNNB1;CDH2;ABL1;CDC42	0.22968	0.638878	0.540645
GO:0046330	positive regulation of JNK cascade	http://amigo.geneontology.org/amigo/term/GO:0046330	6	1140	58	16473	1.49745	7099;4616;8324;998;9770;60401	TLR4;GADD45B;FZD7;CDC42;RASSF2;EDA2R	0.23245	0.63367	0.546267
GO:0030097	hemopoiesis	http://amigo.geneontology.org/amigo/term/GO:0030097	6	1140	58	16473	1.49745	860;284;3428;1436;947;1435	RUNX2;ANGPT1;IFI16;CSF1R;CD34;CSF1	0.23245	0.63367	0.546267
GO:0035176	social behavior	http://amigo.geneontology.org/amigo/term/GO:0035176	5	1140	46	16473	1.57317	1742;5728;9369;3553;2055	DLG4;PTEN;NRXN3;IL1B;CLN8	0.232968	0.632704	0.546586
GO:0007193	adenylate cyclase-inhibiting G-protein coupled receptor signaling pathway	http://amigo.geneontology.org/amigo/term/GO:0007193	5	1140	46	16473	1.57317	113;2773;1903;2770;1901	ADCY7;GNAI3;S1PR3;GNAI1;S1PR1	0.232968	0.632704	0.546586
GO:0045662	negative regulation of myoblast differentiation	http://amigo.geneontology.org/amigo/term/GO:0045662	3	1140	23	16473	1.88712	6926;3399;3606	TBX3;ID3;IL18	0.235223	0.62852	0.547537
GO:0097300	programmed necrotic cell death	http://amigo.geneontology.org/amigo/term/GO:0097300	3	1140	23	16473	1.88712	330;355;834	BIRC3;FAS;CASP1	0.235223	0.62852	0.547537
GO:0048741	skeletal muscle fiber development	http://amigo.geneontology.org/amigo/term/GO:0048741	3	1140	23	16473	1.88712	2876;57190;9456	GPX1;SEPN1;HOMER1	0.235223	0.62852	0.547537
GO:0001819	positive regulation of cytokine production	http://amigo.geneontology.org/amigo/term/GO:0001819	3	1140	23	16473	1.88712	29923;3428;6556	HILPDA;IFI16;SLC11A1	0.235223	0.62852	0.547537
GO:0002092	positive regulation of receptor internalization	http://amigo.geneontology.org/amigo/term/GO:0002092	3	1140	23	16473	1.88712	409;6424;284	ARRB2;SFRP4;ANGPT1	0.235223	0.62852	0.547537
GO:0001816	cytokine production	http://amigo.geneontology.org/amigo/term/GO:0001816	3	1140	23	16473	1.88712	5724;1903;5294	PTAFR;S1PR3;PIK3CG	0.235223	0.62852	0.547537
GO:0036152	phosphatidylethanolamine acyl-chain remodeling	http://amigo.geneontology.org/amigo/term/GO:0036152	3	1140	23	16473	1.88712	5321;79887;50640	PLA2G4A;PLBD1;PNPLA8	0.235223	0.62852	0.547537
GO:0007369	gastrulation	http://amigo.geneontology.org/amigo/term/GO:0007369	3	1140	23	16473	1.88712	8013;187;2131	NR4A3;APLNR;EXT1	0.235223	0.62852	0.547537
GO:0032967	positive regulation of collagen biosynthetic process	http://amigo.geneontology.org/amigo/term/GO:0032967	3	1140	23	16473	1.88712	5159;10911;6347	PDGFRB;UTS2;CCL2	0.235223	0.62852	0.547537
GO:0002223	stimulatory C-type lectin receptor signaling pathway	http://amigo.geneontology.org/amigo/term/GO:0002223	11	1140	121	16473	1.31669	7334;50856;2207;6714;4893;5685;4790;2534;5687;3553;5058	UBE2N;CLEC4A;FCER1G;SRC;NRAS;PSMA4;NFKB1;FYN;PSMA6;IL1B;PAK1	0.235288	0.628401	0.547537
GO:0006644	phospholipid metabolic process	http://amigo.geneontology.org/amigo/term/GO:0006644	14	1140	160	16473	1.26766	55697;5728;54947;5321;56261;5287;204962;79887;1130;50640;2055;23446;5294;5330	VAC14;PTEN;LPCAT2;PLA2G4A;GPCPD1;PIK3C2B;SLC44A5;PLBD1;LYST;PNPLA8;CLN8;SLC44A1;PIK3CG;PLCB2	0.236912	0.625413	0.550869
GO:0007623	circadian rhythm	http://amigo.geneontology.org/amigo/term/GO:0007623	9	1140	96	16473	1.35751	355;7298;9956;4916;5054;3399;56938;3725;9456	FAS;TYMS;HS3ST2;NTRK3;SERPINE1;ID3;ARNTL2;JUN;HOMER1	0.23904	0.621529	0.555365
GO:0032869	cellular response to insulin stimulus	http://amigo.geneontology.org/amigo/term/GO:0032869	7	1140	71	16473	1.42727	3625;6347;51762;11031;9847;10890;5872	INHBB;CCL2;RAB8B;RAB31;C2CD5;RAB10;RAB13	0.239774	0.620198	0.556167
GO:0006869	lipid transport	http://amigo.geneontology.org/amigo/term/GO:0006869	7	1140	71	16473	1.42727	26031;2760;196527;124976;5360;5104;2055	OSBPL3;GM2A;ANO6;SPNS2;PLTP;SERPINA5;CLN8	0.239774	0.620198	0.556167
GO:0045597	positive regulation of cell differentiation	http://amigo.geneontology.org/amigo/term/GO:0045597	4	1140	35	16473	1.65372	898;10911;658;3725	CCNE1;UTS2;BMPR1B;JUN	0.243922	0.612748	0.564873
GO:0051262	protein tetramerization	http://amigo.geneontology.org/amigo/term/GO:0051262	4	1140	35	16473	1.65372	6352;3127;847;1759	CCL5;HLA-DRB5;CAT;DNM1	0.243922	0.612748	0.564873
GO:0035725	sodium ion transmembrane transport	http://amigo.geneontology.org/amigo/term/GO:0035725	8	1140	84	16473	1.37885	285195;57419;6335;26266;57282;196527;6546;6547	SLC9A9;SLC24A3;SCN9A;SLC13A4;SLC4A10;ANO6;SLC8A1;SLC8A3	0.244492	0.611736	0.565734
GO:0045727	positive regulation of translation	http://amigo.geneontology.org/amigo/term/GO:0045727	5	1140	47	16473	1.5396	9775;5594;940;3569;51065	EIF4A3;MAPK1;CD28;IL6;RPS27L	0.245204	0.610472	0.566009
GO:0007249	I-kappaB kinase/NF-kappaB signaling	http://amigo.geneontology.org/amigo/term/GO:0007249	5	1140	47	16473	1.5396	7099;4790;23643;3656;51311	TLR4;NFKB1;LY96;IRAK2;TLR8	0.245204	0.610472	0.566009
GO:0060548	negative regulation of cell death	http://amigo.geneontology.org/amigo/term/GO:0060548	5	1140	47	16473	1.5396	8839;4916;1508;1471;8840	WISP2;NTRK3;CTSB;CST3;WISP1	0.245204	0.610472	0.566009
GO:0007049	cell cycle	http://amigo.geneontology.org/amigo/term/GO:0007049	16	1140	188	16473	1.23306	6714;5594;196;149628;6793;55512;5997;55752;1020;2305;2773;382;5414;55355;9770;2770	SRC;MAPK1;AHR;PYHIN1;STK10;SMPD3;RGS2;SEPT11;CDK5;FOXM1;GNAI3;ARF6;SEPT4;HJURP;RASSF2;GNAI1	0.248107	0.605361	0.566196
GO:0035556	intracellular signal transduction	http://amigo.geneontology.org/amigo/term/GO:0035556	30	1140	376	16473	1.15706	2022;9201;6714;7046;30811;9943;3937;151556;7786;55635;323;6446;2534;7305;11329;3162;9262;3566;1843;10019;113;5334;1606;1612;8786;166614;5330;9448;55824;56995	ENG;DCLK1;SRC;TGFBR1;HUNK;OXSR1;LCP2;GPR155;MAP3K12;DEPDC1;APBB2;SGK1;FYN;TYROBP;STK38;HMOX1;STK17B;IL4R;DUSP1;SH2B3;ADCY7;PLCL1;DGKA;DAPK1;RGS11;DCLK2;PLCB2;MAP4K4;PAG1;TULP4	0.250294	0.60155	0.566196
GO:0002931	response to ischemia	http://amigo.geneontology.org/amigo/term/GO:0002931	3	1140	24	16473	1.80838	57103;7345;24145	TIGAR;UCHL1;PANX1	0.252919	0.597019	0.566196
GO:0031214	biomineral tissue development	http://amigo.geneontology.org/amigo/term/GO:0031214	3	1140	24	16473	1.80838	1893;54757;5552	ECM1;FAM20A;SRGN	0.252919	0.597019	0.566196
GO:0045746	negative regulation of Notch signaling pathway	http://amigo.geneontology.org/amigo/term/GO:0045746	3	1140	24	16473	1.80838	23493;56892;23462	HEY2;C8orf4;HEY1	0.252919	0.597019	0.566196
GO:0043388	positive regulation of DNA binding	http://amigo.geneontology.org/amigo/term/GO:0043388	3	1140	24	16473	1.80838	4318;3479;5329	MMP9;IGF1;PLAUR	0.252919	0.597019	0.566196
GO:0048589	developmental growth	http://amigo.geneontology.org/amigo/term/GO:0048589	3	1140	24	16473	1.80838	50515;7298;259266	CHST11;TYMS;ASPM	0.252919	0.597019	0.566196
GO:0042104	positive regulation of activated T cell proliferation	http://amigo.geneontology.org/amigo/term/GO:0042104	3	1140	24	16473	1.80838	942;3606;3479	CD86;IL18;IGF1	0.252919	0.597019	0.566196
GO:0051482	positive regulation of cytosolic calcium ion concentration involved in phospholipase C-activating G-protein coupled signaling pathway	http://amigo.geneontology.org/amigo/term/GO:0051482	2	1140	13	16473	2.22523	185;1901	AGTR1;S1PR1	0.253007	0.596868	0.566196
GO:0045019	negative regulation of nitric oxide biosynthetic process	http://amigo.geneontology.org/amigo/term/GO:0045019	2	1140	13	16473	2.22523	5740;947	PTGIS;CD34	0.253007	0.596868	0.566196
GO:0051642	centrosome localization	http://amigo.geneontology.org/amigo/term/GO:0051642	2	1140	13	16473	2.22523	5362;6790	PLXNA2;AURKA	0.253007	0.596868	0.566196
GO:0007095	mitotic G2 DNA damage checkpoint	http://amigo.geneontology.org/amigo/term/GO:0007095	2	1140	13	16473	2.22523	983;890	CDK1;CCNA2	0.253007	0.596868	0.566196
GO:0030194	positive regulation of blood coagulation	http://amigo.geneontology.org/amigo/term/GO:0030194	2	1140	13	16473	2.22523	5054;948	SERPINE1;CD36	0.253007	0.596868	0.566196
GO:0033559	unsaturated fatty acid metabolic process	http://amigo.geneontology.org/amigo/term/GO:0033559	2	1140	13	16473	2.22523	2180;9415	ACSL1;FADS2	0.253007	0.596868	0.566196
GO:0097067	cellular response to thyroid hormone stimulus	http://amigo.geneontology.org/amigo/term/GO:0097067	2	1140	13	16473	2.22523	1520;1508	CTSS;CTSB	0.253007	0.596868	0.566196
GO:0008610	lipid biosynthetic process	http://amigo.geneontology.org/amigo/term/GO:0008610	2	1140	13	16473	2.22523	2180;2055	ACSL1;CLN8	0.253007	0.596868	0.566196
GO:0022011	myelination in peripheral nervous system	http://amigo.geneontology.org/amigo/term/GO:0022011	2	1140	13	16473	2.22523	9639;3611	ARHGEF10;ILK	0.253007	0.596868	0.566196
GO:0009268	response to pH	http://amigo.geneontology.org/amigo/term/GO:0009268	2	1140	13	16473	2.22523	2697;84329	GJA1;HVCN1	0.253007	0.596868	0.566196
GO:0015939	pantothenate metabolic process	http://amigo.geneontology.org/amigo/term/GO:0015939	2	1140	13	16473	2.22523	53354;8876	PANK1;VNN1	0.253007	0.596868	0.566196
GO:0032516	positive regulation of phosphoprotein phosphatase activity	http://amigo.geneontology.org/amigo/term/GO:0032516	2	1140	13	16473	2.22523	5159;23645	PDGFRB;PPP1R15A	0.253007	0.596868	0.566196
GO:0010745	negative regulation of macrophage derived foam cell differentiation	http://amigo.geneontology.org/amigo/term/GO:0010745	2	1140	13	16473	2.22523	3685;3690	ITGAV;ITGB3	0.253007	0.596868	0.566196
GO:0045780	positive regulation of bone resorption	http://amigo.geneontology.org/amigo/term/GO:0045780	2	1140	13	16473	2.22523	8600;169200	TNFSF11;TMEM64	0.253007	0.596868	0.566196
GO:0019372	lipoxygenase pathway	http://amigo.geneontology.org/amigo/term/GO:0019372	2	1140	13	16473	2.22523	2876;241	GPX1;ALOX5AP	0.253007	0.596868	0.566196
GO:2000648	positive regulation of stem cell proliferation	http://amigo.geneontology.org/amigo/term/GO:2000648	2	1140	13	16473	2.22523	6926;5788	TBX3;PTPRC	0.253007	0.596868	0.566196
GO:0071498	cellular response to fluid shear stress	http://amigo.geneontology.org/amigo/term/GO:0071498	2	1140	13	16473	2.22523	6714;5328	SRC;PLAU	0.253007	0.596868	0.566196
GO:0048665	neuron fate specification	http://amigo.geneontology.org/amigo/term/GO:0048665	2	1140	13	16473	2.22523	4916;6495	NTRK3;SIX1	0.253007	0.596868	0.566196
GO:0008210	estrogen metabolic process	http://amigo.geneontology.org/amigo/term/GO:0008210	2	1140	13	16473	2.22523	1545;3553	CYP1B1;IL1B	0.253007	0.596868	0.566196
GO:0007213	G-protein coupled acetylcholine receptor signaling pathway	http://amigo.geneontology.org/amigo/term/GO:0007213	2	1140	13	16473	2.22523	2776;375790	GNAQ;AGRN	0.253007	0.596868	0.566196
GO:0036109	alpha-linolenic acid metabolic process	http://amigo.geneontology.org/amigo/term/GO:0036109	2	1140	13	16473	2.22523	2180;9415	ACSL1;FADS2	0.253007	0.596868	0.566196
GO:0051926	negative regulation of calcium ion transport	http://amigo.geneontology.org/amigo/term/GO:0051926	2	1140	13	16473	2.22523	2775;10288	GNAO1;LILRB2	0.253007	0.596868	0.566196
GO:0042554	superoxide anion generation	http://amigo.geneontology.org/amigo/term/GO:0042554	2	1140	13	16473	2.22523	50507;1536	NOX4;CYBB	0.253007	0.596868	0.566196
GO:0042176	regulation of protein catabolic process	http://amigo.geneontology.org/amigo/term/GO:0042176	2	1140	13	16473	2.22523	23327;998	NEDD4L;CDC42	0.253007	0.596868	0.566196
GO:0009311	oligosaccharide metabolic process	http://amigo.geneontology.org/amigo/term/GO:0009311	2	1140	13	16473	2.22523	7903;4668	ST8SIA4;NAGA	0.253007	0.596868	0.566196
GO:1902166	negative regulation of intrinsic apoptotic signaling pathway in response to DNA damage by p53 class mediator	http://amigo.geneontology.org/amigo/term/GO:1902166	2	1140	13	16473	2.22523	960;972	CD44;CD74	0.253007	0.596868	0.566196
GO:0045667	regulation of osteoblast differentiation	http://amigo.geneontology.org/amigo/term/GO:0045667	2	1140	13	16473	2.22523	8321;9770	FZD1;RASSF2	0.253007	0.596868	0.566196
GO:0045948	positive regulation of translational initiation	http://amigo.geneontology.org/amigo/term/GO:0045948	2	1140	13	16473	2.22523	1618;6352	DAZL;CCL5	0.253007	0.596868	0.566196
GO:0032469	endoplasmic reticulum calcium ion homeostasis	http://amigo.geneontology.org/amigo/term/GO:0032469	2	1140	13	16473	2.22523	817;581	CAMK2D;BAX	0.253007	0.596868	0.566196
GO:0071625	vocalization behavior	http://amigo.geneontology.org/amigo/term/GO:0071625	2	1140	13	16473	2.22523	1742;9369	DLG4;NRXN3	0.253007	0.596868	0.566196
GO:0048715	negative regulation of oligodendrocyte differentiation	http://amigo.geneontology.org/amigo/term/GO:0048715	2	1140	13	16473	2.22523	1499;11221	CTNNB1;DUSP10	0.253007	0.596868	0.566196
GO:0007613	memory	http://amigo.geneontology.org/amigo/term/GO:0007613	6	1140	60	16473	1.44735	5728;123803;3274;3553;3776;10769	PTEN;NTAN1;HRH2;IL1B;KCNK2;PLK2	0.254249	0.59474	0.568533
GO:0050821	protein stabilization	http://amigo.geneontology.org/amigo/term/GO:0050821	10	1140	111	16473	1.30447	5728;64175;483;10437;2776;3920;2316;5216;3479;9770	PTEN;P3H1;ATP1B3;IFI30;GNAQ;LAMP2;FLNA;PFN1;IGF1;RASSF2	0.257338	0.589496	0.574238
GO:0071320	cellular response to cAMP	http://amigo.geneontology.org/amigo/term/GO:0071320	5	1140	48	16473	1.50743	50507;7430;6546;5294;6547	NOX4;EZR;SLC8A1;PIK3CG;SLC8A3	0.257604	0.589047	0.574238
GO:0006921	cellular component disassembly involved in execution phase of apoptosis	http://amigo.geneontology.org/amigo/term/GO:0006921	5	1140	48	16473	1.50743	5339;1499;100506658;4000;7082	PLEC;CTNNB1;OCLN;LMNA;TJP1	0.257604	0.589047	0.574238
GO:0006956	complement activation	http://amigo.geneontology.org/amigo/term/GO:0006956	5	1140	48	16473	1.50743	713;717;714;715;712	C1QB;C2;C1QC;C1R;C1QA	0.257604	0.589047	0.574238
GO:0018279	protein N-linked glycosylation via asparagine	http://amigo.geneontology.org/amigo/term/GO:0018279	11	1140	124	16473	1.2846	7903;6483;5476;1798;80896;79868;2530;9334;64841;4121;4758	ST8SIA4;ST3GAL2;CTSA;DPAGT1;NPL;ALG13;FUT8;B4GALT5;GNPNAT1;MAN1A1;NEU1	0.257857	0.588621	0.574355
GO:0043200	response to amino acid	http://amigo.geneontology.org/amigo/term/GO:0043200	4	1140	36	16473	1.60769	6347;4671;1072;3569	CCL2;NAIP;CFL1;IL6	0.258355	0.587783	0.575016
GO:0060041	retina development in camera-type eye	http://amigo.geneontology.org/amigo/term/GO:0060041	6	1140	61	16473	1.42354	5176;4628;658;55636;2055;581	SERPINF1;MYH10;BMPR1B;CHD7;CLN8;BAX	0.265353	0.576176	0.590092
GO:0006629	lipid metabolic process	http://amigo.geneontology.org/amigo/term/GO:0006629	11	1140	125	16473	1.27425	9023;8611;221;948;341;5360;5334;1200;51573;5139;2171	CH25H;PPAP2A;ALDH3B1;CD36;APOC1;PLTP;PLCL1;TPP1;GDE1;PDE3A;FABP5	0.265541	0.575868	0.590092
GO:0008152	metabolic process	http://amigo.geneontology.org/amigo/term/GO:0008152	35	1140	448	16473	1.13299	55830;81930;10672;5880;10060;6993;4281;2775;4430;79712;10112;5874;340273;30846;123803;4232;8934;4629;4628;79668;219970;4645;5898;2776;57089;55083;4651;4646;2773;79709;114294;58489;1759;203068;2770	GLT8D1;KIF18A;GNA13;RAC2;ABCC9;DYNLT1;MID1;GNAO1;MYO1B;GTDC1;KIF20A;RAB27B;ABCB5;EHD2;NTAN1;MEST;RAB29;MYH11;MYH10;PARP8;GLYATL2;MYO5B;RALA;GNAQ;ENTPD7;KIF26B;MYO10;MYO6;GNAI3;COLGALT1;LACTB;ABHD17C;DNM1;TUBB;GNAI1	0.266514	0.57428	0.591794
GO:0008344	adult locomotory behavior	http://amigo.geneontology.org/amigo/term/GO:0008344	5	1140	49	16473	1.47658	1476;6387;123803;1759;84189	CSTB;CXCL12;NTAN1;DNM1;SLITRK6	0.270149	0.568397	0.595749
GO:0014070	response to organic cyclic compound	http://amigo.geneontology.org/amigo/term/GO:0014070	5	1140	49	16473	1.47658	1848;2180;1508;285;6422	DUSP6;ACSL1;CTSB;ANGPT2;SFRP1	0.270149	0.568397	0.595749
GO:0060349	bone morphogenesis	http://amigo.geneontology.org/amigo/term/GO:0060349	3	1140	25	16473	1.73594	22856;6423;4322	CHSY1;SFRP2;MMP13	0.270795	0.567359	0.595749
GO:0009954	proximal/distal pattern formation	http://amigo.geneontology.org/amigo/term/GO:0009954	3	1140	25	16473	1.73594	22856;1499;4038	CHSY1;CTNNB1;LRP4	0.270795	0.567359	0.595749
GO:0030206	chondroitin sulfate biosynthetic process	http://amigo.geneontology.org/amigo/term/GO:0030206	3	1140	25	16473	1.73594	22856;50515;1462	CHSY1;CHST11;VCAN	0.270795	0.567359	0.595749
GO:0043001	Golgi to plasma membrane protein transport	http://amigo.geneontology.org/amigo/term/GO:0043001	3	1140	25	16473	1.73594	11031;10890;6711	RAB31;RAB10;SPTBN1	0.270795	0.567359	0.595749
GO:0048709	oligodendrocyte differentiation	http://amigo.geneontology.org/amigo/term/GO:0048709	3	1140	25	16473	1.73594	5803;1020;11221	PTPRZ1;CDK5;DUSP10	0.270795	0.567359	0.595749
GO:0015721	bile acid and bile salt transport	http://amigo.geneontology.org/amigo/term/GO:0015721	3	1140	25	16473	1.73594	5205;53919;8714	ATP8B1;SLCO1C1;ABCC3	0.270795	0.567359	0.595749
GO:0030041	actin filament polymerization	http://amigo.geneontology.org/amigo/term/GO:0030041	3	1140	25	16473	1.73594	8522;199;7454	GAS7;AIF1;WAS	0.270795	0.567359	0.595749
GO:0021915	neural tube development	http://amigo.geneontology.org/amigo/term/GO:0021915	3	1140	25	16473	1.73594	5362;677;10512	PLXNA2;ZFP36L1;SEMA3C	0.270795	0.567359	0.595749
GO:0070423	nucleotide-binding oligomerization domain containing signaling pathway	http://amigo.geneontology.org/amigo/term/GO:0070423	3	1140	25	16473	1.73594	7334;7128;3656	UBE2N;TNFAIP3;IRAK2	0.270795	0.567359	0.595749
GO:0045880	positive regulation of smoothened signaling pathway	http://amigo.geneontology.org/amigo/term/GO:0045880	3	1140	25	16473	1.73594	22856;6474;6422	CHSY1;SHOX2;SFRP1	0.270795	0.567359	0.595749
GO:0031175	neuron projection development	http://amigo.geneontology.org/amigo/term/GO:0031175	8	1140	87	16473	1.33106	4133;2775;11021;1020;79789;3569;3912;5872	MAP2;GNAO1;RAB35;CDK5;CLMN;IL6;LAMB1;RAB13	0.272266	0.565007	0.598525
GO:0034644	cellular response to UV	http://amigo.geneontology.org/amigo/term/GO:0034644	4	1140	37	16473	1.56414	5111;5796;4609;581	PCNA;PTPRK;MYC;BAX	0.272949	0.563919	0.598836
GO:0042711	maternal behavior	http://amigo.geneontology.org/amigo/term/GO:0042711	2	1140	14	16473	2.06616	5728;2776	PTEN;GNAQ	0.277642	0.556514	0.598836
GO:0045197	establishment or maintenance of epithelial cell apical/basal polarity	http://amigo.geneontology.org/amigo/term/GO:0045197	2	1140	14	16473	2.06616	1742;3611	DLG4;ILK	0.277642	0.556514	0.598836
GO:2000678	negative regulation of transcription regulatory region DNA binding	http://amigo.geneontology.org/amigo/term/GO:2000678	2	1140	14	16473	2.06616	23493;23462	HEY2;HEY1	0.277642	0.556514	0.598836
GO:0010952	positive regulation of peptidase activity	http://amigo.geneontology.org/amigo/term/GO:0010952	2	1140	14	16473	2.06616	4323;5118	MMP14;PCOLCE	0.277642	0.556514	0.598836
GO:0006198	cAMP catabolic process	http://amigo.geneontology.org/amigo/term/GO:0006198	2	1140	14	16473	2.06616	5139;10846	PDE3A;PDE10A	0.277642	0.556514	0.598836
GO:0050901	leukocyte tethering or rolling	http://amigo.geneontology.org/amigo/term/GO:0050901	2	1140	14	16473	2.06616	3688;6404	ITGB1;SELPLG	0.277642	0.556514	0.598836
GO:0043122	regulation of I-kappaB kinase/NF-kappaB signaling	http://amigo.geneontology.org/amigo/term/GO:0043122	2	1140	14	16473	2.06616	284;3553	ANGPT1;IL1B	0.277642	0.556514	0.598836
GO:0006809	nitric oxide biosynthetic process	http://amigo.geneontology.org/amigo/term/GO:0006809	2	1140	14	16473	2.06616	1545;23564	CYP1B1;DDAH2	0.277642	0.556514	0.598836
GO:0010633	negative regulation of epithelial cell migration	http://amigo.geneontology.org/amigo/term/GO:0010633	2	1140	14	16473	2.06616	5793;23603	PTPRG;CORO1C	0.277642	0.556514	0.598836
GO:0031641	regulation of myelination	http://amigo.geneontology.org/amigo/term/GO:0031641	2	1140	14	16473	2.06616	1499;1000	CTNNB1;CDH2	0.277642	0.556514	0.598836
GO:0032270	positive regulation of cellular protein metabolic process	http://amigo.geneontology.org/amigo/term/GO:0032270	2	1140	14	16473	2.06616	185;1435	AGTR1;CSF1	0.277642	0.556514	0.598836
GO:0009058	biosynthetic process	http://amigo.geneontology.org/amigo/term/GO:0009058	2	1140	14	16473	2.06616	160428;57136	ALDH1L2;APMAP	0.277642	0.556514	0.598836
GO:0035589	G-protein coupled purinergic nucleotide receptor signaling pathway	http://amigo.geneontology.org/amigo/term/GO:0035589	2	1140	14	16473	2.06616	5724;2857	PTAFR;GPR34	0.277642	0.556514	0.598836
GO:0045055	regulated secretory pathway	http://amigo.geneontology.org/amigo/term/GO:0045055	2	1140	14	16473	2.06616	1020;11031	CDK5;RAB31	0.277642	0.556514	0.598836
GO:1902230	negative regulation of intrinsic apoptotic signaling pathway in response to DNA damage	http://amigo.geneontology.org/amigo/term/GO:1902230	2	1140	14	16473	2.06616	6387;6423	CXCL12;SFRP2	0.277642	0.556514	0.598836
GO:0006607	NLS-bearing protein import into nucleus	http://amigo.geneontology.org/amigo/term/GO:0006607	2	1140	14	16473	2.06616	3838;3839	KPNA2;KPNA3	0.277642	0.556514	0.598836
GO:0021954	central nervous system neuron development	http://amigo.geneontology.org/amigo/term/GO:0021954	2	1140	14	16473	2.06616	4133;1020	MAP2;CDK5	0.277642	0.556514	0.598836
GO:0045579	positive regulation of B cell differentiation	http://amigo.geneontology.org/amigo/term/GO:0045579	2	1140	14	16473	2.06616	639;3071	PRDM1;NCKAP1L	0.277642	0.556514	0.598836
GO:0051893	regulation of focal adhesion assembly	http://amigo.geneontology.org/amigo/term/GO:0051893	2	1140	14	16473	2.06616	2042;23603	EPHA3;CORO1C	0.277642	0.556514	0.598836
GO:0010001	glial cell differentiation	http://amigo.geneontology.org/amigo/term/GO:0010001	2	1140	14	16473	2.06616	1000;3479	CDH2;IGF1	0.277642	0.556514	0.598836
GO:0007512	adult heart development	http://amigo.geneontology.org/amigo/term/GO:0007512	2	1140	14	16473	2.06616	4628;55636	MYH10;CHD7	0.277642	0.556514	0.598836
GO:0014850	response to muscle activity	http://amigo.geneontology.org/amigo/term/GO:0014850	2	1140	14	16473	2.06616	284207;3091	METRNL;HIF1A	0.277642	0.556514	0.598836
GO:0071425	hematopoietic stem cell proliferation	http://amigo.geneontology.org/amigo/term/GO:0071425	2	1140	14	16473	2.06616	947;6423	CD34;SFRP2	0.277642	0.556514	0.598836
GO:0010975	regulation of neuron projection development	http://amigo.geneontology.org/amigo/term/GO:0010975	2	1140	14	16473	2.06616	5728;23413	PTEN;NCS1	0.277642	0.556514	0.598836
GO:0055114	oxidation-reduction process	http://amigo.geneontology.org/amigo/term/GO:0055114	44	1140	575	16473	1.10998	160428;50484;7384;64175;9420;5351;9023;4015;3939;6916;51022;5831;1545;50507;391059;1536;54498;10437;80270;7881;221;55711;8644;1528;23530;9997;4689;23166;1586;2495;8564;5740;4257;2747;9645;51170;9415;26872;314;51109;2746;4200;9540;4016	ALDH1L2;RRM2B;UQCRC1;P3H1;CYP7B1;PLOD1;CH25H;LOX;LDHA;TBXAS1;GLRX2;PYCR1;CYP1B1;NOX4;FRRS1;CYBB;SMOX;IFI30;HSD3B7;KCNAB1;ALDH3B1;FAR2;AKR1C3;CYB5A;NNT;SCO2;NCF4;STAB1;CYP17A1;FTH1;KMO;PTGIS;MGST1;GLUD2;MICAL2;HSD17B11;FADS2;STEAP1;AOC2;RDH11;GLUD1;ME2;TP53I3;LOXL1	0.278812	0.554688	0.600907
GO:0044281	small molecule metabolic process	http://amigo.geneontology.org/amigo/term/GO:0044281	106	1140	1442	16473	1.06858	10678;55697;5728;4082;2876;54704;50484;22856;7384;6483;775;54947;54331;115677;9420;50515;9023;5476;253782;5321;5685;3939;6916;2170;259230;53354;8611;5831;1545;10894;55512;2687;58472;7298;55967;4363;649;2760;9956;54498;4708;427;80270;2791;55711;8644;1528;56261;26289;5641;960;2180;23530;6515;7167;1586;5287;948;3339;3162;5687;6518;2799;166929;514;9334;8564;204962;113;375790;8309;3704;5730;5740;6303;…	B3GNT2;VAC14;PTEN;MARCKS;GPX1;PDP1;RRM2B;CHSY1;UQCRC1;ST3GAL2;CACNA1C;LPCAT2;GNG2;NOSTRIN;CYP7B1;CHST11;CH25H;CTSA;CERS6;PLA2G4A;PSMA4;LDHA;TBXAS1;FABP3;SGMS1;PANK1;PPAP2A;PYCR1;CYP1B1;LYVE1;SMPD3;GGT5;SQRDL;TYMS;NDUFA12;ABCC1;BMP1;GM2A;HS3ST2;SMOX;NDUFB2;ASAH1;HSD3B7;GNG11;FAR2;AKR1C3;CYB5A;GPCPD1;AK5;LGMN;CD44;ACSL1;NNT;SLC2A3;TPI1;CYP17A1;PIK3C2B;CD36;HSPG2;HMOX1;PSMA6;SLC2A5;GNS;SGMS2;ATP5E;B…	0.280102	0.552683	0.601301
GO:0006749	glutathione metabolic process	http://amigo.geneontology.org/amigo/term/GO:0006749	5	1140	50	16473	1.44696	2876;51022;2687;1192;4257	GPX1;GLRX2;GGT5;CLIC1;MGST1	0.282822	0.548488	0.601301
GO:0007254	JNK cascade	http://amigo.geneontology.org/amigo/term/GO:0007254	5	1140	50	16473	1.44696	9459;7786;11221;3656;55504	ARHGEF6;MAP3K12;DUSP10;IRAK2;TNFRSF19	0.282822	0.548488	0.601301
GO:0043588	skin development	http://amigo.geneontology.org/amigo/term/GO:0043588	4	1140	38	16473	1.52289	57561;51176;1289;9509	ARRDC3;LEF1;COL5A1;ADAMTS2	0.287677	0.541095	0.601301
GO:0071377	cellular response to glucagon stimulus	http://amigo.geneontology.org/amigo/term/GO:0071377	4	1140	38	16473	1.52289	54331;2791;113;2788	GNG2;GNG11;ADCY7;GNG7	0.287677	0.541095	0.601301
GO:0048536	spleen development	http://amigo.geneontology.org/amigo/term/GO:0048536	4	1140	38	16473	1.52289	355;25;2255;10018	FAS;ABL1;FGF10;BCL2L11	0.287677	0.541095	0.601301
GO:0045071	negative regulation of viral genome replication	http://amigo.geneontology.org/amigo/term/GO:0045071	4	1140	38	16473	1.52289	27350;6352;3428;4938	APOBEC3C;CCL5;IFI16;OAS1	0.287677	0.541095	0.601301
GO:0000226	microtubule cytoskeleton organization	http://amigo.geneontology.org/amigo/term/GO:0000226	6	1140	63	16473	1.37818	90102;4281;4130;55700;983;283431	PHLDB2;MID1;MAP1A;MAP7D1;CDK1;GAS2L3	0.287909	0.540745	0.601301
GO:0051602	response to electrical stimulus	http://amigo.geneontology.org/amigo/term/GO:0051602	3	1140	26	16473	1.66907	199;5027;3569	AIF1;P2RX7;IL6	0.288802	0.5394	0.601301
GO:0030534	adult behavior	http://amigo.geneontology.org/amigo/term/GO:0030534	3	1140	26	16473	1.66907	5728;8013;9369	PTEN;NR4A3;NRXN3	0.288802	0.5394	0.601301
GO:0009966	regulation of signal transduction	http://amigo.geneontology.org/amigo/term/GO:0009966	3	1140	26	16473	1.66907	58484;51022;4671	NLRC4;GLRX2;NAIP	0.288802	0.5394	0.601301
GO:0007159	leukocyte cell-cell adhesion	http://amigo.geneontology.org/amigo/term/GO:0007159	3	1140	26	16473	1.66907	6352;7430;3688	CCL5;EZR;ITGB1	0.288802	0.5394	0.601301
GO:0022008	neurogenesis	http://amigo.geneontology.org/amigo/term/GO:0022008	3	1140	26	16473	1.66907	6695;93166;79633	SPOCK1;PRDM6;FAT4	0.288802	0.5394	0.601301
GO:0019216	regulation of lipid metabolic process	http://amigo.geneontology.org/amigo/term/GO:0019216	3	1140	26	16473	1.66907	221395;8611;29103	ADGRF5;PPAP2A;DNAJC15	0.288802	0.5394	0.601301
GO:0001932	regulation of protein phosphorylation	http://amigo.geneontology.org/amigo/term/GO:0001932	3	1140	26	16473	1.66907	4038;23603;51311	LRP4;CORO1C;TLR8	0.288802	0.5394	0.601301
GO:0021987	cerebral cortex development	http://amigo.geneontology.org/amigo/term/GO:0021987	5	1140	51	16473	1.4185	3091;3014;259266;581;79633	HIF1A;H2AFX;ASPM;BAX;FAT4	0.295605	0.529289	0.601301
GO:0050830	defense response to Gram-positive bacterium	http://amigo.geneontology.org/amigo/term/GO:0050830	6	1140	64	16473	1.35656	948;5027;3569;728;4615;944	CD36;P2RX7;IL6;C5AR1;MYD88;TNFSF8	0.299336	0.523841	0.601301
GO:0008203	cholesterol metabolic process	http://amigo.geneontology.org/amigo/term/GO:0008203	6	1140	64	16473	1.35656	9420;9023;10613;847;341;2055	CYP7B1;CH25H;ERLIN1;CAT;APOC1;CLN8	0.299336	0.523841	0.601301
GO:0045666	positive regulation of neuron differentiation	http://amigo.geneontology.org/amigo/term/GO:0045666	7	1140	77	16473	1.31557	1756;6352;23531;1894;387;3569;26508	DMD;CCL5;MMD;ECT2;RHOA;IL6;HEYL	0.300782	0.521748	0.601301
GO:2000251	positive regulation of actin cytoskeleton reorganization	http://amigo.geneontology.org/amigo/term/GO:2000251	2	1140	15	16473	1.9283	4916;1020	NTRK3;CDK5	0.302221	0.519675	0.601301
GO:0030214	hyaluronan catabolic process	http://amigo.geneontology.org/amigo/term/GO:0030214	2	1140	15	16473	1.9283	10894;960	LYVE1;CD44	0.302221	0.519675	0.601301
GO:0030902	hindbrain development	http://amigo.geneontology.org/amigo/term/GO:0030902	2	1140	15	16473	1.9283	5764;4086	PTN;SMAD1	0.302221	0.519675	0.601301
GO:0046328	regulation of JNK cascade	http://amigo.geneontology.org/amigo/term/GO:0046328	2	1140	15	16473	1.9283	5911;9448	RAP2A;MAP4K4	0.302221	0.519675	0.601301
GO:0016045	detection of bacterium	http://amigo.geneontology.org/amigo/term/GO:0016045	2	1140	15	16473	1.9283	58484;3127	NLRC4;HLA-DRB5	0.302221	0.519675	0.601301
GO:0021854	hypothalamus development	http://amigo.geneontology.org/amigo/term/GO:0021854	2	1140	15	16473	1.9283	51176;581	LEF1;BAX	0.302221	0.519675	0.601301
GO:1902176	negative regulation of oxidative stress-induced intrinsic apoptotic signaling pathway	http://amigo.geneontology.org/amigo/term/GO:1902176	2	1140	15	16473	1.9283	2876;8876	GPX1;VNN1	0.302221	0.519675	0.601301
GO:0036092	phosphatidylinositol-3-phosphate biosynthetic process	http://amigo.geneontology.org/amigo/term/GO:0036092	2	1140	15	16473	1.9283	5287;5294	PIK3C2B;PIK3CG	0.302221	0.519675	0.601301
GO:0010288	response to lead ion	http://amigo.geneontology.org/amigo/term/GO:0010288	2	1140	15	16473	1.9283	6678;847	SPARC;CAT	0.302221	0.519675	0.601301
GO:0050804	modulation of synaptic transmission	http://amigo.geneontology.org/amigo/term/GO:0050804	2	1140	15	16473	1.9283	84687;54899	PPP1R9B;PXK	0.302221	0.519675	0.601301
GO:0050995	negative regulation of lipid catabolic process	http://amigo.geneontology.org/amigo/term/GO:0050995	2	1140	15	16473	1.9283	3553;341	IL1B;APOC1	0.302221	0.519675	0.601301
GO:0051044	positive regulation of membrane protein ectodomain proteolysis	http://amigo.geneontology.org/amigo/term/GO:0051044	2	1140	15	16473	1.9283	8754;3553	ADAM9;IL1B	0.302221	0.519675	0.601301
GO:0045582	positive regulation of T cell differentiation	http://amigo.geneontology.org/amigo/term/GO:0045582	2	1140	15	16473	1.9283	972;3108	CD74;HLA-DMA	0.302221	0.519675	0.601301
GO:0046849	bone remodeling	http://amigo.geneontology.org/amigo/term/GO:0046849	2	1140	15	16473	1.9283	3569;9770	IL6;RASSF2	0.302221	0.519675	0.601301
GO:1901216	positive regulation of neuron death	http://amigo.geneontology.org/amigo/term/GO:1901216	2	1140	15	16473	1.9283	54541;25	DDIT4;ABL1	0.302221	0.519675	0.601301
GO:0048854	brain morphogenesis	http://amigo.geneontology.org/amigo/term/GO:0048854	2	1140	15	16473	1.9283	5728;57282	PTEN;SLC4A10	0.302221	0.519675	0.601301
GO:0060314	regulation of ryanodine-sensitive calcium-release channel activity	http://amigo.geneontology.org/amigo/term/GO:0060314	2	1140	15	16473	1.9283	1756;817	DMD;CAMK2D	0.302221	0.519675	0.601301
GO:0050730	regulation of peptidyl-tyrosine phosphorylation	http://amigo.geneontology.org/amigo/term/GO:0050730	2	1140	15	16473	1.9283	5159;56034	PDGFRB;PDGFC	0.302221	0.519675	0.601301
GO:0034375	high-density lipoprotein particle remodeling	http://amigo.geneontology.org/amigo/term/GO:0034375	2	1140	15	16473	1.9283	341;5360	APOC1;PLTP	0.302221	0.519675	0.601301
GO:0008631	intrinsic apoptotic signaling pathway in response to oxidative stress	http://amigo.geneontology.org/amigo/term/GO:0008631	2	1140	15	16473	1.9283	2876;1545	GPX1;CYP1B1	0.302221	0.519675	0.601301
GO:2000310	regulation of N-methyl-D-aspartate selective glutamate receptor activity	http://amigo.geneontology.org/amigo/term/GO:2000310	2	1140	15	16473	1.9283	1742;1612	DLG4;DAPK1	0.302221	0.519675	0.601301
GO:0007158	neuron cell-cell adhesion	http://amigo.geneontology.org/amigo/term/GO:0007158	2	1140	15	16473	1.9283	4685;9369	NCAM2;NRXN3	0.302221	0.519675	0.601301
GO:0038032	termination of G-protein coupled receptor signaling pathway	http://amigo.geneontology.org/amigo/term/GO:0038032	4	1140	39	16473	1.48375	4627;26575;5997;8786	MYH9;RGS17;RGS2;RGS11	0.302513	0.519256	0.601301
GO:0045668	negative regulation of osteoblast differentiation	http://amigo.geneontology.org/amigo/term/GO:0045668	4	1140	39	16473	1.48375	1021;7291;3399;6422	CDK6;TWIST1;ID3;SFRP1	0.302513	0.519256	0.601301
GO:0032729	positive regulation of interferon-gamma production	http://amigo.geneontology.org/amigo/term/GO:0032729	4	1140	39	16473	1.48375	7099;3553;3606;6556	TLR4;IL1B;IL18;SLC11A1	0.302513	0.519256	0.601301
GO:0007219	Notch signaling pathway	http://amigo.geneontology.org/amigo/term/GO:0007219	11	1140	130	16473	1.22486	3091;409;7091;23493;1021;595;3516;7027;4609;26508;23462	HIF1A;ARRB2;TLE4;HEY2;CDK6;CCND1;RBPJ;TFDP1;MYC;HEYL;HEY1	0.304994	0.515709	0.601301
GO:0045909	positive regulation of vasodilation	http://amigo.geneontology.org/amigo/term/GO:0045909	3	1140	27	16473	1.60715	2697;10911;3162	GJA1;UTS2;HMOX1	0.306891	0.513015	0.601301
GO:0051881	regulation of mitochondrial membrane potential	http://amigo.geneontology.org/amigo/term/GO:0051881	3	1140	27	16473	1.60715	5831;1192;581	PYCR1;CLIC1;BAX	0.306891	0.513015	0.601301
GO:0016339	calcium-dependent cell-cell adhesion via plasma membrane cell adhesion molecules	http://amigo.geneontology.org/amigo/term/GO:0016339	3	1140	27	16473	1.60715	1012;1000;57717	CDH13;CDH2;PCDHB16	0.306891	0.513015	0.601301
GO:0051924	regulation of calcium ion transport	http://amigo.geneontology.org/amigo/term/GO:0051924	3	1140	27	16473	1.60715	886;2697;5957	CCKAR;GJA1;RCVRN	0.306891	0.513015	0.601301
GO:0000077	DNA damage checkpoint	http://amigo.geneontology.org/amigo/term/GO:0000077	3	1140	27	16473	1.60715	3014;8682;25896	H2AFX;PEA15;INTS7	0.306891	0.513015	0.601301
GO:0045787	positive regulation of cell cycle	http://amigo.geneontology.org/amigo/term/GO:0045787	3	1140	27	16473	1.60715	8013;6926;10018	NR4A3;TBX3;BCL2L11	0.306891	0.513015	0.601301
GO:0006813	potassium ion transport	http://amigo.geneontology.org/amigo/term/GO:0006813	7	1140	78	16473	1.29863	3762;10060;57419;7881;3759;3772;3783	KCNJ5;ABCC9;SLC24A3;KCNAB1;KCNJ2;KCNJ15;KCNN4	0.311269	0.506863	0.601301
GO:0051260	protein homooligomerization	http://amigo.geneontology.org/amigo/term/GO:0051260	14	1140	171	16473	1.18532	58484;54442;355;114897;637;115207;7126;92799;3162;1894;8600;581;51129;30845	NLRC4;KCTD5;FAS;C1QTNF1;BID;KCTD12;TNFAIP1;SHKBP1;HMOX1;ECT2;TNFSF11;BAX;ANGPTL4;EHD3	0.311393	0.506692	0.601301
GO:0001756	somitogenesis	http://amigo.geneontology.org/amigo/term/GO:0001756	4	1140	40	16473	1.44657	51176;5362;10512;7516	LEF1;PLXNA2;SEMA3C;XRCC2	0.31743	0.498352	0.601301
GO:0030178	negative regulation of Wnt signaling pathway	http://amigo.geneontology.org/amigo/term/GO:0030178	4	1140	40	16473	1.44657	595;6423;30851;6422	CCND1;SFRP2;TAX1BP3;SFRP1	0.31743	0.498352	0.601301
GO:0048286	lung alveolus development	http://amigo.geneontology.org/amigo/term/GO:0048286	4	1140	40	16473	1.44657	57190;3479;3791;8321	SEPN1;IGF1;KDR;FZD1	0.31743	0.498352	0.601301
GO:0043280	positive regulation of cysteine-type endopeptidase activity involved in apoptotic process	http://amigo.geneontology.org/amigo/term/GO:0043280	4	1140	40	16473	1.44657	114548;4609;1612;10018	NLRP3;MYC;DAPK1;BCL2L11	0.31743	0.498352	0.601301
GO:0001947	heart looping	http://amigo.geneontology.org/amigo/term/GO:0001947	5	1140	53	16473	1.36481	3091;2022;6926;65009;9645	HIF1A;ENG;TBX3;NDRG4;MICAL2	0.321434	0.492908	0.601301
GO:0007409	axonogenesis	http://amigo.geneontology.org/amigo/term/GO:0007409	6	1140	66	16473	1.3153	886;4133;5803;9890;10890;84189	CCKAR;MAP2;PTPRZ1;LPPR4;RAB10;SLITRK6	0.322429	0.491566	0.601301
GO:2001235	positive regulation of apoptotic signaling pathway	http://amigo.geneontology.org/amigo/term/GO:2001235	3	1140	28	16473	1.54966	5728;7046;3625	PTEN;TGFBR1;INHBB	0.32502	0.48809	0.601301
GO:0070509	calcium ion import	http://amigo.geneontology.org/amigo/term/GO:0070509	3	1140	28	16473	1.54966	775;1020;6546	CACNA1C;CDK5;SLC8A1	0.32502	0.48809	0.601301
GO:0035329	hippo signaling	http://amigo.geneontology.org/amigo/term/GO:0035329	3	1140	28	16473	1.54966	55233;7082;79633	MOB1A;TJP1;FAT4	0.32502	0.48809	0.601301
GO:0018146	keratan sulfate biosynthetic process	http://amigo.geneontology.org/amigo/term/GO:0018146	3	1140	28	16473	1.54966	10678;6483;9334	B3GNT2;ST3GAL2;B4GALT5	0.32502	0.48809	0.601301
GO:1900026	positive regulation of substrate adhesion-dependent cell spreading	http://amigo.geneontology.org/amigo/term/GO:1900026	3	1140	28	16473	1.54966	6281;2316;998	S100A10;FLNA;CDC42	0.32502	0.48809	0.601301
GO:0021510	spinal cord development	http://amigo.geneontology.org/amigo/term/GO:0021510	3	1140	28	16473	1.54966	9353;5764;57125	SLIT2;PTN;PLXDC1	0.32502	0.48809	0.601301
GO:0031103	axon regeneration	http://amigo.geneontology.org/amigo/term/GO:0031103	2	1140	16	16473	1.80767	3725;9315	JUN;NREP	0.326647	0.485922	0.601301
GO:0036149	phosphatidylinositol acyl-chain remodeling	http://amigo.geneontology.org/amigo/term/GO:0036149	2	1140	16	16473	1.80767	5321;79887	PLA2G4A;PLBD1	0.326647	0.485922	0.601301
GO:0070542	response to fatty acid	http://amigo.geneontology.org/amigo/term/GO:0070542	2	1140	16	16473	1.80767	2170;847	FABP3;CAT	0.326647	0.485922	0.601301
GO:0031333	negative regulation of protein complex assembly	http://amigo.geneontology.org/amigo/term/GO:0031333	2	1140	16	16473	1.80767	998;29103	CDC42;DNAJC15	0.326647	0.485922	0.601301
GO:0003382	epithelial cell morphogenesis	http://amigo.geneontology.org/amigo/term/GO:0003382	2	1140	16	16473	1.80767	3274;23022	HRH2;PALLD	0.326647	0.485922	0.601301
GO:0043162	ubiquitin-dependent protein catabolic process via the multivesicular body sorting pathway	http://amigo.geneontology.org/amigo/term/GO:0043162	2	1140	16	16473	1.80767	23327;89853	NEDD4L;MVB12B	0.326647	0.485922	0.601301
GO:0046688	response to copper ion	http://amigo.geneontology.org/amigo/term/GO:0046688	2	1140	16	16473	1.80767	4790;581	NFKB1;BAX	0.326647	0.485922	0.601301
GO:0007413	axonal fasciculation	http://amigo.geneontology.org/amigo/term/GO:0007413	2	1140	16	16473	1.80767	9037;8829	SEMA5A;NRP1	0.326647	0.485922	0.601301
GO:0048148	behavioral response to cocaine	http://amigo.geneontology.org/amigo/term/GO:0048148	2	1140	16	16473	1.80767	1020;9456	CDK5;HOMER1	0.326647	0.485922	0.601301
GO:0030322	stabilization of membrane potential	http://amigo.geneontology.org/amigo/term/GO:0030322	2	1140	16	16473	1.80767	3776;3783	KCNK2;KCNN4	0.326647	0.485922	0.601301
GO:0043623	cellular protein complex assembly	http://amigo.geneontology.org/amigo/term/GO:0043623	2	1140	16	16473	1.80767	1756;6352	DMD;CCL5	0.326647	0.485922	0.601301
GO:0030301	cholesterol transport	http://amigo.geneontology.org/amigo/term/GO:0030301	2	1140	16	16473	1.80767	4481;948	MSR1;CD36	0.326647	0.485922	0.601301
GO:0060334	regulation of interferon-gamma-mediated signaling pathway	http://amigo.geneontology.org/amigo/term/GO:0060334	2	1140	16	16473	1.80767	3459;3460	IFNGR1;IFNGR2	0.326647	0.485922	0.601301
GO:0001824	blastocyst development	http://amigo.geneontology.org/amigo/term/GO:0001824	2	1140	16	16473	1.80767	7046;824	TGFBR1;CAPN2	0.326647	0.485922	0.601301
GO:0048260	positive regulation of receptor-mediated endocytosis	http://amigo.geneontology.org/amigo/term/GO:0048260	2	1140	16	16473	1.80767	867;5054	CBL;SERPINE1	0.326647	0.485922	0.601301
GO:0006595	polyamine metabolic process	http://amigo.geneontology.org/amigo/term/GO:0006595	2	1140	16	16473	1.80767	54498;6303	SMOX;SAT1	0.326647	0.485922	0.601301
GO:0060749	mammary gland alveolus development	http://amigo.geneontology.org/amigo/term/GO:0060749	2	1140	16	16473	1.80767	595;8600	CCND1;TNFSF11	0.326647	0.485922	0.601301
GO:0071276	cellular response to cadmium ion	http://amigo.geneontology.org/amigo/term/GO:0071276	2	1140	16	16473	1.80767	8644;3162	AKR1C3;HMOX1	0.326647	0.485922	0.601301
GO:0050913	sensory perception of bitter taste	http://amigo.geneontology.org/amigo/term/GO:0050913	1	1140	5	16473	2.89166	5330	PLCB2	0.330716	0.480545	0.601301
GO:0035519	protein K29-linked ubiquitination	http://amigo.geneontology.org/amigo/term/GO:0035519	1	1140	5	16473	2.89166	29089	UBE2T	0.330716	0.480545	0.601301
GO:0022614	membrane to membrane docking	http://amigo.geneontology.org/amigo/term/GO:0022614	1	1140	5	16473	2.89166	7430	EZR	0.330716	0.480545	0.601301
GO:0048667	cell morphogenesis involved in neuron differentiation	http://amigo.geneontology.org/amigo/term/GO:0048667	1	1140	5	16473	2.89166	6507	SLC1A3	0.330716	0.480545	0.601301
GO:2000738	positive regulation of stem cell differentiation	http://amigo.geneontology.org/amigo/term/GO:2000738	1	1140	5	16473	2.89166	121340	SP7	0.330716	0.480545	0.601301
GO:0035860	glial cell-derived neurotrophic factor receptor signaling pathway	http://amigo.geneontology.org/amigo/term/GO:0035860	1	1140	5	16473	2.89166	23213	SULF1	0.330716	0.480545	0.601301
GO:1900103	positive regulation of endoplasmic reticulum unfolded protein response	http://amigo.geneontology.org/amigo/term/GO:1900103	1	1140	5	16473	2.89166	581	BAX	0.330716	0.480545	0.601301
GO:0055129	L-proline biosynthetic process	http://amigo.geneontology.org/amigo/term/GO:0055129	1	1140	5	16473	2.89166	5831	PYCR1	0.330716	0.480545	0.601301
GO:0061458	reproductive system development	http://amigo.geneontology.org/amigo/term/GO:0061458	1	1140	5	16473	2.89166	54477	PLEKHA5	0.330716	0.480545	0.601301
GO:0051964	negative regulation of synapse assembly	http://amigo.geneontology.org/amigo/term/GO:0051964	1	1140	5	16473	2.89166	266727	MDGA1	0.330716	0.480545	0.601301
GO:0035563	positive regulation of chromatin binding	http://amigo.geneontology.org/amigo/term/GO:0035563	1	1140	5	16473	2.89166	64641	EBF2	0.330716	0.480545	0.601301
GO:2000780	negative regulation of double-strand break repair	http://amigo.geneontology.org/amigo/term/GO:2000780	1	1140	5	16473	2.89166	7291	TWIST1	0.330716	0.480545	0.601301
GO:0044314	protein K27-linked ubiquitination	http://amigo.geneontology.org/amigo/term/GO:0044314	1	1140	5	16473	2.89166	29089	UBE2T	0.330716	0.480545	0.601301
GO:0032264	IMP salvage	http://amigo.geneontology.org/amigo/term/GO:0032264	1	1140	5	16473	2.89166	56952	PRTFDC1	0.330716	0.480545	0.601301
GO:0060236	regulation of mitotic spindle organization	http://amigo.geneontology.org/amigo/term/GO:0060236	1	1140	5	16473	2.89166	22974	TPX2	0.330716	0.480545	0.601301
GO:0060732	positive regulation of inositol phosphate biosynthetic process	http://amigo.geneontology.org/amigo/term/GO:0060732	1	1140	5	16473	2.89166	5745	PTH1R	0.330716	0.480545	0.601301
GO:1903599	positive regulation of mitophagy	http://amigo.geneontology.org/amigo/term/GO:1903599	1	1140	5	16473	2.89166	3091	HIF1A	0.330716	0.480545	0.601301
GO:0051304	chromosome separation	http://amigo.geneontology.org/amigo/term/GO:0051304	1	1140	5	16473	2.89166	7272	TTK	0.330716	0.480545	0.601301
GO:0061591	calcium activated galactosylceramide scrambling	http://amigo.geneontology.org/amigo/term/GO:0061591	1	1140	5	16473	2.89166	196527	ANO6	0.330716	0.480545	0.601301
GO:0044245	polysaccharide digestion	http://amigo.geneontology.org/amigo/term/GO:0044245	1	1140	5	16473	2.89166	8972	MGAM	0.330716	0.480545	0.601301
GO:0043266	regulation of potassium ion transport	http://amigo.geneontology.org/amigo/term/GO:0043266	1	1140	5	16473	2.89166	886	CCKAR	0.330716	0.480545	0.601301
GO:0044336	canonical Wnt signaling pathway involved in negative regulation of apoptotic process	http://amigo.geneontology.org/amigo/term/GO:0044336	1	1140	5	16473	2.89166	1499	CTNNB1	0.330716	0.480545	0.601301
GO:0044332	Wnt signaling pathway involved in dorsal/ventral axis specification	http://amigo.geneontology.org/amigo/term/GO:0044332	1	1140	5	16473	2.89166	4038	LRP4	0.330716	0.480545	0.601301
GO:0019060	intracellular transport of viral protein in host cell	http://amigo.geneontology.org/amigo/term/GO:0019060	1	1140	5	16473	2.89166	6993	DYNLT1	0.330716	0.480545	0.601301
GO:0060430	lung saccule development	http://amigo.geneontology.org/amigo/term/GO:0060430	1	1140	5	16473	2.89166	2255	FGF10	0.330716	0.480545	0.601301
GO:0006102	isocitrate metabolic process	http://amigo.geneontology.org/amigo/term/GO:0006102	1	1140	5	16473	2.89166	3418	IDH2	0.330716	0.480545	0.601301
GO:0072584	caveolin-mediated endocytosis	http://amigo.geneontology.org/amigo/term/GO:0072584	1	1140	5	16473	2.89166	5594	MAPK1	0.330716	0.480545	0.601301
GO:0090383	phagosome acidification	http://amigo.geneontology.org/amigo/term/GO:0090383	1	1140	5	16473	2.89166	56833	SLAMF8	0.330716	0.480545	0.601301
GO:0002634	regulation of germinal center formation	http://amigo.geneontology.org/amigo/term/GO:0002634	1	1140	5	16473	2.89166	7128	TNFAIP3	0.330716	0.480545	0.601301
GO:0061469	regulation of type B pancreatic cell proliferation	http://amigo.geneontology.org/amigo/term/GO:0061469	1	1140	5	16473	2.89166	8013	NR4A3	0.330716	0.480545	0.601301
GO:0007221	positive regulation of transcription of Notch receptor target	http://amigo.geneontology.org/amigo/term/GO:0007221	1	1140	5	16473	2.89166	3516	RBPJ	0.330716	0.480545	0.601301
GO:0045836	positive regulation of meiotic nuclear division	http://amigo.geneontology.org/amigo/term/GO:0045836	1	1140	5	16473	2.89166	1618	DAZL	0.330716	0.480545	0.601301
GO:1903912	negative regulation of endoplasmic reticulum stress-induced eIF2 alpha phosphorylation	http://amigo.geneontology.org/amigo/term/GO:1903912	1	1140	5	16473	2.89166	23645	PPP1R15A	0.330716	0.480545	0.601301
GO:0003100	regulation of systemic arterial blood pressure by endothelin	http://amigo.geneontology.org/amigo/term/GO:0003100	1	1140	5	16473	2.89166	1889	ECE1	0.330716	0.480545	0.601301
GO:0071636	positive regulation of transforming growth factor beta production	http://amigo.geneontology.org/amigo/term/GO:0071636	1	1140	5	16473	2.89166	947	CD34	0.330716	0.480545	0.601301
GO:0018894	dibenzo-p-dioxin metabolic process	http://amigo.geneontology.org/amigo/term/GO:0018894	1	1140	5	16473	2.89166	6352	CCL5	0.330716	0.480545	0.601301
GO:0044770	cell cycle phase transition	http://amigo.geneontology.org/amigo/term/GO:0044770	1	1140	5	16473	2.89166	5788	PTPRC	0.330716	0.480545	0.601301
GO:0033601	positive regulation of mammary gland epithelial cell proliferation	http://amigo.geneontology.org/amigo/term/GO:0033601	1	1140	5	16473	2.89166	595	CCND1	0.330716	0.480545	0.601301
GO:0046599	regulation of centriole replication	http://amigo.geneontology.org/amigo/term/GO:0046599	1	1140	5	16473	2.89166	10769	PLK2	0.330716	0.480545	0.601301
GO:0060415	muscle tissue morphogenesis	http://amigo.geneontology.org/amigo/term/GO:0060415	1	1140	5	16473	2.89166	6474	SHOX2	0.330716	0.480545	0.601301
GO:0010757	negative regulation of plasminogen activation	http://amigo.geneontology.org/amigo/term/GO:0010757	1	1140	5	16473	2.89166	5054	SERPINE1	0.330716	0.480545	0.601301
GO:0045541	negative regulation of cholesterol biosynthetic process	http://amigo.geneontology.org/amigo/term/GO:0045541	1	1140	5	16473	2.89166	10613	ERLIN1	0.330716	0.480545	0.601301
GO:0003180	aortic valve morphogenesis	http://amigo.geneontology.org/amigo/term/GO:0003180	1	1140	5	16473	2.89166	7291	TWIST1	0.330716	0.480545	0.601301
GO:0060429	epithelium development	http://amigo.geneontology.org/amigo/term/GO:0060429	1	1140	5	16473	2.89166	55636	CHD7	0.330716	0.480545	0.601301
GO:0002819	regulation of adaptive immune response	http://amigo.geneontology.org/amigo/term/GO:0002819	1	1140	5	16473	2.89166	11221	DUSP10	0.330716	0.480545	0.601301
GO:0043584	nose development	http://amigo.geneontology.org/amigo/term/GO:0043584	1	1140	5	16473	2.89166	55636	CHD7	0.330716	0.480545	0.601301
GO:2001028	positive regulation of endothelial cell chemotaxis	http://amigo.geneontology.org/amigo/term/GO:2001028	1	1140	5	16473	2.89166	9037	SEMA5A	0.330716	0.480545	0.601301
GO:0042531	positive regulation of tyrosine phosphorylation of STAT protein	http://amigo.geneontology.org/amigo/term/GO:0042531	1	1140	5	16473	2.89166	6352	CCL5	0.330716	0.480545	0.601301
GO:0030011	maintenance of cell polarity	http://amigo.geneontology.org/amigo/term/GO:0030011	1	1140	5	16473	2.89166	3071	NCKAP1L	0.330716	0.480545	0.601301
GO:0060613	fat pad development	http://amigo.geneontology.org/amigo/term/GO:0060613	1	1140	5	16473	2.89166	57561	ARRDC3	0.330716	0.480545	0.601301
GO:0018158	protein oxidation	http://amigo.geneontology.org/amigo/term/GO:0018158	1	1140	5	16473	2.89166	2876	GPX1	0.330716	0.480545	0.601301
GO:1904261	positive regulation of basement membrane assembly involved in embryonic body morphogenesis	http://amigo.geneontology.org/amigo/term/GO:1904261	1	1140	5	16473	2.89166	90102	PHLDB2	0.330716	0.480545	0.601301
GO:0001842	neural fold formation	http://amigo.geneontology.org/amigo/term/GO:0001842	1	1140	5	16473	2.89166	1072	CFL1	0.330716	0.480545	0.601301
GO:0001504	neurotransmitter uptake	http://amigo.geneontology.org/amigo/term/GO:0001504	1	1140	5	16473	2.89166	6507	SLC1A3	0.330716	0.480545	0.601301
GO:0032237	activation of store-operated calcium channel activity	http://amigo.geneontology.org/amigo/term/GO:0032237	1	1140	5	16473	2.89166	84766	CRACR2A	0.330716	0.480545	0.601301
GO:0046882	negative regulation of follicle-stimulating hormone secretion	http://amigo.geneontology.org/amigo/term/GO:0046882	1	1140	5	16473	2.89166	3625	INHBB	0.330716	0.480545	0.601301
GO:0009157	deoxyribonucleoside monophosphate biosynthetic process	http://amigo.geneontology.org/amigo/term/GO:0009157	1	1140	5	16473	2.89166	7298	TYMS	0.330716	0.480545	0.601301
GO:0097461	ferric iron import into cell	http://amigo.geneontology.org/amigo/term/GO:0097461	1	1140	5	16473	2.89166	26872	STEAP1	0.330716	0.480545	0.601301
GO:0051151	negative regulation of smooth muscle cell differentiation	http://amigo.geneontology.org/amigo/term/GO:0051151	1	1140	5	16473	2.89166	93166	PRDM6	0.330716	0.480545	0.601301
GO:0033564	anterior/posterior axon guidance	http://amigo.geneontology.org/amigo/term/GO:0033564	1	1140	5	16473	2.89166	219699	UNC5B	0.330716	0.480545	0.601301
GO:0008064	regulation of actin polymerization or depolymerization	http://amigo.geneontology.org/amigo/term/GO:0008064	1	1140	5	16473	2.89166	6387	CXCL12	0.330716	0.480545	0.601301
GO:0030263	apoptotic chromosome condensation	http://amigo.geneontology.org/amigo/term/GO:0030263	1	1140	5	16473	2.89166	7153	TOP2A	0.330716	0.480545	0.601301
GO:0006824	cobalt ion transport	http://amigo.geneontology.org/amigo/term/GO:0006824	1	1140	5	16473	2.89166	6948	TCN2	0.330716	0.480545	0.601301
GO:2000809	positive regulation of synaptic vesicle clustering	http://amigo.geneontology.org/amigo/term/GO:2000809	1	1140	5	16473	2.89166	1000	CDH2	0.330716	0.480545	0.601301
GO:0033153	T cell receptor V(D)J recombination	http://amigo.geneontology.org/amigo/term/GO:0033153	1	1140	5	16473	2.89166	51176	LEF1	0.330716	0.480545	0.601301
GO:0050996	positive regulation of lipid catabolic process	http://amigo.geneontology.org/amigo/term/GO:0050996	1	1140	5	16473	2.89166	3553	IL1B	0.330716	0.480545	0.601301
GO:0030823	regulation of cGMP metabolic process	http://amigo.geneontology.org/amigo/term/GO:0030823	1	1140	5	16473	2.89166	8654	PDE5A	0.330716	0.480545	0.601301
GO:0050847	progesterone receptor signaling pathway	http://amigo.geneontology.org/amigo/term/GO:0050847	1	1140	5	16473	2.89166	6714	SRC	0.330716	0.480545	0.601301
GO:0046813	receptor-mediated virion attachment to host cell	http://amigo.geneontology.org/amigo/term/GO:0046813	1	1140	5	16473	2.89166	131578	LRRC15	0.330716	0.480545	0.601301
GO:0070389	chaperone cofactor-dependent protein refolding	http://amigo.geneontology.org/amigo/term/GO:0070389	1	1140	5	16473	2.89166	3337	DNAJB1	0.330716	0.480545	0.601301
GO:0070221	sulfide oxidation, using sulfide:quinone oxidoreductase	http://amigo.geneontology.org/amigo/term/GO:0070221	1	1140	5	16473	2.89166	58472	SQRDL	0.330716	0.480545	0.601301
GO:0051938	L-glutamate import	http://amigo.geneontology.org/amigo/term/GO:0051938	1	1140	5	16473	2.89166	6507	SLC1A3	0.330716	0.480545	0.601301
GO:0014054	positive regulation of gamma-aminobutyric acid secretion	http://amigo.geneontology.org/amigo/term/GO:0014054	1	1140	5	16473	2.89166	5027	P2RX7	0.330716	0.480545	0.601301
GO:0051101	regulation of DNA binding	http://amigo.geneontology.org/amigo/term/GO:0051101	1	1140	5	16473	2.89166	55355	HJURP	0.330716	0.480545	0.601301
GO:0006807	nitrogen compound metabolic process	http://amigo.geneontology.org/amigo/term/GO:0006807	1	1140	5	16473	2.89166	4643	MYO1E	0.330716	0.480545	0.601301
GO:0002830	positive regulation of type 2 immune response	http://amigo.geneontology.org/amigo/term/GO:0002830	1	1140	5	16473	2.89166	972	CD74	0.330716	0.480545	0.601301
GO:0001818	negative regulation of cytokine production	http://amigo.geneontology.org/amigo/term/GO:0001818	1	1140	5	16473	2.89166	6556	SLC11A1	0.330716	0.480545	0.601301
GO:0043456	regulation of pentose-phosphate shunt	http://amigo.geneontology.org/amigo/term/GO:0043456	1	1140	5	16473	2.89166	57103	TIGAR	0.330716	0.480545	0.601301
GO:0032747	positive regulation of interleukin-23 production	http://amigo.geneontology.org/amigo/term/GO:0032747	1	1140	5	16473	2.89166	4615	MYD88	0.330716	0.480545	0.601301
GO:0045187	regulation of circadian sleep/wake cycle, sleep	http://amigo.geneontology.org/amigo/term/GO:0045187	1	1140	5	16473	2.89166	5730	PTGDS	0.330716	0.480545	0.601301
GO:0051707	response to other organism	http://amigo.geneontology.org/amigo/term/GO:0051707	1	1140	5	16473	2.89166	7456	WIPF1	0.330716	0.480545	0.601301
GO:0030311	poly-N-acetyllactosamine biosynthetic process	http://amigo.geneontology.org/amigo/term/GO:0030311	1	1140	5	16473	2.89166	10678	B3GNT2	0.330716	0.480545	0.601301
GO:0032212	positive regulation of telomere maintenance via telomerase	http://amigo.geneontology.org/amigo/term/GO:0032212	1	1140	5	16473	2.89166	1499	CTNNB1	0.330716	0.480545	0.601301
GO:2001199	negative regulation of dendritic cell differentiation	http://amigo.geneontology.org/amigo/term/GO:2001199	1	1140	5	16473	2.89166	28959	TMEM176B	0.330716	0.480545	0.601301
GO:0010756	positive regulation of plasminogen activation	http://amigo.geneontology.org/amigo/term/GO:0010756	1	1140	5	16473	2.89166	7123	CLEC3B	0.330716	0.480545	0.601301
GO:0030913	paranodal junction assembly	http://amigo.geneontology.org/amigo/term/GO:0030913	1	1140	5	16473	2.89166	23114	NFASC	0.330716	0.480545	0.601301
GO:0014074	response to purine-containing compound	http://amigo.geneontology.org/amigo/term/GO:0014074	1	1140	5	16473	2.89166	898	CCNE1	0.330716	0.480545	0.601301
GO:0097029	mature conventional dendritic cell differentiation	http://amigo.geneontology.org/amigo/term/GO:0097029	1	1140	5	16473	2.89166	3965	LGALS9	0.330716	0.480545	0.601301
GO:0010991	negative regulation of SMAD protein complex assembly	http://amigo.geneontology.org/amigo/term/GO:0010991	1	1140	5	16473	2.89166	753	LDLRAD4	0.330716	0.480545	0.601301
GO:0071376	cellular response to corticotropin-releasing hormone stimulus	http://amigo.geneontology.org/amigo/term/GO:0071376	1	1140	5	16473	2.89166	8013	NR4A3	0.330716	0.480545	0.601301
GO:0061590	calcium activated phosphatidylcholine scrambling	http://amigo.geneontology.org/amigo/term/GO:0061590	1	1140	5	16473	2.89166	196527	ANO6	0.330716	0.480545	0.601301
GO:0051135	positive regulation of NK T cell activation	http://amigo.geneontology.org/amigo/term/GO:0051135	1	1140	5	16473	2.89166	10808	HSPH1	0.330716	0.480545	0.601301
GO:0045637	regulation of myeloid cell differentiation	http://amigo.geneontology.org/amigo/term/GO:0045637	1	1140	5	16473	2.89166	355	FAS	0.330716	0.480545	0.601301
GO:0072498	embryonic skeletal joint development	http://amigo.geneontology.org/amigo/term/GO:0072498	1	1140	5	16473	2.89166	2131	EXT1	0.330716	0.480545	0.601301
GO:0045345	positive regulation of MHC class I biosynthetic process	http://amigo.geneontology.org/amigo/term/GO:0045345	1	1140	5	16473	2.89166	10808	HSPH1	0.330716	0.480545	0.601301
GO:0086011	membrane repolarization during action potential	http://amigo.geneontology.org/amigo/term/GO:0086011	1	1140	5	16473	2.89166	3759	KCNJ2	0.330716	0.480545	0.601301
GO:0030098	lymphocyte differentiation	http://amigo.geneontology.org/amigo/term/GO:0030098	1	1140	5	16473	2.89166	6688	SPI1	0.330716	0.480545	0.601301
GO:0051447	negative regulation of meiotic cell cycle	http://amigo.geneontology.org/amigo/term/GO:0051447	1	1140	5	16473	2.89166	1843	DUSP1	0.330716	0.480545	0.601301
GO:0032713	negative regulation of interleukin-4 production	http://amigo.geneontology.org/amigo/term/GO:0032713	1	1140	5	16473	2.89166	51176	LEF1	0.330716	0.480545	0.601301
GO:1902287	semaphorin-plexin signaling pathway involved in axon guidance	http://amigo.geneontology.org/amigo/term/GO:1902287	1	1140	5	16473	2.89166	8829	NRP1	0.330716	0.480545	0.601301
GO:0033227	dsRNA transport	http://amigo.geneontology.org/amigo/term/GO:0033227	1	1140	5	16473	2.89166	23180	RFTN1	0.330716	0.480545	0.601301
GO:0035811	negative regulation of urine volume	http://amigo.geneontology.org/amigo/term/GO:0035811	1	1140	5	16473	2.89166	10911	UTS2	0.330716	0.480545	0.601301
GO:0006172	ADP biosynthetic process	http://amigo.geneontology.org/amigo/term/GO:0006172	1	1140	5	16473	2.89166	26289	AK5	0.330716	0.480545	0.601301
GO:0015889	cobalamin transport	http://amigo.geneontology.org/amigo/term/GO:0015889	1	1140	5	16473	2.89166	6948	TCN2	0.330716	0.480545	0.601301
GO:0032410	negative regulation of transporter activity	http://amigo.geneontology.org/amigo/term/GO:0032410	1	1140	5	16473	2.89166	55917	CTTNBP2NL	0.330716	0.480545	0.601301
GO:0006003	fructose 2,6-bisphosphate metabolic process	http://amigo.geneontology.org/amigo/term/GO:0006003	1	1140	5	16473	2.89166	57103	TIGAR	0.330716	0.480545	0.601301
GO:0002115	store-operated calcium entry	http://amigo.geneontology.org/amigo/term/GO:0002115	1	1140	5	16473	2.89166	84766	CRACR2A	0.330716	0.480545	0.601301
GO:0060836	lymphatic endothelial cell differentiation	http://amigo.geneontology.org/amigo/term/GO:0060836	1	1140	5	16473	2.89166	94	ACVRL1	0.330716	0.480545	0.601301
GO:0061370	testosterone biosynthetic process	http://amigo.geneontology.org/amigo/term/GO:0061370	1	1140	5	16473	2.89166	8644	AKR1C3	0.330716	0.480545	0.601301
GO:1903898	negative regulation of PERK-mediated unfolded protein response	http://amigo.geneontology.org/amigo/term/GO:1903898	1	1140	5	16473	2.89166	23645	PPP1R15A	0.330716	0.480545	0.601301
GO:0021513	spinal cord dorsal/ventral patterning	http://amigo.geneontology.org/amigo/term/GO:0021513	1	1140	5	16473	2.89166	51715	RAB23	0.330716	0.480545	0.601301
GO:0036016	cellular response to interleukin-3	http://amigo.geneontology.org/amigo/term/GO:0036016	1	1140	5	16473	2.89166	3563	IL3RA	0.330716	0.480545	0.601301
GO:0042271	susceptibility to natural killer cell mediated cytotoxicity	http://amigo.geneontology.org/amigo/term/GO:0042271	1	1140	5	16473	2.89166	23705	CADM1	0.330716	0.480545	0.601301
GO:1902966	positive regulation of protein localization to early endosome	http://amigo.geneontology.org/amigo/term/GO:1902966	1	1140	5	16473	2.89166	7430	EZR	0.330716	0.480545	0.601301
GO:0035726	common myeloid progenitor cell proliferation	http://amigo.geneontology.org/amigo/term/GO:0035726	1	1140	5	16473	2.89166	8013	NR4A3	0.330716	0.480545	0.601301
GO:0070314	G1 to G0 transition	http://amigo.geneontology.org/amigo/term/GO:0070314	1	1140	5	16473	2.89166	2146	EZH2	0.330716	0.480545	0.601301
GO:0048515	spermatid differentiation	http://amigo.geneontology.org/amigo/term/GO:0048515	1	1140	5	16473	2.89166	581	BAX	0.330716	0.480545	0.601301
GO:1903715	regulation of aerobic respiration	http://amigo.geneontology.org/amigo/term/GO:1903715	1	1140	5	16473	2.89166	3091	HIF1A	0.330716	0.480545	0.601301
GO:0008611	ether lipid biosynthetic process	http://amigo.geneontology.org/amigo/term/GO:0008611	1	1140	5	16473	2.89166	55711	FAR2	0.330716	0.480545	0.601301
GO:0014044	Schwann cell development	http://amigo.geneontology.org/amigo/term/GO:0014044	1	1140	5	16473	2.89166	1020	CDK5	0.330716	0.480545	0.601301
GO:0021785	branchiomotor neuron axon guidance	http://amigo.geneontology.org/amigo/term/GO:0021785	1	1140	5	16473	2.89166	8829	NRP1	0.330716	0.480545	0.601301
GO:0008626	granzyme-mediated apoptotic signaling pathway	http://amigo.geneontology.org/amigo/term/GO:0008626	1	1140	5	16473	2.89166	5552	SRGN	0.330716	0.480545	0.601301
GO:0070345	negative regulation of fat cell proliferation	http://amigo.geneontology.org/amigo/term/GO:0070345	1	1140	5	16473	2.89166	7027	TFDP1	0.330716	0.480545	0.601301
GO:0007100	mitotic centrosome separation	http://amigo.geneontology.org/amigo/term/GO:0007100	1	1140	5	16473	2.89166	6790	AURKA	0.330716	0.480545	0.601301
GO:0090131	mesenchyme migration	http://amigo.geneontology.org/amigo/term/GO:0090131	1	1140	5	16473	2.89166	59	ACTA2	0.330716	0.480545	0.601301
GO:0045743	positive regulation of fibroblast growth factor receptor signaling pathway	http://amigo.geneontology.org/amigo/term/GO:0045743	1	1140	5	16473	2.89166	1499	CTNNB1	0.330716	0.480545	0.601301
GO:0060075	regulation of resting membrane potential	http://amigo.geneontology.org/amigo/term/GO:0060075	1	1140	5	16473	2.89166	3759	KCNJ2	0.330716	0.480545	0.601301
GO:0007195	adenylate cyclase-inhibiting dopamine receptor signaling pathway	http://amigo.geneontology.org/amigo/term/GO:0007195	1	1140	5	16473	2.89166	2316	FLNA	0.330716	0.480545	0.601301
GO:0071681	cellular response to indole-3-methanol	http://amigo.geneontology.org/amigo/term/GO:0071681	1	1140	5	16473	2.89166	1499	CTNNB1	0.330716	0.480545	0.601301
GO:0030035	microspike assembly	http://amigo.geneontology.org/amigo/term/GO:0030035	1	1140	5	16473	2.89166	25	ABL1	0.330716	0.480545	0.601301
GO:0006658	phosphatidylserine metabolic process	http://amigo.geneontology.org/amigo/term/GO:0006658	1	1140	5	16473	2.89166	256987	SERINC5	0.330716	0.480545	0.601301
GO:0038031	non-canonical Wnt signaling pathway via JNK cascade	http://amigo.geneontology.org/amigo/term/GO:0038031	1	1140	5	16473	2.89166	8324	FZD7	0.330716	0.480545	0.601301
GO:0048505	regulation of timing of cell differentiation	http://amigo.geneontology.org/amigo/term/GO:0048505	1	1140	5	16473	2.89166	3516	RBPJ	0.330716	0.480545	0.601301
GO:0043535	regulation of blood vessel endothelial cell migration	http://amigo.geneontology.org/amigo/term/GO:0043535	1	1140	5	16473	2.89166	94	ACVRL1	0.330716	0.480545	0.601301
GO:0048679	regulation of axon regeneration	http://amigo.geneontology.org/amigo/term/GO:0048679	1	1140	5	16473	2.89166	5728	PTEN	0.330716	0.480545	0.601301
GO:0003209	cardiac atrium morphogenesis	http://amigo.geneontology.org/amigo/term/GO:0003209	1	1140	5	16473	2.89166	6474	SHOX2	0.330716	0.480545	0.601301
GO:0015871	choline transport	http://amigo.geneontology.org/amigo/term/GO:0015871	1	1140	5	16473	2.89166	23446	SLC44A1	0.330716	0.480545	0.601301
GO:0021637	trigeminal nerve structural organization	http://amigo.geneontology.org/amigo/term/GO:0021637	1	1140	5	16473	2.89166	8829	NRP1	0.330716	0.480545	0.601301
GO:0072284	metanephric S-shaped body morphogenesis	http://amigo.geneontology.org/amigo/term/GO:0072284	1	1140	5	16473	2.89166	5159	PDGFRB	0.330716	0.480545	0.601301
GO:0033157	regulation of intracellular protein transport	http://amigo.geneontology.org/amigo/term/GO:0033157	1	1140	5	16473	2.89166	3936	LCP1	0.330716	0.480545	0.601301
GO:0045986	negative regulation of smooth muscle contraction	http://amigo.geneontology.org/amigo/term/GO:0045986	1	1140	5	16473	2.89166	10203	CALCRL	0.330716	0.480545	0.601301
GO:0035404	histone-serine phosphorylation	http://amigo.geneontology.org/amigo/term/GO:0035404	1	1140	5	16473	2.89166	6790	AURKA	0.330716	0.480545	0.601301
GO:0071421	manganese ion transmembrane transport	http://amigo.geneontology.org/amigo/term/GO:0071421	1	1140	5	16473	2.89166	6556	SLC11A1	0.330716	0.480545	0.601301
GO:0003105	negative regulation of glomerular filtration	http://amigo.geneontology.org/amigo/term/GO:0003105	1	1140	5	16473	2.89166	10911	UTS2	0.330716	0.480545	0.601301
GO:0006068	ethanol catabolic process	http://amigo.geneontology.org/amigo/term/GO:0006068	1	1140	5	16473	2.89166	221	ALDH3B1	0.330716	0.480545	0.601301
GO:0007598	blood coagulation, extrinsic pathway	http://amigo.geneontology.org/amigo/term/GO:0007598	1	1140	5	16473	2.89166	2152	F3	0.330716	0.480545	0.601301
GO:0021955	central nervous system neuron axonogenesis	http://amigo.geneontology.org/amigo/term/GO:0021955	1	1140	5	16473	2.89166	5728	PTEN	0.330716	0.480545	0.601301
GO:0045636	positive regulation of melanocyte differentiation	http://amigo.geneontology.org/amigo/term/GO:0045636	1	1140	5	16473	2.89166	56999	ADAMTS9	0.330716	0.480545	0.601301
GO:0036336	dendritic cell migration	http://amigo.geneontology.org/amigo/term/GO:0036336	1	1140	5	16473	2.89166	998	CDC42	0.330716	0.480545	0.601301
GO:0006664	glycolipid metabolic process	http://amigo.geneontology.org/amigo/term/GO:0006664	1	1140	5	16473	2.89166	79070	KDELC1	0.330716	0.480545	0.601301
GO:0051223	regulation of protein transport	http://amigo.geneontology.org/amigo/term/GO:0051223	1	1140	5	16473	2.89166	3301	DNAJA1	0.330716	0.480545	0.601301
GO:0042699	follicle-stimulating hormone signaling pathway	http://amigo.geneontology.org/amigo/term/GO:0042699	1	1140	5	16473	2.89166	409	ARRB2	0.330716	0.480545	0.601301
GO:0065004	protein-DNA complex assembly	http://amigo.geneontology.org/amigo/term/GO:0065004	1	1140	5	16473	2.89166	23493	HEY2	0.330716	0.480545	0.601301
GO:1902108	regulation of mitochondrial membrane permeability involved in apoptotic process	http://amigo.geneontology.org/amigo/term/GO:1902108	1	1140	5	16473	2.89166	23788	MTCH2	0.330716	0.480545	0.601301
GO:0035336	long-chain fatty-acyl-CoA metabolic process	http://amigo.geneontology.org/amigo/term/GO:0035336	1	1140	5	16473	2.89166	55711	FAR2	0.330716	0.480545	0.601301
GO:0010032	meiotic chromosome condensation	http://amigo.geneontology.org/amigo/term/GO:0010032	1	1140	5	16473	2.89166	10051	SMC4	0.330716	0.480545	0.601301
GO:0032714	negative regulation of interleukin-5 production	http://amigo.geneontology.org/amigo/term/GO:0032714	1	1140	5	16473	2.89166	51176	LEF1	0.330716	0.480545	0.601301
GO:0048864	stem cell development	http://amigo.geneontology.org/amigo/term/GO:0048864	1	1140	5	16473	2.89166	5788	PTPRC	0.330716	0.480545	0.601301
GO:0045591	positive regulation of regulatory T cell differentiation	http://amigo.geneontology.org/amigo/term/GO:0045591	1	1140	5	16473	2.89166	10288	LILRB2	0.330716	0.480545	0.601301
GO:0010310	regulation of hydrogen peroxide metabolic process	http://amigo.geneontology.org/amigo/term/GO:0010310	1	1140	5	16473	2.89166	5880	RAC2	0.330716	0.480545	0.601301
GO:0050881	musculoskeletal movement	http://amigo.geneontology.org/amigo/term/GO:0050881	1	1140	5	16473	2.89166	2055	CLN8	0.330716	0.480545	0.601301
GO:0010841	positive regulation of circadian sleep/wake cycle, wakefulness	http://amigo.geneontology.org/amigo/term/GO:0010841	1	1140	5	16473	2.89166	10911	UTS2	0.330716	0.480545	0.601301
GO:1903307	positive regulation of regulated secretory pathway	http://amigo.geneontology.org/amigo/term/GO:1903307	1	1140	5	16473	2.89166	376267	RAB15	0.330716	0.480545	0.601301
GO:0030521	androgen receptor signaling pathway	http://amigo.geneontology.org/amigo/term/GO:0030521	4	1140	41	16473	1.4112	1499;8611;898;3301	CTNNB1;PPAP2A;CCNE1;DNAJA1	0.332404	0.478334	0.603986
GO:0035690	cellular response to drug	http://amigo.geneontology.org/amigo/term/GO:0035690	5	1140	54	16473	1.33945	56833;6347;5911;3553;4609	SLAMF8;CCL2;RAP2A;IL1B;MYC	0.334447	0.475672	0.606506
GO:0008544	epidermis development	http://amigo.geneontology.org/amigo/term/GO:0008544	7	1140	81	16473	1.2503	5351;2012;2252;7454;1382;60401;2171	PLOD1;EMP1;FGF7;WAS;CRABP2;EDA2R;FABP5	0.343099	0.464581	0.606506
GO:0035264	multicellular organism growth	http://amigo.geneontology.org/amigo/term/GO:0035264	7	1140	81	16473	1.2503	83605;677;57282;7516;3479;998;84189	CCM2;ZFP36L1;SLC4A10;XRCC2;IGF1;CDC42;SLITRK6	0.343099	0.464581	0.606506
GO:0031145	anaphase-promoting complex-dependent proteasomal ubiquitin-dependent protein catabolic process	http://amigo.geneontology.org/amigo/term/GO:0031145	7	1140	81	16473	1.2503	5685;6790;11065;5687;983;5347;9232	PSMA4;AURKA;UBE2C;PSMA6;CDK1;PLK1;PTTG1	0.343099	0.464581	0.606506
GO:0046034	ATP metabolic process	http://amigo.geneontology.org/amigo/term/GO:0046034	3	1140	29	16473	1.49613	526;26289;523	ATP6V1B2;AK5;ATP6V1A	0.343146	0.464522	0.606506
GO:0006986	response to unfolded protein	http://amigo.geneontology.org/amigo/term/GO:0006986	4	1140	42	16473	1.37752	3337;871;3301;10808	DNAJB1;SERPINH1;DNAJA1;HSPH1	0.347409	0.459158	0.606506
GO:0030514	negative regulation of BMP signaling pathway	http://amigo.geneontology.org/amigo/term/GO:0030514	4	1140	42	16473	1.37752	6423;25;8321;6422	SFRP2;ABL1;FZD1;SFRP1	0.347409	0.459158	0.606506
GO:0034080	CENP-A containing nucleosome assembly	http://amigo.geneontology.org/amigo/term/GO:0034080	4	1140	42	16473	1.37752	55839;387103;79172;55355	CENPN;CENPW;CENPO;HJURP	0.347409	0.459158	0.606506
GO:0006612	protein targeting to membrane	http://amigo.geneontology.org/amigo/term/GO:0006612	4	1140	42	16473	1.37752	115201;51304;253832;55625	ATG4A;ZDHHC3;ZDHHC20;ZDHHC7	0.347409	0.459158	0.606506
GO:0007077	mitotic nuclear envelope disassembly	http://amigo.geneontology.org/amigo/term/GO:0007077	4	1140	42	16473	1.37752	4000;10783;983;5347	LMNA;NEK6;CDK1;PLK1	0.347409	0.459158	0.606506
GO:0007200	phospholipase C-activating G-protein coupled receptor signaling pathway	http://amigo.geneontology.org/amigo/term/GO:0007200	5	1140	55	16473	1.31502	886;185;2357;55107;5745	CCKAR;AGTR1;FPR1;ANO1;PTH1R	0.347504	0.45904	0.606506
GO:0034599	cellular response to oxidative stress	http://amigo.geneontology.org/amigo/term/GO:0034599	5	1140	55	16473	1.31502	2876;57190;5831;221;25	GPX1;SEPN1;PYCR1;ALDH3B1;ABL1	0.347504	0.45904	0.606506
GO:0090090	negative regulation of canonical Wnt signaling pathway	http://amigo.geneontology.org/amigo/term/GO:0090090	12	1140	149	16473	1.1655	51176;1000;5685;6424;11197;5687;4038;80114;6423;81029;8321;6422	LEF1;CDH2;PSMA4;SFRP4;WIF1;PSMA6;LRP4;BICC1;SFRP2;WNT5B;FZD1;SFRP1	0.349217	0.456905	0.606506
GO:0006811	ion transport	http://amigo.geneontology.org/amigo/term/GO:0006811	12	1140	149	16473	1.1655	285195;6507;57419;9056;206358;8140;1536;57282;6546;92745;6547;3927	SLC9A9;SLC1A3;SLC24A3;SLC7A7;SLC36A1;SLC7A5;CYBB;SLC4A10;SLC8A1;SLC38A5;SLC8A3;LASP1	0.349217	0.456905	0.606506
GO:0008652	cellular amino acid biosynthetic process	http://amigo.geneontology.org/amigo/term/GO:0008652	2	1140	17	16473	1.70123	5831;2746	PYCR1;GLUD1	0.350837	0.454895	0.606506
GO:0043536	positive regulation of blood vessel endothelial cell migration	http://amigo.geneontology.org/amigo/term/GO:0043536	2	1140	17	16473	1.70123	7424;284	VEGFC;ANGPT1	0.350837	0.454895	0.606506
GO:1903959	regulation of anion transmembrane transport	http://amigo.geneontology.org/amigo/term/GO:1903959	2	1140	17	16473	1.70123	196527;55107	ANO6;ANO1	0.350837	0.454895	0.606506
GO:0021772	olfactory bulb development	http://amigo.geneontology.org/amigo/term/GO:0021772	2	1140	17	16473	1.70123	55636;2131	CHD7;EXT1	0.350837	0.454895	0.606506
GO:0006071	glycerol metabolic process	http://amigo.geneontology.org/amigo/term/GO:0006071	2	1140	17	16473	1.70123	51573;27235	GDE1;COQ2	0.350837	0.454895	0.606506
GO:0016486	peptide hormone processing	http://amigo.geneontology.org/amigo/term/GO:0016486	2	1140	17	16473	1.70123	1889;5125	ECE1;PCSK5	0.350837	0.454895	0.606506
GO:0042523	positive regulation of tyrosine phosphorylation of Stat5 protein	http://amigo.geneontology.org/amigo/term/GO:0042523	2	1140	17	16473	1.70123	2534;3479	FYN;IGF1	0.350837	0.454895	0.606506
GO:0001708	cell fate specification	http://amigo.geneontology.org/amigo/term/GO:0001708	2	1140	17	16473	1.70123	1499;3688	CTNNB1;ITGB1	0.350837	0.454895	0.606506
GO:0010971	positive regulation of G2/M transition of mitotic cell cycle	http://amigo.geneontology.org/amigo/term/GO:0010971	2	1140	17	16473	1.70123	55920;595	RCC2;CCND1	0.350837	0.454895	0.606506
GO:0071480	cellular response to gamma radiation	http://amigo.geneontology.org/amigo/term/GO:0071480	2	1140	17	16473	1.70123	3014;50507	H2AFX;NOX4	0.350837	0.454895	0.606506
GO:0021537	telencephalon development	http://amigo.geneontology.org/amigo/term/GO:0021537	2	1140	17	16473	1.70123	6546;6547	SLC8A1;SLC8A3	0.350837	0.454895	0.606506
GO:0010880	regulation of release of sequestered calcium ion into cytosol by sarcoplasmic reticulum	http://amigo.geneontology.org/amigo/term/GO:0010880	2	1140	17	16473	1.70123	1756;817	DMD;CAMK2D	0.350837	0.454895	0.606506
GO:0010460	positive regulation of heart rate	http://amigo.geneontology.org/amigo/term/GO:0010460	2	1140	17	16473	1.70123	23493;10911	HEY2;UTS2	0.350837	0.454895	0.606506
GO:0032753	positive regulation of interleukin-4 production	http://amigo.geneontology.org/amigo/term/GO:0032753	2	1140	17	16473	1.70123	3965;84868	LGALS9;HAVCR2	0.350837	0.454895	0.606506
GO:2000114	regulation of establishment of cell polarity	http://amigo.geneontology.org/amigo/term/GO:2000114	2	1140	17	16473	1.70123	1003;22902	CDH5;RUFY3	0.350837	0.454895	0.606506
GO:0061512	protein localization to cilium	http://amigo.geneontology.org/amigo/term/GO:0061512	2	1140	17	16473	1.70123	29887;56995	SNX10;TULP4	0.350837	0.454895	0.606506
GO:0006171	cAMP biosynthetic process	http://amigo.geneontology.org/amigo/term/GO:0006171	2	1140	17	16473	1.70123	113;10203	ADCY7;CALCRL	0.350837	0.454895	0.606506
GO:0015012	heparan sulfate proteoglycan biosynthetic process	http://amigo.geneontology.org/amigo/term/GO:0015012	2	1140	17	16473	1.70123	2135;2131	EXTL2;EXT1	0.350837	0.454895	0.606506
GO:0006939	smooth muscle contraction	http://amigo.geneontology.org/amigo/term/GO:0006939	2	1140	17	16473	1.70123	4629;1909	MYH11;EDNRA	0.350837	0.454895	0.606506
GO:0006493	protein O-linked glycosylation	http://amigo.geneontology.org/amigo/term/GO:0006493	7	1140	82	16473	1.23498	10678;2589;6483;10418;66008;9334;7423	B3GNT2;GALNT1;ST3GAL2;SPON1;TRAK2;B4GALT5;VEGFB	0.353801	0.451241	0.606506
GO:0008286	insulin receptor signaling pathway	http://amigo.geneontology.org/amigo/term/GO:0008286	12	1140	150	16473	1.15766	526;2885;5594;9114;4893;2252;983;23545;10312;523;2255;533	ATP6V1B2;GRB2;MAPK1;ATP6V0D1;NRAS;FGF7;CDK1;ATP6V0A2;TCIRG1;ATP6V1A;FGF10;ATP6V0B	0.35712	0.447186	0.606506
GO:0002230	positive regulation of defense response to virus by host	http://amigo.geneontology.org/amigo/term/GO:0002230	10	1140	123	16473	1.17634	6507;2215;4130;29923;1359;2252;6773;387849;115004;22918	SLC1A3;FCGR3B;MAP1A;HILPDA;CPA3;FGF7;STAT2;REP15;MB21D1;CD93	0.359122	0.444757	0.606506
GO:0051289	protein homotetramerization	http://amigo.geneontology.org/amigo/term/GO:0051289	5	1140	56	16473	1.29146	54974;3759;847;25939;5211	THG1L;KCNJ2;CAT;SAMHD1;PFKL	0.360589	0.442987	0.606506
GO:0042472	inner ear morphogenesis	http://amigo.geneontology.org/amigo/term/GO:0042472	5	1140	56	16473	1.29146	1280;6495;55636;4646;9935	COL2A1;SIX1;CHD7;MYO6;MAFB	0.360589	0.442987	0.606506
GO:0016266	O-glycan processing	http://amigo.geneontology.org/amigo/term/GO:0016266	5	1140	56	16473	1.29146	10678;2589;727936;6483;9334	B3GNT2;GALNT1;GXYLT2;ST3GAL2;B4GALT5	0.360589	0.442987	0.606506
GO:0006520	cellular amino acid metabolic process	http://amigo.geneontology.org/amigo/term/GO:0006520	3	1140	30	16473	1.44617	9056;8140;2687	SLC7A7;SLC7A5;GGT5	0.361229	0.442217	0.606506
GO:0007606	sensory perception of chemical stimulus	http://amigo.geneontology.org/amigo/term/GO:0007606	3	1140	30	16473	1.44617	23432;3274;728	GPR161;HRH2;C5AR1	0.361229	0.442217	0.606506
GO:0045776	negative regulation of blood pressure	http://amigo.geneontology.org/amigo/term/GO:0045776	3	1140	30	16473	1.44617	10911;7424;623	UTS2;VEGFC;BDKRB1	0.361229	0.442217	0.606506
GO:0071902	positive regulation of protein serine/threonine kinase activity	http://amigo.geneontology.org/amigo/term/GO:0071902	3	1140	30	16473	1.44617	2146;2180;1436	EZH2;ACSL1;CSF1R	0.361229	0.442217	0.606506
GO:0086010	membrane depolarization during action potential	http://amigo.geneontology.org/amigo/term/GO:0086010	3	1140	30	16473	1.44617	775;7533;6335	CACNA1C;YWHAH;SCN9A	0.361229	0.442217	0.606506
GO:0019433	triglyceride catabolic process	http://amigo.geneontology.org/amigo/term/GO:0019433	3	1140	30	16473	1.44617	2170;5501;2171	FABP3;PPP1CC;FABP5	0.361229	0.442217	0.606506
GO:0007190	activation of adenylate cyclase activity	http://amigo.geneontology.org/amigo/term/GO:0007190	3	1140	30	16473	1.44617	10486;10487;1909	CAP2;CAP1;EDNRA	0.361229	0.442217	0.606506
GO:0014065	phosphatidylinositol 3-kinase signaling	http://amigo.geneontology.org/amigo/term/GO:0014065	3	1140	30	16473	1.44617	5287;3479;5294	PIK3C2B;IGF1;PIK3CG	0.361229	0.442217	0.606506
GO:0045786	negative regulation of cell cycle	http://amigo.geneontology.org/amigo/term/GO:0045786	4	1140	43	16473	1.3454	1021;1020;5796;51053	CDK6;CDK5;PTPRK;GMNN	0.362424	0.440783	0.606506
GO:0009267	cellular response to starvation	http://amigo.geneontology.org/amigo/term/GO:0009267	4	1140	43	16473	1.3454	3625;8644;29103;6422	INHBB;AKR1C3;DNAJC15;SFRP1	0.362424	0.440783	0.606506
GO:0051971	positive regulation of transmission of nerve impulse	http://amigo.geneontology.org/amigo/term/GO:0051971	1	1140	6	16473	2.40957	3569	IL6	0.37405	0.42707	0.606506
GO:1990138	neuron projection extension	http://amigo.geneontology.org/amigo/term/GO:1990138	1	1140	6	16473	2.40957	6790	AURKA	0.37405	0.42707	0.606506
GO:0035020	regulation of Rac protein signal transduction	http://amigo.geneontology.org/amigo/term/GO:0035020	1	1140	6	16473	2.40957	382	ARF6	0.37405	0.42707	0.606506
GO:0007098	centrosome cycle	http://amigo.geneontology.org/amigo/term/GO:0007098	1	1140	6	16473	2.40957	983	CDK1	0.37405	0.42707	0.606506
GO:0045347	negative regulation of MHC class II biosynthetic process	http://amigo.geneontology.org/amigo/term/GO:0045347	1	1140	6	16473	2.40957	6688	SPI1	0.37405	0.42707	0.606506
GO:0034382	chylomicron remnant clearance	http://amigo.geneontology.org/amigo/term/GO:0034382	1	1140	6	16473	2.40957	341	APOC1	0.37405	0.42707	0.606506
GO:2000107	negative regulation of leukocyte apoptotic process	http://amigo.geneontology.org/amigo/term/GO:2000107	1	1140	6	16473	2.40957	6387	CXCL12	0.37405	0.42707	0.606506
GO:0016139	glycoside catabolic process	http://amigo.geneontology.org/amigo/term/GO:0016139	1	1140	6	16473	2.40957	4668	NAGA	0.37405	0.42707	0.606506
GO:0072678	T cell migration	http://amigo.geneontology.org/amigo/term/GO:0072678	1	1140	6	16473	2.40957	1901	S1PR1	0.37405	0.42707	0.606506
GO:0010656	negative regulation of muscle cell apoptotic process	http://amigo.geneontology.org/amigo/term/GO:0010656	1	1140	6	16473	2.40957	3162	HMOX1	0.37405	0.42707	0.606506
GO:2000503	positive regulation of natural killer cell chemotaxis	http://amigo.geneontology.org/amigo/term/GO:2000503	1	1140	6	16473	2.40957	6352	CCL5	0.37405	0.42707	0.606506
GO:0060982	coronary artery morphogenesis	http://amigo.geneontology.org/amigo/term/GO:0060982	1	1140	6	16473	2.40957	8829	NRP1	0.37405	0.42707	0.606506
GO:0001661	conditioned taste aversion	http://amigo.geneontology.org/amigo/term/GO:0001661	1	1140	6	16473	2.40957	2353	FOS	0.37405	0.42707	0.606506
GO:0090267	positive regulation of mitotic cell cycle spindle assembly checkpoint	http://amigo.geneontology.org/amigo/term/GO:0090267	1	1140	6	16473	2.40957	348654	GEN1	0.37405	0.42707	0.606506
GO:2000651	positive regulation of sodium ion transmembrane transporter activity	http://amigo.geneontology.org/amigo/term/GO:2000651	1	1140	6	16473	2.40957	1756	DMD	0.37405	0.42707	0.606506
GO:1901621	negative regulation of smoothened signaling pathway involved in dorsal/ventral neural tube patterning	http://amigo.geneontology.org/amigo/term/GO:1901621	1	1140	6	16473	2.40957	23432	GPR161	0.37405	0.42707	0.606506
GO:0048771	tissue remodeling	http://amigo.geneontology.org/amigo/term/GO:0048771	1	1140	6	16473	2.40957	4323	MMP14	0.37405	0.42707	0.606506
GO:1901222	regulation of NIK/NF-kappaB signaling	http://amigo.geneontology.org/amigo/term/GO:1901222	1	1140	6	16473	2.40957	7430	EZR	0.37405	0.42707	0.606506
GO:0030213	hyaluronan biosynthetic process	http://amigo.geneontology.org/amigo/term/GO:0030213	1	1140	6	16473	2.40957	3553	IL1B	0.37405	0.42707	0.606506
GO:0032224	positive regulation of synaptic transmission, cholinergic	http://amigo.geneontology.org/amigo/term/GO:0032224	1	1140	6	16473	2.40957	10911	UTS2	0.37405	0.42707	0.606506
GO:0048524	positive regulation of viral process	http://amigo.geneontology.org/amigo/term/GO:0048524	1	1140	6	16473	2.40957	89853	MVB12B	0.37405	0.42707	0.606506
GO:0046498	S-adenosylhomocysteine metabolic process	http://amigo.geneontology.org/amigo/term/GO:0046498	1	1140	6	16473	2.40957	100506658	OCLN	0.37405	0.42707	0.606506
GO:0060385	axonogenesis involved in innervation	http://amigo.geneontology.org/amigo/term/GO:0060385	1	1140	6	16473	2.40957	8829	NRP1	0.37405	0.42707	0.606506
GO:0006066	alcohol metabolic process	http://amigo.geneontology.org/amigo/term/GO:0006066	1	1140	6	16473	2.40957	221	ALDH3B1	0.37405	0.42707	0.606506
GO:0010324	membrane invagination	http://amigo.geneontology.org/amigo/term/GO:0010324	1	1140	6	16473	2.40957	54874	FNBP1L	0.37405	0.42707	0.606506
GO:0061002	negative regulation of dendritic spine morphogenesis	http://amigo.geneontology.org/amigo/term/GO:0061002	1	1140	6	16473	2.40957	5728	PTEN	0.37405	0.42707	0.606506
GO:1901016	regulation of potassium ion transmembrane transporter activity	http://amigo.geneontology.org/amigo/term/GO:1901016	1	1140	6	16473	2.40957	23327	NEDD4L	0.37405	0.42707	0.606506
GO:0048012	hepatocyte growth factor receptor signaling pathway	http://amigo.geneontology.org/amigo/term/GO:0048012	1	1140	6	16473	2.40957	8829	NRP1	0.37405	0.42707	0.606506
GO:0032808	lacrimal gland development	http://amigo.geneontology.org/amigo/term/GO:0032808	1	1140	6	16473	2.40957	2255	FGF10	0.37405	0.42707	0.606506
GO:0048304	positive regulation of isotype switching to IgG isotypes	http://amigo.geneontology.org/amigo/term/GO:0048304	1	1140	6	16473	2.40957	940	CD28	0.37405	0.42707	0.606506
GO:0033234	negative regulation of protein sumoylation	http://amigo.geneontology.org/amigo/term/GO:0033234	1	1140	6	16473	2.40957	1499	CTNNB1	0.37405	0.42707	0.606506
GO:0045046	protein import into peroxisome membrane	http://amigo.geneontology.org/amigo/term/GO:0045046	1	1140	6	16473	2.40957	51762	RAB8B	0.37405	0.42707	0.606506
GO:0045588	positive regulation of gamma-delta T cell differentiation	http://amigo.geneontology.org/amigo/term/GO:0045588	1	1140	6	16473	2.40957	3071	NCKAP1L	0.37405	0.42707	0.606506
GO:2001300	lipoxin metabolic process	http://amigo.geneontology.org/amigo/term/GO:2001300	1	1140	6	16473	2.40957	241	ALOX5AP	0.37405	0.42707	0.606506
GO:0046883	regulation of hormone secretion	http://amigo.geneontology.org/amigo/term/GO:0046883	1	1140	6	16473	2.40957	886	CCKAR	0.37405	0.42707	0.606506
GO:0019076	viral release from host cell	http://amigo.geneontology.org/amigo/term/GO:0019076	1	1140	6	16473	2.40957	5481	PPID	0.37405	0.42707	0.606506
GO:0021884	forebrain neuron development	http://amigo.geneontology.org/amigo/term/GO:0021884	1	1140	6	16473	2.40957	2776	GNAQ	0.37405	0.42707	0.606506
GO:0045906	negative regulation of vasoconstriction	http://amigo.geneontology.org/amigo/term/GO:0045906	1	1140	6	16473	2.40957	6376	CX3CL1	0.37405	0.42707	0.606506
GO:0035814	negative regulation of renal sodium excretion	http://amigo.geneontology.org/amigo/term/GO:0035814	1	1140	6	16473	2.40957	10911	UTS2	0.37405	0.42707	0.606506
GO:0001711	endodermal cell fate commitment	http://amigo.geneontology.org/amigo/term/GO:0001711	1	1140	6	16473	2.40957	1499	CTNNB1	0.37405	0.42707	0.606506
GO:0060137	maternal process involved in parturition	http://amigo.geneontology.org/amigo/term/GO:0060137	1	1140	6	16473	2.40957	6347	CCL2	0.37405	0.42707	0.606506
GO:0051271	negative regulation of cellular component movement	http://amigo.geneontology.org/amigo/term/GO:0051271	1	1140	6	16473	2.40957	87	ACTN1	0.37405	0.42707	0.606506
GO:0072307	regulation of metanephric nephron tubule epithelial cell differentiation	http://amigo.geneontology.org/amigo/term/GO:0072307	1	1140	6	16473	2.40957	79633	FAT4	0.37405	0.42707	0.606506
GO:0034351	negative regulation of glial cell apoptotic process	http://amigo.geneontology.org/amigo/term/GO:0034351	1	1140	6	16473	2.40957	6347	CCL2	0.37405	0.42707	0.606506
GO:0060074	synapse maturation	http://amigo.geneontology.org/amigo/term/GO:0060074	1	1140	6	16473	2.40957	5728	PTEN	0.37405	0.42707	0.606506
GO:0002740	negative regulation of cytokine secretion involved in immune response	http://amigo.geneontology.org/amigo/term/GO:0002740	1	1140	6	16473	2.40957	284	ANGPT1	0.37405	0.42707	0.606506
GO:0006924	activation-induced cell death of T cells	http://amigo.geneontology.org/amigo/term/GO:0006924	1	1140	6	16473	2.40957	355	FAS	0.37405	0.42707	0.606506
GO:0014049	positive regulation of glutamate secretion	http://amigo.geneontology.org/amigo/term/GO:0014049	1	1140	6	16473	2.40957	5027	P2RX7	0.37405	0.42707	0.606506
GO:0050650	chondroitin sulfate proteoglycan biosynthetic process	http://amigo.geneontology.org/amigo/term/GO:0050650	1	1140	6	16473	2.40957	3479	IGF1	0.37405	0.42707	0.606506
GO:0032680	regulation of tumor necrosis factor production	http://amigo.geneontology.org/amigo/term/GO:0032680	1	1140	6	16473	2.40957	284	ANGPT1	0.37405	0.42707	0.606506
GO:0045217	cell-cell junction maintenance	http://amigo.geneontology.org/amigo/term/GO:0045217	1	1140	6	16473	2.40957	1436	CSF1R	0.37405	0.42707	0.606506
GO:2000253	positive regulation of feeding behavior	http://amigo.geneontology.org/amigo/term/GO:2000253	1	1140	6	16473	2.40957	8013	NR4A3	0.37405	0.42707	0.606506
GO:0033211	adiponectin-activated signaling pathway	http://amigo.geneontology.org/amigo/term/GO:0033211	1	1140	6	16473	2.40957	2180	ACSL1	0.37405	0.42707	0.606506
GO:0002862	negative regulation of inflammatory response to antigenic stimulus	http://amigo.geneontology.org/amigo/term/GO:0002862	1	1140	6	16473	2.40957	2876	GPX1	0.37405	0.42707	0.606506
GO:0034105	positive regulation of tissue remodeling	http://amigo.geneontology.org/amigo/term/GO:0034105	1	1140	6	16473	2.40957	3606	IL18	0.37405	0.42707	0.606506
GO:0050713	negative regulation of interleukin-1 beta secretion	http://amigo.geneontology.org/amigo/term/GO:0050713	1	1140	6	16473	2.40957	114548	NLRP3	0.37405	0.42707	0.606506
GO:1900017	positive regulation of cytokine production involved in inflammatory response	http://amigo.geneontology.org/amigo/term/GO:1900017	1	1140	6	16473	2.40957	27190	IL17B	0.37405	0.42707	0.606506
GO:0048554	positive regulation of metalloenzyme activity	http://amigo.geneontology.org/amigo/term/GO:0048554	1	1140	6	16473	2.40957	998	CDC42	0.37405	0.42707	0.606506
GO:0015867	ATP transport	http://amigo.geneontology.org/amigo/term/GO:0015867	1	1140	6	16473	2.40957	2697	GJA1	0.37405	0.42707	0.606506
GO:0097527	necroptotic signaling pathway	http://amigo.geneontology.org/amigo/term/GO:0097527	1	1140	6	16473	2.40957	355	FAS	0.37405	0.42707	0.606506
GO:2001014	regulation of skeletal muscle cell differentiation	http://amigo.geneontology.org/amigo/term/GO:2001014	1	1140	6	16473	2.40957	6495	SIX1	0.37405	0.42707	0.606506
GO:0002686	negative regulation of leukocyte migration	http://amigo.geneontology.org/amigo/term/GO:0002686	1	1140	6	16473	2.40957	3162	HMOX1	0.37405	0.42707	0.606506
GO:0019511	peptidyl-proline hydroxylation	http://amigo.geneontology.org/amigo/term/GO:0019511	1	1140	6	16473	2.40957	64175	P3H1	0.37405	0.42707	0.606506
GO:0006685	sphingomyelin catabolic process	http://amigo.geneontology.org/amigo/term/GO:0006685	1	1140	6	16473	2.40957	55512	SMPD3	0.37405	0.42707	0.606506
GO:0060022	hard palate development	http://amigo.geneontology.org/amigo/term/GO:0060022	1	1140	6	16473	2.40957	8321	FZD1	0.37405	0.42707	0.606506
GO:0010669	epithelial structure maintenance	http://amigo.geneontology.org/amigo/term/GO:0010669	1	1140	6	16473	2.40957	9079	LDB2	0.37405	0.42707	0.606506
GO:0002281	macrophage activation involved in immune response	http://amigo.geneontology.org/amigo/term/GO:0002281	1	1140	6	16473	2.40957	7305	TYROBP	0.37405	0.42707	0.606506
GO:0035315	hair cell differentiation	http://amigo.geneontology.org/amigo/term/GO:0035315	1	1140	6	16473	2.40957	1499	CTNNB1	0.37405	0.42707	0.606506
GO:0048743	positive regulation of skeletal muscle fiber development	http://amigo.geneontology.org/amigo/term/GO:0048743	1	1140	6	16473	2.40957	6474	SHOX2	0.37405	0.42707	0.606506
GO:0071731	response to nitric oxide	http://amigo.geneontology.org/amigo/term/GO:0071731	1	1140	6	16473	2.40957	3554	IL1R1	0.37405	0.42707	0.606506
GO:0003073	regulation of systemic arterial blood pressure	http://amigo.geneontology.org/amigo/term/GO:0003073	1	1140	6	16473	2.40957	170690	ADAMTS16	0.37405	0.42707	0.606506
GO:0030953	astral microtubule organization	http://amigo.geneontology.org/amigo/term/GO:0030953	1	1140	6	16473	2.40957	7430	EZR	0.37405	0.42707	0.606506
GO:0050667	homocysteine metabolic process	http://amigo.geneontology.org/amigo/term/GO:0050667	1	1140	6	16473	2.40957	50507	NOX4	0.37405	0.42707	0.606506
GO:0007044	cell-substrate junction assembly	http://amigo.geneontology.org/amigo/term/GO:0007044	1	1140	6	16473	2.40957	3690	ITGB3	0.37405	0.42707	0.606506
GO:0098586	cellular response to virus	http://amigo.geneontology.org/amigo/term/GO:0098586	1	1140	6	16473	2.40957	3965	LGALS9	0.37405	0.42707	0.606506
GO:0050805	negative regulation of synaptic transmission	http://amigo.geneontology.org/amigo/term/GO:0050805	1	1140	6	16473	2.40957	2770	GNAI1	0.37405	0.42707	0.606506
GO:0014012	peripheral nervous system axon regeneration	http://amigo.geneontology.org/amigo/term/GO:0014012	1	1140	6	16473	2.40957	3371	TNC	0.37405	0.42707	0.606506
GO:0034698	response to gonadotropin	http://amigo.geneontology.org/amigo/term/GO:0034698	1	1140	6	16473	2.40957	2305	FOXM1	0.37405	0.42707	0.606506
GO:0003416	endochondral bone growth	http://amigo.geneontology.org/amigo/term/GO:0003416	1	1140	6	16473	2.40957	54796	BNC2	0.37405	0.42707	0.606506
GO:0010535	positive regulation of activation of JAK2 kinase activity	http://amigo.geneontology.org/amigo/term/GO:0010535	1	1140	6	16473	2.40957	6352	CCL5	0.37405	0.42707	0.606506
GO:0070972	protein localization to endoplasmic reticulum	http://amigo.geneontology.org/amigo/term/GO:0070972	1	1140	6	16473	2.40957	23645	PPP1R15A	0.37405	0.42707	0.606506
GO:0071321	cellular response to cGMP	http://amigo.geneontology.org/amigo/term/GO:0071321	1	1140	6	16473	2.40957	5139	PDE3A	0.37405	0.42707	0.606506
GO:0050861	positive regulation of B cell receptor signaling pathway	http://amigo.geneontology.org/amigo/term/GO:0050861	1	1140	6	16473	2.40957	123920	CMTM3	0.37405	0.42707	0.606506
GO:0010564	regulation of cell cycle process	http://amigo.geneontology.org/amigo/term/GO:0010564	1	1140	6	16473	2.40957	6422	SFRP1	0.37405	0.42707	0.606506
GO:0014066	regulation of phosphatidylinositol 3-kinase signaling	http://amigo.geneontology.org/amigo/term/GO:0014066	1	1140	6	16473	2.40957	205428	C3orf58	0.37405	0.42707	0.606506
GO:0031536	positive regulation of exit from mitosis	http://amigo.geneontology.org/amigo/term/GO:0031536	1	1140	6	16473	2.40957	11065	UBE2C	0.37405	0.42707	0.606506
GO:0009108	coenzyme biosynthetic process	http://amigo.geneontology.org/amigo/term/GO:0009108	1	1140	6	16473	2.40957	53354	PANK1	0.37405	0.42707	0.606506
GO:0003149	membranous septum morphogenesis	http://amigo.geneontology.org/amigo/term/GO:0003149	1	1140	6	16473	2.40957	8321	FZD1	0.37405	0.42707	0.606506
GO:0046321	positive regulation of fatty acid oxidation	http://amigo.geneontology.org/amigo/term/GO:0046321	1	1140	6	16473	2.40957	8013	NR4A3	0.37405	0.42707	0.606506
GO:0046578	regulation of Ras protein signal transduction	http://amigo.geneontology.org/amigo/term/GO:0046578	1	1140	6	16473	2.40957	2305	FOXM1	0.37405	0.42707	0.606506
GO:0033622	integrin activation	http://amigo.geneontology.org/amigo/term/GO:0033622	1	1140	6	16473	2.40957	10979	FERMT2	0.37405	0.42707	0.606506
GO:0051346	negative regulation of hydrolase activity	http://amigo.geneontology.org/amigo/term/GO:0051346	1	1140	6	16473	2.40957	5104	SERPINA5	0.37405	0.42707	0.606506
GO:0060363	cranial suture morphogenesis	http://amigo.geneontology.org/amigo/term/GO:0060363	1	1140	6	16473	2.40957	7291	TWIST1	0.37405	0.42707	0.606506
GO:1900028	negative regulation of ruffle assembly	http://amigo.geneontology.org/amigo/term/GO:1900028	1	1140	6	16473	2.40957	83478	ARHGAP24	0.37405	0.42707	0.606506
GO:0007182	common-partner SMAD protein phosphorylation	http://amigo.geneontology.org/amigo/term/GO:0007182	1	1140	6	16473	2.40957	6711	SPTBN1	0.37405	0.42707	0.606506
GO:0042490	mechanoreceptor differentiation	http://amigo.geneontology.org/amigo/term/GO:0042490	1	1140	6	16473	2.40957	4916	NTRK3	0.37405	0.42707	0.606506
GO:0060428	lung epithelium development	http://amigo.geneontology.org/amigo/term/GO:0060428	1	1140	6	16473	2.40957	2255	FGF10	0.37405	0.42707	0.606506
GO:0060603	mammary gland duct morphogenesis	http://amigo.geneontology.org/amigo/term/GO:0060603	1	1140	6	16473	2.40957	1436	CSF1R	0.37405	0.42707	0.606506
GO:0006047	UDP-N-acetylglucosamine metabolic process	http://amigo.geneontology.org/amigo/term/GO:0006047	1	1140	6	16473	2.40957	1798	DPAGT1	0.37405	0.42707	0.606506
GO:0050671	positive regulation of lymphocyte proliferation	http://amigo.geneontology.org/amigo/term/GO:0050671	1	1140	6	16473	2.40957	2255	FGF10	0.37405	0.42707	0.606506
GO:1902533	positive regulation of intracellular signal transduction	http://amigo.geneontology.org/amigo/term/GO:1902533	1	1140	6	16473	2.40957	8600	TNFSF11	0.37405	0.42707	0.606506
GO:1901385	regulation of voltage-gated calcium channel activity	http://amigo.geneontology.org/amigo/term/GO:1901385	1	1140	6	16473	2.40957	1756	DMD	0.37405	0.42707	0.606506
GO:0060442	branching involved in prostate gland morphogenesis	http://amigo.geneontology.org/amigo/term/GO:0060442	1	1140	6	16473	2.40957	960	CD44	0.37405	0.42707	0.606506
GO:0032819	positive regulation of natural killer cell proliferation	http://amigo.geneontology.org/amigo/term/GO:0032819	1	1140	6	16473	2.40957	3606	IL18	0.37405	0.42707	0.606506
GO:0043620	regulation of DNA-templated transcription in response to stress	http://amigo.geneontology.org/amigo/term/GO:0043620	1	1140	6	16473	2.40957	56892	C8orf4	0.37405	0.42707	0.606506
GO:0009404	toxin metabolic process	http://amigo.geneontology.org/amigo/term/GO:0009404	1	1140	6	16473	2.40957	1545	CYP1B1	0.37405	0.42707	0.606506
GO:0003181	atrioventricular valve morphogenesis	http://amigo.geneontology.org/amigo/term/GO:0003181	1	1140	6	16473	2.40957	26508	HEYL	0.37405	0.42707	0.606506
GO:0006910	phagocytosis, recognition	http://amigo.geneontology.org/amigo/term/GO:0006910	1	1140	6	16473	2.40957	948	CD36	0.37405	0.42707	0.606506
GO:2001054	negative regulation of mesenchymal cell apoptotic process	http://amigo.geneontology.org/amigo/term/GO:2001054	1	1140	6	16473	2.40957	3091	HIF1A	0.37405	0.42707	0.606506
GO:0006048	UDP-N-acetylglucosamine biosynthetic process	http://amigo.geneontology.org/amigo/term/GO:0006048	1	1140	6	16473	2.40957	64841	GNPNAT1	0.37405	0.42707	0.606506
GO:0003084	positive regulation of systemic arterial blood pressure	http://amigo.geneontology.org/amigo/term/GO:0003084	1	1140	6	16473	2.40957	2022	ENG	0.37405	0.42707	0.606506
GO:0060998	regulation of dendritic spine development	http://amigo.geneontology.org/amigo/term/GO:0060998	1	1140	6	16473	2.40957	382	ARF6	0.37405	0.42707	0.606506
GO:0020027	hemoglobin metabolic process	http://amigo.geneontology.org/amigo/term/GO:0020027	1	1140	6	16473	2.40957	847	CAT	0.37405	0.42707	0.606506
GO:0051461	positive regulation of corticotropin secretion	http://amigo.geneontology.org/amigo/term/GO:0051461	1	1140	6	16473	2.40957	51762	RAB8B	0.37405	0.42707	0.606506
GO:0000729	DNA double-strand break processing	http://amigo.geneontology.org/amigo/term/GO:0000729	1	1140	6	16473	2.40957	7334	UBE2N	0.37405	0.42707	0.606506
GO:0002320	lymphoid progenitor cell differentiation	http://amigo.geneontology.org/amigo/term/GO:0002320	1	1140	6	16473	2.40957	6688	SPI1	0.37405	0.42707	0.606506
GO:2000171	negative regulation of dendrite development	http://amigo.geneontology.org/amigo/term/GO:2000171	1	1140	6	16473	2.40957	382	ARF6	0.37405	0.42707	0.606506
GO:1900029	positive regulation of ruffle assembly	http://amigo.geneontology.org/amigo/term/GO:1900029	1	1140	6	16473	2.40957	5216	PFN1	0.37405	0.42707	0.606506
GO:0042693	muscle cell fate commitment	http://amigo.geneontology.org/amigo/term/GO:0042693	1	1140	6	16473	2.40957	2255	FGF10	0.37405	0.42707	0.606506
GO:0021695	cerebellar cortex development	http://amigo.geneontology.org/amigo/term/GO:0021695	1	1140	6	16473	2.40957	2146	EZH2	0.37405	0.42707	0.606506
GO:0046134	pyrimidine nucleoside biosynthetic process	http://amigo.geneontology.org/amigo/term/GO:0046134	1	1140	6	16473	2.40957	7298	TYMS	0.37405	0.42707	0.606506
GO:0032364	oxygen homeostasis	http://amigo.geneontology.org/amigo/term/GO:0032364	1	1140	6	16473	2.40957	3091	HIF1A	0.37405	0.42707	0.606506
GO:0045578	negative regulation of B cell differentiation	http://amigo.geneontology.org/amigo/term/GO:0045578	1	1140	6	16473	2.40957	6422	SFRP1	0.37405	0.42707	0.606506
GO:0010631	epithelial cell migration	http://amigo.geneontology.org/amigo/term/GO:0010631	1	1140	6	16473	2.40957	2255	FGF10	0.37405	0.42707	0.606506
GO:0045843	negative regulation of striated muscle tissue development	http://amigo.geneontology.org/amigo/term/GO:0045843	1	1140	6	16473	2.40957	51176	LEF1	0.37405	0.42707	0.606506
GO:0032515	negative regulation of phosphoprotein phosphatase activity	http://amigo.geneontology.org/amigo/term/GO:0032515	1	1140	6	16473	2.40957	23645	PPP1R15A	0.37405	0.42707	0.606506
GO:0048664	neuron fate determination	http://amigo.geneontology.org/amigo/term/GO:0048664	1	1140	6	16473	2.40957	998	CDC42	0.37405	0.42707	0.606506
GO:0060561	apoptotic process involved in morphogenesis	http://amigo.geneontology.org/amigo/term/GO:0060561	1	1140	6	16473	2.40957	51176	LEF1	0.37405	0.42707	0.606506
GO:0006013	mannose metabolic process	http://amigo.geneontology.org/amigo/term/GO:0006013	1	1140	6	16473	2.40957	4125	MAN2B1	0.37405	0.42707	0.606506
GO:0042541	hemoglobin biosynthetic process	http://amigo.geneontology.org/amigo/term/GO:0042541	1	1140	6	16473	2.40957	3091	HIF1A	0.37405	0.42707	0.606506
GO:0071157	negative regulation of cell cycle arrest	http://amigo.geneontology.org/amigo/term/GO:0071157	2	1140	18	16473	1.60662	595;2255	CCND1;FGF10	0.374719	0.426294	0.606506
GO:0015949	nucleobase-containing small molecule interconversion	http://amigo.geneontology.org/amigo/term/GO:0015949	2	1140	18	16473	1.60662	50484;26289	RRM2B;AK5	0.374719	0.426294	0.606506
GO:0033280	response to vitamin D	http://amigo.geneontology.org/amigo/term/GO:0033280	2	1140	18	16473	1.60662	3553;249	IL1B;ALPL	0.374719	0.426294	0.606506
GO:2001234	negative regulation of apoptotic signaling pathway	http://amigo.geneontology.org/amigo/term/GO:2001234	2	1140	18	16473	1.60662	1499;581	CTNNB1;BAX	0.374719	0.426294	0.606506
GO:0008643	carbohydrate transport	http://amigo.geneontology.org/amigo/term/GO:0008643	2	1140	18	16473	1.60662	8682;219855	PEA15;SLC37A2	0.374719	0.426294	0.606506
GO:0031032	actomyosin structure organization	http://amigo.geneontology.org/amigo/term/GO:0031032	2	1140	18	16473	1.60662	4627;4628	MYH9;MYH10	0.374719	0.426294	0.606506
GO:0016311	dephosphorylation	http://amigo.geneontology.org/amigo/term/GO:0016311	2	1140	18	16473	1.60662	5787;5788	PTPRB;PTPRC	0.374719	0.426294	0.606506
GO:0030220	platelet formation	http://amigo.geneontology.org/amigo/term/GO:0030220	2	1140	18	16473	1.60662	4627;87	MYH9;ACTN1	0.374719	0.426294	0.606506
GO:0032332	positive regulation of chondrocyte differentiation	http://amigo.geneontology.org/amigo/term/GO:0032332	2	1140	18	16473	1.60662	94;860	ACVRL1;RUNX2	0.374719	0.426294	0.606506
GO:0001709	cell fate determination	http://amigo.geneontology.org/amigo/term/GO:0001709	2	1140	18	16473	1.60662	4170;64641	MCL1;EBF2	0.374719	0.426294	0.606506
GO:0033189	response to vitamin A	http://amigo.geneontology.org/amigo/term/GO:0033189	2	1140	18	16473	1.60662	7298;847	TYMS;CAT	0.374719	0.426294	0.606506
GO:0030878	thyroid gland development	http://amigo.geneontology.org/amigo/term/GO:0030878	2	1140	18	16473	1.60662	6495;2255	SIX1;FGF10	0.374719	0.426294	0.606506
GO:0034314	Arp2/3 complex-mediated actin nucleation	http://amigo.geneontology.org/amigo/term/GO:0034314	2	1140	18	16473	1.60662	10092;10788	ARPC5;IQGAP2	0.374719	0.426294	0.606506
GO:0036342	post-anal tail morphogenesis	http://amigo.geneontology.org/amigo/term/GO:0036342	2	1140	18	16473	1.60662	50515;6423	CHST11;SFRP2	0.374719	0.426294	0.606506
GO:0048705	skeletal system morphogenesis	http://amigo.geneontology.org/amigo/term/GO:0048705	3	1140	31	16473	1.39944	7046;5159;5027	TGFBR1;PDGFRB;P2RX7	0.379235	0.421092	0.611048
GO:0042100	B cell proliferation	http://amigo.geneontology.org/amigo/term/GO:0042100	3	1140	31	16473	1.39944	51176;3575;5788	LEF1;IL7R;PTPRC	0.379235	0.421092	0.611048
GO:0042517	positive regulation of tyrosine phosphorylation of Stat3 protein	http://amigo.geneontology.org/amigo/term/GO:0042517	3	1140	31	16473	1.39944	1436;3569;3606	CSF1R;IL6;IL18	0.379235	0.421092	0.611048
GO:0001662	behavioral fear response	http://amigo.geneontology.org/amigo/term/GO:0001662	3	1140	31	16473	1.39944	1803;2788;1622	DPP4;GNG7;DBI	0.379235	0.421092	0.611048
GO:0030177	positive regulation of Wnt signaling pathway	http://amigo.geneontology.org/amigo/term/GO:0030177	3	1140	31	16473	1.39944	10159;23213;6422	ATP6AP2;SULF1;SFRP1	0.379235	0.421092	0.611048
GO:0007259	JAK-STAT cascade	http://amigo.geneontology.org/amigo/term/GO:0007259	3	1140	31	16473	1.39944	3455;6347;6773	IFNAR2;CCL2;STAT2	0.379235	0.421092	0.611048
GO:0007032	endosome organization	http://amigo.geneontology.org/amigo/term/GO:0007032	3	1140	31	16473	1.39944	29887;55920;1759	SNX10;RCC2;DNM1	0.379235	0.421092	0.611048
GO:0017157	regulation of exocytosis	http://amigo.geneontology.org/amigo/term/GO:0017157	3	1140	31	16473	1.39944	5898;51762;10890	RALA;RAB8B;RAB10	0.379235	0.421092	0.611048
GO:0007346	regulation of mitotic cell cycle	http://amigo.geneontology.org/amigo/term/GO:0007346	6	1140	71	16473	1.2223	9943;6793;10783;5347;9448;5058	OXSR1;STK10;NEK6;PLK1;MAP4K4;PAK1	0.381005	0.419069	0.613556
GO:0006810	transport	http://amigo.geneontology.org/amigo/term/GO:0006810	23	1140	306	16473	1.08788	1381;483;2697;9056;8140;10894;2561;4363;6536;8682;10052;51393;6567;2701;5730;2773;523;1622;1382;8714;9638;439;7805	CRABP1;ATP1B3;GJA1;SLC7A7;SLC7A5;LYVE1;GABRB2;ABCC1;SLC6A9;PEA15;GJC1;TRPV2;SLC16A2;GJA4;PTGDS;GNAI3;ATP6V1A;DBI;CRABP2;ABCC3;FEZ1;ASNA1;LAPTM5	0.381398	0.418621	0.613843
GO:0000086	G2/M transition of mitotic cell cycle	http://amigo.geneontology.org/amigo/term/GO:0000086	11	1140	140	16473	1.13668	1063;1026;994;6790;8655;2305;983;5347;7846;890;203068	CENPF;CDKN1A;CDC25B;AURKA;DYNLL1;FOXM1;CDK1;PLK1;TUBA1A;CCNA2;TUBB	0.38747	0.411761	0.614034
GO:0007268	synaptic transmission	http://amigo.geneontology.org/amigo/term/GO:0007268	31	1140	420	16473	1.06841	1742;3762;1499;775;54331;5594;161;10060;6507;2561;57717;10052;7881;1020;10911;1837;3759;113;375790;3776;817;3772;3783;2788;4646;2773;9456;11245;5330;24145;2770	DLG4;KCNJ5;CTNNB1;CACNA1C;GNG2;MAPK1;AP2A2;ABCC9;SLC1A3;GABRB2;PCDHB16;GJC1;KCNAB1;CDK5;UTS2;DTNA;KCNJ2;ADCY7;AGRN;KCNK2;CAMK2D;KCNJ15;KCNN4;GNG7;MYO6;GNAI3;HOMER1;GPR176;PLCB2;PANX1;GNAI1	0.390245	0.408663	0.614034
GO:0019722	calcium-mediated signaling	http://amigo.geneontology.org/amigo/term/GO:0019722	4	1140	45	16473	1.28545	185;79772;90550;7852	AGTR1;MCTP1;MCU;CXCR4	0.392391	0.406281	0.614034
GO:0006887	exocytosis	http://amigo.geneontology.org/amigo/term/GO:0006887	7	1140	86	16473	1.17725	7127;6352;54843;4628;5898;1230;5058	TNFAIP2;CCL5;SYTL2;MYH10;RALA;CCR1;PAK1	0.396842	0.401382	0.614034
GO:0007205	protein kinase C-activating G-protein coupled receptor signaling pathway	http://amigo.geneontology.org/amigo/term/GO:0007205	3	1140	32	16473	1.35562	8611;1606;623	PPAP2A;DGKA;BDKRB1	0.397128	0.40107	0.614034
GO:0030163	protein catabolic process	http://amigo.geneontology.org/amigo/term/GO:0030163	3	1140	32	16473	1.35562	23621;2055;1200	BACE1;CLN8;TPP1	0.397128	0.40107	0.614034
GO:0034504	protein localization to nucleus	http://amigo.geneontology.org/amigo/term/GO:0034504	3	1140	32	16473	1.35562	4000;6495;1277	LMNA;SIX1;COL1A1	0.397128	0.40107	0.614034
GO:0048706	embryonic skeletal system development	http://amigo.geneontology.org/amigo/term/GO:0048706	3	1140	32	16473	1.35562	5125;23213;1277	PCSK5;SULF1;COL1A1	0.397128	0.40107	0.614034
GO:0035902	response to immobilization stress	http://amigo.geneontology.org/amigo/term/GO:0035902	2	1140	19	16473	1.52197	2353;6546	FOS;SLC8A1	0.398232	0.399864	0.614034
GO:0050775	positive regulation of dendrite morphogenesis	http://amigo.geneontology.org/amigo/term/GO:0050775	2	1140	19	16473	1.52197	84079;3611	ANKRD27;ILK	0.398232	0.399864	0.614034
GO:0045921	positive regulation of exocytosis	http://amigo.geneontology.org/amigo/term/GO:0045921	2	1140	19	16473	1.52197	5874;23413	RAB27B;NCS1	0.398232	0.399864	0.614034
GO:0045333	cellular respiration	http://amigo.geneontology.org/amigo/term/GO:0045333	2	1140	19	16473	1.52197	8013;581	NR4A3;BAX	0.398232	0.399864	0.614034
GO:0030539	male genitalia development	http://amigo.geneontology.org/amigo/term/GO:0030539	2	1140	19	16473	1.52197	1499;6926	CTNNB1;TBX3	0.398232	0.399864	0.614034
GO:2000463	positive regulation of excitatory postsynaptic potential	http://amigo.geneontology.org/amigo/term/GO:2000463	2	1140	19	16473	1.52197	1742;5728	DLG4;PTEN	0.398232	0.399864	0.614034
GO:0017015	regulation of transforming growth factor beta receptor signaling pathway	http://amigo.geneontology.org/amigo/term/GO:0017015	2	1140	19	16473	1.52197	2022;9315	ENG;NREP	0.398232	0.399864	0.614034
GO:0042267	natural killer cell mediated cytotoxicity	http://amigo.geneontology.org/amigo/term/GO:0042267	2	1140	19	16473	1.52197	1130;203068	LYST;TUBB	0.398232	0.399864	0.614034
GO:0006778	porphyrin-containing compound metabolic process	http://amigo.geneontology.org/amigo/term/GO:0006778	2	1140	19	16473	1.52197	3162;7390	HMOX1;UROS	0.398232	0.399864	0.614034
GO:0050767	regulation of neurogenesis	http://amigo.geneontology.org/amigo/term/GO:0050767	2	1140	19	16473	1.52197	55636;4045	CHD7;LSAMP	0.398232	0.399864	0.614034
GO:0010939	regulation of necrotic cell death	http://amigo.geneontology.org/amigo/term/GO:0010939	2	1140	19	16473	1.52197	330;355	BIRC3;FAS	0.398232	0.399864	0.614034
GO:0045022	early endosome to late endosome transport	http://amigo.geneontology.org/amigo/term/GO:0045022	2	1140	19	16473	1.52197	84079;2316	ANKRD27;FLNA	0.398232	0.399864	0.614034
GO:0045893	positive regulation of transcription, DNA-templated	http://amigo.geneontology.org/amigo/term/GO:0045893	36	1140	494	16473	1.05477	3091;1499;7046;5594;51176;8609;196;6926;4790;7533;8324;898;94;860;6495;2305;2252;1277;1879;2000;2353;3553;942;56938;6688;3725;3569;3611;1316;3479;391;4609;8321;890;2255;6422	HIF1A;CTNNB1;TGFBR1;MAPK1;LEF1;KLF7;AHR;TBX3;NFKB1;YWHAH;FZD7;CCNE1;ACVRL1;RUNX2;SIX1;FOXM1;FGF7;COL1A1;EBF1;ELF4;FOS;IL1B;CD86;ARNTL2;SPI1;JUN;IL6;ILK;KLF6;IGF1;RHOG;MYC;FZD1;CCNA2;FGF10;SFRP1	0.406089	0.391378	0.614034
GO:0006812	cation transport	http://amigo.geneontology.org/amigo/term/GO:0006812	4	1140	46	16473	1.25742	5027;196527;55107;24145	P2RX7;ANO6;ANO1;PANX1	0.407303	0.390083	0.614034
GO:0006112	energy reserve metabolic process	http://amigo.geneontology.org/amigo/term/GO:0006112	8	1140	101	16473	1.14558	4082;775;54331;221395;2791;113;2788;4609	MARCKS;CACNA1C;GNG2;ADGRF5;GNG11;ADCY7;GNG7;MYC	0.409702	0.387532	0.614034
GO:0001523	retinoid metabolic process	http://amigo.geneontology.org/amigo/term/GO:0001523	5	1140	60	16473	1.20507	8644;3339;375790;2239;51109	AKR1C3;HSPG2;AGRN;GPC4;RDH11	0.41291	0.384145	0.614034
GO:0016255	attachment of GPI anchor to protein	http://amigo.geneontology.org/amigo/term/GO:0016255	1	1140	7	16473	2.06522	5329	PLAUR	0.414581	0.382391	0.614034
GO:1901018	positive regulation of potassium ion transmembrane transporter activity	http://amigo.geneontology.org/amigo/term/GO:1901018	1	1140	7	16473	2.06522	483	ATP1B3	0.414581	0.382391	0.614034
GO:0032411	positive regulation of transporter activity	http://amigo.geneontology.org/amigo/term/GO:0032411	1	1140	7	16473	2.06522	6446	SGK1	0.414581	0.382391	0.614034
GO:0032966	negative regulation of collagen biosynthetic process	http://amigo.geneontology.org/amigo/term/GO:0032966	1	1140	7	16473	2.06522	3569	IL6	0.414581	0.382391	0.614034
GO:1903076	regulation of protein localization to plasma membrane	http://amigo.geneontology.org/amigo/term/GO:1903076	1	1140	7	16473	2.06522	6711	SPTBN1	0.414581	0.382391	0.614034
GO:0032288	myelin assembly	http://amigo.geneontology.org/amigo/term/GO:0032288	1	1140	7	16473	2.06522	3611	ILK	0.414581	0.382391	0.614034
GO:0010642	negative regulation of platelet-derived growth factor receptor signaling pathway	http://amigo.geneontology.org/amigo/term/GO:0010642	1	1140	7	16473	2.06522	65009	NDRG4	0.414581	0.382391	0.614034
GO:0021860	pyramidal neuron development	http://amigo.geneontology.org/amigo/term/GO:0021860	1	1140	7	16473	2.06522	57282	SLC4A10	0.414581	0.382391	0.614034
GO:0035308	negative regulation of protein dephosphorylation	http://amigo.geneontology.org/amigo/term/GO:0035308	1	1140	7	16473	2.06522	23645	PPP1R15A	0.414581	0.382391	0.614034
GO:0097062	dendritic spine maintenance	http://amigo.geneontology.org/amigo/term/GO:0097062	1	1140	7	16473	2.06522	27	ABL2	0.414581	0.382391	0.614034
GO:0014050	negative regulation of glutamate secretion	http://amigo.geneontology.org/amigo/term/GO:0014050	1	1140	7	16473	2.06522	3553	IL1B	0.414581	0.382391	0.614034
GO:0070102	interleukin-6-mediated signaling pathway	http://amigo.geneontology.org/amigo/term/GO:0070102	1	1140	7	16473	2.06522	3569	IL6	0.414581	0.382391	0.614034
GO:0060452	positive regulation of cardiac muscle contraction	http://amigo.geneontology.org/amigo/term/GO:0060452	1	1140	7	16473	2.06522	5997	RGS2	0.414581	0.382391	0.614034
GO:0022038	corpus callosum development	http://amigo.geneontology.org/amigo/term/GO:0022038	1	1140	7	16473	2.06522	1020	CDK5	0.414581	0.382391	0.614034
GO:2000288	positive regulation of myoblast proliferation	http://amigo.geneontology.org/amigo/term/GO:2000288	1	1140	7	16473	2.06522	3479	IGF1	0.414581	0.382391	0.614034
GO:0071679	commissural neuron axon guidance	http://amigo.geneontology.org/amigo/term/GO:0071679	1	1140	7	16473	2.06522	8829	NRP1	0.414581	0.382391	0.614034
GO:1900744	regulation of p38MAPK cascade	http://amigo.geneontology.org/amigo/term/GO:1900744	1	1140	7	16473	2.06522	3965	LGALS9	0.414581	0.382391	0.614034
GO:0045581	negative regulation of T cell differentiation	http://amigo.geneontology.org/amigo/term/GO:0045581	1	1140	7	16473	2.06522	972	CD74	0.414581	0.382391	0.614034
GO:0035360	positive regulation of peroxisome proliferator activated receptor signaling pathway	http://amigo.geneontology.org/amigo/term/GO:0035360	1	1140	7	16473	2.06522	5740	PTGIS	0.414581	0.382391	0.614034
GO:0036089	cleavage furrow formation	http://amigo.geneontology.org/amigo/term/GO:0036089	1	1140	7	16473	2.06522	387	RHOA	0.414581	0.382391	0.614034
GO:0032609	interferon-gamma production	http://amigo.geneontology.org/amigo/term/GO:0032609	1	1140	7	16473	2.06522	7099	TLR4	0.414581	0.382391	0.614034
GO:0043030	regulation of macrophage activation	http://amigo.geneontology.org/amigo/term/GO:0043030	1	1140	7	16473	2.06522	972	CD74	0.414581	0.382391	0.614034
GO:0033148	positive regulation of intracellular estrogen receptor signaling pathway	http://amigo.geneontology.org/amigo/term/GO:0033148	1	1140	7	16473	2.06522	5058	PAK1	0.414581	0.382391	0.614034
GO:0032933	SREBP signaling pathway	http://amigo.geneontology.org/amigo/term/GO:0032933	1	1140	7	16473	2.06522	10613	ERLIN1	0.414581	0.382391	0.614034
GO:0043462	regulation of ATPase activity	http://amigo.geneontology.org/amigo/term/GO:0043462	1	1140	7	16473	2.06522	169200	TMEM64	0.414581	0.382391	0.614034
GO:0010882	regulation of cardiac muscle contraction by calcium ion signaling	http://amigo.geneontology.org/amigo/term/GO:0010882	1	1140	7	16473	2.06522	6546	SLC8A1	0.414581	0.382391	0.614034
GO:0006516	glycoprotein catabolic process	http://amigo.geneontology.org/amigo/term/GO:0006516	1	1140	7	16473	2.06522	56999	ADAMTS9	0.414581	0.382391	0.614034
GO:0007270	neuron-neuron synaptic transmission	http://amigo.geneontology.org/amigo/term/GO:0007270	1	1140	7	16473	2.06522	5728	PTEN	0.414581	0.382391	0.614034
GO:0040016	embryonic cleavage	http://amigo.geneontology.org/amigo/term/GO:0040016	1	1140	7	16473	2.06522	7153	TOP2A	0.414581	0.382391	0.614034
GO:0031665	negative regulation of lipopolysaccharide-mediated signaling pathway	http://amigo.geneontology.org/amigo/term/GO:0031665	1	1140	7	16473	2.06522	639	PRDM1	0.414581	0.382391	0.614034
GO:0060052	neurofilament cytoskeleton organization	http://amigo.geneontology.org/amigo/term/GO:0060052	1	1140	7	16473	2.06522	2055	CLN8	0.414581	0.382391	0.614034
GO:0010042	response to manganese ion	http://amigo.geneontology.org/amigo/term/GO:0010042	1	1140	7	16473	2.06522	8754	ADAM9	0.414581	0.382391	0.614034
GO:1903351	cellular response to dopamine	http://amigo.geneontology.org/amigo/term/GO:1903351	1	1140	7	16473	2.06522	25	ABL1	0.414581	0.382391	0.614034
GO:0050688	regulation of defense response to virus	http://amigo.geneontology.org/amigo/term/GO:0050688	1	1140	7	16473	2.06522	951	CD37	0.414581	0.382391	0.614034
GO:0014894	response to denervation involved in regulation of muscle adaptation	http://amigo.geneontology.org/amigo/term/GO:0014894	1	1140	7	16473	2.06522	114907	FBXO32	0.414581	0.382391	0.614034
GO:2000601	positive regulation of Arp2/3 complex-mediated actin nucleation	http://amigo.geneontology.org/amigo/term/GO:2000601	1	1140	7	16473	2.06522	7454	WAS	0.414581	0.382391	0.614034
GO:0006266	DNA ligation	http://amigo.geneontology.org/amigo/term/GO:0006266	1	1140	7	16473	2.06522	7153	TOP2A	0.414581	0.382391	0.614034
GO:0071476	cellular hypotonic response	http://amigo.geneontology.org/amigo/term/GO:0071476	1	1140	7	16473	2.06522	9943	OXSR1	0.414581	0.382391	0.614034
GO:0015677	copper ion import	http://amigo.geneontology.org/amigo/term/GO:0015677	1	1140	7	16473	2.06522	26872	STEAP1	0.414581	0.382391	0.614034
GO:0051127	positive regulation of actin nucleation	http://amigo.geneontology.org/amigo/term/GO:0051127	1	1140	7	16473	2.06522	7456	WIPF1	0.414581	0.382391	0.614034
GO:0036376	sodium ion export from cell	http://amigo.geneontology.org/amigo/term/GO:0036376	1	1140	7	16473	2.06522	483	ATP1B3	0.414581	0.382391	0.614034
GO:0048007	antigen processing and presentation, exogenous lipid antigen via MHC class Ib	http://amigo.geneontology.org/amigo/term/GO:0048007	1	1140	7	16473	2.06522	911	CD1C	0.414581	0.382391	0.614034
GO:0046826	negative regulation of protein export from nucleus	http://amigo.geneontology.org/amigo/term/GO:0046826	1	1140	7	16473	2.06522	1020	CDK5	0.414581	0.382391	0.614034
GO:0007091	metaphase/anaphase transition of mitotic cell cycle	http://amigo.geneontology.org/amigo/term/GO:0007091	1	1140	7	16473	2.06522	5347	PLK1	0.414581	0.382391	0.614034
GO:0042178	xenobiotic catabolic process	http://amigo.geneontology.org/amigo/term/GO:0042178	1	1140	7	16473	2.06522	2180	ACSL1	0.414581	0.382391	0.614034
GO:0006002	fructose 6-phosphate metabolic process	http://amigo.geneontology.org/amigo/term/GO:0006002	1	1140	7	16473	2.06522	5211	PFKL	0.414581	0.382391	0.614034
GO:0033129	positive regulation of histone phosphorylation	http://amigo.geneontology.org/amigo/term/GO:0033129	1	1140	7	16473	2.06522	3553	IL1B	0.414581	0.382391	0.614034
GO:0042921	glucocorticoid receptor signaling pathway	http://amigo.geneontology.org/amigo/term/GO:0042921	1	1140	7	16473	2.06522	7533	YWHAH	0.414581	0.382391	0.614034
GO:0021953	central nervous system neuron differentiation	http://amigo.geneontology.org/amigo/term/GO:0021953	1	1140	7	16473	2.06522	6695	SPOCK1	0.414581	0.382391	0.614034
GO:2001022	positive regulation of response to DNA damage stimulus	http://amigo.geneontology.org/amigo/term/GO:2001022	1	1140	7	16473	2.06522	4609	MYC	0.414581	0.382391	0.614034
GO:0045410	positive regulation of interleukin-6 biosynthetic process	http://amigo.geneontology.org/amigo/term/GO:0045410	1	1140	7	16473	2.06522	3553	IL1B	0.414581	0.382391	0.614034
GO:0010529	negative regulation of transposition	http://amigo.geneontology.org/amigo/term/GO:0010529	1	1140	7	16473	2.06522	27350	APOBEC3C	0.414581	0.382391	0.614034
GO:0070233	negative regulation of T cell apoptotic process	http://amigo.geneontology.org/amigo/term/GO:0070233	1	1140	7	16473	2.06522	6352	CCL5	0.414581	0.382391	0.614034
GO:0031053	primary miRNA processing	http://amigo.geneontology.org/amigo/term/GO:0031053	1	1140	7	16473	2.06522	4086	SMAD1	0.414581	0.382391	0.614034
GO:0072089	stem cell proliferation	http://amigo.geneontology.org/amigo/term/GO:0072089	1	1140	7	16473	2.06522	947	CD34	0.414581	0.382391	0.614034
GO:0045616	regulation of keratinocyte differentiation	http://amigo.geneontology.org/amigo/term/GO:0045616	1	1140	7	16473	2.06522	135228	CD109	0.414581	0.382391	0.614034
GO:2000510	positive regulation of dendritic cell chemotaxis	http://amigo.geneontology.org/amigo/term/GO:2000510	1	1140	7	16473	2.06522	3965	LGALS9	0.414581	0.382391	0.614034
GO:0016572	histone phosphorylation	http://amigo.geneontology.org/amigo/term/GO:0016572	1	1140	7	16473	2.06522	7786	MAP3K12	0.414581	0.382391	0.614034
GO:0010269	response to selenium ion	http://amigo.geneontology.org/amigo/term/GO:0010269	1	1140	7	16473	2.06522	2876	GPX1	0.414581	0.382391	0.614034
GO:0030850	prostate gland development	http://amigo.geneontology.org/amigo/term/GO:0030850	1	1140	7	16473	2.06522	196	AHR	0.414581	0.382391	0.614034
GO:0060770	negative regulation of epithelial cell proliferation involved in prostate gland development	http://amigo.geneontology.org/amigo/term/GO:0060770	1	1140	7	16473	2.06522	5176	SERPINF1	0.414581	0.382391	0.614034
GO:0061299	retina vasculature morphogenesis in camera-type eye	http://amigo.geneontology.org/amigo/term/GO:0061299	1	1140	7	16473	2.06522	8829	NRP1	0.414581	0.382391	0.614034
GO:0060840	artery development	http://amigo.geneontology.org/amigo/term/GO:0060840	1	1140	7	16473	2.06522	94	ACVRL1	0.414581	0.382391	0.614034
GO:0040020	regulation of meiotic nuclear division	http://amigo.geneontology.org/amigo/term/GO:0040020	1	1140	7	16473	2.06522	5139	PDE3A	0.414581	0.382391	0.614034
GO:0055001	muscle cell development	http://amigo.geneontology.org/amigo/term/GO:0055001	1	1140	7	16473	2.06522	6444	SGCD	0.414581	0.382391	0.614034
GO:0042473	outer ear morphogenesis	http://amigo.geneontology.org/amigo/term/GO:0042473	1	1140	7	16473	2.06522	7291	TWIST1	0.414581	0.382391	0.614034
GO:0035524	proline transmembrane transport	http://amigo.geneontology.org/amigo/term/GO:0035524	1	1140	7	16473	2.06522	206358	SLC36A1	0.414581	0.382391	0.614034
GO:0050691	regulation of defense response to virus by host	http://amigo.geneontology.org/amigo/term/GO:0050691	1	1140	7	16473	2.06522	7128	TNFAIP3	0.414581	0.382391	0.614034
GO:0019441	tryptophan catabolic process to kynurenine	http://amigo.geneontology.org/amigo/term/GO:0019441	1	1140	7	16473	2.06522	8564	KMO	0.414581	0.382391	0.614034
GO:0050862	positive regulation of T cell receptor signaling pathway	http://amigo.geneontology.org/amigo/term/GO:0050862	1	1140	7	16473	2.06522	3783	KCNN4	0.414581	0.382391	0.614034
GO:1900121	negative regulation of receptor binding	http://amigo.geneontology.org/amigo/term/GO:1900121	1	1140	7	16473	2.06522	302	ANXA2	0.414581	0.382391	0.614034
GO:0090394	negative regulation of excitatory postsynaptic potential	http://amigo.geneontology.org/amigo/term/GO:0090394	1	1140	7	16473	2.06522	5728	PTEN	0.414581	0.382391	0.614034
GO:0009642	response to light intensity	http://amigo.geneontology.org/amigo/term/GO:0009642	1	1140	7	16473	2.06522	847	CAT	0.414581	0.382391	0.614034
GO:0045084	positive regulation of interleukin-12 biosynthetic process	http://amigo.geneontology.org/amigo/term/GO:0045084	1	1140	7	16473	2.06522	7099	TLR4	0.414581	0.382391	0.614034
GO:0016126	sterol biosynthetic process	http://amigo.geneontology.org/amigo/term/GO:0016126	1	1140	7	16473	2.06522	9023	CH25H	0.414581	0.382391	0.614034
GO:0060687	regulation of branching involved in prostate gland morphogenesis	http://amigo.geneontology.org/amigo/term/GO:0060687	1	1140	7	16473	2.06522	6422	SFRP1	0.414581	0.382391	0.614034
GO:0061049	cell growth involved in cardiac muscle cell development	http://amigo.geneontology.org/amigo/term/GO:0061049	1	1140	7	16473	2.06522	817	CAMK2D	0.414581	0.382391	0.614034
GO:0045606	positive regulation of epidermal cell differentiation	http://amigo.geneontology.org/amigo/term/GO:0045606	1	1140	7	16473	2.06522	6424	SFRP4	0.414581	0.382391	0.614034
GO:0032816	positive regulation of natural killer cell activation	http://amigo.geneontology.org/amigo/term/GO:0032816	1	1140	7	16473	2.06522	1130	LYST	0.414581	0.382391	0.614034
GO:0042167	heme catabolic process	http://amigo.geneontology.org/amigo/term/GO:0042167	1	1140	7	16473	2.06522	3162	HMOX1	0.414581	0.382391	0.614034
GO:0070244	negative regulation of thymocyte apoptotic process	http://amigo.geneontology.org/amigo/term/GO:0070244	1	1140	7	16473	2.06522	3091	HIF1A	0.414581	0.382391	0.614034
GO:0015808	L-alanine transport	http://amigo.geneontology.org/amigo/term/GO:0015808	1	1140	7	16473	2.06522	206358	SLC36A1	0.414581	0.382391	0.614034
GO:0090336	positive regulation of brown fat cell differentiation	http://amigo.geneontology.org/amigo/term/GO:0090336	1	1140	7	16473	2.06522	284207	METRNL	0.414581	0.382391	0.614034
GO:0042255	ribosome assembly	http://amigo.geneontology.org/amigo/term/GO:0042255	1	1140	7	16473	2.06522	51388	NIP7	0.414581	0.382391	0.614034
GO:0046825	regulation of protein export from nucleus	http://amigo.geneontology.org/amigo/term/GO:0046825	1	1140	7	16473	2.06522	3429	IFI27	0.414581	0.382391	0.614034
GO:2001223	negative regulation of neuron migration	http://amigo.geneontology.org/amigo/term/GO:2001223	1	1140	7	16473	2.06522	9289	ADGRG1	0.414581	0.382391	0.614034
GO:0007185	transmembrane receptor protein tyrosine phosphatase signaling pathway	http://amigo.geneontology.org/amigo/term/GO:0007185	1	1140	7	16473	2.06522	5764	PTN	0.414581	0.382391	0.614034
GO:0033135	regulation of peptidyl-serine phosphorylation	http://amigo.geneontology.org/amigo/term/GO:0033135	1	1140	7	16473	2.06522	5334	PLCL1	0.414581	0.382391	0.614034
GO:0042487	regulation of odontogenesis of dentin-containing tooth	http://amigo.geneontology.org/amigo/term/GO:0042487	1	1140	7	16473	2.06522	860	RUNX2	0.414581	0.382391	0.614034
GO:0006282	regulation of DNA repair	http://amigo.geneontology.org/amigo/term/GO:0006282	1	1140	7	16473	2.06522	7334	UBE2N	0.414581	0.382391	0.614034
GO:0019885	antigen processing and presentation of endogenous peptide antigen via MHC class I	http://amigo.geneontology.org/amigo/term/GO:0019885	1	1140	7	16473	2.06522	51752	ERAP1	0.414581	0.382391	0.614034
GO:0048806	genitalia development	http://amigo.geneontology.org/amigo/term/GO:0048806	1	1140	7	16473	2.06522	55636	CHD7	0.414581	0.382391	0.614034
GO:0045650	negative regulation of macrophage differentiation	http://amigo.geneontology.org/amigo/term/GO:0045650	1	1140	7	16473	2.06522	714	C1QC	0.414581	0.382391	0.614034
GO:0043496	regulation of protein homodimerization activity	http://amigo.geneontology.org/amigo/term/GO:0043496	1	1140	7	16473	2.06522	581	BAX	0.414581	0.382391	0.614034
GO:0045047	protein targeting to ER	http://amigo.geneontology.org/amigo/term/GO:0045047	1	1140	7	16473	2.06522	23480	SEC61G	0.414581	0.382391	0.614034
GO:0044351	macropinocytosis	http://amigo.geneontology.org/amigo/term/GO:0044351	1	1140	7	16473	2.06522	1794	DOCK2	0.414581	0.382391	0.614034
GO:0030854	positive regulation of granulocyte differentiation	http://amigo.geneontology.org/amigo/term/GO:0030854	1	1140	7	16473	2.06522	51176	LEF1	0.414581	0.382391	0.614034
GO:0045647	negative regulation of erythrocyte differentiation	http://amigo.geneontology.org/amigo/term/GO:0045647	1	1140	7	16473	2.06522	9935	MAFB	0.414581	0.382391	0.614034
GO:0051256	mitotic spindle midzone assembly	http://amigo.geneontology.org/amigo/term/GO:0051256	1	1140	7	16473	2.06522	29127	RACGAP1	0.414581	0.382391	0.614034
GO:0007379	segment specification	http://amigo.geneontology.org/amigo/term/GO:0007379	1	1140	7	16473	2.06522	9935	MAFB	0.414581	0.382391	0.614034
GO:0035965	cardiolipin acyl-chain remodeling	http://amigo.geneontology.org/amigo/term/GO:0035965	1	1140	7	16473	2.06522	5321	PLA2G4A	0.414581	0.382391	0.614034
GO:0001961	positive regulation of cytokine-mediated signaling pathway	http://amigo.geneontology.org/amigo/term/GO:0001961	1	1140	7	16473	2.06522	972	CD74	0.414581	0.382391	0.614034
GO:1902902	negative regulation of autophagosome assembly	http://amigo.geneontology.org/amigo/term/GO:1902902	1	1140	7	16473	2.06522	9638	FEZ1	0.414581	0.382391	0.614034
[truncated: 956 more rows]
