# Supplementary material for: lnc-SAMD14-4 can regulate expression of the COL1A1 and COL1A2 in human chondrocytes
Source: PeerJ. 2019 Sep 2;7:e7491. doi: 10.7717/peerj.7491 (PMC6727836; doi:10.7717/peerj.7491)
Supplement: Table S8 [file peerj-07-7491-s014.xlsx]

## Sheet: Supplementary Table 7
Term_ID	Term_description	Term_url	ListHit	ListTotal	PopHit	PopTotal	FoldEnrichment	Genes	GeneSymbols	P_value	"-log10(pvalue)"	FDR_bh
GO:0050821	protein stabilization	http://amigo.geneontology.org/amigo/term/GO:0050821	10	417	111	16473	3.62175	5295;10891;1825;481;5071;1191;79612;60485;482;10103	PIK3R1;PPARGC1A;DSC3;ATP1B1;PARK2;CLU;NAA16;SAV1;ATP1B2;TSPAN1	0.000835883	3.07785	0.430509
GO:0014850	response to muscle activity	http://amigo.geneontology.org/amigo/term/GO:0014850	4	417	14	16473	11.3864	10891;825;122622;5563	PPARGC1A;CAPN3;ADSSL1;PRKAA2	0.000851369	3.06988	0.430509
GO:0001953	negative regulation of cell-matrix adhesion	http://amigo.geneontology.org/amigo/term/GO:0001953	4	417	14	16473	11.3864	5295;604;4653;9723	PIK3R1;BCL6;MYOC;SEMA3E	0.000851369	3.06988	0.430509
GO:0060087	relaxation of vascular smooth muscle	http://amigo.geneontology.org/amigo/term/GO:0060087	3	417	8	16473	14.9139	5592;3778;134	PRKG1;KCNMA1;ADORA1	0.00212691	2.67225	0.529065
GO:0006749	glutathione metabolic process	http://amigo.geneontology.org/amigo/term/GO:0006749	6	417	50	16473	4.79504	2948;2944;2949;2953;7915;119391	GSTM4;GSTM1;GSTM5;GSTT2;ALDH5A1;GSTO2	0.00250105	2.60188	0.529065
GO:0001659	temperature homeostasis	http://amigo.geneontology.org/amigo/term/GO:0001659	4	417	20	16473	7.96755	10891;2308;134;33	PPARGC1A;FOXO1;ADORA1;ACADL	0.0026301	2.58003	0.529065
GO:0030007	cellular potassium ion homeostasis	http://amigo.geneontology.org/amigo/term/GO:0030007	3	417	9	16473	13.256	481;482;3778	ATP1B1;ATP1B2;KCNMA1	0.00278424	2.55529	0.529065
GO:0043065	positive regulation of apoptotic process	http://amigo.geneontology.org/amigo/term/GO:0043065	16	417	282	16473	2.29087	85477;604;4217;3202;8633;6285;4293;10276;5608;1191;60485;2487;3778;2822;2308;154	SCIN;BCL6;MAP3K5;HOXA5;UNC5C;S100B;MAP3K9;NET1;MAP2K6;CLU;SAV1;FRZB;KCNMA1;GPLD1;FOXO1;ADRB2	0.00311709	2.50625	0.529065
GO:0060044	negative regulation of cardiac muscle cell proliferation	http://amigo.geneontology.org/amigo/term/GO:0060044	3	417	10	16473	11.9297	6910;7048;60485	TBX5;TGFBR2;SAV1	0.0035537	2.44932	0.529065
GO:0030522	intracellular receptor signaling pathway	http://amigo.geneontology.org/amigo/term/GO:0030522	5	417	38	16473	5.24879	367;7068;6097;9572;10902	AR;THRB;RORC;NR1D1;BRD8	0.00398469	2.39961	0.529065
GO:0051289	protein homotetramerization	http://amigo.geneontology.org/amigo/term/GO:0051289	6	417	56	16473	4.27972	1491;27232;7915;51181;2878;33	CTH;GNMT;ALDH5A1;DCXR;GPX3;ACADL	0.00418509	2.3783	0.529065
GO:0043401	steroid hormone mediated signaling pathway	http://amigo.geneontology.org/amigo/term/GO:0043401	6	417	56	16473	4.27972	367;7068;6097;9572;7181;4306	AR;THRB;RORC;NR1D1;NR2C1;NR3C2	0.00418509	2.3783	0.529065
GO:0045598	regulation of fat cell differentiation	http://amigo.geneontology.org/amigo/term/GO:0045598	3	417	12	16473	9.94022	6097;9572;8100	RORC;NR1D1;IFT88	0.00545024	2.26358	0.531663
GO:0043268	positive regulation of potassium ion transport	http://amigo.geneontology.org/amigo/term/GO:0043268	3	417	12	16473	9.94022	6833;154;134	ABCC8;ADRB2;ADORA1	0.00545024	2.26358	0.531663
GO:0008150	biological_process	http://amigo.geneontology.org/amigo/term/GO:0008150	28	417	650	16473	1.7522	54798;7079;23142;55075;653483;758;54532;26238;27163;89894;60495;11212;414328;317772;64776;692094;340307;376940;64208;51778;118491;26037;494143;123283;81888;92840;92106;58496	DCHS2;TIMP4;DCUN1D4;UACA;MLLT4-AS1;MPPED1;USP53;LINC01558;NAAA;TMEM116;HPSE2;PROSC;IDNK;HIST2H2AB;C11orf1;MSMP;CTAGE6;ZC3H6;POPDC3;MYOZ2;CFAP70;SIPA1L1;CHAC2;TARSL2;HYI;REEP6;OXNAD1;LY6G5B	0.00562463	2.24991	0.531663
GO:0030324	lung development	http://amigo.geneontology.org/amigo/term/GO:0030324	7	417	81	16473	3.4551	1116;6910;2263;3290;9496;6720;27031	CHI3L1;TBX5;FGFR2;HSD11B1;TBX4;SREBF1;NPHP3	0.00607184	2.21668	0.531663
GO:0001678	cellular glucose homeostasis	http://amigo.geneontology.org/amigo/term/GO:0001678	3	417	13	16473	9.17503	5295;10891;2308	PIK3R1;PPARGC1A;FOXO1	0.00658648	2.18135	0.531663
GO:1901687	glutathione derivative biosynthetic process	http://amigo.geneontology.org/amigo/term/GO:1901687	4	417	27	16473	5.89938	2948;2944;2949;119391	GSTM4;GSTM1;GSTM5;GSTO2	0.00679997	2.16749	0.531663
GO:0007368	determination of left/right symmetry	http://amigo.geneontology.org/amigo/term/GO:0007368	5	417	45	16473	4.43042	10370;27019;27031;8100;5311	CITED2;DNAI1;NPHP3;IFT88;PKD2	0.00762295	2.11788	0.531663
GO:0010508	positive regulation of autophagy	http://amigo.geneontology.org/amigo/term/GO:0010508	4	417	29	16473	5.49186	258010;5563;2308;1634	SVIP;PRKAA2;FOXO1;DCN	0.00850841	2.07015	0.531663
GO:0031532	actin cytoskeleton reorganization	http://amigo.geneontology.org/amigo/term/GO:0031532	5	417	47	16473	4.24138	2059;5590;4289;3815;26037	EPS8;PRKCZ;MKLN1;KIT;SIPA1L1	0.00898446	2.04651	0.531663
GO:0051047	positive regulation of secretion	http://amigo.geneontology.org/amigo/term/GO:0051047	2	417	5	16473	15.8728	85477;2822	SCIN;GPLD1	0.0117624	1.92951	0.531663
GO:0006534	cysteine metabolic process	http://amigo.geneontology.org/amigo/term/GO:0006534	2	417	5	16473	15.8728	1036;1491	CDO1;CTH	0.0117624	1.92951	0.531663
GO:0043087	regulation of GTPase activity	http://amigo.geneontology.org/amigo/term/GO:0043087	5	417	51	16473	3.90777	604;4915;5592;11149;26037	BCL6;NTRK2;PRKG1;BVES;SIPA1L1	0.012193	1.91389	0.531663
GO:0030203	glycosaminoglycan metabolic process	http://amigo.geneontology.org/amigo/term/GO:0030203	8	417	117	16473	2.73437	176;10082;2262;93010;9331;9955;60495;1634	ACAN;GPC6;GPC5;B3GNT7;B4GALT6;HS3ST3A1;HPSE2;DCN	0.0123877	1.90701	0.531663
GO:0010951	negative regulation of endopeptidase activity	http://amigo.geneontology.org/amigo/term/GO:0010951	9	417	143	16473	2.51903	5274;10653;5265;7079;727;140686;710;1474;3700	SERPINI1;SPINT2;SERPINA1;TIMP4;C5;WFDC3;SERPING1;CST6;ITIH4	0.0132717	1.87707	0.531663
GO:0009083	branched-chain amino acid catabolic process	http://amigo.geneontology.org/amigo/term/GO:0009083	3	417	18	16473	6.6244	549;1629;586	AUH;DBT;BCAT1	0.0142815	1.84523	0.531663
GO:0010906	regulation of glucose metabolic process	http://amigo.geneontology.org/amigo/term/GO:0010906	3	417	18	16473	6.6244	5071;6097;23417	PARK2;RORC;MLYCD	0.0142815	1.84523	0.531663
GO:0046321	positive regulation of fatty acid oxidation	http://amigo.geneontology.org/amigo/term/GO:0046321	2	417	6	16473	13.2265	10891;23417	PPARGC1A;MLYCD	0.0154289	1.81167	0.531663
GO:0060442	branching involved in prostate gland morphogenesis	http://amigo.geneontology.org/amigo/term/GO:0060442	2	417	6	16473	13.2265	2263;3209	FGFR2;HOXA13	0.0154289	1.81167	0.531663
GO:1901222	regulation of NIK/NF-kappaB signaling	http://amigo.geneontology.org/amigo/term/GO:1901222	2	417	6	16473	13.2265	55075;26191	UACA;PTPN22	0.0154289	1.81167	0.531663
GO:1900165	negative regulation of interleukin-6 secretion	http://amigo.geneontology.org/amigo/term/GO:1900165	2	417	6	16473	13.2265	26191;55024	PTPN22;BANK1	0.0154289	1.81167	0.531663
GO:0019800	peptide cross-linking via chondroitin 4-sulfate glycosaminoglycan	http://amigo.geneontology.org/amigo/term/GO:0019800	2	417	6	16473	13.2265	79625;1634	NDNF;DCN	0.0154289	1.81167	0.531663
GO:0006531	aspartate metabolic process	http://amigo.geneontology.org/amigo/term/GO:0006531	2	417	6	16473	13.2265	122622;445	ADSSL1;ASS1	0.0154289	1.81167	0.531663
GO:0071910	determination of liver left/right asymmetry	http://amigo.geneontology.org/amigo/term/GO:0071910	2	417	6	16473	13.2265	27031;5311	NPHP3;PKD2	0.0154289	1.81167	0.531663
GO:0001558	regulation of cell growth	http://amigo.geneontology.org/amigo/term/GO:0001558	6	417	76	16473	3.14964	10276;55540;1154;60676;5588;8838	NET1;IL17RB;CISH;PAPPA2;PRKCQ;WISP3	0.0158373	1.80032	0.531663
GO:0071526	semaphorin-plexin signaling pathway	http://amigo.geneontology.org/amigo/term/GO:0071526	3	417	19	16473	6.27536	4233;10371;9723	MET;SEMA3A;SEMA3E	0.0162393	1.78943	0.531663
GO:0008286	insulin receptor signaling pathway	http://amigo.geneontology.org/amigo/term/GO:0008286	9	417	150	16473	2.40044	5295;5590;81617;5563;51382;2263;2822;2308;6720	PIK3R1;PRKCZ;CAB39L;PRKAA2;ATP6V1D;FGFR2;GPLD1;FOXO1;SREBF1	0.0173434	1.76087	0.531663
GO:0045429	positive regulation of nitric oxide biosynthetic process	http://amigo.geneontology.org/amigo/term/GO:0045429	4	417	37	16473	4.30234	1191;445;5311;23576	CLU;ASS1;PKD2;DDAH1	0.0180567	1.74336	0.531663
GO:0035162	embryonic hemopoiesis	http://amigo.geneontology.org/amigo/term/GO:0035162	3	417	20	16473	5.96123	7048;4254;3815	TGFBR2;KITLG;KIT	0.01834	1.7366	0.531663
GO:1901018	positive regulation of potassium ion transmembrane transporter activity	http://amigo.geneontology.org/amigo/term/GO:1901018	2	417	7	16473	11.3363	481;482	ATP1B1;ATP1B2	0.0195161	1.70961	0.531663
GO:0045647	negative regulation of erythrocyte differentiation	http://amigo.geneontology.org/amigo/term/GO:0045647	2	417	7	16473	11.3363	8861;3202	LDB1;HOXA5	0.0195161	1.70961	0.531663
GO:0036376	sodium ion export from cell	http://amigo.geneontology.org/amigo/term/GO:0036376	2	417	7	16473	11.3363	481;482	ATP1B1;ATP1B2	0.0195161	1.70961	0.531663
GO:0060509	Type I pneumocyte differentiation	http://amigo.geneontology.org/amigo/term/GO:0060509	2	417	7	16473	11.3363	4781;7068	NFIB;THRB	0.0195161	1.70961	0.531663
GO:0010498	proteasomal protein catabolic process	http://amigo.geneontology.org/amigo/term/GO:0010498	2	417	7	16473	11.3363	5071;9572	PARK2;NR1D1	0.0195161	1.70961	0.531663
GO:0097011	cellular response to granulocyte macrophage colony-stimulating factor stimulus	http://amigo.geneontology.org/amigo/term/GO:0097011	2	417	7	16473	11.3363	4882;5153	NPR2;PDE1B	0.0195161	1.70961	0.531663
GO:0042178	xenobiotic catabolic process	http://amigo.geneontology.org/amigo/term/GO:0042178	2	417	7	16473	11.3363	2948;2944	GSTM4;GSTM1	0.0195161	1.70961	0.531663
GO:0090181	regulation of cholesterol metabolic process	http://amigo.geneontology.org/amigo/term/GO:0090181	2	417	7	16473	11.3363	2053;33	EPHX2;ACADL	0.0195161	1.70961	0.531663
GO:0060348	bone development	http://amigo.geneontology.org/amigo/term/GO:0060348	4	417	39	16473	4.08121	55959;4882;4653;2263	SULF2;NPR2;MYOC;FGFR2	0.0211787	1.6741	0.531663
GO:0001889	liver development	http://amigo.geneontology.org/amigo/term/GO:0001889	6	417	82	16473	2.91811	7049;10370;8100;445;5311;4233	TGFBR3;CITED2;IFT88;ASS1;PKD2;MET	0.0217005	1.66353	0.531663
GO:0006805	xenobiotic metabolic process	http://amigo.geneontology.org/amigo/term/GO:0006805	9	417	157	16473	2.29243	2948;2944;6819;2053;2949;1577;6097;119391;57834	GSTM4;GSTM1;SULT1C2;EPHX2;GSTM5;CYP3A5;RORC;GSTO2;CYP4F11	0.0222593	1.65249	0.531663
GO:0007548	sex differentiation	http://amigo.geneontology.org/amigo/term/GO:0007548	3	417	22	16473	5.41864	367;1271;63951	AR;CNTFR;DMRTA1	0.0229724	1.63879	0.531663
GO:0006367	transcription initiation from RNA polymerase II promoter	http://amigo.geneontology.org/amigo/term/GO:0006367	12	417	240	16473	2.00407	10891;8850;367;6910;5563;7068;6097;9572;7181;7029;4306;9443	PPARGC1A;KAT2B;AR;TBX5;PRKAA2;THRB;RORC;NR1D1;NR2C1;TFDP2;NR3C2;MED7	0.023057	1.6372	0.531663
GO:1903214	regulation of protein targeting to mitochondrion	http://amigo.geneontology.org/amigo/term/GO:1903214	2	417	8	16473	9.91867	5071;6720	PARK2;SREBF1	0.0240013	1.61977	0.531663
GO:0035234	ectopic germ cell programmed cell death	http://amigo.geneontology.org/amigo/term/GO:0035234	2	417	8	16473	9.91867	4254;3815	KITLG;KIT	0.0240013	1.61977	0.531663
GO:2000020	positive regulation of male gonad development	http://amigo.geneontology.org/amigo/term/GO:2000020	2	417	8	16473	9.91867	10370;10371	CITED2;SEMA3A	0.0240013	1.61977	0.531663
GO:0006473	protein acetylation	http://amigo.geneontology.org/amigo/term/GO:0006473	2	417	8	16473	9.91867	8850;2308	KAT2B;FOXO1	0.0240013	1.61977	0.531663
GO:0090331	negative regulation of platelet aggregation	http://amigo.geneontology.org/amigo/term/GO:0090331	2	417	8	16473	9.91867	5592;154	PRKG1;ADRB2	0.0240013	1.61977	0.531663
GO:0000098	sulfur amino acid catabolic process	http://amigo.geneontology.org/amigo/term/GO:0000098	2	417	8	16473	9.91867	1036;1491	CDO1;CTH	0.0240013	1.61977	0.531663
GO:0060287	epithelial cilium movement involved in determination of left/right asymmetry	http://amigo.geneontology.org/amigo/term/GO:0060287	2	417	8	16473	9.91867	23639;27031	LRRC6;NPHP3	0.0240013	1.61977	0.531663
GO:0045722	positive regulation of gluconeogenesis	http://amigo.geneontology.org/amigo/term/GO:0045722	2	417	8	16473	9.91867	10891;2308	PPARGC1A;FOXO1	0.0240013	1.61977	0.531663
GO:0060463	lung lobe morphogenesis	http://amigo.geneontology.org/amigo/term/GO:0060463	2	417	8	16473	9.91867	7048;2263	TGFBR2;FGFR2	0.0240013	1.61977	0.531663
GO:0002931	response to ischemia	http://amigo.geneontology.org/amigo/term/GO:0002931	3	417	24	16473	4.96649	4217;5608;23417	MAP3K5;MAP2K6;MLYCD	0.0281804	1.55005	0.531663
GO:0086009	membrane repolarization	http://amigo.geneontology.org/amigo/term/GO:0086009	2	417	9	16473	8.81606	481;482	ATP1B1;ATP1B2	0.0288622	1.53967	0.531663
GO:0031065	positive regulation of histone deacetylation	http://amigo.geneontology.org/amigo/term/GO:0031065	2	417	9	16473	8.81606	604;6720	BCL6;SREBF1	0.0288622	1.53967	0.531663
GO:2000505	regulation of energy homeostasis	http://amigo.geneontology.org/amigo/term/GO:2000505	2	417	9	16473	8.81606	5563;2308	PRKAA2;FOXO1	0.0288622	1.53967	0.531663
GO:0014902	myotube differentiation	http://amigo.geneontology.org/amigo/term/GO:0014902	2	417	9	16473	8.81606	4233;8538	MET;BARX2	0.0288622	1.53967	0.531663
GO:0035136	forelimb morphogenesis	http://amigo.geneontology.org/amigo/term/GO:0035136	2	417	9	16473	8.81606	6910;3236	TBX5;HOXD10	0.0288622	1.53967	0.531663
GO:0007338	single fertilization	http://amigo.geneontology.org/amigo/term/GO:0007338	5	417	65	16473	3.06348	347732;6674;8748;3236;3237	CATSPER3;SPAG1;ADAM20;HOXD10;HOXD11	0.0292794	1.53344	0.531663
GO:0006687	glycosphingolipid metabolic process	http://amigo.geneontology.org/amigo/term/GO:0006687	4	417	44	16473	3.61633	22901;3815;30815;56624	ARSG;KIT;ST6GALNAC6;ASAH2	0.0303574	1.51774	0.531663
GO:0000096	sulfur amino acid metabolic process	http://amigo.geneontology.org/amigo/term/GO:0000096	3	417	25	16473	4.76754	1036;1491;875	CDO1;CTH;CBS	0.0309993	1.50865	0.531663
GO:0006027	glycosaminoglycan catabolic process	http://amigo.geneontology.org/amigo/term/GO:0006027	3	417	25	16473	4.76754	10082;2262;60495	GPC6;GPC5;HPSE2	0.0309993	1.50865	0.531663
GO:0001822	kidney development	http://amigo.geneontology.org/amigo/term/GO:0001822	6	417	90	16473	2.65742	55959;25976;27031;8100;445;1634	SULF2;TIPARP;NPHP3;IFT88;ASS1;DCN	0.0315795	1.50059	0.531663
GO:0007568	aging	http://amigo.geneontology.org/amigo/term/GO:0007568	8	417	143	16473	2.23366	710;7048;347;5588;6720;445;154;1634	SERPING1;TGFBR2;APOD;PRKCQ;SREBF1;ASS1;ADRB2;DCN	0.0339466	1.4692	0.531663
GO:0034405	response to fluid shear stress	http://amigo.geneontology.org/amigo/term/GO:0034405	2	417	10	16473	7.93398	10370;8100	CITED2;IFT88	0.0340778	1.46753	0.531663
GO:0048935	peripheral nervous system neuron development	http://amigo.geneontology.org/amigo/term/GO:0048935	2	417	10	16473	7.93398	4915;3236	NTRK2;HOXD10	0.0340778	1.46753	0.531663
GO:0042053	regulation of dopamine metabolic process	http://amigo.geneontology.org/amigo/term/GO:0042053	2	417	10	16473	7.93398	5071;5153	PARK2;PDE1B	0.0340778	1.46753	0.531663
GO:0070307	lens fiber cell development	http://amigo.geneontology.org/amigo/term/GO:0070307	2	417	10	16473	7.93398	2263;7111	FGFR2;TMOD1	0.0340778	1.46753	0.531663
GO:0000712	resolution of meiotic recombination intermediates	http://amigo.geneontology.org/amigo/term/GO:0000712	2	417	10	16473	7.93398	164045;57697	HFM1;FANCM	0.0340778	1.46753	0.531663
GO:0042491	auditory receptor cell differentiation	http://amigo.geneontology.org/amigo/term/GO:0042491	2	417	10	16473	7.93398	3778;55283	KCNMA1;MCOLN3	0.0340778	1.46753	0.531663
GO:0007286	spermatid development	http://amigo.geneontology.org/amigo/term/GO:0007286	5	417	68	16473	2.92779	9576;554236;3815;57820;283417	SPAG6;DPY19L2P1;KIT;CCNB1IP1;DPY19L2	0.0342542	1.46529	0.531663
GO:0007519	skeletal muscle tissue development	http://amigo.geneontology.org/amigo/term/GO:0007519	4	417	47	16473	3.38488	3236;10472;1634;4233	HOXD10;ZBTB18;DCN;MET	0.03683	1.4338	0.531663
GO:0045909	positive regulation of vasodilation	http://amigo.geneontology.org/amigo/term/GO:0045909	3	417	27	16473	4.41385	8850;2053;154	KAT2B;EPHX2;ADRB2	0.037063	1.43106	0.531663
GO:0060213	positive regulation of nuclear-transcribed mRNA poly(A) tail shortening	http://amigo.geneontology.org/amigo/term/GO:0060213	2	417	11	16473	7.21227	10140;22849	TOB1;CPEB3	0.0396277	1.402	0.531663
GO:0046855	inositol phosphate dephosphorylation	http://amigo.geneontology.org/amigo/term/GO:0046855	2	417	11	16473	7.21227	9108;8898	MTMR7;MTMR2	0.0396277	1.402	0.531663
GO:0060484	lung-associated mesenchyme development	http://amigo.geneontology.org/amigo/term/GO:0060484	2	417	11	16473	7.21227	3202;2263	HOXA5;FGFR2	0.0396277	1.402	0.531663
GO:0030239	myofibril assembly	http://amigo.geneontology.org/amigo/term/GO:0030239	2	417	11	16473	7.21227	825;7111	CAPN3;TMOD1	0.0396277	1.402	0.531663
GO:0010867	positive regulation of triglyceride biosynthetic process	http://amigo.geneontology.org/amigo/term/GO:0010867	2	417	11	16473	7.21227	2822;6720	GPLD1;SREBF1	0.0396277	1.402	0.531663
GO:0033762	response to glucagon	http://amigo.geneontology.org/amigo/term/GO:0033762	2	417	11	16473	7.21227	1036;6720	CDO1;SREBF1	0.0396277	1.402	0.531663
GO:0007171	activation of transmembrane receptor protein tyrosine kinase activity	http://amigo.geneontology.org/amigo/term/GO:0007171	2	417	11	16473	7.21227	5618;154	PRLR;ADRB2	0.0396277	1.402	0.531663
GO:0006869	lipid transport	http://amigo.geneontology.org/amigo/term/GO:0006869	5	417	71	16473	2.80357	10350;51454;23461;10349;347	ABCA9;GULP1;ABCA5;ABCA10;APOD	0.0397227	1.40096	0.531663
GO:0018146	keratan sulfate biosynthetic process	http://amigo.geneontology.org/amigo/term/GO:0018146	3	417	28	16473	4.25595	176;93010;9331	ACAN;B3GNT7;B4GALT6	0.0403055	1.39464	0.531663
GO:0008152	metabolic process	http://amigo.geneontology.org/amigo/term/GO:0008152	18	417	448	16473	1.61369	10350;23127;23461;11127;6674;758;554236;83657;1768;744;10349;1780;127602;2634;27019;494143;81888;51011	ABCA9;COLGALT2;ABCA5;KIF3A;SPAG1;MPPED1;DPY19L2P1;DYNLRB2;DNAH6;MPPED2;ABCA10;DYNC1I1;DNAH14;GBP2;DNAI1;CHAC2;HYI;FAHD2A	0.0415291	1.38165	0.531663
GO:0008344	adult locomotory behavior	http://amigo.geneontology.org/amigo/term/GO:0008344	4	417	49	16473	3.24633	2059;5071;7111;3236	EPS8;PARK2;TMOD1;HOXD10	0.0415525	1.3814	0.531663
GO:0043410	positive regulation of MAPK cascade	http://amigo.geneontology.org/amigo/term/GO:0043410	5	417	72	16473	2.76446	4915;2263;3815;55024;154	NTRK2;FGFR2;KIT;BANK1;ADRB2	0.0416567	1.38031	0.531663
GO:0001886	endothelial cell morphogenesis	http://amigo.geneontology.org/amigo/term/GO:0001886	2	417	12	16473	6.61084	3209;4233	HOXA13;MET	0.0454922	1.34206	0.531663
GO:0097421	liver regeneration	http://amigo.geneontology.org/amigo/term/GO:0097421	2	417	12	16473	6.61084	3818;154	KLKB1;ADRB2	0.0454922	1.34206	0.531663
GO:0036158	outer dynein arm assembly	http://amigo.geneontology.org/amigo/term/GO:0036158	2	417	12	16473	6.61084	23639;27019	LRRC6;DNAI1	0.0454922	1.34206	0.531663
GO:0035108	limb morphogenesis	http://amigo.geneontology.org/amigo/term/GO:0035108	2	417	12	16473	6.61084	7700;9496	ZNF141;TBX4	0.0454922	1.34206	0.531663
GO:0060644	mammary gland epithelial cell differentiation	http://amigo.geneontology.org/amigo/term/GO:0060644	2	417	12	16473	6.61084	3202;5618	HOXA5;PRLR	0.0454922	1.34206	0.531663
GO:0001964	startle response	http://amigo.geneontology.org/amigo/term/GO:0001964	2	417	12	16473	6.61084	5071;64067	PARK2;NPAS3	0.0454922	1.34206	0.531663
GO:0002053	positive regulation of mesenchymal cell proliferation	http://amigo.geneontology.org/amigo/term/GO:0002053	3	417	30	16473	3.97174	394;7048;2263	ARHGAP5;TGFBR2;FGFR2	0.0472043	1.32602	0.531663
GO:0032781	positive regulation of ATPase activity	http://amigo.geneontology.org/amigo/term/GO:0032781	3	417	30	16473	3.97174	481;482;154	ATP1B1;ATP1B2;ADRB2	0.0472043	1.32602	0.531663
GO:0048701	embryonic cranial skeleton morphogenesis	http://amigo.geneontology.org/amigo/term/GO:0048701	3	417	30	16473	3.97174	7048;2263;6913	TGFBR2;FGFR2;TBX15	0.0472043	1.32602	0.531663
GO:0050808	synapse organization	http://amigo.geneontology.org/amigo/term/GO:0050808	3	417	30	16473	3.97174	5063;51339;9723	PAK3;DACT1;SEMA3E	0.0472043	1.32602	0.531663
GO:0006954	inflammatory response	http://amigo.geneontology.org/amigo/term/GO:0006954	14	417	333	16473	1.68377	316;604;1036;727;5590;2053;1116;3815;80274;10333;10800;5588;57834;134	AOX1;BCL6;CDO1;C5;PRKCZ;EPHX2;CHI3L1;KIT;SCUBE1;TLR6;CYSLTR1;PRKCQ;CYP4F11;ADORA1	0.0500167	1.30088	0.531663
GO:0007528	neuromuscular junction development	http://amigo.geneontology.org/amigo/term/GO:0007528	3	417	31	16473	3.84338	4915;339855;2263	NTRK2;KY;FGFR2	0.0508571	1.29365	0.531663
GO:0048705	skeletal system morphogenesis	http://amigo.geneontology.org/amigo/term/GO:0048705	3	417	31	16473	3.84338	25976;2263;9496	TIPARP;FGFR2;TBX4	0.0508571	1.29365	0.531663
GO:0030217	T cell differentiation	http://amigo.geneontology.org/amigo/term/GO:0030217	3	417	31	16473	3.84338	23598;26191;3815	PATZ1;PTPN22;KIT	0.0508571	1.29365	0.531663
GO:0030177	positive regulation of Wnt signaling pathway	http://amigo.geneontology.org/amigo/term/GO:0030177	3	417	31	16473	3.84338	55959;2263;51339	SULF2;FGFR2;DACT1	0.0508571	1.29365	0.531663
GO:0046627	negative regulation of insulin receptor signaling pathway	http://amigo.geneontology.org/amigo/term/GO:0046627	3	417	31	16473	3.84338	5590;1154;5588	PRKCZ;CISH;PRKCQ	0.0508571	1.29365	0.531663
GO:0040015	negative regulation of multicellular organism growth	http://amigo.geneontology.org/amigo/term/GO:0040015	2	417	13	16473	6.10195	8614;154	STC2;ADRB2	0.0516525	1.28691	0.531663
GO:1900153	positive regulation of nuclear-transcribed mRNA catabolic process, deadenylation-dependent decay	http://amigo.geneontology.org/amigo/term/GO:1900153	2	417	13	16473	6.10195	10140;22849	TOB1;CPEB3	0.0516525	1.28691	0.531663
GO:0051131	chaperone-mediated protein complex assembly	http://amigo.geneontology.org/amigo/term/GO:0051131	2	417	13	16473	6.10195	10693;1191	CCT6B;CLU	0.0516525	1.28691	0.531663
GO:0045947	negative regulation of translational initiation	http://amigo.geneontology.org/amigo/term/GO:0045947	2	417	13	16473	6.10195	400961;55024	PAIP2B;BANK1	0.0516525	1.28691	0.531663
GO:0097067	cellular response to thyroid hormone stimulus	http://amigo.geneontology.org/amigo/term/GO:0097067	2	417	13	16473	6.10195	10891;3815	PPARGC1A;KIT	0.0516525	1.28691	0.531663
GO:0006957	complement activation, alternative pathway	http://amigo.geneontology.org/amigo/term/GO:0006957	2	417	13	16473	6.10195	727;3075	C5;CFH	0.0516525	1.28691	0.531663
GO:0008610	lipid biosynthetic process	http://amigo.geneontology.org/amigo/term/GO:0008610	2	417	13	16473	6.10195	5563;6720	PRKAA2;SREBF1	0.0516525	1.28691	0.531663
GO:0086064	cell communication by electrical coupling involved in cardiac conduction	http://amigo.geneontology.org/amigo/term/GO:0086064	2	417	13	16473	6.10195	481;482	ATP1B1;ATP1B2	0.0516525	1.28691	0.531663
GO:0060389	pathway-restricted SMAD protein phosphorylation	http://amigo.geneontology.org/amigo/term/GO:0060389	2	417	13	16473	6.10195	7049;7048	TGFBR3;TGFBR2	0.0516525	1.28691	0.531663
GO:0050680	negative regulation of epithelial cell proliferation	http://amigo.geneontology.org/amigo/term/GO:0050680	4	417	53	16473	3.00059	7049;2263;60485;8100	TGFBR3;FGFR2;SAV1;IFT88	0.0519766	1.28419	0.531663
GO:0046676	negative regulation of insulin secretion	http://amigo.geneontology.org/amigo/term/GO:0046676	3	417	32	16473	3.72305	5071;6833;6720	PARK2;ABCC8;SREBF1	0.0546428	1.26247	0.531663
GO:0048565	digestive tract development	http://amigo.geneontology.org/amigo/term/GO:0048565	3	417	32	16473	3.72305	7048;2263;3815	TGFBR2;FGFR2;KIT	0.0546428	1.26247	0.531663
GO:0048167	regulation of synaptic plasticity	http://amigo.geneontology.org/amigo/term/GO:0048167	3	417	32	16473	3.72305	22849;26037;134	CPEB3;SIPA1L1;ADORA1	0.0546428	1.26247	0.531663
GO:0007166	cell surface receptor signaling pathway	http://amigo.geneontology.org/amigo/term/GO:0007166	10	417	217	16473	1.8406	727;4882;57211;3595;29121;10800;5618;10902;154;4233	C5;NPR2;ADGRG6;IL12RB2;CLEC2D;CYSLTR1;PRLR;BRD8;ADRB2;MET	0.0557841	1.25349	0.531663
GO:0043303	mast cell degranulation	http://amigo.geneontology.org/amigo/term/GO:0043303	2	417	14	16473	5.66575	6284;3815	S100A13;KIT	0.0580905	1.2359	0.531663
GO:1901214	regulation of neuron death	http://amigo.geneontology.org/amigo/term/GO:1901214	2	417	14	16473	5.66575	10936;1191	GPR75;CLU	0.0580905	1.2359	0.531663
GO:0042339	keratan sulfate metabolic process	http://amigo.geneontology.org/amigo/term/GO:0042339	3	417	33	16473	3.61001	176;93010;9331	ACAN;B3GNT7;B4GALT6	0.0585594	1.2324	0.531663
GO:0035115	embryonic forelimb morphogenesis	http://amigo.geneontology.org/amigo/term/GO:0035115	3	417	33	16473	3.61001	6910;3237;3209	TBX5;HOXD11;HOXA13	0.0585594	1.2324	0.531663
GO:0007165	signal transduction	http://amigo.geneontology.org/amigo/term/GO:0007165	33	417	974	16473	1.3675	4983;57447;51454;825;2059;5590;367;4882;10000;5592;1271;10276;4254;8741;108;5608;2078;54360;5563;4289;3815;10333;5153;143872;401387;6833;10902;4306;134;8838;4233;6574;56624	OPHN1;NDRG2;GULP1;CAPN3;EPS8;PRKCZ;AR;NPR2;AKT3;PRKG1;CNTFR;NET1;KITLG;TNFSF13;ADCY2;MAP2K6;ERG;CYTL1;PRKAA2;MKLN1;KIT;TLR6;PDE1B;ARHGAP42;LRRD1;ABCC8;BRD8;NR3C2;ADORA1;WISP3;MET;SLC20A1;ASAH2	0.0592743	1.22713	0.531663
GO:0060271	cilium morphogenesis	http://amigo.geneontology.org/amigo/term/GO:0060271	4	417	56	16473	2.83933	11127;221322;27031;8100	KIF3A;TBC1D32;NPHP3;IFT88	0.0606446	1.21721	0.531663
GO:0016266	O-glycan processing	http://amigo.geneontology.org/amigo/term/GO:0016266	4	417	56	16473	2.83933	93010;55568;10610;117248	B3GNT7;GALNT10;ST6GALNAC2;GALNT15	0.0606446	1.21721	0.531663
GO:0008360	regulation of cell shape	http://amigo.geneontology.org/amigo/term/GO:0008360	7	417	134	16473	2.08178	2059;6285;6284;4289;3815;11149;9723	EPS8;S100B;S100A13;MKLN1;KIT;BVES;SEMA3E	0.0606593	1.2171	0.531663
GO:0047496	vesicle transport along microtubule	http://amigo.geneontology.org/amigo/term/GO:0047496	2	417	15	16473	5.28771	5590;1780	PRKCZ;DYNC1I1	0.0647888	1.1885	0.531663
GO:0070986	left/right axis specification	http://amigo.geneontology.org/amigo/term/GO:0070986	2	417	15	16473	5.28771	83852;10370	SETDB2;CITED2	0.0647888	1.1885	0.531663
GO:1901216	positive regulation of neuron death	http://amigo.geneontology.org/amigo/term/GO:1901216	2	417	15	16473	5.28771	4217;1191	MAP3K5;CLU	0.0647888	1.1885	0.531663
GO:0044458	motile cilium assembly	http://amigo.geneontology.org/amigo/term/GO:0044458	2	417	15	16473	5.28771	23639;80127	LRRC6;CCDC176	0.0647888	1.1885	0.531663
GO:0035024	negative regulation of Rho protein signal transduction	http://amigo.geneontology.org/amigo/term/GO:0035024	2	417	15	16473	5.28771	604;4653	BCL6;MYOC	0.0647888	1.1885	0.531663
GO:0008284	positive regulation of cell proliferation	http://amigo.geneontology.org/amigo/term/GO:0008284	17	417	443	16473	1.53787	55536;5590;367;85453;4915;6285;9481;6284;79366;1271;7048;5744;8741;2263;3815;3595;154	CDCA7L;PRKCZ;AR;TSPYL5;NTRK2;S100B;SLC25A27;S100A13;HMGN5;CNTFR;TGFBR2;PTHLH;TNFSF13;FGFR2;KIT;IL12RB2;ADRB2	0.064928	1.18757	0.531663
GO:0044281	small molecule metabolic process	http://amigo.geneontology.org/amigo/term/GO:0044281	46	417	1442	16473	1.29243	176;5295;10082;2262;316;2948;2944;93010;9331;6819;9955;549;1036;5332;51478;2053;9481;2949;122622;1491;1577;161823;108;1629;9108;204219;8895;5563;8898;137872;60495;22901;586;3290;23417;1806;6833;875;119391;6720;57834;445;1634;33;10157;56624	ACAN;PIK3R1;GPC6;GPC5;AOX1;GSTM4;GSTM1;B3GNT7;B4GALT6;SULT1C2;HS3ST3A1;AUH;CDO1;PLCB4;HSD17B7;EPHX2;SLC25A27;GSTM5;ADSSL1;CTH;CYP3A5;ADAL;ADCY2;DBT;MTMR7;CERS3;CPNE3;PRKAA2;MTMR2;ADHFE1;HPSE2;ARSG;BCAT1;HSD11B1;MLYCD;DPYD;ABCC8;CBS;GSTO2;SREBF1;CYP4F11;ASS1;DCN;ACADL;AASS;ASAH2	0.0660295	1.18026	0.531663
GO:0009409	response to cold	http://amigo.geneontology.org/amigo/term/GO:0009409	3	417	35	16473	3.40331	10891;5935;154	PPARGC1A;RBM3;ADRB2	0.0667757	1.17538	0.531663
GO:0000302	response to reactive oxygen species	http://amigo.geneontology.org/amigo/term/GO:0000302	3	417	35	16473	3.40331	347;6649;2878	APOD;SOD3;GPX3	0.0667757	1.17538	0.531663
GO:0001570	vasculogenesis	http://amigo.geneontology.org/amigo/term/GO:0001570	4	417	59	16473	2.69446	4915;7048;25976;3209	NTRK2;TGFBR2;TIPARP;HOXA13	0.0700284	1.15473	0.531663
GO:0060749	mammary gland alveolus development	http://amigo.geneontology.org/amigo/term/GO:0060749	2	417	16	16473	4.95693	3202;5618	HOXA5;PRLR	0.0717307	1.1443	0.531663
GO:0002009	morphogenesis of an epithelium	http://amigo.geneontology.org/amigo/term/GO:0002009	2	417	16	16473	4.95693	6910;9496	TBX5;TBX4	0.0717307	1.1443	0.531663
GO:0008209	androgen metabolic process	http://amigo.geneontology.org/amigo/term/GO:0008209	2	417	16	16473	4.95693	10891;25976	PPARGC1A;TIPARP	0.0717307	1.1443	0.531663
GO:0031333	negative regulation of protein complex assembly	http://amigo.geneontology.org/amigo/term/GO:0031333	2	417	16	16473	4.95693	5590;258010	PRKCZ;SVIP	0.0717307	1.1443	0.531663
GO:0060384	innervation	http://amigo.geneontology.org/amigo/term/GO:0060384	2	417	16	16473	4.95693	55959;26018	SULF2;LRIG1	0.0717307	1.1443	0.531663
GO:0006883	cellular sodium ion homeostasis	http://amigo.geneontology.org/amigo/term/GO:0006883	2	417	16	16473	4.95693	481;482	ATP1B1;ATP1B2	0.0717307	1.1443	0.531663
GO:0046688	response to copper ion	http://amigo.geneontology.org/amigo/term/GO:0046688	2	417	16	16473	4.95693	6284;6649	S100A13;SOD3	0.0717307	1.1443	0.531663
GO:0010811	positive regulation of cell-substrate adhesion	http://amigo.geneontology.org/amigo/term/GO:0010811	3	417	37	16473	3.21896	10551;79625;25890	AGR2;NDNF;ABI3BP	0.0754862	1.12213	0.531663
GO:0035567	non-canonical Wnt signaling pathway	http://amigo.geneontology.org/amigo/term/GO:0035567	2	417	17	16473	4.66506	8326;2487	FZD9;FRZB	0.0789001	1.10292	0.531663
GO:0043691	reverse cholesterol transport	http://amigo.geneontology.org/amigo/term/GO:0043691	2	417	17	16473	4.66506	23461;1191	ABCA5;CLU	0.0789001	1.10292	0.531663
GO:0032753	positive regulation of interleukin-4 production	http://amigo.geneontology.org/amigo/term/GO:0032753	2	417	17	16473	4.66506	5590;5588	PRKCZ;PRKCQ	0.0789001	1.10292	0.531663
GO:0061512	protein localization to cilium	http://amigo.geneontology.org/amigo/term/GO:0061512	2	417	17	16473	4.66506	51382;221322	ATP6V1D;TBC1D32	0.0789001	1.10292	0.531663
GO:0006672	ceramide metabolic process	http://amigo.geneontology.org/amigo/term/GO:0006672	2	417	17	16473	4.66506	94103;56624	ORMDL3;ASAH2	0.0789001	1.10292	0.531663
GO:0006953	acute-phase response	http://amigo.geneontology.org/amigo/term/GO:0006953	3	417	38	16473	3.13406	5265;3700;445	SERPINA1;ITIH4;ASS1	0.0800201	1.0968	0.531663
GO:0048813	dendrite morphogenesis	http://amigo.geneontology.org/amigo/term/GO:0048813	3	417	39	16473	3.05351	4135;51339;10371	MAP6;DACT1;SEMA3A	0.0846694	1.07227	0.531663
GO:0002062	chondrocyte differentiation	http://amigo.geneontology.org/amigo/term/GO:0002062	3	417	39	16473	3.05351	4781;54360;2822	NFIB;CYTL1;GPLD1	0.0846694	1.07227	0.531663
GO:0030326	embryonic limb morphogenesis	http://amigo.geneontology.org/amigo/term/GO:0030326	3	417	39	16473	3.05351	6910;9496;3236	TBX5;TBX4;HOXD10	0.0846694	1.07227	0.531663
GO:0001702	gastrulation with mouth forming second	http://amigo.geneontology.org/amigo/term/GO:0001702	2	417	18	16473	4.40562	8861;51339	LDB1;DACT1	0.0862817	1.06408	0.531663
GO:0003281	ventricular septum development	http://amigo.geneontology.org/amigo/term/GO:0003281	2	417	18	16473	4.40562	6910;3209	TBX5;HOXA13	0.0862817	1.06408	0.531663
GO:0007597	blood coagulation, intrinsic pathway	http://amigo.geneontology.org/amigo/term/GO:0007597	2	417	18	16473	4.40562	710;3818	SERPING1;KLKB1	0.0862817	1.06408	0.531663
GO:0071398	cellular response to fatty acid	http://amigo.geneontology.org/amigo/term/GO:0071398	2	417	18	16473	4.40562	10891;6720	PPARGC1A;SREBF1	0.0862817	1.06408	0.531663
GO:0007263	nitric oxide mediated signal transduction	http://amigo.geneontology.org/amigo/term/GO:0007263	2	417	18	16473	4.40562	4501;23576	MT1X;DDAH1	0.0862817	1.06408	0.531663
GO:0030178	negative regulation of Wnt signaling pathway	http://amigo.geneontology.org/amigo/term/GO:0030178	3	417	40	16473	2.97699	80319;51339;2487	CXXC4;DACT1;FRZB	0.0894312	1.04851	0.531663
GO:0048286	lung alveolus development	http://amigo.geneontology.org/amigo/term/GO:0048286	3	417	40	16473	2.97699	3202;5744;2263	HOXA5;PTHLH;FGFR2	0.0894312	1.04851	0.531663
GO:0060291	long-term synaptic potentiation	http://amigo.geneontology.org/amigo/term/GO:0060291	3	417	40	16473	2.97699	5590;4915;6285	PRKCZ;NTRK2;S100B	0.0894312	1.04851	0.531663
GO:0006633	fatty acid biosynthetic process	http://amigo.geneontology.org/amigo/term/GO:0006633	3	417	40	16473	2.97699	10826;5563;23417	FAXDC2;PRKAA2;MLYCD	0.0894312	1.04851	0.531663
GO:0018108	peptidyl-tyrosine phosphorylation	http://amigo.geneontology.org/amigo/term/GO:0018108	6	417	119	16473	2.00626	4915;4293;5608;2263;3815;4233	NTRK2;MAP3K9;MAP2K6;FGFR2;KIT;MET	0.089533	1.04802	0.531663
GO:0007018	microtubule-based movement	http://amigo.geneontology.org/amigo/term/GO:0007018	4	417	65	16473	2.44485	11127;83657;1768;127602	KIF3A;DYNLRB2;DNAH6;DNAH14	0.0908712	1.04157	0.531663
GO:0007224	smoothened signaling pathway	http://amigo.geneontology.org/amigo/term/GO:0007224	4	417	65	16473	2.44485	55733;7048;79583;8100	HHAT;TGFBR2;TMEM231;IFT88	0.0908712	1.04157	0.531663
GO:0006541	glutamine metabolic process	http://amigo.geneontology.org/amigo/term/GO:0006541	2	417	19	16473	4.17349	122622;7915	ADSSL1;ALDH5A1	0.0938607	1.02752	0.531663
GO:0007250	activation of NF-kappaB-inducing kinase activity	http://amigo.geneontology.org/amigo/term/GO:0007250	2	417	19	16473	4.17349	1116;10333	CHI3L1;TLR6	0.0938607	1.02752	0.531663
GO:1903506	regulation of nucleic acid-templated transcription	http://amigo.geneontology.org/amigo/term/GO:1903506	2	417	19	16473	4.17349	10370;81550	CITED2;TDRD3	0.0938607	1.02752	0.531663
GO:0060045	positive regulation of cardiac muscle cell proliferation	http://amigo.geneontology.org/amigo/term/GO:0060045	2	417	19	16473	4.17349	6910;2263	TBX5;FGFR2	0.0938607	1.02752	0.531663
GO:0046579	positive regulation of Ras protein signal transduction	http://amigo.geneontology.org/amigo/term/GO:0046579	2	417	19	16473	4.17349	221002;4254	RASGEF1A;KITLG	0.0938607	1.02752	0.531663
GO:0048839	inner ear development	http://amigo.geneontology.org/amigo/term/GO:0048839	3	417	41	16473	2.90421	9481;54360;3209	SLC25A27;CYTL1;HOXA13	0.0943026	1.02548	0.531663
GO:0045600	positive regulation of fat cell differentiation	http://amigo.geneontology.org/amigo/term/GO:0045600	3	417	41	16473	2.90421	60485;51339;2487	SAV1;DACT1;FRZB	0.0943026	1.02548	0.531663
GO:0032259	methylation	http://amigo.geneontology.org/amigo/term/GO:0032259	5	417	93	16473	2.13749	60487;27232;10840;127253;133383	TRMT11;GNMT;ALDH1L1;TYW3;SETD9	0.0952229	1.02126	0.531663
GO:0034976	response to endoplasmic reticulum stress	http://amigo.geneontology.org/amigo/term/GO:0034976	4	417	67	16473	2.37158	5295;4217;5071;10551	PIK3R1;MAP3K5;PARK2;AGR2	0.0984082	1.00697	0.531663
GO:0001541	ovarian follicle development	http://amigo.geneontology.org/amigo/term/GO:0001541	3	417	42	16473	2.83489	4254;3815;63951	KITLG;KIT;DMRTA1	0.0992805	1.00314	0.531663
GO:0006024	glycosaminoglycan biosynthetic process	http://amigo.geneontology.org/amigo/term/GO:0006024	3	417	42	16473	2.83489	10082;2262;9955	GPC6;GPC5;HS3ST3A1	0.0992805	1.00314	0.531663
GO:0055114	oxidation-reduction process	http://amigo.geneontology.org/amigo/term/GO:0055114	20	417	575	16473	1.39288	316;10826;51734;1036;93517;51478;10840;137872;3290;1806;875;119391;6649;57834;51181;2878;33;79901;10157;92106	AOX1;FAXDC2;MSRB1;CDO1;SDR42E1;HSD17B7;ALDH1L1;ADHFE1;HSD11B1;DPYD;CBS;GSTO2;SOD3;CYP4F11;DCXR;GPX3;ACADL;CYBRD1;AASS;OXNAD1	0.101523	0.993435	0.531663
GO:0097503	sialylation	http://amigo.geneontology.org/amigo/term/GO:0097503	2	417	20	16473	3.96458	10610;30815	ST6GALNAC2;ST6GALNAC6	0.101623	0.993009	0.531663
GO:0008589	regulation of smoothened signaling pathway	http://amigo.geneontology.org/amigo/term/GO:0008589	2	417	20	16473	3.96458	2263;8100	FGFR2;IFT88	0.101623	0.993009	0.531663
GO:0007566	embryo implantation	http://amigo.geneontology.org/amigo/term/GO:0007566	3	417	43	16473	2.76879	7048;8614;5618	TGFBR2;STC2;PRLR	0.104362	0.981458	0.531663
GO:0008033	tRNA processing	http://amigo.geneontology.org/amigo/term/GO:0008033	3	417	43	16473	2.76879	2091;60487;127253	FBL;TRMT11;TYW3	0.104362	0.981458	0.531663
GO:0045786	negative regulation of cell cycle	http://amigo.geneontology.org/amigo/term/GO:0045786	3	417	43	16473	2.76879	23368;168451;64061	PPP1R13B;THAP5;TSPYL2	0.104362	0.981458	0.531663
GO:0043123	positive regulation of I-kappaB kinase/NF-kappaB signaling	http://amigo.geneontology.org/amigo/term/GO:0043123	7	417	155	16473	1.79742	6285;6284;5071;1491;10333;51704;6574	S100B;S100A13;PARK2;CTH;TLR6;GPRC5B;SLC20A1	0.10701	0.970575	0.531663
GO:0071277	cellular response to calcium ion	http://amigo.geneontology.org/amigo/term/GO:0071277	3	417	44	16473	2.7057	825;8895;2822	CAPN3;CPNE3;GPLD1	0.109544	0.960413	0.531663
GO:0042730	fibrinolysis	http://amigo.geneontology.org/amigo/term/GO:0042730	2	417	21	16473	3.77556	710;3818	SERPING1;KLKB1	0.109555	0.96037	0.531663
GO:0060412	ventricular septum morphogenesis	http://amigo.geneontology.org/amigo/term/GO:0060412	2	417	21	16473	3.77556	10370;60485	CITED2;SAV1	0.109555	0.96037	0.531663
GO:0034394	protein localization to cell surface	http://amigo.geneontology.org/amigo/term/GO:0034394	2	417	21	16473	3.77556	79608;10076	RIC3;PTPRU	0.109555	0.96037	0.531663
GO:0003341	cilium movement	http://amigo.geneontology.org/amigo/term/GO:0003341	2	417	21	16473	3.77556	23639;27019	LRRC6;DNAI1	0.109555	0.96037	0.531663
GO:0046856	phosphatidylinositol dephosphorylation	http://amigo.geneontology.org/amigo/term/GO:0046856	2	417	21	16473	3.77556	9108;8898	MTMR7;MTMR2	0.109555	0.96037	0.531663
GO:0072332	intrinsic apoptotic signaling pathway by p53 class mediator	http://amigo.geneontology.org/amigo/term/GO:0072332	2	417	21	16473	3.77556	151126;23368	ZNF385B;PPP1R13B	0.109555	0.96037	0.531663
GO:2000377	regulation of reactive oxygen species metabolic process	http://amigo.geneontology.org/amigo/term/GO:2000377	2	417	21	16473	3.77556	5071;2308	PARK2;FOXO1	0.109555	0.96037	0.531663
GO:0042246	tissue regeneration	http://amigo.geneontology.org/amigo/term/GO:0042246	2	417	21	16473	3.77556	347;5588	APOD;PRKCQ	0.109555	0.96037	0.531663
GO:0034641	cellular nitrogen compound metabolic process	http://amigo.geneontology.org/amigo/term/GO:0034641	8	417	187	16473	1.70349	549;1036;1491;1629;586;875;445;10157	AUH;CDO1;CTH;DBT;BCAT1;CBS;ASS1;AASS	0.110839	0.955308	0.531663
GO:0006979	response to oxidative stress	http://amigo.geneontology.org/amigo/term/GO:0006979	5	417	98	16473	2.02781	51734;5071;8614;10231;51435	MSRB1;PARK2;STC2;RCAN2;SCARA3	0.111508	0.952694	0.531663
GO:0032869	cellular response to insulin stimulus	http://amigo.geneontology.org/amigo/term/GO:0032869	4	417	71	16473	2.23742	5295;8850;2822;2308	PIK3R1;KAT2B;GPLD1;FOXO1	0.114317	0.941891	0.531663
GO:0008285	negative regulation of cell proliferation	http://amigo.geneontology.org/amigo/term/GO:0008285	14	417	382	16473	1.46333	85477;10140;604;8850;367;85004;10076;6910;5744;163702;2487;2822;134;5311	SCIN;TOB1;BCL6;KAT2B;AR;RERG;PTPRU;TBX5;PTHLH;IFNLR1;FRZB;GPLD1;ADORA1;PKD2	0.114468	0.941318	0.531663
GO:0001666	response to hypoxia	http://amigo.geneontology.org/amigo/term/GO:0001666	7	417	159	16473	1.75177	7049;10370;481;3778;6649;5588;134	TGFBR3;CITED2;ATP1B1;KCNMA1;SOD3;PRKCQ;ADORA1	0.117531	0.929847	0.531663
GO:0055007	cardiac muscle cell differentiation	http://amigo.geneontology.org/amigo/term/GO:0055007	2	417	22	16473	3.60372	6910;8100	TBX5;IFT88	0.117643	0.929435	0.531663
GO:0001502	cartilage condensation	http://amigo.geneontology.org/amigo/term/GO:0001502	2	417	22	16473	3.60372	4256;8538	MGP;BARX2	0.117643	0.929435	0.531663
GO:0046329	negative regulation of JNK cascade	http://amigo.geneontology.org/amigo/term/GO:0046329	2	417	22	16473	3.60372	5071;51339	PARK2;DACT1	0.117643	0.929435	0.531663
GO:0048863	stem cell differentiation	http://amigo.geneontology.org/amigo/term/GO:0048863	2	417	22	16473	3.60372	2823;3815	GPM6A;KIT	0.117643	0.929435	0.531663
GO:0051092	positive regulation of NF-kappaB transcription factor activity	http://amigo.geneontology.org/amigo/term/GO:0051092	6	417	129	16473	1.8496	825;5590;367;1491;1191;5588	CAPN3;PRKCZ;AR;CTH;CLU;PRKCQ	0.117739	0.929078	0.531663
GO:0009749	response to glucose	http://amigo.geneontology.org/amigo/term/GO:0009749	4	417	72	16473	2.20621	7048;2822;5588;6720	TGFBR2;GPLD1;PRKCQ;SREBF1	0.118461	0.926426	0.531663
GO:0001764	neuron migration	http://amigo.geneontology.org/amigo/term/GO:0001764	5	417	101	16473	1.96722	2823;4915;5592;79625;10371	GPM6A;NTRK2;PRKG1;NDNF;SEMA3A	0.121883	0.914058	0.531663
GO:0045766	positive regulation of angiogenesis	http://amigo.geneontology.org/amigo/term/GO:0045766	5	417	102	16473	1.94782	727;1116;7048;10800;23576	C5;CHI3L1;TGFBR2;CYSLTR1;DDAH1	0.125438	0.901571	0.531663
GO:0051091	positive regulation of sequence-specific DNA binding transcription factor activity	http://amigo.geneontology.org/amigo/term/GO:0051091	5	417	102	16473	1.94782	10891;54360;3815;60485;55859	PPARGC1A;CYTL1;KIT;SAV1;BEX1	0.125438	0.901571	0.531663
GO:0045727	positive regulation of translation	http://amigo.geneontology.org/amigo/term/GO:0045727	3	417	47	16473	2.53253	22849;5935;55124	CPEB3;RBM3;PIWIL2	0.12566	0.900802	0.531663
GO:0048511	rhythmic process	http://amigo.geneontology.org/amigo/term/GO:0048511	3	417	47	16473	2.53253	8850;3131;5563	KAT2B;HLF;PRKAA2	0.12566	0.900802	0.531663
GO:0060326	cell chemotaxis	http://amigo.geneontology.org/amigo/term/GO:0060326	3	417	47	16473	2.53253	727;3815;5588	C5;KIT;PRKCQ	0.12566	0.900802	0.531663
GO:0060548	negative regulation of cell death	http://amigo.geneontology.org/amigo/term/GO:0060548	3	417	47	16473	2.53253	5071;10551;8838	PARK2;AGR2;WISP3	0.12566	0.900802	0.531663
GO:0032504	multicellular organism reproduction	http://amigo.geneontology.org/amigo/term/GO:0032504	2	417	23	16473	3.44683	347732;8748	CATSPER3;ADAM20	0.125875	0.900061	0.531663
GO:0006694	steroid biosynthetic process	http://amigo.geneontology.org/amigo/term/GO:0006694	2	417	23	16473	3.44683	93517;5618	SDR42E1;PRLR	0.125875	0.900061	0.531663
GO:0042060	wound healing	http://amigo.geneontology.org/amigo/term/GO:0042060	4	417	74	16473	2.14633	1832;7048;154;1634	DSP;TGFBR2;ADRB2;DCN	0.126941	0.896399	0.531663
GO:0001503	ossification	http://amigo.geneontology.org/amigo/term/GO:0001503	4	417	74	16473	2.14633	25884;4882;4256;2822	CHRDL2;NPR2;MGP;GPLD1	0.126941	0.896399	0.531663
GO:0060021	palate development	http://amigo.geneontology.org/amigo/term/GO:0060021	4	417	74	16473	2.14633	7049;7048;25976;8100	TGFBR3;TGFBR2;TIPARP;IFT88	0.126941	0.896399	0.531663
GO:0006814	sodium ion transport	http://amigo.geneontology.org/amigo/term/GO:0006814	4	417	74	16473	2.14633	6584;347732;10991;81539	SLC22A5;CATSPER3;SLC38A3;SLC38A1	0.126941	0.896399	0.531663
GO:0007005	mitochondrion organization	http://amigo.geneontology.org/amigo/term/GO:0007005	4	417	74	16473	2.14633	10891;5071;5563;7978	PPARGC1A;PARK2;PRKAA2;MTERF1	0.126941	0.896399	0.531663
GO:0000187	activation of MAPK activity	http://amigo.geneontology.org/amigo/term/GO:0000187	5	417	103	16473	1.92879	727;5063;5608;3815;4233	C5;PAK3;MAP2K6;KIT;MET	0.129041	0.889274	0.531663
GO:0006956	complement activation	http://amigo.geneontology.org/amigo/term/GO:0006956	3	417	48	16473	2.47962	727;1191;3075	C5;CLU;CFH	0.131212	0.882026	0.531663
GO:0010976	positive regulation of neuron projection development	http://amigo.geneontology.org/amigo/term/GO:0010976	4	417	75	16473	2.11758	8850;4915;79625;51704	KAT2B;NTRK2;NDNF;GPRC5B	0.131274	0.881822	0.531663
GO:0030511	positive regulation of transforming growth factor beta receptor signaling pathway	http://amigo.geneontology.org/amigo/term/GO:0030511	2	417	24	16473	3.30301	7049;10370	TGFBR3;CITED2	0.134239	0.872121	0.531663
GO:0060397	JAK-STAT cascade involved in growth hormone signaling pathway	http://amigo.geneontology.org/amigo/term/GO:0060397	2	417	24	16473	3.30301	1154;5618	CISH;PRLR	0.134239	0.872121	0.531663
GO:0008543	fibroblast growth factor receptor signaling pathway	http://amigo.geneontology.org/amigo/term/GO:0008543	7	417	165	16473	1.68745	5295;4254;108;2263;3815;5153;2308	PIK3R1;KITLG;ADCY2;FGFR2;KIT;PDE1B;FOXO1	0.134277	0.871997	0.531663
GO:0030204	chondroitin sulfate metabolic process	http://amigo.geneontology.org/amigo/term/GO:0030204	3	417	49	16473	2.42887	10082;2262;1634	GPC6;GPC5;DCN	0.136848	0.86376	0.531663
GO:0042752	regulation of circadian rhythm	http://amigo.geneontology.org/amigo/term/GO:0042752	3	417	49	16473	2.42887	10891;5563;9572	PPARGC1A;PRKAA2;NR1D1	0.136848	0.86376	0.531663
GO:0007173	epidermal growth factor receptor signaling pathway	http://amigo.geneontology.org/amigo/term/GO:0007173	8	417	198	16473	1.60776	5295;2059;4254;108;2263;3815;5153;2308	PIK3R1;EPS8;KITLG;ADCY2;FGFR2;KIT;PDE1B;FOXO1	0.13862	0.858174	0.531663
GO:0045636	positive regulation of melanocyte differentiation	http://amigo.geneontology.org/amigo/term/GO:0045636	1	417	5	16473	7.91731	4254	KITLG	0.139306	0.856029	0.531663
GO:0006526	arginine biosynthetic process	http://amigo.geneontology.org/amigo/term/GO:0006526	1	417	5	16473	7.91731	445	ASS1	0.139306	0.856029	0.531663
GO:0072284	metanephric S-shaped body morphogenesis	http://amigo.geneontology.org/amigo/term/GO:0072284	1	417	5	16473	7.91731	5311	PKD2	0.139306	0.856029	0.531663
GO:0035610	protein side chain deglutamylation	http://amigo.geneontology.org/amigo/term/GO:0035610	1	417	5	16473	7.91731	340351	AGBL3	0.139306	0.856029	0.531663
GO:0018406	protein C-linked glycosylation via 2'-alpha-mannosyl-L-tryptophan	http://amigo.geneontology.org/amigo/term/GO:0018406	1	417	5	16473	7.91731	283417	DPY19L2	0.139306	0.856029	0.531663
GO:0070741	response to interleukin-6	http://amigo.geneontology.org/amigo/term/GO:0070741	1	417	5	16473	7.91731	1116	CHI3L1	0.139306	0.856029	0.531663
GO:0015697	quaternary ammonium group transport	http://amigo.geneontology.org/amigo/term/GO:0015697	1	417	5	16473	7.91731	6584	SLC22A5	0.139306	0.856029	0.531663
GO:0033564	anterior/posterior axon guidance	http://amigo.geneontology.org/amigo/term/GO:0033564	1	417	5	16473	7.91731	8633	UNC5C	0.139306	0.856029	0.531663
GO:0015893	drug transport	http://amigo.geneontology.org/amigo/term/GO:0015893	1	417	5	16473	7.91731	6584	SLC22A5	0.139306	0.856029	0.531663
GO:0010637	negative regulation of mitochondrial fusion	http://amigo.geneontology.org/amigo/term/GO:0010637	1	417	5	16473	7.91731	5071	PARK2	0.139306	0.856029	0.531663
GO:0010694	positive regulation of alkaline phosphatase activity	http://amigo.geneontology.org/amigo/term/GO:0010694	1	417	5	16473	7.91731	2822	GPLD1	0.139306	0.856029	0.531663
GO:0010574	regulation of vascular endothelial growth factor production	http://amigo.geneontology.org/amigo/term/GO:0010574	1	417	5	16473	7.91731	57447	NDRG2	0.139306	0.856029	0.531663
GO:0060575	intestinal epithelial cell differentiation	http://amigo.geneontology.org/amigo/term/GO:0060575	1	417	5	16473	7.91731	60485	SAV1	0.139306	0.856029	0.531663
GO:0048730	epidermis morphogenesis	http://amigo.geneontology.org/amigo/term/GO:0048730	1	417	5	16473	7.91731	2263	FGFR2	0.139306	0.856029	0.531663
GO:0030091	protein repair	http://amigo.geneontology.org/amigo/term/GO:0030091	1	417	5	16473	7.91731	51734	MSRB1	0.139306	0.856029	0.531663
GO:2001028	positive regulation of endothelial cell chemotaxis	http://amigo.geneontology.org/amigo/term/GO:2001028	1	417	5	16473	7.91731	4233	MET	0.139306	0.856029	0.531663
GO:0001818	negative regulation of cytokine production	http://amigo.geneontology.org/amigo/term/GO:0001818	1	417	5	16473	7.91731	57447	NDRG2	0.139306	0.856029	0.531663
GO:0021637	trigeminal nerve structural organization	http://amigo.geneontology.org/amigo/term/GO:0021637	1	417	5	16473	7.91731	10371	SEMA3A	0.139306	0.856029	0.531663
GO:0045639	positive regulation of myeloid cell differentiation	http://amigo.geneontology.org/amigo/term/GO:0045639	1	417	5	16473	7.91731	3202	HOXA5	0.139306	0.856029	0.531663
GO:0090279	regulation of calcium ion import	http://amigo.geneontology.org/amigo/term/GO:0090279	1	417	5	16473	7.91731	5311	PKD2	0.139306	0.856029	0.531663
GO:0001504	neurotransmitter uptake	http://amigo.geneontology.org/amigo/term/GO:0001504	1	417	5	16473	7.91731	81539	SLC38A1	0.139306	0.856029	0.531663
GO:0038031	non-canonical Wnt signaling pathway via JNK cascade	http://amigo.geneontology.org/amigo/term/GO:0038031	1	417	5	16473	7.91731	4653	MYOC	0.139306	0.856029	0.531663
GO:0010917	negative regulation of mitochondrial membrane potential	http://amigo.geneontology.org/amigo/term/GO:0010917	1	417	5	16473	7.91731	9481	SLC25A27	0.139306	0.856029	0.531663
GO:0048608	reproductive structure development	http://amigo.geneontology.org/amigo/term/GO:0048608	1	417	5	16473	7.91731	2263	FGFR2	0.139306	0.856029	0.531663
GO:0045908	negative regulation of vasodilation	http://amigo.geneontology.org/amigo/term/GO:0045908	1	417	5	16473	7.91731	134	ADORA1	0.139306	0.856029	0.531663
GO:0060971	embryonic heart tube left/right pattern formation	http://amigo.geneontology.org/amigo/term/GO:0060971	1	417	5	16473	7.91731	10370	CITED2	0.139306	0.856029	0.531663
GO:0045542	positive regulation of cholesterol biosynthetic process	http://amigo.geneontology.org/amigo/term/GO:0045542	1	417	5	16473	7.91731	6720	SREBF1	0.139306	0.856029	0.531663
GO:0044314	protein K27-linked ubiquitination	http://amigo.geneontology.org/amigo/term/GO:0044314	1	417	5	16473	7.91731	5071	PARK2	0.139306	0.856029	0.531663
GO:1902287	semaphorin-plexin signaling pathway involved in axon guidance	http://amigo.geneontology.org/amigo/term/GO:1902287	1	417	5	16473	7.91731	10371	SEMA3A	0.139306	0.856029	0.531663
GO:0021960	anterior commissure morphogenesis	http://amigo.geneontology.org/amigo/term/GO:0021960	1	417	5	16473	7.91731	4781	NFIB	0.139306	0.856029	0.531663
GO:0060666	dichotomous subdivision of terminal units involved in salivary gland branching	http://amigo.geneontology.org/amigo/term/GO:0060666	1	417	5	16473	7.91731	10371	SEMA3A	0.139306	0.856029	0.531663
GO:0033599	regulation of mammary gland epithelial cell proliferation	http://amigo.geneontology.org/amigo/term/GO:0033599	1	417	5	16473	7.91731	3202	HOXA5	0.139306	0.856029	0.531663
GO:0036336	dendritic cell migration	http://amigo.geneontology.org/amigo/term/GO:0036336	1	417	5	16473	7.91731	2059	EPS8	0.139306	0.856029	0.531663
GO:0060665	regulation of branching involved in salivary gland morphogenesis by mesenchymal-epithelial signaling	http://amigo.geneontology.org/amigo/term/GO:0060665	1	417	5	16473	7.91731	4233	MET	0.139306	0.856029	0.531663
GO:0005981	regulation of glycogen catabolic process	http://amigo.geneontology.org/amigo/term/GO:0005981	1	417	5	16473	7.91731	90673	PPP1R3E	0.139306	0.856029	0.531663
GO:0035519	protein K29-linked ubiquitination	http://amigo.geneontology.org/amigo/term/GO:0035519	1	417	5	16473	7.91731	5071	PARK2	0.139306	0.856029	0.531663
GO:0042759	long-chain fatty acid biosynthetic process	http://amigo.geneontology.org/amigo/term/GO:0042759	1	417	5	16473	7.91731	56624	ASAH2	0.139306	0.856029	0.531663
GO:0006807	nitrogen compound metabolic process	http://amigo.geneontology.org/amigo/term/GO:0006807	1	417	5	16473	7.91731	25976	TIPARP	0.139306	0.856029	0.531663
GO:0051583	dopamine uptake involved in synaptic transmission	http://amigo.geneontology.org/amigo/term/GO:0051583	1	417	5	16473	7.91731	5071	PARK2	0.139306	0.856029	0.531663
GO:0019218	regulation of steroid metabolic process	http://amigo.geneontology.org/amigo/term/GO:0019218	1	417	5	16473	7.91731	6097	RORC	0.139306	0.856029	0.531663
GO:0060541	respiratory system development	http://amigo.geneontology.org/amigo/term/GO:0060541	1	417	5	16473	7.91731	79925	SPEF2	0.139306	0.856029	0.531663
GO:0070842	aggresome assembly	http://amigo.geneontology.org/amigo/term/GO:0070842	1	417	5	16473	7.91731	5071	PARK2	0.139306	0.856029	0.531663
GO:0035404	histone-serine phosphorylation	http://amigo.geneontology.org/amigo/term/GO:0035404	1	417	5	16473	7.91731	5563	PRKAA2	0.139306	0.856029	0.531663
GO:2001171	positive regulation of ATP biosynthetic process	http://amigo.geneontology.org/amigo/term/GO:2001171	1	417	5	16473	7.91731	10891	PPARGC1A	0.139306	0.856029	0.531663
GO:0035563	positive regulation of chromatin binding	http://amigo.geneontology.org/amigo/term/GO:0035563	1	417	5	16473	7.91731	8850	KAT2B	0.139306	0.856029	0.531663
GO:0051138	positive regulation of NK T cell differentiation	http://amigo.geneontology.org/amigo/term/GO:0051138	1	417	5	16473	7.91731	7048	TGFBR2	0.139306	0.856029	0.531663
GO:0097237	cellular response to toxic substance	http://amigo.geneontology.org/amigo/term/GO:0097237	1	417	5	16473	7.91731	5071	PARK2	0.139306	0.856029	0.531663
GO:1900103	positive regulation of endoplasmic reticulum unfolded protein response	http://amigo.geneontology.org/amigo/term/GO:1900103	1	417	5	16473	7.91731	5295	PIK3R1	0.139306	0.856029	0.531663
GO:0035860	glial cell-derived neurotrophic factor receptor signaling pathway	http://amigo.geneontology.org/amigo/term/GO:0035860	1	417	5	16473	7.91731	55959	SULF2	0.139306	0.856029	0.531663
GO:1902004	positive regulation of beta-amyloid formation	http://amigo.geneontology.org/amigo/term/GO:1902004	1	417	5	16473	7.91731	1191	CLU	0.139306	0.856029	0.531663
GO:0070120	ciliary neurotrophic factor-mediated signaling pathway	http://amigo.geneontology.org/amigo/term/GO:0070120	1	417	5	16473	7.91731	1271	CNTFR	0.139306	0.856029	0.531663
GO:0048562	embryonic organ morphogenesis	http://amigo.geneontology.org/amigo/term/GO:0048562	1	417	5	16473	7.91731	2263	FGFR2	0.139306	0.856029	0.531663
GO:0002634	regulation of germinal center formation	http://amigo.geneontology.org/amigo/term/GO:0002634	1	417	5	16473	7.91731	604	BCL6	0.139306	0.856029	0.531663
GO:0006552	leucine catabolic process	http://amigo.geneontology.org/amigo/term/GO:0006552	1	417	5	16473	7.91731	549	AUH	0.139306	0.856029	0.531663
GO:0061458	reproductive system development	http://amigo.geneontology.org/amigo/term/GO:0061458	1	417	5	16473	7.91731	23639	LRRC6	0.139306	0.856029	0.531663
GO:2000467	positive regulation of glycogen (starch) synthase activity	http://amigo.geneontology.org/amigo/term/GO:2000467	1	417	5	16473	7.91731	9852	EPM2AIP1	0.139306	0.856029	0.531663
GO:0002385	mucosal immune response	http://amigo.geneontology.org/amigo/term/GO:0002385	1	417	5	16473	7.91731	163702	IFNLR1	0.139306	0.856029	0.531663
GO:0090527	actin filament reorganization	http://amigo.geneontology.org/amigo/term/GO:0090527	1	417	5	16473	7.91731	10129	FRY	0.139306	0.856029	0.531663
GO:0035469	determination of pancreatic left/right asymmetry	http://amigo.geneontology.org/amigo/term/GO:0035469	1	417	5	16473	7.91731	27031	NPHP3	0.139306	0.856029	0.531663
GO:0007290	spermatid nucleus elongation	http://amigo.geneontology.org/amigo/term/GO:0007290	1	417	5	16473	7.91731	8100	IFT88	0.139306	0.856029	0.531663
GO:0045986	negative regulation of smooth muscle contraction	http://amigo.geneontology.org/amigo/term/GO:0045986	1	417	5	16473	7.91731	154	ADRB2	0.139306	0.856029	0.531663
GO:0021785	branchiomotor neuron axon guidance	http://amigo.geneontology.org/amigo/term/GO:0021785	1	417	5	16473	7.91731	10371	SEMA3A	0.139306	0.856029	0.531663
GO:0051302	regulation of cell division	http://amigo.geneontology.org/amigo/term/GO:0051302	1	417	5	16473	7.91731	10472	ZBTB18	0.139306	0.856029	0.531663
GO:0051891	positive regulation of cardioblast differentiation	http://amigo.geneontology.org/amigo/term/GO:0051891	1	417	5	16473	7.91731	6910	TBX5	0.139306	0.856029	0.531663
GO:0045794	negative regulation of cell volume	http://amigo.geneontology.org/amigo/term/GO:0045794	1	417	5	16473	7.91731	3778	KCNMA1	0.139306	0.856029	0.531663
GO:0021513	spinal cord dorsal/ventral patterning	http://amigo.geneontology.org/amigo/term/GO:0021513	1	417	5	16473	7.91731	8100	IFT88	0.139306	0.856029	0.531663
GO:0070389	chaperone cofactor-dependent protein refolding	http://amigo.geneontology.org/amigo/term/GO:0070389	1	417	5	16473	7.91731	6767	ST13	0.139306	0.856029	0.531663
GO:0035948	positive regulation of gluconeogenesis by positive regulation of transcription from RNA polymerase II promoter	http://amigo.geneontology.org/amigo/term/GO:0035948	1	417	5	16473	7.91731	8850	KAT2B	0.139306	0.856029	0.531663
GO:0035811	negative regulation of urine volume	http://amigo.geneontology.org/amigo/term/GO:0035811	1	417	5	16473	7.91731	154	ADRB2	0.139306	0.856029	0.531663
GO:0051447	negative regulation of meiotic cell cycle	http://amigo.geneontology.org/amigo/term/GO:0051447	1	417	5	16473	7.91731	4882	NPR2	0.139306	0.856029	0.531663
GO:0070314	G1 to G0 transition	http://amigo.geneontology.org/amigo/term/GO:0070314	1	417	5	16473	7.91731	84417	C2orf40	0.139306	0.856029	0.531663
GO:0046839	phospholipid dephosphorylation	http://amigo.geneontology.org/amigo/term/GO:0046839	1	417	5	16473	7.91731	2053	EPHX2	0.139306	0.856029	0.531663
GO:0060850	regulation of transcription involved in cell fate commitment	http://amigo.geneontology.org/amigo/term/GO:0060850	1	417	5	16473	7.91731	6097	RORC	0.139306	0.856029	0.531663
GO:0048496	maintenance of organ identity	http://amigo.geneontology.org/amigo/term/GO:0048496	1	417	5	16473	7.91731	27031	NPHP3	0.139306	0.856029	0.531663
GO:0030718	germ-line stem cell maintenance	http://amigo.geneontology.org/amigo/term/GO:0030718	1	417	5	16473	7.91731	55124	PIWIL2	0.139306	0.856029	0.531663
GO:0048755	branching morphogenesis of a nerve	http://amigo.geneontology.org/amigo/term/GO:0048755	1	417	5	16473	7.91731	2263	FGFR2	0.139306	0.856029	0.531663
GO:0061469	regulation of type B pancreatic cell proliferation	http://amigo.geneontology.org/amigo/term/GO:0061469	1	417	5	16473	7.91731	9572	NR1D1	0.139306	0.856029	0.531663
GO:0009612	response to mechanical stimulus	http://amigo.geneontology.org/amigo/term/GO:0009612	3	417	50	16473	2.38014	1116;7048;1634	CHI3L1;TGFBR2;DCN	0.142566	0.845983	0.531663
GO:0060349	bone morphogenesis	http://amigo.geneontology.org/amigo/term/GO:0060349	2	417	25	16473	3.1707	2263;60676	FGFR2;PAPPA2	0.142724	0.845503	0.531663
GO:0055010	ventricular cardiac muscle tissue morphogenesis	http://amigo.geneontology.org/amigo/term/GO:0055010	2	417	25	16473	3.1707	7049;2263	TGFBR3;FGFR2	0.142724	0.845503	0.531663
GO:2000134	negative regulation of G1/S transition of mitotic cell cycle	http://amigo.geneontology.org/amigo/term/GO:2000134	2	417	25	16473	3.1707	51339;5311	DACT1;PKD2	0.142724	0.845503	0.531663
GO:0009954	proximal/distal pattern formation	http://amigo.geneontology.org/amigo/term/GO:0009954	2	417	25	16473	3.1707	3236;3237	HOXD10;HOXD11	0.142724	0.845503	0.531663
GO:0071805	potassium ion transmembrane transport	http://amigo.geneontology.org/amigo/term/GO:0071805	5	417	107	16473	1.85623	343450;8645;6833;3778;5311	KCNT2;KCNK5;ABCC8;KCNMA1;PKD2	0.143911	0.841905	0.531663
GO:0021987	cerebral cortex development	http://amigo.geneontology.org/amigo/term/GO:0021987	3	417	51	16473	2.33333	4915;10579;10472	NTRK2;TACC2;ZBTB18	0.148362	0.828677	0.531663
GO:0030317	sperm motility	http://amigo.geneontology.org/amigo/term/GO:0030317	3	417	51	16473	2.33333	23639;347732;27019	LRRC6;CATSPER3;DNAI1	0.148362	0.828677	0.531663
GO:0048661	positive regulation of smooth muscle cell proliferation	http://amigo.geneontology.org/amigo/term/GO:0048661	3	417	51	16473	2.33333	10891;7048;2263	PPARGC1A;TGFBR2;FGFR2	0.148362	0.828677	0.531663
GO:0006958	complement activation, classical pathway	http://amigo.geneontology.org/amigo/term/GO:0006958	3	417	51	16473	2.33333	727;710;1191	C5;SERPING1;CLU	0.148362	0.828677	0.531663
GO:0042787	protein ubiquitination involved in ubiquitin-dependent protein catabolic process	http://amigo.geneontology.org/amigo/term/GO:0042787	4	417	79	16473	2.00987	5071;26249;51191;154214	PARK2;KLHL3;HERC5;RNF217	0.149197	0.82624	0.531663
GO:0010575	positive regulation of vascular endothelial growth factor production	http://amigo.geneontology.org/amigo/term/GO:0010575	2	417	26	16473	3.04856	55959;727	SULF2;C5	0.151318	0.820109	0.531663
GO:0030449	regulation of complement activation	http://amigo.geneontology.org/amigo/term/GO:0030449	2	417	26	16473	3.04856	727;3075	C5;CFH	0.151318	0.820109	0.531663
GO:0007616	long-term memory	http://amigo.geneontology.org/amigo/term/GO:0007616	2	417	26	16473	3.04856	22849;5590	CPEB3;PRKCZ	0.151318	0.820109	0.531663
GO:0051491	positive regulation of filopodium assembly	http://amigo.geneontology.org/amigo/term/GO:0051491	2	417	26	16473	3.04856	2823;5588	GPM6A;PRKCQ	0.151318	0.820109	0.531663
GO:0060612	adipose tissue development	http://amigo.geneontology.org/amigo/term/GO:0060612	2	417	26	16473	3.04856	10891;6097	PPARGC1A;RORC	0.151318	0.820109	0.531663
GO:0009791	post-embryonic development	http://amigo.geneontology.org/amigo/term/GO:0009791	4	417	80	16473	1.98462	25976;2263;80274;7915	TIPARP;FGFR2;SCUBE1;ALDH5A1	0.153818	0.812992	0.531663
GO:0016477	cell migration	http://amigo.geneontology.org/amigo/term/GO:0016477	7	417	172	16473	1.61808	10082;7049;5590;3202;221002;5063;10103	GPC6;TGFBR3;PRKCZ;HOXA5;RASGEF1A;PAK3;TSPAN1	0.15521	0.809079	0.531663
GO:0008544	epidermis development	http://amigo.geneontology.org/amigo/term/GO:0008544	4	417	81	16473	1.96	1832;1474;5744;8100	DSP;CST6;PTHLH;IFT88	0.158493	0.79999	0.531663
GO:0005977	glycogen metabolic process	http://amigo.geneontology.org/amigo/term/GO:0005977	2	417	27	16473	2.93548	27232;90673	GNMT;PPP1R3E	0.160011	0.79585	0.531663
GO:0045787	positive regulation of cell cycle	http://amigo.geneontology.org/amigo/term/GO:0045787	2	417	27	16473	2.93548	10370;2263	CITED2;FGFR2	0.160011	0.79585	0.531663
GO:0023014	signal transduction by protein phosphorylation	http://amigo.geneontology.org/amigo/term/GO:0023014	3	417	53	16473	2.24501	7048;5608;3815	TGFBR2;MAP2K6;KIT	0.160175	0.795404	0.531663
GO:0014068	positive regulation of phosphatidylinositol 3-kinase signaling	http://amigo.geneontology.org/amigo/term/GO:0014068	3	417	53	16473	2.24501	4915;4653;3815	NTRK2;MYOC;KIT	0.160175	0.795404	0.531663
GO:0040008	regulation of growth	http://amigo.geneontology.org/amigo/term/GO:0040008	3	417	53	16473	2.24501	85453;51754;10902	TSPYL5;TMEM8B;BRD8	0.160175	0.795404	0.531663
GO:0001947	heart looping	http://amigo.geneontology.org/amigo/term/GO:0001947	3	417	53	16473	2.24501	83852;27031;5311	SETDB2;NPHP3;PKD2	0.160175	0.795404	0.531663
GO:0007182	common-partner SMAD protein phosphorylation	http://amigo.geneontology.org/amigo/term/GO:0007182	1	417	6	16473	6.59736	7048	TGFBR2	0.160564	0.794352	0.531663
GO:0060042	retina morphogenesis in camera-type eye	http://amigo.geneontology.org/amigo/term/GO:0060042	1	417	6	16473	6.59736	25945	PVRL3	0.160564	0.794352	0.531663
GO:0051567	histone H3-K9 methylation	http://amigo.geneontology.org/amigo/term/GO:0051567	1	417	6	16473	6.59736	83852	SETDB2	0.160564	0.794352	0.531663
GO:0032020	ISG15-protein conjugation	http://amigo.geneontology.org/amigo/term/GO:0032020	1	417	6	16473	6.59736	51191	HERC5	0.160564	0.794352	0.531663
GO:2000318	positive regulation of T-helper 17 type immune response	http://amigo.geneontology.org/amigo/term/GO:2000318	1	417	6	16473	6.59736	5588	PRKCQ	0.160564	0.794352	0.531663
GO:0042698	ovulation cycle	http://amigo.geneontology.org/amigo/term/GO:0042698	1	417	6	16473	6.59736	7079	TIMP4	0.160564	0.794352	0.531663
GO:0033683	nucleotide-excision repair, DNA incision	http://amigo.geneontology.org/amigo/term/GO:0033683	1	417	6	16473	6.59736	22909	FAN1	0.160564	0.794352	0.531663
GO:0060501	positive regulation of epithelial cell proliferation involved in lung morphogenesis	http://amigo.geneontology.org/amigo/term/GO:0060501	1	417	6	16473	6.59736	2263	FGFR2	0.160564	0.794352	0.531663
GO:0032873	negative regulation of stress-activated MAPK cascade	http://amigo.geneontology.org/amigo/term/GO:0032873	1	417	6	16473	6.59736	2308	FOXO1	0.160564	0.794352	0.531663
GO:0048012	hepatocyte growth factor receptor signaling pathway	http://amigo.geneontology.org/amigo/term/GO:0048012	1	417	6	16473	6.59736	4233	MET	0.160564	0.794352	0.531663
GO:0031584	activation of phospholipase D activity	http://amigo.geneontology.org/amigo/term/GO:0031584	1	417	6	16473	6.59736	5590	PRKCZ	0.160564	0.794352	0.531663
GO:0097264	self proteolysis	http://amigo.geneontology.org/amigo/term/GO:0097264	1	417	6	16473	6.59736	825	CAPN3	0.160564	0.794352	0.531663
GO:0071287	cellular response to manganese ion	http://amigo.geneontology.org/amigo/term/GO:0071287	1	417	6	16473	6.59736	5071	PARK2	0.160564	0.794352	0.531663
GO:0035356	cellular triglyceride homeostasis	http://amigo.geneontology.org/amigo/term/GO:0035356	1	417	6	16473	6.59736	9481	SLC25A27	0.160564	0.794352	0.531663
GO:0046069	cGMP catabolic process	http://amigo.geneontology.org/amigo/term/GO:0046069	1	417	6	16473	6.59736	5153	PDE1B	0.160564	0.794352	0.531663
GO:0002091	negative regulation of receptor internalization	http://amigo.geneontology.org/amigo/term/GO:0002091	1	417	6	16473	6.59736	8898	MTMR2	0.160564	0.794352	0.531663
GO:0003149	membranous septum morphogenesis	http://amigo.geneontology.org/amigo/term/GO:0003149	1	417	6	16473	6.59736	2263	FGFR2	0.160564	0.794352	0.531663
GO:0060510	Type II pneumocyte differentiation	http://amigo.geneontology.org/amigo/term/GO:0060510	1	417	6	16473	6.59736	4781	NFIB	0.160564	0.794352	0.531663
GO:0051150	regulation of smooth muscle cell differentiation	http://amigo.geneontology.org/amigo/term/GO:0051150	1	417	6	16473	6.59736	2263	FGFR2	0.160564	0.794352	0.531663
GO:0010828	positive regulation of glucose transport	http://amigo.geneontology.org/amigo/term/GO:0010828	1	417	6	16473	6.59736	4233	MET	0.160564	0.794352	0.531663
GO:0030510	regulation of BMP signaling pathway	http://amigo.geneontology.org/amigo/term/GO:0030510	1	417	6	16473	6.59736	3209	HOXA13	0.160564	0.794352	0.531663
GO:1903265	positive regulation of tumor necrosis factor-mediated signaling pathway	http://amigo.geneontology.org/amigo/term/GO:1903265	1	417	6	16473	6.59736	5071	PARK2	0.160564	0.794352	0.531663
GO:0060351	cartilage development involved in endochondral bone morphogenesis	http://amigo.geneontology.org/amigo/term/GO:0060351	1	417	6	16473	6.59736	3237	HOXD11	0.160564	0.794352	0.531663
GO:0010669	epithelial structure maintenance	http://amigo.geneontology.org/amigo/term/GO:0010669	1	417	6	16473	6.59736	8861	LDB1	0.160564	0.794352	0.531663
GO:0002686	negative regulation of leukocyte migration	http://amigo.geneontology.org/amigo/term/GO:0002686	1	417	6	16473	6.59736	134	ADORA1	0.160564	0.794352	0.531663
GO:0061037	negative regulation of cartilage development	http://amigo.geneontology.org/amigo/term/GO:0061037	1	417	6	16473	6.59736	2487	FRZB	0.160564	0.794352	0.531663
GO:0002320	lymphoid progenitor cell differentiation	http://amigo.geneontology.org/amigo/term/GO:0002320	1	417	6	16473	6.59736	3815	KIT	0.160564	0.794352	0.531663
GO:0009437	carnitine metabolic process	http://amigo.geneontology.org/amigo/term/GO:0009437	1	417	6	16473	6.59736	6584	SLC22A5	0.160564	0.794352	0.531663
GO:0072383	plus-end-directed vesicle transport along microtubule	http://amigo.geneontology.org/amigo/term/GO:0072383	1	417	6	16473	6.59736	11127	KIF3A	0.160564	0.794352	0.531663
GO:0051271	negative regulation of cellular component movement	http://amigo.geneontology.org/amigo/term/GO:0051271	1	417	6	16473	6.59736	7049	TGFBR3	0.160564	0.794352	0.531663
GO:0034141	positive regulation of toll-like receptor 3 signaling pathway	http://amigo.geneontology.org/amigo/term/GO:0034141	1	417	6	16473	6.59736	26191	PTPN22	0.160564	0.794352	0.531663
GO:1990138	neuron projection extension	http://amigo.geneontology.org/amigo/term/GO:1990138	1	417	6	16473	6.59736	5590	PRKCZ	0.160564	0.794352	0.531663
GO:0060664	epithelial cell proliferation involved in salivary gland morphogenesis	http://amigo.geneontology.org/amigo/term/GO:0060664	1	417	6	16473	6.59736	2263	FGFR2	0.160564	0.794352	0.531663
GO:0006555	methionine metabolic process	http://amigo.geneontology.org/amigo/term/GO:0006555	1	417	6	16473	6.59736	27232	GNMT	0.160564	0.794352	0.531663
GO:0033132	negative regulation of glucokinase activity	http://amigo.geneontology.org/amigo/term/GO:0033132	1	417	6	16473	6.59736	5071	PARK2	0.160564	0.794352	0.531663
GO:0051045	negative regulation of membrane protein ectodomain proteolysis	http://amigo.geneontology.org/amigo/term/GO:0051045	1	417	6	16473	6.59736	7079	TIMP4	0.160564	0.794352	0.531663
GO:0045630	positive regulation of T-helper 2 cell differentiation	http://amigo.geneontology.org/amigo/term/GO:0045630	1	417	6	16473	6.59736	5590	PRKCZ	0.160564	0.794352	0.531663
GO:0032515	negative regulation of phosphoprotein phosphatase activity	http://amigo.geneontology.org/amigo/term/GO:0032515	1	417	6	16473	6.59736	57718	PPP4R4	0.160564	0.794352	0.531663
GO:0030953	astral microtubule organization	http://amigo.geneontology.org/amigo/term/GO:0030953	1	417	6	16473	6.59736	10579	TACC2	0.160564	0.794352	0.531663
GO:0003406	retinal pigment epithelium development	http://amigo.geneontology.org/amigo/term/GO:0003406	1	417	6	16473	6.59736	221322	TBC1D32	0.160564	0.794352	0.531663
GO:0014033	neural crest cell differentiation	http://amigo.geneontology.org/amigo/term/GO:0014033	1	417	6	16473	6.59736	2487	FRZB	0.160564	0.794352	0.531663
GO:0051534	negative regulation of NFAT protein import into nucleus	http://amigo.geneontology.org/amigo/term/GO:0051534	1	417	6	16473	6.59736	8165	AKAP1	0.160564	0.794352	0.531663
GO:0032808	lacrimal gland development	http://amigo.geneontology.org/amigo/term/GO:0032808	1	417	6	16473	6.59736	2263	FGFR2	0.160564	0.794352	0.531663
GO:0033234	negative regulation of protein sumoylation	http://amigo.geneontology.org/amigo/term/GO:0033234	1	417	6	16473	6.59736	825	CAPN3	0.160564	0.794352	0.531663
GO:0014012	peripheral nervous system axon regeneration	http://amigo.geneontology.org/amigo/term/GO:0014012	1	417	6	16473	6.59736	347	APOD	0.160564	0.794352	0.531663
GO:1902430	negative regulation of beta-amyloid formation	http://amigo.geneontology.org/amigo/term/GO:1902430	1	417	6	16473	6.59736	1191	CLU	0.160564	0.794352	0.531663
GO:2000189	positive regulation of cholesterol homeostasis	http://amigo.geneontology.org/amigo/term/GO:2000189	1	417	6	16473	6.59736	9572	NR1D1	0.160564	0.794352	0.531663
GO:0051346	negative regulation of hydrolase activity	http://amigo.geneontology.org/amigo/term/GO:0051346	1	417	6	16473	6.59736	5590	PRKCZ	0.160564	0.794352	0.531663
GO:0003073	regulation of systemic arterial blood pressure	http://amigo.geneontology.org/amigo/term/GO:0003073	1	417	6	16473	6.59736	23576	DDAH1	0.160564	0.794352	0.531663
GO:0060831	smoothened signaling pathway involved in dorsal/ventral neural tube patterning	http://amigo.geneontology.org/amigo/term/GO:0060831	1	417	6	16473	6.59736	221322	TBC1D32	0.160564	0.794352	0.531663
GO:0086073	bundle of His cell-Purkinje myocyte adhesion involved in cell communication	http://amigo.geneontology.org/amigo/term/GO:0086073	1	417	6	16473	6.59736	1832	DSP	0.160564	0.794352	0.531663
GO:0007530	sex determination	http://amigo.geneontology.org/amigo/term/GO:0007530	1	417	6	16473	6.59736	10370	CITED2	0.160564	0.794352	0.531663
GO:0060385	axonogenesis involved in innervation	http://amigo.geneontology.org/amigo/term/GO:0060385	1	417	6	16473	6.59736	10371	SEMA3A	0.160564	0.794352	0.531663
GO:0042737	drug catabolic process	http://amigo.geneontology.org/amigo/term/GO:0042737	1	417	6	16473	6.59736	1577	CYP3A5	0.160564	0.794352	0.531663
GO:0042490	mechanoreceptor differentiation	http://amigo.geneontology.org/amigo/term/GO:0042490	1	417	6	16473	6.59736	4915	NTRK2	0.160564	0.794352	0.531663
GO:0071470	cellular response to osmotic stress	http://amigo.geneontology.org/amigo/term/GO:0071470	1	417	6	16473	6.59736	5311	PKD2	0.160564	0.794352	0.531663
GO:0036006	cellular response to macrophage colony-stimulating factor stimulus	http://amigo.geneontology.org/amigo/term/GO:0036006	1	417	6	16473	6.59736	5153	PDE1B	0.160564	0.794352	0.531663
GO:0016926	protein desumoylation	http://amigo.geneontology.org/amigo/term/GO:0016926	1	417	6	16473	6.59736	26054	SENP6	0.160564	0.794352	0.531663
GO:0060179	male mating behavior	http://amigo.geneontology.org/amigo/term/GO:0060179	1	417	6	16473	6.59736	63951	DMRTA1	0.160564	0.794352	0.531663
GO:0050891	multicellular organismal water homeostasis	http://amigo.geneontology.org/amigo/term/GO:0050891	1	417	6	16473	6.59736	6337	SCNN1A	0.160564	0.794352	0.531663
GO:2000766	negative regulation of cytoplasmic translation	http://amigo.geneontology.org/amigo/term/GO:2000766	1	417	6	16473	6.59736	22849	CPEB3	0.160564	0.794352	0.531663
GO:0048639	positive regulation of developmental growth	http://amigo.geneontology.org/amigo/term/GO:0048639	1	417	6	16473	6.59736	10551	AGR2	0.160564	0.794352	0.531663
GO:0050650	chondroitin sulfate proteoglycan biosynthetic process	http://amigo.geneontology.org/amigo/term/GO:0050650	1	417	6	16473	6.59736	54360	CYTL1	0.160564	0.794352	0.531663
GO:0031987	locomotion involved in locomotory behavior	http://amigo.geneontology.org/amigo/term/GO:0031987	1	417	6	16473	6.59736	10231	RCAN2	0.160564	0.794352	0.531663
GO:0060998	regulation of dendritic spine development	http://amigo.geneontology.org/amigo/term/GO:0060998	1	417	6	16473	6.59736	22849	CPEB3	0.160564	0.794352	0.531663
GO:0051552	flavone metabolic process	http://amigo.geneontology.org/amigo/term/GO:0051552	1	417	6	16473	6.59736	10891	PPARGC1A	0.160564	0.794352	0.531663
GO:0003181	atrioventricular valve morphogenesis	http://amigo.geneontology.org/amigo/term/GO:0003181	1	417	6	16473	6.59736	6910	TBX5	0.160564	0.794352	0.531663
GO:1902715	positive regulation of interferon-gamma secretion	http://amigo.geneontology.org/amigo/term/GO:1902715	1	417	6	16473	6.59736	26191	PTPN22	0.160564	0.794352	0.531663
GO:0048553	negative regulation of metalloenzyme activity	http://amigo.geneontology.org/amigo/term/GO:0048553	1	417	6	16473	6.59736	7079	TIMP4	0.160564	0.794352	0.531663
GO:0035814	negative regulation of renal sodium excretion	http://amigo.geneontology.org/amigo/term/GO:0035814	1	417	6	16473	6.59736	134	ADORA1	0.160564	0.794352	0.531663
GO:0050667	homocysteine metabolic process	http://amigo.geneontology.org/amigo/term/GO:0050667	1	417	6	16473	6.59736	875	CBS	0.160564	0.794352	0.531663
GO:0008584	male gonad development	http://amigo.geneontology.org/amigo/term/GO:0008584	4	417	82	16473	1.93598	23639;4254;23598;3815	LRRC6;KITLG;PATZ1;KIT	0.16322	0.787228	0.531663
GO:0006493	protein O-linked glycosylation	http://amigo.geneontology.org/amigo/term/GO:0006493	4	417	82	16473	1.93598	93010;55568;10610;117248	B3GNT7;GALNT10;ST6GALNAC2;GALNT15	0.16322	0.787228	0.531663
GO:0010629	negative regulation of gene expression	http://amigo.geneontology.org/amigo/term/GO:0010629	5	417	112	16473	1.77282	10370;5071;8614;25976;26191	CITED2;PARK2;STC2;TIPARP;PTPN22	0.163479	0.786538	0.531663
GO:0030216	keratinocyte differentiation	http://amigo.geneontology.org/amigo/term/GO:0030216	3	417	54	16473	2.2033	1832;204219;60485	DSP;CERS3;SAV1	0.166186	0.779404	0.531663
GO:0035690	cellular response to drug	http://amigo.geneontology.org/amigo/term/GO:0035690	3	417	54	16473	2.2033	122622;5563;2822	ADSSL1;PRKAA2;GPLD1	0.166186	0.779404	0.531663
GO:0007417	central nervous system development	http://amigo.geneontology.org/amigo/term/GO:0007417	5	417	113	16473	1.75702	5274;7079;6285;5071;7915	SERPINI1;TIMP4;S100B;PARK2;ALDH5A1	0.167515	0.775946	0.531663
GO:1900026	positive regulation of substrate adhesion-dependent cell spreading	http://amigo.geneontology.org/amigo/term/GO:1900026	2	417	28	16473	2.83046	10276;4653	NET1;MYOC	0.168793	0.772645	0.531663
GO:0034587	piRNA metabolic process	http://amigo.geneontology.org/amigo/term/GO:0034587	2	417	28	16473	2.83046	221400;55124	TDRD6;PIWIL2	0.168793	0.772645	0.531663
GO:0090004	positive regulation of establishment of protein localization to plasma membrane	http://amigo.geneontology.org/amigo/term/GO:0090004	2	417	28	16473	2.83046	5295;10551	PIK3R1;AGR2	0.168793	0.772645	0.531663
GO:0007399	nervous system development	http://amigo.geneontology.org/amigo/term/GO:0007399	10	417	275	16473	1.44722	4983;1271;9771;8326;744;51299;79739;134;55859;8538	OPHN1;CNTFR;RAPGEF5;FZD9;MPPED2;NRN1;TTLL7;ADORA1;BEX1;BARX2	0.168942	0.772262	0.531663
GO:0000902	cell morphogenesis	http://amigo.geneontology.org/amigo/term/GO:0000902	3	417	55	16473	2.16311	604;10129;1191	BCL6;FRY;CLU	0.172263	0.763808	0.531663
GO:0034599	cellular response to oxidative stress	http://amigo.geneontology.org/amigo/term/GO:0034599	3	417	55	16473	2.16311	10891;8850;2308	PPARGC1A;KAT2B;FOXO1	0.172263	0.763808	0.531663
GO:0042733	embryonic digit morphogenesis	http://amigo.geneontology.org/amigo/term/GO:0042733	3	417	55	16473	2.16311	221322;8100;3237	TBC1D32;IFT88;HOXD11	0.172263	0.763808	0.531663
GO:0007626	locomotory behavior	http://amigo.geneontology.org/amigo/term/GO:0007626	4	417	84	16473	1.88966	64067;5153;55283;51704	NPAS3;PDE1B;MCOLN3;GPRC5B	0.172823	0.762399	0.531663
GO:0016358	dendrite development	http://amigo.geneontology.org/amigo/term/GO:0016358	2	417	29	16473	2.7327	5592;5063	PRKG1;PAK3	0.177654	0.750424	0.531663
GO:1901215	negative regulation of neuron death	http://amigo.geneontology.org/amigo/term/GO:1901215	2	417	29	16473	2.7327	10891;5071	PPARGC1A;PARK2	0.177654	0.750424	0.531663
GO:0048662	negative regulation of smooth muscle cell proliferation	http://amigo.geneontology.org/amigo/term/GO:0048662	2	417	29	16473	2.7327	57447;347	NDRG2;APOD	0.177654	0.750424	0.531663
GO:0046326	positive regulation of glucose import	http://amigo.geneontology.org/amigo/term/GO:0046326	2	417	29	16473	2.7327	5295;5590	PIK3R1;PRKCZ	0.177654	0.750424	0.531663
GO:0008104	protein localization	http://amigo.geneontology.org/amigo/term/GO:0008104	3	417	56	16473	2.12435	65266;26960;8100	WNK4;NBEA;IFT88	0.178402	0.748601	0.531663
GO:0007596	blood coagulation	http://amigo.geneontology.org/amigo/term/GO:0007596	16	417	486	16473	1.31252	5295;5265;5590;481;11127;8165;5592;710;1191;80274;3818;5153;482;3778;5588;57834	PIK3R1;SERPINA1;PRKCZ;ATP1B1;KIF3A;AKAP1;PRKG1;SERPING1;CLU;SCUBE1;KLKB1;PDE1B;ATP1B2;KCNMA1;PRKCQ;CYP4F11	0.179706	0.745437	0.531663
GO:0003360	brainstem development	http://amigo.geneontology.org/amigo/term/GO:0003360	1	417	7	16473	5.65453	1271	CNTFR	0.181297	0.741608	0.531663
GO:0035360	positive regulation of peroxisome proliferator activated receptor signaling pathway	http://amigo.geneontology.org/amigo/term/GO:0035360	1	417	7	16473	5.65453	10370	CITED2	0.181297	0.741608	0.531663
GO:0048170	positive regulation of long-term neuronal synaptic plasticity	http://amigo.geneontology.org/amigo/term/GO:0048170	1	417	7	16473	5.65453	3815	KIT	0.181297	0.741608	0.531663
GO:0030833	regulation of actin filament polymerization	http://amigo.geneontology.org/amigo/term/GO:0030833	1	417	7	16473	5.65453	5063	PAK3	0.181297	0.741608	0.531663
GO:0050691	regulation of defense response to virus by host	http://amigo.geneontology.org/amigo/term/GO:0050691	1	417	7	16473	5.65453	163702	IFNLR1	0.181297	0.741608	0.531663
GO:0070585	protein localization to mitochondrion	http://amigo.geneontology.org/amigo/term/GO:0070585	1	417	7	16473	5.65453	5071	PARK2	0.181297	0.741608	0.531663
GO:0070050	neuron cellular homeostasis	http://amigo.geneontology.org/amigo/term/GO:0070050	1	417	7	16473	5.65453	5071	PARK2	0.181297	0.741608	0.531663
GO:2000188	regulation of cholesterol homeostasis	http://amigo.geneontology.org/amigo/term/GO:2000188	1	417	7	16473	5.65453	9572	NR1D1	0.181297	0.741608	0.531663
GO:0071679	commissural neuron axon guidance	http://amigo.geneontology.org/amigo/term/GO:0071679	1	417	7	16473	5.65453	4781	NFIB	0.181297	0.741608	0.531663
GO:0030850	prostate gland development	http://amigo.geneontology.org/amigo/term/GO:0030850	1	417	7	16473	5.65453	367	AR	0.181297	0.741608	0.531663
GO:0006032	chitin catabolic process	http://amigo.geneontology.org/amigo/term/GO:0006032	1	417	7	16473	5.65453	1116	CHI3L1	0.181297	0.741608	0.531663
GO:0070244	negative regulation of thymocyte apoptotic process	http://amigo.geneontology.org/amigo/term/GO:0070244	1	417	7	16473	5.65453	6097	RORC	0.181297	0.741608	0.531663
GO:0006474	N-terminal protein amino acid acetylation	http://amigo.geneontology.org/amigo/term/GO:0006474	1	417	7	16473	5.65453	79612	NAA16	0.181297	0.741608	0.531663
GO:0060736	prostate gland growth	http://amigo.geneontology.org/amigo/term/GO:0060736	1	417	7	16473	5.65453	5618	PRLR	0.181297	0.741608	0.531663
GO:0010882	regulation of cardiac muscle contraction by calcium ion signaling	http://amigo.geneontology.org/amigo/term/GO:0010882	1	417	7	16473	5.65453	481	ATP1B1	0.181297	0.741608	0.531663
GO:0042308	negative regulation of protein import into nucleus	http://amigo.geneontology.org/amigo/term/GO:0042308	1	417	7	16473	5.65453	347	APOD	0.181297	0.741608	0.531663
GO:0045410	positive regulation of interleukin-6 biosynthetic process	http://amigo.geneontology.org/amigo/term/GO:0045410	1	417	7	16473	5.65453	10333	TLR6	0.181297	0.741608	0.531663
GO:0051026	chiasma assembly	http://amigo.geneontology.org/amigo/term/GO:0051026	1	417	7	16473	5.65453	57820	CCNB1IP1	0.181297	0.741608	0.531663
GO:0060259	regulation of feeding behavior	http://amigo.geneontology.org/amigo/term/GO:0060259	1	417	7	16473	5.65453	8100	IFT88	0.181297	0.741608	0.531663
GO:0050688	regulation of defense response to virus	http://amigo.geneontology.org/amigo/term/GO:0050688	1	417	7	16473	5.65453	51191	HERC5	0.181297	0.741608	0.531663
GO:0071711	basement membrane organization	http://amigo.geneontology.org/amigo/term/GO:0071711	1	417	7	16473	5.65453	10653	SPINT2	0.181297	0.741608	0.531663
GO:0045162	clustering of voltage-gated sodium channels	http://amigo.geneontology.org/amigo/term/GO:0045162	1	417	7	16473	5.65453	4653	MYOC	0.181297	0.741608	0.531663
GO:0042135	neurotransmitter catabolic process	http://amigo.geneontology.org/amigo/term/GO:0042135	1	417	7	16473	5.65453	7915	ALDH5A1	0.181297	0.741608	0.531663
GO:0060440	trachea formation	http://amigo.geneontology.org/amigo/term/GO:0060440	1	417	7	16473	5.65453	7048	TGFBR2	0.181297	0.741608	0.531663
GO:0043551	regulation of phosphatidylinositol 3-kinase activity	http://amigo.geneontology.org/amigo/term/GO:0043551	1	417	7	16473	5.65453	5295	PIK3R1	0.181297	0.741608	0.531663
GO:0071467	cellular response to pH	http://amigo.geneontology.org/amigo/term/GO:0071467	1	417	7	16473	5.65453	2822	GPLD1	0.181297	0.741608	0.531663
GO:0051014	actin filament severing	http://amigo.geneontology.org/amigo/term/GO:0051014	1	417	7	16473	5.65453	85477	SCIN	0.181297	0.741608	0.531663
GO:0021860	pyramidal neuron development	http://amigo.geneontology.org/amigo/term/GO:0021860	1	417	7	16473	5.65453	2263	FGFR2	0.181297	0.741608	0.531663
GO:0007185	transmembrane receptor protein tyrosine phosphatase signaling pathway	http://amigo.geneontology.org/amigo/term/GO:0007185	1	417	7	16473	5.65453	10076	PTPRU	0.181297	0.741608	0.531663
GO:0032418	lysosome localization	http://amigo.geneontology.org/amigo/term/GO:0032418	1	417	7	16473	5.65453	4135	MAP6	0.181297	0.741608	0.531663
GO:0090394	negative regulation of excitatory postsynaptic potential	http://amigo.geneontology.org/amigo/term/GO:0090394	1	417	7	16473	5.65453	8898	MTMR2	0.181297	0.741608	0.531663
GO:0060527	prostate epithelial cord arborization involved in prostate glandular acinus morphogenesis	http://amigo.geneontology.org/amigo/term/GO:0060527	1	417	7	16473	5.65453	2263	FGFR2	0.181297	0.741608	0.531663
GO:0048846	axon extension involved in axon guidance	http://amigo.geneontology.org/amigo/term/GO:0048846	1	417	7	16473	5.65453	10371	SEMA3A	0.181297	0.741608	0.531663
GO:0021520	spinal cord motor neuron cell fate specification	http://amigo.geneontology.org/amigo/term/GO:0021520	1	417	7	16473	5.65453	3236	HOXD10	0.181297	0.741608	0.531663
GO:0060411	cardiac septum morphogenesis	http://amigo.geneontology.org/amigo/term/GO:0060411	1	417	7	16473	5.65453	8100	IFT88	0.181297	0.741608	0.531663
GO:0035308	negative regulation of protein dephosphorylation	http://amigo.geneontology.org/amigo/term/GO:0035308	1	417	7	16473	5.65453	8165	AKAP1	0.181297	0.741608	0.531663
GO:0051560	mitochondrial calcium ion homeostasis	http://amigo.geneontology.org/amigo/term/GO:0051560	1	417	7	16473	5.65453	91689	SMDT1	0.181297	0.741608	0.531663
GO:0070233	negative regulation of T cell apoptotic process	http://amigo.geneontology.org/amigo/term/GO:0070233	1	417	7	16473	5.65453	5588	PRKCQ	0.181297	0.741608	0.531663
GO:0048702	embryonic neurocranium morphogenesis	http://amigo.geneontology.org/amigo/term/GO:0048702	1	417	7	16473	5.65453	79925	SPEF2	0.181297	0.741608	0.531663
GO:0007256	activation of JNKK activity	http://amigo.geneontology.org/amigo/term/GO:0007256	1	417	7	16473	5.65453	4293	MAP3K9	0.181297	0.741608	0.531663
GO:0002318	myeloid progenitor cell differentiation	http://amigo.geneontology.org/amigo/term/GO:0002318	1	417	7	16473	5.65453	3815	KIT	0.181297	0.741608	0.531663
GO:0030856	regulation of epithelial cell differentiation	http://amigo.geneontology.org/amigo/term/GO:0030856	1	417	7	16473	5.65453	5618	PRLR	0.181297	0.741608	0.531663
GO:0010642	negative regulation of platelet-derived growth factor receptor signaling pathway	http://amigo.geneontology.org/amigo/term/GO:0010642	1	417	7	16473	5.65453	347	APOD	0.181297	0.741608	0.531663
GO:0001539	cilium or flagellum-dependent cell motility	http://amigo.geneontology.org/amigo/term/GO:0001539	1	417	7	16473	5.65453	1768	DNAH6	0.181297	0.741608	0.531663
GO:0014050	negative regulation of glutamate secretion	http://amigo.geneontology.org/amigo/term/GO:0014050	1	417	7	16473	5.65453	134	ADORA1	0.181297	0.741608	0.531663
GO:0007288	sperm axoneme assembly	http://amigo.geneontology.org/amigo/term/GO:0007288	1	417	7	16473	5.65453	8100	IFT88	0.181297	0.741608	0.531663
GO:0060687	regulation of branching involved in prostate gland morphogenesis	http://amigo.geneontology.org/amigo/term/GO:0060687	1	417	7	16473	5.65453	2263	FGFR2	0.181297	0.741608	0.531663
GO:0030814	regulation of cAMP metabolic process	http://amigo.geneontology.org/amigo/term/GO:0030814	1	417	7	16473	5.65453	5311	PKD2	0.181297	0.741608	0.531663
GO:0015808	L-alanine transport	http://amigo.geneontology.org/amigo/term/GO:0015808	1	417	7	16473	5.65453	10991	SLC38A3	0.181297	0.741608	0.531663
GO:0042304	regulation of fatty acid biosynthetic process	http://amigo.geneontology.org/amigo/term/GO:0042304	1	417	7	16473	5.65453	5563	PRKAA2	0.181297	0.741608	0.531663
GO:0032288	myelin assembly	http://amigo.geneontology.org/amigo/term/GO:0032288	1	417	7	16473	5.65453	8898	MTMR2	0.181297	0.741608	0.531663
GO:0046541	saliva secretion	http://amigo.geneontology.org/amigo/term/GO:0046541	1	417	7	16473	5.65453	3778	KCNMA1	0.181297	0.741608	0.531663
GO:0042415	norepinephrine metabolic process	http://amigo.geneontology.org/amigo/term/GO:0042415	1	417	7	16473	5.65453	5071	PARK2	0.181297	0.741608	0.531663
GO:0097062	dendritic spine maintenance	http://amigo.geneontology.org/amigo/term/GO:0097062	1	417	7	16473	5.65453	8898	MTMR2	0.181297	0.741608	0.531663
GO:0002903	negative regulation of B cell apoptotic process	http://amigo.geneontology.org/amigo/term/GO:0002903	1	417	7	16473	5.65453	604	BCL6	0.181297	0.741608	0.531663
GO:0010907	positive regulation of glucose metabolic process	http://amigo.geneontology.org/amigo/term/GO:0010907	1	417	7	16473	5.65453	2822	GPLD1	0.181297	0.741608	0.531663
GO:0034109	homotypic cell-cell adhesion	http://amigo.geneontology.org/amigo/term/GO:0034109	1	417	7	16473	5.65453	10076	PTPRU	0.181297	0.741608	0.531663
GO:0042487	regulation of odontogenesis of dentin-containing tooth	http://amigo.geneontology.org/amigo/term/GO:0042487	1	417	7	16473	5.65453	8100	IFT88	0.181297	0.741608	0.531663
GO:0031642	negative regulation of myelination	http://amigo.geneontology.org/amigo/term/GO:0031642	1	417	7	16473	5.65453	8898	MTMR2	0.181297	0.741608	0.531663
GO:0051127	positive regulation of actin nucleation	http://amigo.geneontology.org/amigo/term/GO:0051127	1	417	7	16473	5.65453	85477	SCIN	0.181297	0.741608	0.531663
GO:0050869	negative regulation of B cell activation	http://amigo.geneontology.org/amigo/term/GO:0050869	1	417	7	16473	5.65453	55024	BANK1	0.181297	0.741608	0.531663
GO:0051694	pointed-end actin filament capping	http://amigo.geneontology.org/amigo/term/GO:0051694	1	417	7	16473	5.65453	7111	TMOD1	0.181297	0.741608	0.531663
GO:0001574	ganglioside biosynthetic process	http://amigo.geneontology.org/amigo/term/GO:0001574	1	417	7	16473	5.65453	30815	ST6GALNAC6	0.181297	0.741608	0.531663
GO:1903351	cellular response to dopamine	http://amigo.geneontology.org/amigo/term/GO:1903351	1	417	7	16473	5.65453	5071	PARK2	0.181297	0.741608	0.531663
GO:0019217	regulation of fatty acid metabolic process	http://amigo.geneontology.org/amigo/term/GO:0019217	1	417	7	16473	5.65453	6720	SREBF1	0.181297	0.741608	0.531663
GO:0045010	actin nucleation	http://amigo.geneontology.org/amigo/term/GO:0045010	1	417	7	16473	5.65453	85477	SCIN	0.181297	0.741608	0.531663
GO:0060449	bud elongation involved in lung branching	http://amigo.geneontology.org/amigo/term/GO:0060449	1	417	7	16473	5.65453	2263	FGFR2	0.181297	0.741608	0.531663
GO:0010628	positive regulation of gene expression	http://amigo.geneontology.org/amigo/term/GO:0010628	8	417	214	16473	1.4861	10370;367;2053;4915;5071;79366;10551;26191	CITED2;AR;EPHX2;NTRK2;PARK2;HMGN5;AGR2;PTPN22	0.184561	0.733859	0.531663
GO:0032868	response to insulin	http://amigo.geneontology.org/amigo/term/GO:0032868	3	417	57	16473	2.08696	9852;6833;5588	EPM2AIP1;ABCC8;PRKCQ	0.184599	0.73377	0.531663
GO:0045732	positive regulation of protein catabolic process	http://amigo.geneontology.org/amigo/term/GO:0045732	3	417	57	16473	2.08696	25976;51339;2308	TIPARP;DACT1;FOXO1	0.184599	0.73377	0.531663
GO:0006661	phosphatidylinositol biosynthetic process	http://amigo.geneontology.org/amigo/term/GO:0006661	3	417	57	16473	2.08696	5295;9108;8898	PIK3R1;MTMR7;MTMR2	0.184599	0.73377	0.531663
GO:0060079	excitatory postsynaptic potential	http://amigo.geneontology.org/amigo/term/GO:0060079	2	417	30	16473	2.64145	154;134	ADRB2;ADORA1	0.186586	0.729122	0.531663
GO:0043507	positive regulation of JUN kinase activity	http://amigo.geneontology.org/amigo/term/GO:0043507	2	417	30	16473	2.64145	4217;10333	MAP3K5;TLR6	0.186586	0.729122	0.531663
GO:0006730	one-carbon metabolic process	http://amigo.geneontology.org/amigo/term/GO:0006730	2	417	30	16473	2.64145	27232;10840	GNMT;ALDH1L1	0.186586	0.729122	0.531663
GO:0010043	response to zinc ion	http://amigo.geneontology.org/amigo/term/GO:0010043	2	417	30	16473	2.64145	6833;445	ABCC8;ASS1	0.186586	0.729122	0.531663
GO:0007190	activation of adenylate cyclase activity	http://amigo.geneontology.org/amigo/term/GO:0007190	2	417	30	16473	2.64145	4915;154	NTRK2;ADRB2	0.186586	0.729122	0.531663
GO:0009952	anterior/posterior pattern specification	http://amigo.geneontology.org/amigo/term/GO:0009952	4	417	87	16473	1.82416	3202;3236;8100;3237	HOXA5;HOXD10;IFT88;HOXD11	0.187581	0.726812	0.531663
GO:0016525	negative regulation of angiogenesis	http://amigo.geneontology.org/amigo/term/GO:0016525	3	417	58	16473	2.05085	3202;154;9723	HOXA5;ADRB2;SEMA3E	0.190853	0.719301	0.531663
GO:0007266	Rho protein signal transduction	http://amigo.geneontology.org/amigo/term/GO:0007266	3	417	58	16473	2.05085	394;604;5063	ARHGAP5;BCL6;PAK3	0.190853	0.719301	0.531663
GO:0016049	cell growth	http://amigo.geneontology.org/amigo/term/GO:0016049	3	417	58	16473	2.05085	7049;367;79625	TGFBR3;AR;NDNF	0.190853	0.719301	0.531663
GO:0002088	lens development in camera-type eye	http://amigo.geneontology.org/amigo/term/GO:0002088	2	417	31	16473	2.55608	7048;221322	TGFBR2;TBC1D32	0.195578	0.70868	0.531663
GO:0008016	regulation of heart contraction	http://amigo.geneontology.org/amigo/term/GO:0008016	2	417	31	16473	2.55608	5348;7068	FXYD1;THRB	0.195578	0.70868	0.531663
GO:0050873	brown fat cell differentiation	http://amigo.geneontology.org/amigo/term/GO:0050873	2	417	31	16473	2.55608	10891;154	PPARGC1A;ADRB2	0.195578	0.70868	0.531663
GO:0051930	regulation of sensory perception of pain	http://amigo.geneontology.org/amigo/term/GO:0051930	2	417	31	16473	2.55608	154;134	ADRB2;ADORA1	0.195578	0.70868	0.531663
GO:1903146	regulation of mitophagy	http://amigo.geneontology.org/amigo/term/GO:1903146	2	417	31	16473	2.55608	5071;6720	PARK2;SREBF1	0.195578	0.70868	0.531663
GO:0048015	phosphatidylinositol-mediated signaling	http://amigo.geneontology.org/amigo/term/GO:0048015	5	417	120	16473	1.65382	5295;4254;2263;3815;2308	PIK3R1;KITLG;FGFR2;KIT;FOXO1	0.196813	0.705947	0.531663
GO:0032922	circadian regulation of gene expression	http://amigo.geneontology.org/amigo/term/GO:0032922	3	417	59	16473	2.01597	10891;6097;9572	PPARGC1A;RORC;NR1D1	0.19716	0.705182	0.531663
GO:0048843	negative regulation of axon extension involved in axon guidance	http://amigo.geneontology.org/amigo/term/GO:0048843	1	417	8	16473	4.94742	10371	SEMA3A	0.20152	0.695682	0.531663
GO:0002674	negative regulation of acute inflammatory response	http://amigo.geneontology.org/amigo/term/GO:0002674	1	417	8	16473	4.94742	134	ADORA1	0.20152	0.695682	0.531663
GO:2001256	regulation of store-operated calcium entry	http://amigo.geneontology.org/amigo/term/GO:2001256	1	417	8	16473	4.94742	8614	STC2	0.20152	0.695682	0.531663
GO:0006527	arginine catabolic process	http://amigo.geneontology.org/amigo/term/GO:0006527	1	417	8	16473	4.94742	23576	DDAH1	0.20152	0.695682	0.531663
GO:0071499	cellular response to laminar fluid shear stress	http://amigo.geneontology.org/amigo/term/GO:0071499	1	417	8	16473	4.94742	445	ASS1	0.20152	0.695682	0.531663
GO:0010614	negative regulation of cardiac muscle hypertrophy	http://amigo.geneontology.org/amigo/term/GO:0010614	1	417	8	16473	4.94742	8165	AKAP1	0.20152	0.695682	0.531663
GO:0051451	myoblast migration	http://amigo.geneontology.org/amigo/term/GO:0051451	1	417	8	16473	4.94742	10276	NET1	0.20152	0.695682	0.531663
GO:2000177	regulation of neural precursor cell proliferation	http://amigo.geneontology.org/amigo/term/GO:2000177	1	417	8	16473	4.94742	2308	FOXO1	0.20152	0.695682	0.531663
GO:2000643	positive regulation of early endosome to late endosome transport	http://amigo.geneontology.org/amigo/term/GO:2000643	1	417	8	16473	4.94742	8898	MTMR2	0.20152	0.695682	0.531663
GO:0006554	lysine catabolic process	http://amigo.geneontology.org/amigo/term/GO:0006554	1	417	8	16473	4.94742	10157	AASS	0.20152	0.695682	0.531663
GO:0045654	positive regulation of megakaryocyte differentiation	http://amigo.geneontology.org/amigo/term/GO:0045654	1	417	8	16473	4.94742	85477	SCIN	0.20152	0.695682	0.531663
GO:0046500	S-adenosylmethionine metabolic process	http://amigo.geneontology.org/amigo/term/GO:0046500	1	417	8	16473	4.94742	27232	GNMT	0.20152	0.695682	0.531663
GO:0060396	growth hormone receptor signaling pathway	http://amigo.geneontology.org/amigo/term/GO:0060396	1	417	8	16473	4.94742	5295	PIK3R1	0.20152	0.695682	0.531663
GO:0051764	actin crosslink formation	http://amigo.geneontology.org/amigo/term/GO:0051764	1	417	8	16473	4.94742	2059	EPS8	0.20152	0.695682	0.531663
GO:0061351	neural precursor cell proliferation	http://amigo.geneontology.org/amigo/term/GO:0061351	1	417	8	16473	4.94742	23595	ORC3	0.20152	0.695682	0.531663
GO:0006739	NADP metabolic process	http://amigo.geneontology.org/amigo/term/GO:0006739	1	417	8	16473	4.94742	51181	DCXR	0.20152	0.695682	0.531663
GO:0034144	negative regulation of toll-like receptor 4 signaling pathway	http://amigo.geneontology.org/amigo/term/GO:0034144	1	417	8	16473	4.94742	9572	NR1D1	0.20152	0.695682	0.531663
GO:0071374	cellular response to parathyroid hormone stimulus	http://amigo.geneontology.org/amigo/term/GO:0071374	1	417	8	16473	4.94742	8850	KAT2B	0.20152	0.695682	0.531663
GO:0009308	amine metabolic process	http://amigo.geneontology.org/amigo/term/GO:0009308	1	417	8	16473	4.94742	6819	SULT1C2	0.20152	0.695682	0.531663
GO:2001224	positive regulation of neuron migration	http://amigo.geneontology.org/amigo/term/GO:2001224	1	417	8	16473	4.94742	10371	SEMA3A	0.20152	0.695682	0.531663
GO:0036297	interstrand cross-link repair	http://amigo.geneontology.org/amigo/term/GO:0036297	1	417	8	16473	4.94742	22909	FAN1	0.20152	0.695682	0.531663
GO:1903896	positive regulation of IRE1-mediated unfolded protein response	http://amigo.geneontology.org/amigo/term/GO:1903896	1	417	8	16473	4.94742	10551	AGR2	0.20152	0.695682	0.531663
GO:0098911	regulation of ventricular cardiac muscle cell action potential	http://amigo.geneontology.org/amigo/term/GO:0098911	1	417	8	16473	4.94742	1832	DSP	0.20152	0.695682	0.531663
GO:0090197	positive regulation of chemokine secretion	http://amigo.geneontology.org/amigo/term/GO:0090197	1	417	8	16473	4.94742	727	C5	0.20152	0.695682	0.531663
GO:0060907	positive regulation of macrophage cytokine production	http://amigo.geneontology.org/amigo/term/GO:0060907	1	417	8	16473	4.94742	51704	GPRC5B	0.20152	0.695682	0.531663
GO:0019934	cGMP-mediated signaling	http://amigo.geneontology.org/amigo/term/GO:0019934	1	417	8	16473	4.94742	5592	PRKG1	0.20152	0.695682	0.531663
GO:0034695	response to prostaglandin E	http://amigo.geneontology.org/amigo/term/GO:0034695	1	417	8	16473	4.94742	7049	TGFBR3	0.20152	0.695682	0.531663
GO:2000146	negative regulation of cell motility	http://amigo.geneontology.org/amigo/term/GO:2000146	1	417	8	16473	4.94742	10653	SPINT2	0.20152	0.695682	0.531663
GO:0060426	lung vasculature development	http://amigo.geneontology.org/amigo/term/GO:0060426	1	417	8	16473	4.94742	8100	IFT88	0.20152	0.695682	0.531663
GO:0006105	succinate metabolic process	http://amigo.geneontology.org/amigo/term/GO:0006105	1	417	8	16473	4.94742	7915	ALDH5A1	0.20152	0.695682	0.531663
GO:0022612	gland morphogenesis	http://amigo.geneontology.org/amigo/term/GO:0022612	1	417	8	16473	4.94742	2263	FGFR2	0.20152	0.695682	0.531663
GO:0035137	hindlimb morphogenesis	http://amigo.geneontology.org/amigo/term/GO:0035137	1	417	8	16473	4.94742	3236	HOXD10	0.20152	0.695682	0.531663
GO:0046324	regulation of glucose import	http://amigo.geneontology.org/amigo/term/GO:0046324	1	417	8	16473	4.94742	9481	SLC25A27	0.20152	0.695682	0.531663
GO:0010863	positive regulation of phospholipase C activity	http://amigo.geneontology.org/amigo/term/GO:0010863	1	417	8	16473	4.94742	3815	KIT	0.20152	0.695682	0.531663
GO:0032229	negative regulation of synaptic transmission, GABAergic	http://amigo.geneontology.org/amigo/term/GO:0032229	1	417	8	16473	4.94742	134	ADORA1	0.20152	0.695682	0.531663
GO:0006704	glucocorticoid biosynthetic process	http://amigo.geneontology.org/amigo/term/GO:0006704	1	417	8	16473	4.94742	3290	HSD11B1	0.20152	0.695682	0.531663
GO:0018095	protein polyglutamylation	http://amigo.geneontology.org/amigo/term/GO:0018095	1	417	8	16473	4.94742	79739	TTLL7	0.20152	0.695682	0.531663
GO:0022027	interkinetic nuclear migration	http://amigo.geneontology.org/amigo/term/GO:0022027	1	417	8	16473	4.94742	10579	TACC2	0.20152	0.695682	0.531663
GO:0086013	membrane repolarization during cardiac muscle cell action potential	http://amigo.geneontology.org/amigo/term/GO:0086013	1	417	8	16473	4.94742	481	ATP1B1	0.20152	0.695682	0.531663
GO:0070723	response to cholesterol	http://amigo.geneontology.org/amigo/term/GO:0070723	1	417	8	16473	4.94742	7048	TGFBR2	0.20152	0.695682	0.531663
GO:0010518	positive regulation of phospholipase activity	http://amigo.geneontology.org/amigo/term/GO:0010518	1	417	8	16473	4.94742	2263	FGFR2	0.20152	0.695682	0.531663
GO:0034145	positive regulation of toll-like receptor 4 signaling pathway	http://amigo.geneontology.org/amigo/term/GO:0034145	1	417	8	16473	4.94742	26191	PTPN22	0.20152	0.695682	0.531663
GO:0000012	single strand break repair	http://amigo.geneontology.org/amigo/term/GO:0000012	1	417	8	16473	4.94742	200558	APLF	0.20152	0.695682	0.531663
GO:0051901	positive regulation of mitochondrial depolarization	http://amigo.geneontology.org/amigo/term/GO:0051901	1	417	8	16473	4.94742	4653	MYOC	0.20152	0.695682	0.531663
GO:0032330	regulation of chondrocyte differentiation	http://amigo.geneontology.org/amigo/term/GO:0032330	1	417	8	16473	4.94742	85477	SCIN	0.20152	0.695682	0.531663
GO:0042428	serotonin metabolic process	http://amigo.geneontology.org/amigo/term/GO:0042428	1	417	8	16473	4.94742	5153	PDE1B	0.20152	0.695682	0.531663
GO:0040036	regulation of fibroblast growth factor receptor signaling pathway	http://amigo.geneontology.org/amigo/term/GO:0040036	1	417	8	16473	4.94742	2263	FGFR2	0.20152	0.695682	0.531663
GO:0086036	regulation of cardiac muscle cell membrane potential	http://amigo.geneontology.org/amigo/term/GO:0086036	1	417	8	16473	4.94742	5348	FXYD1	0.20152	0.695682	0.531663
GO:0003197	endocardial cushion development	http://amigo.geneontology.org/amigo/term/GO:0003197	1	417	8	16473	4.94742	6910	TBX5	0.20152	0.695682	0.531663
GO:0072075	metanephric mesenchyme development	http://amigo.geneontology.org/amigo/term/GO:0072075	1	417	8	16473	4.94742	5311	PKD2	0.20152	0.695682	0.531663
GO:0048762	mesenchymal cell differentiation	http://amigo.geneontology.org/amigo/term/GO:0048762	1	417	8	16473	4.94742	2263	FGFR2	0.20152	0.695682	0.531663
GO:0031659	positive regulation of cyclin-dependent protein serine/threonine kinase activity involved in G1/S transition of mitotic cell cycle	http://amigo.geneontology.org/amigo/term/GO:0031659	1	417	8	16473	4.94742	5311	PKD2	0.20152	0.695682	0.531663
GO:0006975	DNA damage induced protein phosphorylation	http://amigo.geneontology.org/amigo/term/GO:0006975	1	417	8	16473	4.94742	5608	MAP2K6	0.20152	0.695682	0.531663
GO:0010458	exit from mitosis	http://amigo.geneontology.org/amigo/term/GO:0010458	1	417	8	16473	4.94742	2059	EPS8	0.20152	0.695682	0.531663
GO:0042753	positive regulation of circadian rhythm	http://amigo.geneontology.org/amigo/term/GO:0042753	1	417	8	16473	4.94742	6097	RORC	0.20152	0.695682	0.531663
GO:0002467	germinal center formation	http://amigo.geneontology.org/amigo/term/GO:0002467	1	417	8	16473	4.94742	604	BCL6	0.20152	0.695682	0.531663
GO:0085020	protein K6-linked ubiquitination	http://amigo.geneontology.org/amigo/term/GO:0085020	1	417	8	16473	4.94742	5071	PARK2	0.20152	0.695682	0.531663
GO:0071455	cellular response to hyperoxia	http://amigo.geneontology.org/amigo/term/GO:0071455	1	417	8	16473	4.94742	2308	FOXO1	0.20152	0.695682	0.531663
GO:0030916	otic vesicle formation	http://amigo.geneontology.org/amigo/term/GO:0030916	1	417	8	16473	4.94742	2263	FGFR2	0.20152	0.695682	0.531663
GO:0010870	positive regulation of receptor biosynthetic process	http://amigo.geneontology.org/amigo/term/GO:0010870	1	417	8	16473	4.94742	3202	HOXA5	0.20152	0.695682	0.531663
GO:0006012	galactose metabolic process	http://amigo.geneontology.org/amigo/term/GO:0006012	1	417	8	16473	4.94742	10891	PPARGC1A	0.20152	0.695682	0.531663
GO:0060993	kidney morphogenesis	http://amigo.geneontology.org/amigo/term/GO:0060993	1	417	8	16473	4.94742	27031	NPHP3	0.20152	0.695682	0.531663
GO:0007517	muscle organ development	http://amigo.geneontology.org/amigo/term/GO:0007517	4	417	90	16473	1.76303	6442;825;339855;11149	SGCA;CAPN3;KY;BVES	0.202725	0.693092	0.533589
GO:0051216	cartilage development	http://amigo.geneontology.org/amigo/term/GO:0051216	3	417	60	16473	1.98225	25884;55959;1116	CHRDL2;SULF2;CHI3L1	0.203516	0.691401	0.533589
GO:0001569	patterning of blood vessels	http://amigo.geneontology.org/amigo/term/GO:0001569	2	417	32	16473	2.47605	7048;9723	TGFBR2;SEMA3E	0.204623	0.689046	0.533589
GO:0010107	potassium ion import	http://amigo.geneontology.org/amigo/term/GO:0010107	2	417	32	16473	2.47605	481;482	ATP1B1;ATP1B2	0.204623	0.689046	0.533589
GO:0072593	reactive oxygen species metabolic process	http://amigo.geneontology.org/amigo/term/GO:0072593	2	417	32	16473	2.47605	316;2053	AOX1;EPHX2	0.204623	0.689046	0.533589
GO:0006470	protein dephosphorylation	http://amigo.geneontology.org/amigo/term/GO:0006470	8	417	221	16473	1.43841	2053;10076;9108;5446;26191;8898;493911;90673	EPHX2;PTPRU;MTMR7;PON3;PTPN22;MTMR2;PHOSPHO2;PPP1R3E	0.206498	0.685085	0.533589
GO:0001837	epithelial to mesenchymal transition	http://amigo.geneontology.org/amigo/term/GO:0001837	2	417	33	16473	2.40088	7049;2263	TGFBR3;FGFR2	0.213713	0.67017	0.533589
GO:0001890	placenta development	http://amigo.geneontology.org/amigo/term/GO:0001890	2	417	33	16473	2.40088	1634;4233	DCN;MET	0.213713	0.67017	0.533589
GO:0031098	stress-activated protein kinase signaling cascade	http://amigo.geneontology.org/amigo/term/GO:0031098	2	417	33	16473	2.40088	5063;5608	PAK3;MAP2K6	0.213713	0.67017	0.533589
GO:0031100	organ regeneration	http://amigo.geneontology.org/amigo/term/GO:0031100	3	417	62	16473	1.91807	7049;10076;7048	TGFBR3;PTPRU;TGFBR2	0.216367	0.664809	0.533589
GO:0006629	lipid metabolic process	http://amigo.geneontology.org/amigo/term/GO:0006629	5	417	125	16473	1.58718	27163;8895;1191;347;6720	NAAA;CPNE3;CLU;APOD;SREBF1	0.218745	0.660063	0.533589
GO:0032836	glomerular basement membrane development	http://amigo.geneontology.org/amigo/term/GO:0032836	1	417	9	16473	4.39744	55959	SULF2	0.221244	0.655128	0.533589
GO:0048541	Peyer's patch development	http://amigo.geneontology.org/amigo/term/GO:0048541	1	417	9	16473	4.39744	6097	RORC	0.221244	0.655128	0.533589
GO:0051973	positive regulation of telomerase activity	http://amigo.geneontology.org/amigo/term/GO:0051973	1	417	9	16473	4.39744	25849	PARM1	0.221244	0.655128	0.533589
GO:0045741	positive regulation of epidermal growth factor-activated receptor activity	http://amigo.geneontology.org/amigo/term/GO:0045741	1	417	9	16473	4.39744	134	ADORA1	0.221244	0.655128	0.533589
GO:0006930	substrate-dependent cell migration, cell extension	http://amigo.geneontology.org/amigo/term/GO:0006930	1	417	9	16473	4.39744	4983	OPHN1	0.221244	0.655128	0.533589
GO:0048489	synaptic vesicle transport	http://amigo.geneontology.org/amigo/term/GO:0048489	1	417	9	16473	4.39744	2263	FGFR2	0.221244	0.655128	0.533589
GO:0015937	coenzyme A biosynthetic process	http://amigo.geneontology.org/amigo/term/GO:0015937	1	417	9	16473	4.39744	79877	DCAKD	0.221244	0.655128	0.533589
GO:0019852	L-ascorbic acid metabolic process	http://amigo.geneontology.org/amigo/term/GO:0019852	1	417	9	16473	4.39744	119391	GSTO2	0.221244	0.655128	0.533589
GO:0070286	axonemal dynein complex assembly	http://amigo.geneontology.org/amigo/term/GO:0070286	1	417	9	16473	4.39744	6674	SPAG1	0.221244	0.655128	0.533589
GO:0070989	oxidative demethylation	http://amigo.geneontology.org/amigo/term/GO:0070989	1	417	9	16473	4.39744	1577	CYP3A5	0.221244	0.655128	0.533589
GO:0046548	retinal rod cell development	http://amigo.geneontology.org/amigo/term/GO:0046548	1	417	9	16473	4.39744	4915	NTRK2	0.221244	0.655128	0.533589
GO:0034497	protein localization to pre-autophagosomal structure	http://amigo.geneontology.org/amigo/term/GO:0034497	1	417	9	16473	4.39744	55014	STX17	0.221244	0.655128	0.533589
GO:0060997	dendritic spine morphogenesis	http://amigo.geneontology.org/amigo/term/GO:0060997	1	417	9	16473	4.39744	5063	PAK3	0.221244	0.655128	0.533589
GO:0035265	organ growth	http://amigo.geneontology.org/amigo/term/GO:0035265	1	417	9	16473	4.39744	2263	FGFR2	0.221244	0.655128	0.533589
GO:0061001	regulation of dendritic spine morphogenesis	http://amigo.geneontology.org/amigo/term/GO:0061001	1	417	9	16473	4.39744	26037	SIPA1L1	0.221244	0.655128	0.533589
GO:0048103	somatic stem cell division	http://amigo.geneontology.org/amigo/term/GO:0048103	1	417	9	16473	4.39744	3815	KIT	0.221244	0.655128	0.533589
GO:0061549	sympathetic ganglion development	http://amigo.geneontology.org/amigo/term/GO:0061549	1	417	9	16473	4.39744	10371	SEMA3A	0.221244	0.655128	0.533589
GO:0051967	negative regulation of synaptic transmission, glutamatergic	http://amigo.geneontology.org/amigo/term/GO:0051967	1	417	9	16473	4.39744	134	ADORA1	0.221244	0.655128	0.533589
GO:0005979	regulation of glycogen biosynthetic process	http://amigo.geneontology.org/amigo/term/GO:0005979	1	417	9	16473	4.39744	90673	PPP1R3E	0.221244	0.655128	0.533589
GO:1904153	negative regulation of retrograde protein transport, ER to cytosol	http://amigo.geneontology.org/amigo/term/GO:1904153	1	417	9	16473	4.39744	258010	SVIP	0.221244	0.655128	0.533589
GO:0060416	response to growth hormone	http://amigo.geneontology.org/amigo/term/GO:0060416	1	417	9	16473	4.39744	445	ASS1	0.221244	0.655128	0.533589
GO:0033173	calcineurin-NFAT signaling cascade	http://amigo.geneontology.org/amigo/term/GO:0033173	1	417	9	16473	4.39744	10231	RCAN2	0.221244	0.655128	0.533589
GO:0006111	regulation of gluconeogenesis	http://amigo.geneontology.org/amigo/term/GO:0006111	1	417	9	16473	4.39744	27232	GNMT	0.221244	0.655128	0.533589
GO:0007614	short-term memory	http://amigo.geneontology.org/amigo/term/GO:0007614	1	417	9	16473	4.39744	10231	RCAN2	0.221244	0.655128	0.533589
GO:0021612	facial nerve structural organization	http://amigo.geneontology.org/amigo/term/GO:0021612	1	417	9	16473	4.39744	10371	SEMA3A	0.221244	0.655128	0.533589
GO:0002024	diet induced thermogenesis	http://amigo.geneontology.org/amigo/term/GO:0002024	1	417	9	16473	4.39744	154	ADRB2	0.221244	0.655128	0.533589
GO:0035196	production of miRNAs involved in gene silencing by miRNA	http://amigo.geneontology.org/amigo/term/GO:0035196	1	417	9	16473	4.39744	5935	RBM3	0.221244	0.655128	0.533589
GO:0051923	sulfation	http://amigo.geneontology.org/amigo/term/GO:0051923	1	417	9	16473	4.39744	6819	SULT1C2	0.221244	0.655128	0.533589
GO:0006853	carnitine shuttle	http://amigo.geneontology.org/amigo/term/GO:0006853	1	417	9	16473	4.39744	5563	PRKAA2	0.221244	0.655128	0.533589
GO:0016322	neuron remodeling	http://amigo.geneontology.org/amigo/term/GO:0016322	1	417	9	16473	4.39744	59277	NTN4	0.221244	0.655128	0.533589
GO:0031638	zymogen activation	http://amigo.geneontology.org/amigo/term/GO:0031638	1	417	9	16473	4.39744	3818	KLKB1	0.221244	0.655128	0.533589
GO:0032308	positive regulation of prostaglandin secretion	http://amigo.geneontology.org/amigo/term/GO:0032308	1	417	9	16473	4.39744	5608	MAP2K6	0.221244	0.655128	0.533589
GO:0070613	regulation of protein processing	http://amigo.geneontology.org/amigo/term/GO:0070613	1	417	9	16473	4.39744	8100	IFT88	0.221244	0.655128	0.533589
GO:0060290	transdifferentiation	http://amigo.geneontology.org/amigo/term/GO:0060290	1	417	9	16473	4.39744	6910	TBX5	0.221244	0.655128	0.533589
GO:0046512	sphingosine biosynthetic process	http://amigo.geneontology.org/amigo/term/GO:0046512	1	417	9	16473	4.39744	56624	ASAH2	0.221244	0.655128	0.533589
GO:0007184	SMAD protein import into nucleus	http://amigo.geneontology.org/amigo/term/GO:0007184	1	417	9	16473	4.39744	10140	TOB1	0.221244	0.655128	0.533589
GO:0042989	sequestering of actin monomers	http://amigo.geneontology.org/amigo/term/GO:0042989	1	417	9	16473	4.39744	85477	SCIN	0.221244	0.655128	0.533589
GO:0001973	adenosine receptor signaling pathway	http://amigo.geneontology.org/amigo/term/GO:0001973	1	417	9	16473	4.39744	134	ADORA1	0.221244	0.655128	0.533589
GO:0060670	branching involved in labyrinthine layer morphogenesis	http://amigo.geneontology.org/amigo/term/GO:0060670	1	417	9	16473	4.39744	2263	FGFR2	0.221244	0.655128	0.533589
GO:0006703	estrogen biosynthetic process	http://amigo.geneontology.org/amigo/term/GO:0006703	1	417	9	16473	4.39744	51478	HSD17B7	0.221244	0.655128	0.533589
GO:0033120	positive regulation of RNA splicing	http://amigo.geneontology.org/amigo/term/GO:0033120	1	417	9	16473	4.39744	5295	PIK3R1	0.221244	0.655128	0.533589
GO:0003407	neural retina development	http://amigo.geneontology.org/amigo/term/GO:0003407	1	417	9	16473	4.39744	2823	GPM6A	0.221244	0.655128	0.533589
GO:0031167	rRNA methylation	http://amigo.geneontology.org/amigo/term/GO:0031167	1	417	9	16473	4.39744	2091	FBL	0.221244	0.655128	0.533589
GO:0070059	intrinsic apoptotic signaling pathway in response to endoplasmic reticulum stress	http://amigo.geneontology.org/amigo/term/GO:0070059	2	417	34	16473	2.33012	4217;100506742	MAP3K5;CASP12	0.222839	0.652008	0.534078
GO:0006865	amino acid transport	http://amigo.geneontology.org/amigo/term/GO:0006865	2	417	34	16473	2.33012	10991;81539	SLC38A3;SLC38A1	0.222839	0.652008	0.534078
GO:0017144	drug metabolic process	http://amigo.geneontology.org/amigo/term/GO:0017144	2	417	34	16473	2.33012	2053;161823	EPHX2;ADAL	0.222839	0.652008	0.534078
GO:0000226	microtubule cytoskeleton organization	http://amigo.geneontology.org/amigo/term/GO:0000226	3	417	63	16473	1.88751	4135;5590;10579	MAP6;PRKCZ;TACC2	0.222855	0.651977	0.534078
GO:0043524	negative regulation of neuron apoptotic process	http://amigo.geneontology.org/amigo/term/GO:0043524	5	417	127	16473	1.562	10891;4915;5071;1271;79625	PPARGC1A;NTRK2;PARK2;CNTFR;NDNF	0.227722	0.642594	0.537942
GO:0016055	Wnt signaling pathway	http://amigo.geneontology.org/amigo/term/GO:0016055	6	417	160	16473	1.48841	8861;57447;5563;80319;51339;27031	LDB1;NDRG2;PRKAA2;CXXC4;DACT1;NPHP3	0.227869	0.642314	0.537942
GO:0051262	protein tetramerization	http://amigo.geneontology.org/amigo/term/GO:0051262	2	417	35	16473	2.26341	8898;10157	MTMR2;AASS	0.231996	0.63452	0.537942
GO:0090630	activation of GTPase activity	http://amigo.geneontology.org/amigo/term/GO:0090630	2	417	35	16473	2.26341	84144;26037	SYDE2;SIPA1L1	0.231996	0.63452	0.537942
GO:0035249	synaptic transmission, glutamatergic	http://amigo.geneontology.org/amigo/term/GO:0035249	2	417	35	16473	2.26341	5071;154	PARK2;ADRB2	0.231996	0.63452	0.537942
GO:0007623	circadian rhythm	http://amigo.geneontology.org/amigo/term/GO:0007623	4	417	96	16473	1.65224	10891;4915;9572;6720	PPARGC1A;NTRK2;NR1D1;SREBF1	0.234014	0.630758	0.537942
GO:0043627	response to estrogen	http://amigo.geneontology.org/amigo/term/GO:0043627	3	417	65	16473	1.82921	10370;7048;154	CITED2;TGFBR2;ADRB2	0.235944	0.627192	0.537942
GO:0045216	cell-cell junction organization	http://amigo.geneontology.org/amigo/term/GO:0045216	3	417	65	16473	1.82921	25945;10207;9069	PVRL3;INADL;CLDN12	0.235944	0.627192	0.537942
GO:0072659	protein localization to plasma membrane	http://amigo.geneontology.org/amigo/term/GO:0072659	3	417	65	16473	1.82921	5590;481;254887	PRKCZ;ATP1B1;ZDHHC23	0.235944	0.627192	0.537942
GO:0030183	B cell differentiation	http://amigo.geneontology.org/amigo/term/GO:0030183	3	417	65	16473	1.82921	5295;604;8326	PIK3R1;BCL6;FZD9	0.235944	0.627192	0.537942
GO:0070588	calcium ion transmembrane transport	http://amigo.geneontology.org/amigo/term/GO:0070588	5	417	129	16473	1.53759	347732;2823;255231;55283;5311	CATSPER3;GPM6A;MCOLN2;MCOLN3;PKD2	0.236806	0.625607	0.537942
GO:0006390	transcription from mitochondrial promoter	http://amigo.geneontology.org/amigo/term/GO:0006390	1	417	10	16473	3.95745	7978	MTERF1	0.240483	0.618916	0.537942
GO:0060039	pericardium development	http://amigo.geneontology.org/amigo/term/GO:0060039	1	417	10	16473	3.95745	6910	TBX5	0.240483	0.618916	0.537942
GO:0032502	developmental process	http://amigo.geneontology.org/amigo/term/GO:0032502	1	417	10	16473	3.95745	64067	NPAS3	0.240483	0.618916	0.537942
GO:0045839	negative regulation of mitotic nuclear division	http://amigo.geneontology.org/amigo/term/GO:0045839	1	417	10	16473	3.95745	2263	FGFR2	0.240483	0.618916	0.537942
GO:0008354	germ cell migration	http://amigo.geneontology.org/amigo/term/GO:0008354	1	417	10	16473	3.95745	3815	KIT	0.240483	0.618916	0.537942
GO:0001825	blastocyst formation	http://amigo.geneontology.org/amigo/term/GO:0001825	1	417	10	16473	3.95745	57820	CCNB1IP1	0.240483	0.618916	0.537942
GO:0060539	diaphragm development	http://amigo.geneontology.org/amigo/term/GO:0060539	1	417	10	16473	3.95745	445	ASS1	0.240483	0.618916	0.537942
GO:0050707	regulation of cytokine secretion	http://amigo.geneontology.org/amigo/term/GO:0050707	1	417	10	16473	3.95745	10333	TLR6	0.240483	0.618916	0.537942
GO:0090136	epithelial cell-cell adhesion	http://amigo.geneontology.org/amigo/term/GO:0090136	1	417	10	16473	3.95745	11149	BVES	0.240483	0.618916	0.537942
GO:0006851	mitochondrial calcium ion transport	http://amigo.geneontology.org/amigo/term/GO:0006851	1	417	10	16473	3.95745	91689	SMDT1	0.240483	0.618916	0.537942
GO:0051896	regulation of protein kinase B signaling	http://amigo.geneontology.org/amigo/term/GO:0051896	1	417	10	16473	3.95745	4915	NTRK2	0.240483	0.618916	0.537942
GO:0060174	limb bud formation	http://amigo.geneontology.org/amigo/term/GO:0060174	1	417	10	16473	3.95745	2263	FGFR2	0.240483	0.618916	0.537942
GO:0048708	astrocyte differentiation	http://amigo.geneontology.org/amigo/term/GO:0048708	1	417	10	16473	3.95745	6285	S100B	0.240483	0.618916	0.537942
GO:0051597	response to methylmercury	http://amigo.geneontology.org/amigo/term/GO:0051597	1	417	10	16473	3.95745	6285	S100B	0.240483	0.618916	0.537942
GO:0046470	phosphatidylcholine metabolic process	http://amigo.geneontology.org/amigo/term/GO:0046470	1	417	10	16473	3.95745	2822	GPLD1	0.240483	0.618916	0.537942
GO:0060674	placenta blood vessel development	http://amigo.geneontology.org/amigo/term/GO:0060674	1	417	10	16473	3.95745	5311	PKD2	0.240483	0.618916	0.537942
GO:0051272	positive regulation of cellular component movement	http://amigo.geneontology.org/amigo/term/GO:0051272	1	417	10	16473	3.95745	604	BCL6	0.240483	0.618916	0.537942
GO:0031669	cellular response to nutrient levels	http://amigo.geneontology.org/amigo/term/GO:0031669	1	417	10	16473	3.95745	5563	PRKAA2	0.240483	0.618916	0.537942
GO:0007494	midgut development	http://amigo.geneontology.org/amigo/term/GO:0007494	1	417	10	16473	3.95745	445	ASS1	0.240483	0.618916	0.537942
GO:0048149	behavioral response to ethanol	http://amigo.geneontology.org/amigo/term/GO:0048149	1	417	10	16473	3.95745	2059	EPS8	0.240483	0.618916	0.537942
GO:0001921	positive regulation of receptor recycling	http://amigo.geneontology.org/amigo/term/GO:0001921	1	417	10	16473	3.95745	11149	BVES	0.240483	0.618916	0.537942
GO:0050673	epithelial cell proliferation	http://amigo.geneontology.org/amigo/term/GO:0050673	1	417	10	16473	3.95745	3815	KIT	0.240483	0.618916	0.537942
GO:0050663	cytokine secretion	http://amigo.geneontology.org/amigo/term/GO:0050663	1	417	10	16473	3.95745	6284	S100A13	0.240483	0.618916	0.537942
GO:0002021	response to dietary excess	http://amigo.geneontology.org/amigo/term/GO:0002021	1	417	10	16473	3.95745	10891	PPARGC1A	0.240483	0.618916	0.537942
GO:0046628	positive regulation of insulin receptor signaling pathway	http://amigo.geneontology.org/amigo/term/GO:0046628	1	417	10	16473	3.95745	5590	PRKCZ	0.240483	0.618916	0.537942
GO:0001774	microglial cell activation	http://amigo.geneontology.org/amigo/term/GO:0001774	1	417	10	16473	3.95745	1191	CLU	0.240483	0.618916	0.537942
GO:0008272	sulfate transport	http://amigo.geneontology.org/amigo/term/GO:0008272	1	417	10	16473	3.95745	5172	SLC26A4	0.240483	0.618916	0.537942
GO:0010821	regulation of mitochondrion organization	http://amigo.geneontology.org/amigo/term/GO:0010821	1	417	10	16473	3.95745	5071	PARK2	0.240483	0.618916	0.537942
GO:0048666	neuron development	http://amigo.geneontology.org/amigo/term/GO:0048666	2	417	36	16473	2.2004	8898;10472	MTMR2;ZBTB18	0.241175	0.617669	0.537942
GO:0009566	fertilization	http://amigo.geneontology.org/amigo/term/GO:0009566	2	417	36	16473	2.2004	79925;25945	SPEF2;PVRL3	0.241175	0.617669	0.537942
GO:0032570	response to progesterone	http://amigo.geneontology.org/amigo/term/GO:0032570	2	417	36	16473	2.2004	6720;154	SREBF1;ADRB2	0.241175	0.617669	0.537942
GO:0001580	detection of chemical stimulus involved in sensory perception of bitter taste	http://amigo.geneontology.org/amigo/term/GO:0001580	2	417	36	16473	2.2004	259292;259293	TAS2R46;TAS2R30	0.241175	0.617669	0.537942
GO:0042594	response to starvation	http://amigo.geneontology.org/amigo/term/GO:0042594	2	417	36	16473	2.2004	10891;122622	PPARGC1A;ADSSL1	0.241175	0.617669	0.537942
GO:0007409	axonogenesis	http://amigo.geneontology.org/amigo/term/GO:0007409	3	417	66	16473	1.80138	6285;5063;2263	S100B;PAK3;FGFR2	0.242538	0.615221	0.537942
GO:0007605	sensory perception of sound	http://amigo.geneontology.org/amigo/term/GO:0007605	5	417	131	16473	1.51393	7068;26018;5172;3778;494513	THRB;LRIG1;SLC26A4;KCNMA1;DFNB59	0.245989	0.609084	0.537942
GO:0035335	peptidyl-tyrosine dephosphorylation	http://amigo.geneontology.org/amigo/term/GO:0035335	4	417	99	16473	1.60188	10076;9108;26191;8898	PTPRU;MTMR7;PTPN22;MTMR2	0.250077	0.601926	0.537942
GO:0006635	fatty acid beta-oxidation	http://amigo.geneontology.org/amigo/term/GO:0006635	2	417	37	16473	2.1408	56898;33	BDH2;ACADL	0.250369	0.601419	0.537942
GO:0034332	adherens junction organization	http://amigo.geneontology.org/amigo/term/GO:0034332	2	417	37	16473	2.1408	1832;25945	DSP;PVRL3	0.250369	0.601419	0.537942
GO:0006144	purine nucleobase metabolic process	http://amigo.geneontology.org/amigo/term/GO:0006144	2	417	37	16473	2.1408	122622;161823	ADSSL1;ADAL	0.250369	0.601419	0.537942
GO:0006821	chloride transport	http://amigo.geneontology.org/amigo/term/GO:0006821	2	417	37	16473	2.1408	65266;5348	WNK4;FXYD1	0.250369	0.601419	0.537942
GO:0001568	blood vessel development	http://amigo.geneontology.org/amigo/term/GO:0001568	2	417	37	16473	2.1408	7048;2308	TGFBR2;FOXO1	0.250369	0.601419	0.537942
GO:0007611	learning or memory	http://amigo.geneontology.org/amigo/term/GO:0007611	2	417	37	16473	2.1408	6285;8326	S100B;FZD9	0.250369	0.601419	0.537942
GO:0007050	cell cycle arrest	http://amigo.geneontology.org/amigo/term/GO:0007050	5	417	133	16473	1.49098	8850;81617;5608;5563;5311	KAT2B;CAB39L;MAP2K6;PRKAA2;PKD2	0.255263	0.593012	0.537942
GO:0046888	negative regulation of hormone secretion	http://amigo.geneontology.org/amigo/term/GO:0046888	1	417	11	16473	3.59747	134	ADORA1	0.259247	0.586287	0.537942
GO:0072657	protein localization to membrane	http://amigo.geneontology.org/amigo/term/GO:0072657	1	417	11	16473	3.59747	825	CAPN3	0.259247	0.586287	0.537942
GO:0045717	negative regulation of fatty acid biosynthetic process	http://amigo.geneontology.org/amigo/term/GO:0045717	1	417	11	16473	3.59747	33	ACADL	0.259247	0.586287	0.537942
GO:0071257	cellular response to electrical stimulus	http://amigo.geneontology.org/amigo/term/GO:0071257	1	417	11	16473	3.59747	122622	ADSSL1	0.259247	0.586287	0.537942
GO:0070997	neuron death	http://amigo.geneontology.org/amigo/term/GO:0070997	1	417	11	16473	3.59747	9481	SLC25A27	0.259247	0.586287	0.537942
GO:0043129	surfactant homeostasis	http://amigo.geneontology.org/amigo/term/GO:0043129	1	417	11	16473	3.59747	5744	PTHLH	0.259247	0.586287	0.537942
GO:0045806	negative regulation of endocytosis	http://amigo.geneontology.org/amigo/term/GO:0045806	1	417	11	16473	3.59747	8898	MTMR2	0.259247	0.586287	0.537942
GO:0016331	morphogenesis of embryonic epithelium	http://amigo.geneontology.org/amigo/term/GO:0016331	1	417	11	16473	3.59747	2263	FGFR2	0.259247	0.586287	0.537942
GO:0009117	nucleotide metabolic process	http://amigo.geneontology.org/amigo/term/GO:0009117	1	417	11	16473	3.59747	161823	ADAL	0.259247	0.586287	0.537942
GO:2000773	negative regulation of cellular senescence	http://amigo.geneontology.org/amigo/term/GO:2000773	1	417	11	16473	3.59747	604	BCL6	0.259247	0.586287	0.537942
GO:0060445	branching involved in salivary gland morphogenesis	http://amigo.geneontology.org/amigo/term/GO:0060445	1	417	11	16473	3.59747	2263	FGFR2	0.259247	0.586287	0.537942
GO:0045945	positive regulation of transcription from RNA polymerase III promoter	http://amigo.geneontology.org/amigo/term/GO:0045945	1	417	11	16473	3.59747	367	AR	0.259247	0.586287	0.537942
GO:0003016	respiratory system process	http://amigo.geneontology.org/amigo/term/GO:0003016	1	417	11	16473	3.59747	3202	HOXA5	0.259247	0.586287	0.537942
GO:0045446	endothelial cell differentiation	http://amigo.geneontology.org/amigo/term/GO:0045446	1	417	11	16473	3.59747	80274	SCUBE1	0.259247	0.586287	0.537942
GO:0071397	cellular response to cholesterol	http://amigo.geneontology.org/amigo/term/GO:0071397	1	417	11	16473	3.59747	2822	GPLD1	0.259247	0.586287	0.537942
GO:0048853	forebrain morphogenesis	http://amigo.geneontology.org/amigo/term/GO:0048853	1	417	11	16473	3.59747	8100	IFT88	0.259247	0.586287	0.537942
GO:0061003	positive regulation of dendritic spine morphogenesis	http://amigo.geneontology.org/amigo/term/GO:0061003	1	417	11	16473	3.59747	5063	PAK3	0.259247	0.586287	0.537942
GO:0042511	positive regulation of tyrosine phosphorylation of Stat1 protein	http://amigo.geneontology.org/amigo/term/GO:0042511	1	417	11	16473	3.59747	3815	KIT	0.259247	0.586287	0.537942
GO:2001275	positive regulation of glucose import in response to insulin stimulus	http://amigo.geneontology.org/amigo/term/GO:2001275	1	417	11	16473	3.59747	5295	PIK3R1	0.259247	0.586287	0.537942
GO:0060413	atrial septum morphogenesis	http://amigo.geneontology.org/amigo/term/GO:0060413	1	417	11	16473	3.59747	6910	TBX5	0.259247	0.586287	0.537942
GO:0035413	positive regulation of catenin import into nucleus	http://amigo.geneontology.org/amigo/term/GO:0035413	1	417	11	16473	3.59747	51339	DACT1	0.259247	0.586287	0.537942
GO:0045730	respiratory burst	http://amigo.geneontology.org/amigo/term/GO:0045730	1	417	11	16473	3.59747	5588	PRKCQ	0.259247	0.586287	0.537942
GO:2000036	regulation of stem cell maintenance	http://amigo.geneontology.org/amigo/term/GO:2000036	1	417	11	16473	3.59747	60485	SAV1	0.259247	0.586287	0.537942
GO:2000573	positive regulation of DNA biosynthetic process	http://amigo.geneontology.org/amigo/term/GO:2000573	1	417	11	16473	3.59747	5063	PAK3	0.259247	0.586287	0.537942
GO:0014912	negative regulation of smooth muscle cell migration	http://amigo.geneontology.org/amigo/term/GO:0014912	1	417	11	16473	3.59747	10891	PPARGC1A	0.259247	0.586287	0.537942
GO:0015804	neutral amino acid transport	http://amigo.geneontology.org/amigo/term/GO:0015804	1	417	11	16473	3.59747	81539	SLC38A1	0.259247	0.586287	0.537942
GO:0000244	spliceosomal tri-snRNP complex assembly	http://amigo.geneontology.org/amigo/term/GO:0000244	1	417	11	16473	3.59747	9129	PRPF3	0.259247	0.586287	0.537942
GO:0045820	negative regulation of glycolytic process	http://amigo.geneontology.org/amigo/term/GO:0045820	1	417	11	16473	3.59747	10891	PPARGC1A	0.259247	0.586287	0.537942
GO:0090141	positive regulation of mitochondrial fission	http://amigo.geneontology.org/amigo/term/GO:0090141	1	417	11	16473	3.59747	5071	PARK2	0.259247	0.586287	0.537942
GO:0031639	plasminogen activation	http://amigo.geneontology.org/amigo/term/GO:0031639	1	417	11	16473	3.59747	3818	KLKB1	0.259247	0.586287	0.537942
GO:0010038	response to metal ion	http://amigo.geneontology.org/amigo/term/GO:0010038	1	417	11	16473	3.59747	4501	MT1X	0.259247	0.586287	0.537942
GO:0031643	positive regulation of myelination	http://amigo.geneontology.org/amigo/term/GO:0031643	1	417	11	16473	3.59747	400746	NCMAP	0.259247	0.586287	0.537942
GO:0040037	negative regulation of fibroblast growth factor receptor signaling pathway	http://amigo.geneontology.org/amigo/term/GO:0040037	1	417	11	16473	3.59747	55959	SULF2	0.259247	0.586287	0.537942
GO:0007168	receptor guanylyl cyclase signaling pathway	http://amigo.geneontology.org/amigo/term/GO:0007168	1	417	11	16473	3.59747	4882	NPR2	0.259247	0.586287	0.537942
GO:0048333	mesodermal cell differentiation	http://amigo.geneontology.org/amigo/term/GO:0048333	1	417	11	16473	3.59747	2263	FGFR2	0.259247	0.586287	0.537942
GO:0032740	positive regulation of interleukin-17 production	http://amigo.geneontology.org/amigo/term/GO:0032740	1	417	11	16473	3.59747	5588	PRKCQ	0.259247	0.586287	0.537942
GO:0042417	dopamine metabolic process	http://amigo.geneontology.org/amigo/term/GO:0042417	1	417	11	16473	3.59747	5071	PARK2	0.259247	0.586287	0.537942
GO:0003094	glomerular filtration	http://amigo.geneontology.org/amigo/term/GO:0003094	1	417	11	16473	3.59747	55959	SULF2	0.259247	0.586287	0.537942
GO:0036159	inner dynein arm assembly	http://amigo.geneontology.org/amigo/term/GO:0036159	1	417	11	16473	3.59747	23639	LRRC6	0.259247	0.586287	0.537942
GO:0071243	cellular response to arsenic-containing substance	http://amigo.geneontology.org/amigo/term/GO:0071243	1	417	11	16473	3.59747	119391	GSTO2	0.259247	0.586287	0.537942
GO:0001893	maternal placenta development	http://amigo.geneontology.org/amigo/term/GO:0001893	1	417	11	16473	3.59747	56977	STOX2	0.259247	0.586287	0.537942
GO:0050732	negative regulation of peptidyl-tyrosine phosphorylation	http://amigo.geneontology.org/amigo/term/GO:0050732	1	417	11	16473	3.59747	5590	PRKCZ	0.259247	0.586287	0.537942
GO:0006695	cholesterol biosynthetic process	http://amigo.geneontology.org/amigo/term/GO:0006695	2	417	38	16473	2.08434	51478;5563	HSD17B7;PRKAA2	0.259574	0.585739	0.537942
GO:0007257	activation of JUN kinase activity	http://amigo.geneontology.org/amigo/term/GO:0007257	2	417	38	16473	2.08434	4217;4293	MAP3K5;MAP3K9	0.259574	0.585739	0.537942
GO:0071377	cellular response to glucagon stimulus	http://amigo.geneontology.org/amigo/term/GO:0071377	2	417	38	16473	2.08434	108;445	ADCY2;ASS1	0.259574	0.585739	0.537942
GO:0051056	regulation of small GTPase mediated signal transduction	http://amigo.geneontology.org/amigo/term/GO:0051056	5	417	134	16473	1.47977	394;4983;84144;10276;26037	ARHGAP5;OPHN1;SYDE2;NET1;SIPA1L1	0.259932	0.58514	0.53795
GO:0035019	somatic stem cell maintenance	http://amigo.geneontology.org/amigo/term/GO:0035019	3	417	69	16473	1.72275	8861;3815;22882	LDB1;KIT;ZHX2	0.262488	0.580891	0.539796
GO:0098779	activation of mitophagy in response to mitochondrial depolarization	http://amigo.geneontology.org/amigo/term/GO:0098779	5	417	135	16473	1.46872	727;481;5071;5592;154	C5;ATP1B1;PARK2;PRKG1;ADRB2	0.264622	0.577375	0.539796
GO:0030968	endoplasmic reticulum unfolded protein response	http://amigo.geneontology.org/amigo/term/GO:0030968	4	417	102	16473	1.55448	8614;1491;64061;100506742	STC2;CTH;TSPYL2;CASP12	0.266366	0.574522	0.539796
GO:0007188	adenylate cyclase-modulating G-protein coupled receptor signaling pathway	http://amigo.geneontology.org/amigo/term/GO:0007188	2	417	39	16473	2.03077	108;154	ADCY2;ADRB2	0.268782	0.5706	0.539796
GO:0051496	positive regulation of stress fiber assembly	http://amigo.geneontology.org/amigo/term/GO:0051496	2	417	39	16473	2.03077	4653;5588	MYOC;PRKCQ	0.268782	0.5706	0.539796
GO:0070830	bicellular tight junction assembly	http://amigo.geneontology.org/amigo/term/GO:0070830	2	417	39	16473	2.03077	10207;9069	INADL;CLDN12	0.268782	0.5706	0.539796
GO:0006413	translational initiation	http://amigo.geneontology.org/amigo/term/GO:0006413	5	417	136	16473	1.45783	6204;51386;6135;317649;6168	RPS10;EIF3L;RPL11;EIF4E3;RPL37A	0.26933	0.569715	0.539796
GO:0048011	neurotrophin TRK receptor signaling pathway	http://amigo.geneontology.org/amigo/term/GO:0048011	9	417	276	16473	1.29452	5295;4915;10276;4254;108;2263;3815;5153;2308	PIK3R1;NTRK2;NET1;KITLG;ADCY2;FGFR2;KIT;PDE1B;FOXO1	0.272953	0.563912	0.539796
GO:0030855	epithelial cell differentiation	http://amigo.geneontology.org/amigo/term/GO:0030855	3	417	71	16473	1.67402	56898;5744;2263	BDH2;PTHLH;FGFR2	0.275901	0.559247	0.539796
GO:0030512	negative regulation of transforming growth factor beta receptor signaling pathway	http://amigo.geneontology.org/amigo/term/GO:0030512	3	417	71	16473	1.67402	7049;7048;9719	TGFBR3;TGFBR2;ADAMTSL2	0.275901	0.559247	0.539796
GO:0007346	regulation of mitotic cell cycle	http://amigo.geneontology.org/amigo/term/GO:0007346	3	417	71	16473	1.67402	5063;5608;51754	PAK3;MAP2K6;TMEM8B	0.275901	0.559247	0.539796
GO:0042340	keratan sulfate catabolic process	http://amigo.geneontology.org/amigo/term/GO:0042340	1	417	12	16473	3.29748	176	ACAN	0.277548	0.556661	0.539796
GO:0009168	purine ribonucleoside monophosphate biosynthetic process	http://amigo.geneontology.org/amigo/term/GO:0009168	1	417	12	16473	3.29748	122622	ADSSL1	0.277548	0.556661	0.539796
GO:0086004	regulation of cardiac muscle cell contraction	http://amigo.geneontology.org/amigo/term/GO:0086004	1	417	12	16473	3.29748	5348	FXYD1	0.277548	0.556661	0.539796
GO:0055089	fatty acid homeostasis	http://amigo.geneontology.org/amigo/term/GO:0055089	1	417	12	16473	3.29748	5563	PRKAA2	0.277548	0.556661	0.539796
GO:0045742	positive regulation of epidermal growth factor receptor signaling pathway	http://amigo.geneontology.org/amigo/term/GO:0045742	1	417	12	16473	3.29748	10551	AGR2	0.277548	0.556661	0.539796
GO:0060081	membrane hyperpolarization	http://amigo.geneontology.org/amigo/term/GO:0060081	1	417	12	16473	3.29748	5590	PRKCZ	0.277548	0.556661	0.539796
GO:0043267	negative regulation of potassium ion transport	http://amigo.geneontology.org/amigo/term/GO:0043267	1	417	12	16473	3.29748	5332	PLCB4	0.277548	0.556661	0.539796
GO:0050965	detection of temperature stimulus involved in sensory perception of pain	http://amigo.geneontology.org/amigo/term/GO:0050965	1	417	12	16473	3.29748	134	ADORA1	0.277548	0.556661	0.539796
GO:2000785	regulation of autophagosome assembly	http://amigo.geneontology.org/amigo/term/GO:2000785	1	417	12	16473	3.29748	8100	IFT88	0.277548	0.556661	0.539796
GO:0032784	regulation of DNA-templated transcription, elongation	http://amigo.geneontology.org/amigo/term/GO:0032784	1	417	12	16473	3.29748	8861	LDB1	0.277548	0.556661	0.539796
GO:0001759	organ induction	http://amigo.geneontology.org/amigo/term/GO:0001759	1	417	12	16473	3.29748	3237	HOXD11	0.277548	0.556661	0.539796
GO:0048745	smooth muscle tissue development	http://amigo.geneontology.org/amigo/term/GO:0048745	1	417	12	16473	3.29748	25976	TIPARP	0.277548	0.556661	0.539796
GO:0048872	homeostasis of number of cells	http://amigo.geneontology.org/amigo/term/GO:0048872	1	417	12	16473	3.29748	10472	ZBTB18	0.277548	0.556661	0.539796
GO:0060272	embryonic skeletal joint morphogenesis	http://amigo.geneontology.org/amigo/term/GO:0060272	1	417	12	16473	3.29748	3237	HOXD11	0.277548	0.556661	0.539796
GO:1902358	sulfate transmembrane transport	http://amigo.geneontology.org/amigo/term/GO:1902358	1	417	12	16473	3.29748	5172	SLC26A4	0.277548	0.556661	0.539796
GO:0055119	relaxation of cardiac muscle	http://amigo.geneontology.org/amigo/term/GO:0055119	1	417	12	16473	3.29748	481	ATP1B1	0.277548	0.556661	0.539796
GO:0009312	oligosaccharide biosynthetic process	http://amigo.geneontology.org/amigo/term/GO:0009312	1	417	12	16473	3.29748	30815	ST6GALNAC6	0.277548	0.556661	0.539796
GO:0060122	inner ear receptor stereocilium organization	http://amigo.geneontology.org/amigo/term/GO:0060122	1	417	12	16473	3.29748	8100	IFT88	0.277548	0.556661	0.539796
GO:0006882	cellular zinc ion homeostasis	http://amigo.geneontology.org/amigo/term/GO:0006882	1	417	12	16473	3.29748	4501	MT1X	0.277548	0.556661	0.539796
GO:0021702	cerebellar Purkinje cell differentiation	http://amigo.geneontology.org/amigo/term/GO:0021702	1	417	12	16473	3.29748	8861	LDB1	0.277548	0.556661	0.539796
GO:0042088	T-helper 1 type immune response	http://amigo.geneontology.org/amigo/term/GO:0042088	1	417	12	16473	3.29748	10333	TLR6	0.277548	0.556661	0.539796
GO:0051016	barbed-end actin filament capping	http://amigo.geneontology.org/amigo/term/GO:0051016	1	417	12	16473	3.29748	2059	EPS8	0.277548	0.556661	0.539796
GO:0009650	UV protection	http://amigo.geneontology.org/amigo/term/GO:0009650	1	417	12	16473	3.29748	51435	SCARA3	0.277548	0.556661	0.539796
GO:0000050	urea cycle	http://amigo.geneontology.org/amigo/term/GO:0000050	1	417	12	16473	3.29748	445	ASS1	0.277548	0.556661	0.539796
GO:0044849	estrous cycle	http://amigo.geneontology.org/amigo/term/GO:0044849	1	417	12	16473	3.29748	154	ADRB2	0.277548	0.556661	0.539796
GO:0000002	mitochondrial genome maintenance	http://amigo.geneontology.org/amigo/term/GO:0000002	1	417	12	16473	3.29748	10000	AKT3	0.277548	0.556661	0.539796
GO:0010389	regulation of G2/M transition of mitotic cell cycle	http://amigo.geneontology.org/amigo/term/GO:0010389	1	417	12	16473	3.29748	5588	PRKCQ	0.277548	0.556661	0.539796
GO:0002089	lens morphogenesis in camera-type eye	http://amigo.geneontology.org/amigo/term/GO:0002089	1	417	12	16473	3.29748	25945	PVRL3	0.277548	0.556661	0.539796
GO:0051492	regulation of stress fiber assembly	http://amigo.geneontology.org/amigo/term/GO:0051492	1	417	12	16473	3.29748	5295	PIK3R1	0.277548	0.556661	0.539796
GO:0046135	pyrimidine nucleoside catabolic process	http://amigo.geneontology.org/amigo/term/GO:0046135	1	417	12	16473	3.29748	1806	DPYD	0.277548	0.556661	0.539796
GO:0030208	dermatan sulfate biosynthetic process	http://amigo.geneontology.org/amigo/term/GO:0030208	1	417	12	16473	3.29748	1634	DCN	0.277548	0.556661	0.539796
GO:0050868	negative regulation of T cell activation	http://amigo.geneontology.org/amigo/term/GO:0050868	1	417	12	16473	3.29748	26191	PTPN22	0.277548	0.556661	0.539796
GO:0061053	somite development	http://amigo.geneontology.org/amigo/term/GO:0061053	1	417	12	16473	3.29748	2487	FRZB	0.277548	0.556661	0.539796
GO:0060487	lung epithelial cell differentiation	http://amigo.geneontology.org/amigo/term/GO:0060487	1	417	12	16473	3.29748	60485	SAV1	0.277548	0.556661	0.539796
GO:0060315	negative regulation of ryanodine-sensitive calcium-release channel activity	http://amigo.geneontology.org/amigo/term/GO:0060315	1	417	12	16473	3.29748	5311	PKD2	0.277548	0.556661	0.539796
GO:0014059	regulation of dopamine secretion	http://amigo.geneontology.org/amigo/term/GO:0014059	1	417	12	16473	3.29748	5071	PARK2	0.277548	0.556661	0.539796
GO:0030521	androgen receptor signaling pathway	http://amigo.geneontology.org/amigo/term/GO:0030521	2	417	41	16473	1.93147	10891;367	PPARGC1A;AR	0.287185	0.541838	0.550972
GO:0007595	lactation	http://amigo.geneontology.org/amigo/term/GO:0007595	2	417	41	16473	1.93147	1036;5618	CDO1;PRLR	0.287185	0.541838	0.550972
GO:0006468	protein phosphorylation	http://amigo.geneontology.org/amigo/term/GO:0006468	14	417	463	16473	1.20125	5295;65266;4217;5590;4882;10000;51265;4293;5592;7048;2078;8895;5563;5588	PIK3R1;WNK4;MAP3K5;PRKCZ;NPR2;AKT3;CDKL3;MAP3K9;PRKG1;TGFBR2;ERG;CPNE3;PRKAA2;PRKCQ	0.291648	0.535141	0.550972
GO:0006614	SRP-dependent cotranslational protein targeting to membrane	http://amigo.geneontology.org/amigo/term/GO:0006614	4	417	107	16473	1.48139	6204;6135;6747;6168	RPS10;RPL11;SSR3;RPL37A	0.293909	0.531787	0.550972
GO:0043508	negative regulation of JUN kinase activity	http://amigo.geneontology.org/amigo/term/GO:0043508	1	417	13	16473	3.04364	26191	PTPN22	0.295399	0.529591	0.550972
GO:0002087	regulation of respiratory gaseous exchange by neurological system process	http://amigo.geneontology.org/amigo/term/GO:0002087	1	417	13	16473	3.04364	134	ADORA1	0.295399	0.529591	0.550972
GO:0008210	estrogen metabolic process	http://amigo.geneontology.org/amigo/term/GO:0008210	1	417	13	16473	3.04364	25976	TIPARP	0.295399	0.529591	0.550972
GO:0009268	response to pH	http://amigo.geneontology.org/amigo/term/GO:0009268	1	417	13	16473	3.04364	6833	ABCC8	0.295399	0.529591	0.550972
GO:0035036	sperm-egg recognition	http://amigo.geneontology.org/amigo/term/GO:0035036	1	417	13	16473	3.04364	347732	CATSPER3	0.295399	0.529591	0.550972
GO:0060317	cardiac epithelial to mesenchymal transition	http://amigo.geneontology.org/amigo/term/GO:0060317	1	417	13	16473	3.04364	7049	TGFBR3	0.295399	0.529591	0.550972
GO:0060038	cardiac muscle cell proliferation	http://amigo.geneontology.org/amigo/term/GO:0060038	1	417	13	16473	3.04364	7049	TGFBR3	0.295399	0.529591	0.550972
GO:0022011	myelination in peripheral nervous system	http://amigo.geneontology.org/amigo/term/GO:0022011	1	417	13	16473	3.04364	4653	MYOC	0.295399	0.529591	0.550972
GO:0045104	intermediate filament cytoskeleton organization	http://amigo.geneontology.org/amigo/term/GO:0045104	1	417	13	16473	3.04364	3875	KRT18	0.295399	0.529591	0.550972
GO:0051770	positive regulation of nitric-oxide synthase biosynthetic process	http://amigo.geneontology.org/amigo/term/GO:0051770	1	417	13	16473	3.04364	5608	MAP2K6	0.295399	0.529591	0.550972
GO:0045086	positive regulation of interleukin-2 biosynthetic process	http://amigo.geneontology.org/amigo/term/GO:0045086	1	417	13	16473	3.04364	5588	PRKCQ	0.295399	0.529591	0.550972
GO:0019430	removal of superoxide radicals	http://amigo.geneontology.org/amigo/term/GO:0019430	1	417	13	16473	3.04364	6649	SOD3	0.295399	0.529591	0.550972
GO:0006536	glutamate metabolic process	http://amigo.geneontology.org/amigo/term/GO:0006536	1	417	13	16473	3.04364	7915	ALDH5A1	0.295399	0.529591	0.550972
GO:0009100	glycoprotein metabolic process	http://amigo.geneontology.org/amigo/term/GO:0009100	1	417	13	16473	3.04364	30815	ST6GALNAC6	0.295399	0.529591	0.550972
GO:0032886	regulation of microtubule-based process	http://amigo.geneontology.org/amigo/term/GO:0032886	1	417	13	16473	3.04364	10579	TACC2	0.295399	0.529591	0.550972
GO:0071498	cellular response to fluid shear stress	http://amigo.geneontology.org/amigo/term/GO:0071498	1	417	13	16473	3.04364	5311	PKD2	0.295399	0.529591	0.550972
GO:0045821	positive regulation of glycolytic process	http://amigo.geneontology.org/amigo/term/GO:0045821	1	417	13	16473	3.04364	5563	PRKAA2	0.295399	0.529591	0.550972
GO:0045667	regulation of osteoblast differentiation	http://amigo.geneontology.org/amigo/term/GO:0045667	1	417	13	16473	3.04364	2263	FGFR2	0.295399	0.529591	0.550972
GO:0031274	positive regulation of pseudopodium assembly	http://amigo.geneontology.org/amigo/term/GO:0031274	1	417	13	16473	3.04364	3815	KIT	0.295399	0.529591	0.550972
GO:0019395	fatty acid oxidation	http://amigo.geneontology.org/amigo/term/GO:0019395	1	417	13	16473	3.04364	10891	PPARGC1A	0.295399	0.529591	0.550972
GO:0021675	nerve development	http://amigo.geneontology.org/amigo/term/GO:0021675	1	417	13	16473	3.04364	10371	SEMA3A	0.295399	0.529591	0.550972
GO:0043069	negative regulation of programmed cell death	http://amigo.geneontology.org/amigo/term/GO:0043069	1	417	13	16473	3.04364	3815	KIT	0.295399	0.529591	0.550972
GO:0048821	erythrocyte development	http://amigo.geneontology.org/amigo/term/GO:0048821	1	417	13	16473	3.04364	604	BCL6	0.295399	0.529591	0.550972
GO:0006911	phagocytosis, engulfment	http://amigo.geneontology.org/amigo/term/GO:0006911	1	417	13	16473	3.04364	51454	GULP1	0.295399	0.529591	0.550972
GO:0045475	locomotor rhythm	http://amigo.geneontology.org/amigo/term/GO:0045475	1	417	13	16473	3.04364	3778	KCNMA1	0.295399	0.529591	0.550972
GO:0010745	negative regulation of macrophage derived foam cell differentiation	http://amigo.geneontology.org/amigo/term/GO:0010745	1	417	13	16473	3.04364	23461	ABCA5	0.295399	0.529591	0.550972
GO:0043568	positive regulation of insulin-like growth factor receptor signaling pathway	http://amigo.geneontology.org/amigo/term/GO:0043568	1	417	13	16473	3.04364	8100	IFT88	0.295399	0.529591	0.550972
GO:0048704	embryonic skeletal system morphogenesis	http://amigo.geneontology.org/amigo/term/GO:0048704	2	417	42	16473	1.88537	3202;3236	HOXA5;HOXD10	0.29637	0.528166	0.550972
GO:0030514	negative regulation of BMP signaling pathway	http://amigo.geneontology.org/amigo/term/GO:0030514	2	417	42	16473	1.88537	10140;25884	TOB1;CHRDL2	0.29637	0.528166	0.550972
GO:0006612	protein targeting to membrane	http://amigo.geneontology.org/amigo/term/GO:0006612	2	417	42	16473	1.88537	134;254887	ADORA1;ZDHHC23	0.29637	0.528166	0.550972
GO:0032760	positive regulation of tumor necrosis factor production	http://amigo.geneontology.org/amigo/term/GO:0032760	2	417	42	16473	1.88537	5295;1191	PIK3R1;CLU	0.29637	0.528166	0.550972
GO:0001942	hair follicle development	http://amigo.geneontology.org/amigo/term/GO:0001942	2	417	42	16473	1.88537	8861;60485	LDB1;SAV1	0.29637	0.528166	0.550972
GO:0051384	response to glucocorticoid	http://amigo.geneontology.org/amigo/term/GO:0051384	3	417	75	16473	1.58435	1036;6285;10076	CDO1;S100B;PTPRU	0.302907	0.518691	0.55114
GO:0006508	proteolysis	http://amigo.geneontology.org/amigo/term/GO:0006508	13	417	431	16473	1.19769	176;206338;825;339855;8748;340351;3818;164832;60676;9719;203102;100506742;57188	ACAN;LVRN;CAPN3;KY;ADAM20;AGBL3;KLKB1;LONRF2;PAPPA2;ADAMTSL2;ADAM32;CASP12;ADAMTSL3	0.304146	0.516917	0.55114
GO:0097190	apoptotic signaling pathway	http://amigo.geneontology.org/amigo/term/GO:0097190	4	417	109	16473	1.45403	4217;55075;10276;134	MAP3K5;UACA;NET1;ADORA1	0.305032	0.515654	0.55114
GO:0009267	cellular response to starvation	http://amigo.geneontology.org/amigo/term/GO:0009267	2	417	43	16473	1.84141	2308;6720	FOXO1;SREBF1	0.305537	0.514936	0.55114
GO:1902230	negative regulation of intrinsic apoptotic signaling pathway in response to DNA damage	http://amigo.geneontology.org/amigo/term/GO:1902230	1	417	14	16473	2.82606	1191	CLU	0.312809	0.504721	0.55114
GO:0048009	insulin-like growth factor receptor signaling pathway	http://amigo.geneontology.org/amigo/term/GO:0048009	1	417	14	16473	2.82606	5295	PIK3R1	0.312809	0.504721	0.55114
GO:0030207	chondroitin sulfate catabolic process	http://amigo.geneontology.org/amigo/term/GO:0030207	1	417	14	16473	2.82606	1634	DCN	0.312809	0.504721	0.55114
GO:0042993	positive regulation of transcription factor import into nucleus	http://amigo.geneontology.org/amigo/term/GO:0042993	1	417	14	16473	2.82606	5295	PIK3R1	0.312809	0.504721	0.55114
GO:0043968	histone H2A acetylation	http://amigo.geneontology.org/amigo/term/GO:0043968	1	417	14	16473	2.82606	10902	BRD8	0.312809	0.504721	0.55114
GO:0043101	purine-containing compound salvage	http://amigo.geneontology.org/amigo/term/GO:0043101	1	417	14	16473	2.82606	161823	ADAL	0.312809	0.504721	0.55114
GO:0050982	detection of mechanical stimulus	http://amigo.geneontology.org/amigo/term/GO:0050982	1	417	14	16473	2.82606	5311	PKD2	0.312809	0.504721	0.55114
GO:0046426	negative regulation of JAK-STAT cascade	http://amigo.geneontology.org/amigo/term/GO:0046426	1	417	14	16473	2.82606	1154	CISH	0.312809	0.504721	0.55114
GO:1901800	positive regulation of proteasomal protein catabolic process	http://amigo.geneontology.org/amigo/term/GO:1901800	1	417	14	16473	2.82606	5071	PARK2	0.312809	0.504721	0.55114
GO:0022409	positive regulation of cell-cell adhesion	http://amigo.geneontology.org/amigo/term/GO:0022409	1	417	14	16473	2.82606	10370	CITED2	0.312809	0.504721	0.55114
GO:0060347	heart trabecula formation	http://amigo.geneontology.org/amigo/term/GO:0060347	1	417	14	16473	2.82606	7049	TGFBR3	0.312809	0.504721	0.55114
GO:0048168	regulation of neuronal synaptic plasticity	http://amigo.geneontology.org/amigo/term/GO:0048168	1	417	14	16473	2.82606	6285	S100B	0.312809	0.504721	0.55114
GO:0071732	cellular response to nitric oxide	http://amigo.geneontology.org/amigo/term/GO:0071732	1	417	14	16473	2.82606	2308	FOXO1	0.312809	0.504721	0.55114
GO:0060999	positive regulation of dendritic spine development	http://amigo.geneontology.org/amigo/term/GO:0060999	1	417	14	16473	2.82606	22849	CPEB3	0.312809	0.504721	0.55114
GO:0000266	mitochondrial fission	http://amigo.geneontology.org/amigo/term/GO:0000266	1	417	14	16473	2.82606	5071	PARK2	0.312809	0.504721	0.55114
GO:0051693	actin filament capping	http://amigo.geneontology.org/amigo/term/GO:0051693	1	417	14	16473	2.82606	85477	SCIN	0.312809	0.504721	0.55114
GO:0050910	detection of mechanical stimulus involved in sensory perception of sound	http://amigo.geneontology.org/amigo/term/GO:0050910	1	417	14	16473	2.82606	3815	KIT	0.312809	0.504721	0.55114
GO:0043122	regulation of I-kappaB kinase/NF-kappaB signaling	http://amigo.geneontology.org/amigo/term/GO:0043122	1	417	14	16473	2.82606	825	CAPN3	0.312809	0.504721	0.55114
GO:0042994	cytoplasmic sequestering of transcription factor	http://amigo.geneontology.org/amigo/term/GO:0042994	1	417	14	16473	2.82606	5311	PKD2	0.312809	0.504721	0.55114
GO:0055078	sodium ion homeostasis	http://amigo.geneontology.org/amigo/term/GO:0055078	1	417	14	16473	2.82606	6337	SCNN1A	0.312809	0.504721	0.55114
GO:0036503	ERAD pathway	http://amigo.geneontology.org/amigo/term/GO:0036503	1	417	14	16473	2.82606	5071	PARK2	0.312809	0.504721	0.55114
GO:0016239	positive regulation of macroautophagy	http://amigo.geneontology.org/amigo/term/GO:0016239	1	417	14	16473	2.82606	5563	PRKAA2	0.312809	0.504721	0.55114
GO:0051298	centrosome duplication	http://amigo.geneontology.org/amigo/term/GO:0051298	1	417	14	16473	2.82606	5311	PKD2	0.312809	0.504721	0.55114
GO:0042711	maternal behavior	http://amigo.geneontology.org/amigo/term/GO:0042711	1	417	14	16473	2.82606	64067	NPAS3	0.312809	0.504721	0.55114
GO:0048240	sperm capacitation	http://amigo.geneontology.org/amigo/term/GO:0048240	1	417	14	16473	2.82606	347732	CATSPER3	0.312809	0.504721	0.55114
GO:0003148	outflow tract septum morphogenesis	http://amigo.geneontology.org/amigo/term/GO:0003148	1	417	14	16473	2.82606	2263	FGFR2	0.312809	0.504721	0.55114
GO:0021954	central nervous system neuron development	http://amigo.geneontology.org/amigo/term/GO:0021954	1	417	14	16473	2.82606	4915	NTRK2	0.312809	0.504721	0.55114
GO:0035082	axoneme assembly	http://amigo.geneontology.org/amigo/term/GO:0035082	1	417	14	16473	2.82606	79925	SPEF2	0.312809	0.504721	0.55114
GO:0045109	intermediate filament organization	http://amigo.geneontology.org/amigo/term/GO:0045109	1	417	14	16473	2.82606	1832	DSP	0.312809	0.504721	0.55114
GO:0071880	adenylate cyclase-activating adrenergic receptor signaling pathway	http://amigo.geneontology.org/amigo/term/GO:0071880	1	417	14	16473	2.82606	154	ADRB2	0.312809	0.504721	0.55114
GO:0051497	negative regulation of stress fiber assembly	http://amigo.geneontology.org/amigo/term/GO:0051497	1	417	14	16473	2.82606	4653	MYOC	0.312809	0.504721	0.55114
GO:0000028	ribosomal small subunit assembly	http://amigo.geneontology.org/amigo/term/GO:0000028	1	417	14	16473	2.82606	6204	RPS10	0.312809	0.504721	0.55114
GO:0097284	hepatocyte apoptotic process	http://amigo.geneontology.org/amigo/term/GO:0097284	1	417	14	16473	2.82606	3875	KRT18	0.312809	0.504721	0.55114
GO:0010001	glial cell differentiation	http://amigo.geneontology.org/amigo/term/GO:0010001	1	417	14	16473	2.82606	4781	NFIB	0.312809	0.504721	0.55114
GO:0031396	regulation of protein ubiquitination	http://amigo.geneontology.org/amigo/term/GO:0031396	1	417	14	16473	2.82606	5071	PARK2	0.312809	0.504721	0.55114
GO:0009058	biosynthetic process	http://amigo.geneontology.org/amigo/term/GO:0009058	1	417	14	16473	2.82606	10840	ALDH1L1	0.312809	0.504721	0.55114
GO:0010633	negative regulation of epithelial cell migration	http://amigo.geneontology.org/amigo/term/GO:0010633	1	417	14	16473	2.82606	10371	SEMA3A	0.312809	0.504721	0.55114
GO:0007512	adult heart development	http://amigo.geneontology.org/amigo/term/GO:0007512	1	417	14	16473	2.82606	80274	SCUBE1	0.312809	0.504721	0.55114
GO:0002687	positive regulation of leukocyte migration	http://amigo.geneontology.org/amigo/term/GO:0002687	1	417	14	16473	2.82606	4254	KITLG	0.312809	0.504721	0.55114
GO:0010952	positive regulation of peptidase activity	http://amigo.geneontology.org/amigo/term/GO:0010952	1	417	14	16473	2.82606	26577	PCOLCE2	0.312809	0.504721	0.55114
GO:0006198	cAMP catabolic process	http://amigo.geneontology.org/amigo/term/GO:0006198	1	417	14	16473	2.82606	5153	PDE1B	0.312809	0.504721	0.55114
GO:0060048	cardiac muscle contraction	http://amigo.geneontology.org/amigo/term/GO:0060048	2	417	44	16473	1.79945	481;5608	ATP1B1;MAP2K6	0.314681	0.502129	0.553153
GO:0009725	response to hormone	http://amigo.geneontology.org/amigo/term/GO:0009725	2	417	44	16473	1.79945	7079;85004	TIMP4;RERG	0.314681	0.502129	0.553153
GO:0071456	cellular response to hypoxia	http://amigo.geneontology.org/amigo/term/GO:0071456	4	417	111	16473	1.42766	10891;6285;8614;154	PPARGC1A;S100B;STC2;ADRB2	0.3162	0.500038	0.554997
GO:0034329	cell junction assembly	http://amigo.geneontology.org/amigo/term/GO:0034329	3	417	77	16473	1.54301	25945;10207;9069	PVRL3;INADL;CLDN12	0.316462	0.499679	0.554997
GO:0055086	nucleobase-containing small molecule metabolic process	http://amigo.geneontology.org/amigo/term/GO:0055086	3	417	78	16473	1.52313	122622;161823;1806	ADSSL1;ADAL;DPYD	0.323244	0.49047	0.557739
GO:0006813	potassium ion transport	http://amigo.geneontology.org/amigo/term/GO:0006813	3	417	78	16473	1.52313	8645;6833;3778	KCNK5;ABCC8;KCNMA1	0.323244	0.49047	0.557739
GO:0070301	cellular response to hydrogen peroxide	http://amigo.geneontology.org/amigo/term/GO:0070301	2	417	45	16473	1.75936	4217;10276	MAP3K5;NET1	0.323798	0.489725	0.557739
GO:0001658	branching involved in ureteric bud morphogenesis	http://amigo.geneontology.org/amigo/term/GO:0001658	2	417	45	16473	1.75936	3237;5311	HOXD11;PKD2	0.323798	0.489725	0.557739
GO:0000079	regulation of cyclin-dependent protein serine/threonine kinase activity	http://amigo.geneontology.org/amigo/term/GO:0000079	2	417	45	16473	1.75936	9077;51191	DIRAS3;HERC5	0.323798	0.489725	0.557739
GO:0030155	regulation of cell adhesion	http://amigo.geneontology.org/amigo/term/GO:0030155	2	417	45	16473	1.75936	5274;5618	SERPINI1;PRLR	0.323798	0.489725	0.557739
GO:0007420	brain development	http://amigo.geneontology.org/amigo/term/GO:0007420	6	417	184	16473	1.29237	8633;5348;7048;347;83992;4233	UNC5C;FXYD1;TGFBR2;APOD;CTTNBP2;MET	0.328968	0.482847	0.557739
GO:0035435	phosphate ion transmembrane transport	http://amigo.geneontology.org/amigo/term/GO:0035435	1	417	15	16473	2.6375	6574	SLC20A1	0.32979	0.481762	0.557739
GO:0031297	replication fork processing	http://amigo.geneontology.org/amigo/term/GO:0031297	1	417	15	16473	2.6375	57697	FANCM	0.32979	0.481762	0.557739
GO:0035855	megakaryocyte development	http://amigo.geneontology.org/amigo/term/GO:0035855	1	417	15	16473	2.6375	3815	KIT	0.32979	0.481762	0.557739
GO:0002042	cell migration involved in sprouting angiogenesis	http://amigo.geneontology.org/amigo/term/GO:0002042	1	417	15	16473	2.6375	2822	GPLD1	0.32979	0.481762	0.557739
GO:0061178	regulation of insulin secretion involved in cellular response to glucose stimulus	http://amigo.geneontology.org/amigo/term/GO:0061178	1	417	15	16473	2.6375	9572	NR1D1	0.32979	0.481762	0.557739
GO:0050909	sensory perception of taste	http://amigo.geneontology.org/amigo/term/GO:0050909	1	417	15	16473	2.6375	6337	SCNN1A	0.32979	0.481762	0.557739
GO:0048485	sympathetic nervous system development	http://amigo.geneontology.org/amigo/term/GO:0048485	1	417	15	16473	2.6375	10371	SEMA3A	0.32979	0.481762	0.557739
GO:0050995	negative regulation of lipid catabolic process	http://amigo.geneontology.org/amigo/term/GO:0050995	1	417	15	16473	2.6375	134	ADORA1	0.32979	0.481762	0.557739
GO:0006182	cGMP biosynthetic process	http://amigo.geneontology.org/amigo/term/GO:0006182	1	417	15	16473	2.6375	4882	NPR2	0.32979	0.481762	0.557739
GO:0045807	positive regulation of endocytosis	http://amigo.geneontology.org/amigo/term/GO:0045807	1	417	15	16473	2.6375	10103	TSPAN1	0.32979	0.481762	0.557739
GO:0045725	positive regulation of glycogen biosynthetic process	http://amigo.geneontology.org/amigo/term/GO:0045725	1	417	15	16473	2.6375	9852	EPM2AIP1	0.32979	0.481762	0.557739
GO:0002063	chondrocyte development	http://amigo.geneontology.org/amigo/term/GO:0002063	1	417	15	16473	2.6375	55959	SULF2	0.32979	0.481762	0.557739
GO:0051044	positive regulation of membrane protein ectodomain proteolysis	http://amigo.geneontology.org/amigo/term/GO:0051044	1	417	15	16473	2.6375	2822	GPLD1	0.32979	0.481762	0.557739
GO:0030111	regulation of Wnt signaling pathway	http://amigo.geneontology.org/amigo/term/GO:0030111	1	417	15	16473	2.6375	8418	CMAHP	0.32979	0.481762	0.557739
GO:0048854	brain morphogenesis	http://amigo.geneontology.org/amigo/term/GO:0048854	1	417	15	16473	2.6375	79925	SPEF2	0.32979	0.481762	0.557739
GO:0030224	monocyte differentiation	http://amigo.geneontology.org/amigo/term/GO:0030224	1	417	15	16473	2.6375	5153	PDE1B	0.32979	0.481762	0.557739
GO:0010039	response to iron ion	http://amigo.geneontology.org/amigo/term/GO:0010039	1	417	15	16473	2.6375	79901	CYBRD1	0.32979	0.481762	0.557739
GO:0060441	epithelial tube branching involved in lung morphogenesis	http://amigo.geneontology.org/amigo/term/GO:0060441	1	417	15	16473	2.6375	3202	HOXA5	0.32979	0.481762	0.557739
GO:0051895	negative regulation of focal adhesion assembly	http://amigo.geneontology.org/amigo/term/GO:0051895	1	417	15	16473	2.6375	347	APOD	0.32979	0.481762	0.557739
GO:0008631	intrinsic apoptotic signaling pathway in response to oxidative stress	http://amigo.geneontology.org/amigo/term/GO:0008631	1	417	15	16473	2.6375	4217	MAP3K5	0.32979	0.481762	0.557739
GO:0045088	regulation of innate immune response	http://amigo.geneontology.org/amigo/term/GO:0045088	1	417	15	16473	2.6375	26191	PTPN22	0.32979	0.481762	0.557739
GO:2000310	regulation of N-methyl-D-aspartate selective glutamate receptor activity	http://amigo.geneontology.org/amigo/term/GO:2000310	1	417	15	16473	2.6375	10891	PPARGC1A	0.32979	0.481762	0.557739
GO:0030902	hindbrain development	http://amigo.geneontology.org/amigo/term/GO:0030902	1	417	15	16473	2.6375	4781	NFIB	0.32979	0.481762	0.557739
GO:0034375	high-density lipoprotein particle remodeling	http://amigo.geneontology.org/amigo/term/GO:0034375	1	417	15	16473	2.6375	23461	ABCA5	0.32979	0.481762	0.557739
GO:2000249	regulation of actin cytoskeleton reorganization	http://amigo.geneontology.org/amigo/term/GO:2000249	1	417	15	16473	2.6375	9723	SEMA3E	0.32979	0.481762	0.557739
GO:0006811	ion transport	http://amigo.geneontology.org/amigo/term/GO:0006811	5	417	149	16473	1.32958	65266;10991;81539;55356;6574	WNK4;SLC38A3;SLC38A1;SLC22A15;SLC20A1	0.331874	0.479027	0.559231
GO:0007193	adenylate cyclase-inhibiting G-protein coupled receptor signaling pathway	http://amigo.geneontology.org/amigo/term/GO:0007193	2	417	46	16473	1.72101	108;134	ADCY2;ADORA1	0.332884	0.477707	0.559231
GO:0043434	response to peptide hormone	http://amigo.geneontology.org/amigo/term/GO:0043434	2	417	46	16473	1.72101	7079;8614	TIMP4;STC2	0.332884	0.477707	0.559231
GO:0007189	adenylate cyclase-activating G-protein coupled receptor signaling pathway	http://amigo.geneontology.org/amigo/term/GO:0007189	2	417	46	16473	1.72101	5744;108	PTHLH;ADCY2	0.332884	0.477707	0.559231
GO:0008542	visual learning	http://amigo.geneontology.org/amigo/term/GO:0008542	2	417	46	16473	1.72101	3815;5153	KIT;PDE1B	0.332884	0.477707	0.559231
GO:0071230	cellular response to amino acid stimulus	http://amigo.geneontology.org/amigo/term/GO:0071230	2	417	46	16473	1.72101	22849;445	CPEB3;ASS1	0.332884	0.477707	0.559231
GO:0090305	nucleic acid phosphodiester bond hydrolysis	http://amigo.geneontology.org/amigo/term/GO:0090305	3	417	80	16473	1.48487	200558;340554;57697	APLF;ZC3H12B;FANCM	0.336808	0.472618	0.55955
GO:0051897	positive regulation of protein kinase B signaling	http://amigo.geneontology.org/amigo/term/GO:0051897	3	417	80	16473	1.48487	85453;1116;4653	TSPYL5;CHI3L1;MYOC	0.336808	0.472618	0.55955
GO:0006874	cellular calcium ion homeostasis	http://amigo.geneontology.org/amigo/term/GO:0006874	3	417	80	16473	1.48487	481;2053;8614	ATP1B1;EPHX2;STC2	0.336808	0.472618	0.55955
GO:0055085	transmembrane transport	http://amigo.geneontology.org/amigo/term/GO:0055085	18	417	630	16473	1.13448	6584;10350;481;23461;10991;5348;81539;108;51382;10349;255231;55356;482;6833;55283;79901;6337;6574	SLC22A5;ABCA9;ATP1B1;ABCA5;SLC38A3;FXYD1;SLC38A1;ADCY2;ATP6V1D;ABCA10;MCOLN2;SLC22A15;ATP1B2;ABCC8;MCOLN3;CYBRD1;SCNN1A;SLC20A1	0.337418	0.471832	0.55955
GO:0038095	Fc-epsilon receptor signaling pathway	http://amigo.geneontology.org/amigo/term/GO:0038095	6	417	186	16473	1.27831	5295;4254;2263;3815;2308;5588	PIK3R1;KITLG;FGFR2;KIT;FOXO1;PRKCQ	0.337711	0.471455	0.55955
GO:0007416	synapse assembly	http://amigo.geneontology.org/amigo/term/GO:0007416	2	417	47	16473	1.68429	2823;27445	GPM6A;PCLO	0.341935	0.466057	0.55955
GO:0070936	protein K48-linked ubiquitination	http://amigo.geneontology.org/amigo/term/GO:0070936	2	417	47	16473	1.68429	5071;26249	PARK2;KLHL3	0.341935	0.466057	0.55955
GO:0006665	sphingolipid metabolic process	http://amigo.geneontology.org/amigo/term/GO:0006665	3	417	81	16473	1.46645	204219;22901;56624	CERS3;ARSG;ASAH2	0.343585	0.463966	0.55955
GO:0048546	digestive tract morphogenesis	http://amigo.geneontology.org/amigo/term/GO:0048546	1	417	16	16473	2.47251	10551	AGR2	0.346353	0.460481	0.55955
GO:0006402	mRNA catabolic process	http://amigo.geneontology.org/amigo/term/GO:0006402	1	417	16	16473	2.47251	22882	ZHX2	0.346353	0.460481	0.55955
GO:0050919	negative chemotaxis	http://amigo.geneontology.org/amigo/term/GO:0050919	1	417	16	16473	2.47251	10371	SEMA3A	0.346353	0.460481	0.55955
GO:0035584	calcium-mediated signaling using intracellular calcium source	http://amigo.geneontology.org/amigo/term/GO:0035584	1	417	16	16473	2.47251	4915	NTRK2	0.346353	0.460481	0.55955
GO:0030500	regulation of bone mineralization	http://amigo.geneontology.org/amigo/term/GO:0030500	1	417	16	16473	2.47251	4256	MGP	0.346353	0.460481	0.55955
GO:0017156	calcium ion-dependent exocytosis	http://amigo.geneontology.org/amigo/term/GO:0017156	1	417	16	16473	2.47251	85477	SCIN	0.346353	0.460481	0.55955
GO:0022408	negative regulation of cell-cell adhesion	http://amigo.geneontology.org/amigo/term/GO:0022408	1	417	16	16473	2.47251	10653	SPINT2	0.346353	0.460481	0.55955
GO:0071276	cellular response to cadmium ion	http://amigo.geneontology.org/amigo/term/GO:0071276	1	417	16	16473	2.47251	4501	MT1X	0.346353	0.460481	0.55955
GO:2000060	positive regulation of protein ubiquitination involved in ubiquitin-dependent protein catabolic process	http://amigo.geneontology.org/amigo/term/GO:2000060	1	417	16	16473	2.47251	1191	CLU	0.346353	0.460481	0.55955
GO:0071294	cellular response to zinc ion	http://amigo.geneontology.org/amigo/term/GO:0071294	1	417	16	16473	2.47251	4501	MT1X	0.346353	0.460481	0.55955
GO:0030322	stabilization of membrane potential	http://amigo.geneontology.org/amigo/term/GO:0030322	1	417	16	16473	2.47251	8645	KCNK5	0.346353	0.460481	0.55955
GO:0006790	sulfur compound metabolic process	http://amigo.geneontology.org/amigo/term/GO:0006790	1	417	16	16473	2.47251	22901	ARSG	0.346353	0.460481	0.55955
GO:0003382	epithelial cell morphogenesis	http://amigo.geneontology.org/amigo/term/GO:0003382	1	417	16	16473	2.47251	8100	IFT88	0.346353	0.460481	0.55955
GO:0043623	cellular protein complex assembly	http://amigo.geneontology.org/amigo/term/GO:0043623	1	417	16	16473	2.47251	79608	RIC3	0.346353	0.460481	0.55955
GO:0016254	preassembly of GPI anchor in ER membrane	http://amigo.geneontology.org/amigo/term/GO:0016254	1	417	16	16473	2.47251	9487	PIGL	0.346353	0.460481	0.55955
GO:0009948	anterior/posterior axis specification	http://amigo.geneontology.org/amigo/term/GO:0009948	1	417	16	16473	2.47251	8861	LDB1	0.346353	0.460481	0.55955
GO:0048568	embryonic organ development	http://amigo.geneontology.org/amigo/term/GO:0048568	1	417	16	16473	2.47251	2263	FGFR2	0.346353	0.460481	0.55955
GO:0043046	DNA methylation involved in gamete generation	http://amigo.geneontology.org/amigo/term/GO:0043046	1	417	16	16473	2.47251	55124	PIWIL2	0.346353	0.460481	0.55955
GO:0042273	ribosomal large subunit biogenesis	http://amigo.geneontology.org/amigo/term/GO:0042273	1	417	16	16473	2.47251	6135	RPL11	0.346353	0.460481	0.55955
GO:0071380	cellular response to prostaglandin E stimulus	http://amigo.geneontology.org/amigo/term/GO:0071380	1	417	16	16473	2.47251	5563	PRKAA2	0.346353	0.460481	0.55955
GO:2000811	negative regulation of anoikis	http://amigo.geneontology.org/amigo/term/GO:2000811	1	417	16	16473	2.47251	4915	NTRK2	0.346353	0.460481	0.55955
GO:0010259	multicellular organismal aging	http://amigo.geneontology.org/amigo/term/GO:0010259	1	417	16	16473	2.47251	79925	SPEF2	0.346353	0.460481	0.55955
GO:0044257	cellular protein catabolic process	http://amigo.geneontology.org/amigo/term/GO:0044257	1	417	16	16473	2.47251	5071	PARK2	0.346353	0.460481	0.55955
GO:0007413	axonal fasciculation	http://amigo.geneontology.org/amigo/term/GO:0007413	1	417	16	16473	2.47251	10371	SEMA3A	0.346353	0.460481	0.55955
GO:0097352	autophagosome maturation	http://amigo.geneontology.org/amigo/term/GO:0097352	1	417	16	16473	2.47251	55014	STX17	0.346353	0.460481	0.55955
GO:0001967	suckling behavior	http://amigo.geneontology.org/amigo/term/GO:0001967	1	417	16	16473	2.47251	1271	CNTFR	0.346353	0.460481	0.55955
GO:0050860	negative regulation of T cell receptor signaling pathway	http://amigo.geneontology.org/amigo/term/GO:0050860	1	417	16	16473	2.47251	26191	PTPN22	0.346353	0.460481	0.55955
GO:0070528	protein kinase C signaling	http://amigo.geneontology.org/amigo/term/GO:0070528	1	417	16	16473	2.47251	5590	PRKCZ	0.346353	0.460481	0.55955
GO:0019221	cytokine-mediated signaling pathway	http://amigo.geneontology.org/amigo/term/GO:0019221	8	417	261	16473	1.21496	55540;51191;3815;317649;1154;3595;163702;2634	IL17RB;HERC5;KIT;EIF4E3;CISH;IL12RB2;IFNLR1;GBP2	0.346881	0.45982	0.559807
GO:0071320	cellular response to cAMP	http://amigo.geneontology.org/amigo/term/GO:0071320	2	417	48	16473	1.6491	8165;445	AKAP1;ASS1	0.350946	0.454759	0.565165
GO:0006921	cellular component disassembly involved in execution phase of apoptosis	http://amigo.geneontology.org/amigo/term/GO:0006921	2	417	48	16473	1.6491	1832;5588	DSP;PRKCQ	0.350946	0.454759	0.565165
GO:0002576	platelet degranulation	http://amigo.geneontology.org/amigo/term/GO:0002576	3	417	83	16473	1.43094	5265;710;1191	SERPINA1;SERPING1;CLU	0.357121	0.447185	0.568103
GO:0005975	carbohydrate metabolic process	http://amigo.geneontology.org/amigo/term/GO:0005975	10	417	338	16473	1.17289	176;10082;2262;93010;9331;9955;1116;60495;6833;1634	ACAN;GPC6;GPC5;B3GNT7;B4GALT6;HS3ST3A1;CHI3L1;HPSE2;ABCC8;DCN	0.357702	0.446478	0.568103
GO:0035556	intracellular signal transduction	http://amigo.geneontology.org/amigo/term/GO:0035556	11	417	376	16473	1.15991	65266;7049;55351;5332;4882;79754;108;5563;10207;1154;5588	WNK4;TGFBR3;STK32B;PLCB4;NPR2;ASB13;ADCY2;PRKAA2;INADL;CISH;PRKCQ	0.360045	0.443643	0.568103
GO:0030308	negative regulation of cell growth	http://amigo.geneontology.org/amigo/term/GO:0030308	4	417	119	16473	1.33103	604;85004;2487;64061	BCL6;RERG;FRZB;TSPYL2	0.361106	0.442365	0.568103
GO:0070374	positive regulation of ERK1 and ERK2 cascade	http://amigo.geneontology.org/amigo/term/GO:0070374	5	417	155	16473	1.27764	5590;1116;26191;2263;6764	PRKCZ;CHI3L1;PTPN22;FGFR2;ST5	0.361244	0.4422	0.568103
GO:0050870	positive regulation of T cell activation	http://amigo.geneontology.org/amigo/term/GO:0050870	1	417	17	16473	2.32692	5588	PRKCQ	0.362507	0.440683	0.568103
GO:0033539	fatty acid beta-oxidation using acyl-CoA dehydrogenase	http://amigo.geneontology.org/amigo/term/GO:0033539	1	417	17	16473	2.32692	33	ACADL	0.362507	0.440683	0.568103
GO:0048278	vesicle docking	http://amigo.geneontology.org/amigo/term/GO:0048278	1	417	17	16473	2.32692	55014	STX17	0.362507	0.440683	0.568103
GO:0007405	neuroblast proliferation	http://amigo.geneontology.org/amigo/term/GO:0007405	1	417	17	16473	2.32692	8326	FZD9	0.362507	0.440683	0.568103
GO:0050905	neuromuscular process	http://amigo.geneontology.org/amigo/term/GO:0050905	1	417	17	16473	2.32692	3236	HOXD10	0.362507	0.440683	0.568103
GO:0021537	telencephalon development	http://amigo.geneontology.org/amigo/term/GO:0021537	1	417	17	16473	2.32692	8100	IFT88	0.362507	0.440683	0.568103
GO:0071480	cellular response to gamma radiation	http://amigo.geneontology.org/amigo/term/GO:0071480	1	417	17	16473	2.32692	85453	TSPYL5	0.362507	0.440683	0.568103
GO:0000027	ribosomal large subunit assembly	http://amigo.geneontology.org/amigo/term/GO:0000027	1	417	17	16473	2.32692	6135	RPL11	0.362507	0.440683	0.568103
GO:0006855	drug transmembrane transport	http://amigo.geneontology.org/amigo/term/GO:0006855	1	417	17	16473	2.32692	6584	SLC22A5	0.362507	0.440683	0.568103
GO:0006171	cAMP biosynthetic process	http://amigo.geneontology.org/amigo/term/GO:0006171	1	417	17	16473	2.32692	108	ADCY2	0.362507	0.440683	0.568103
GO:0032331	negative regulation of chondrocyte differentiation	http://amigo.geneontology.org/amigo/term/GO:0032331	1	417	17	16473	2.32692	5744	PTHLH	0.362507	0.440683	0.568103
GO:0008585	female gonad development	http://amigo.geneontology.org/amigo/term/GO:0008585	1	417	17	16473	2.32692	25976	TIPARP	0.362507	0.440683	0.568103
GO:1902236	negative regulation of endoplasmic reticulum stress-induced intrinsic apoptotic signaling pathway	http://amigo.geneontology.org/amigo/term/GO:1902236	1	417	17	16473	2.32692	5071	PARK2	0.362507	0.440683	0.568103
GO:0010466	negative regulation of peptidase activity	http://amigo.geneontology.org/amigo/term/GO:0010466	1	417	17	16473	2.32692	280664	WFDC10B	0.362507	0.440683	0.568103
GO:0090201	negative regulation of release of cytochrome c from mitochondria	http://amigo.geneontology.org/amigo/term/GO:0090201	1	417	17	16473	2.32692	5071	PARK2	0.362507	0.440683	0.568103
GO:0030279	negative regulation of ossification	http://amigo.geneontology.org/amigo/term/GO:0030279	1	417	17	16473	2.32692	154	ADRB2	0.362507	0.440683	0.568103
GO:0032094	response to food	http://amigo.geneontology.org/amigo/term/GO:0032094	1	417	17	16473	2.32692	6720	SREBF1	0.362507	0.440683	0.568103
GO:0021772	olfactory bulb development	http://amigo.geneontology.org/amigo/term/GO:0021772	1	417	17	16473	2.32692	10371	SEMA3A	0.362507	0.440683	0.568103
GO:0034199	activation of protein kinase A activity	http://amigo.geneontology.org/amigo/term/GO:0034199	1	417	17	16473	2.32692	108	ADCY2	0.362507	0.440683	0.568103
GO:0071310	cellular response to organic substance	http://amigo.geneontology.org/amigo/term/GO:0071310	1	417	17	16473	2.32692	6833	ABCC8	0.362507	0.440683	0.568103
GO:0042523	positive regulation of tyrosine phosphorylation of Stat5 protein	http://amigo.geneontology.org/amigo/term/GO:0042523	1	417	17	16473	2.32692	3815	KIT	0.362507	0.440683	0.568103
GO:0035725	sodium ion transmembrane transport	http://amigo.geneontology.org/amigo/term/GO:0035725	3	417	84	16473	1.41382	5311;6337;6574	PKD2;SCNN1A;SLC20A1	0.363875	0.439047	0.569071
GO:0006415	translational termination	http://amigo.geneontology.org/amigo/term/GO:0006415	3	417	84	16473	1.41382	6204;6135;6168	RPS10;RPL11;RPL37A	0.363875	0.439047	0.569071
GO:0034220	ion transmembrane transport	http://amigo.geneontology.org/amigo/term/GO:0034220	8	417	267	16473	1.18722	481;347732;5348;51382;255231;482;55283;6337	ATP1B1;CATSPER3;FXYD1;ATP6V1D;MCOLN2;ATP1B2;MCOLN3;SCNN1A	0.369262	0.432666	0.576709
GO:0060070	canonical Wnt signaling pathway	http://amigo.geneontology.org/amigo/term/GO:0060070	3	417	85	16473	1.3971	10076;8326;2487	PTPRU;FZD9;FRZB	0.370618	0.431073	0.576709
GO:0030336	negative regulation of cell migration	http://amigo.geneontology.org/amigo/term/GO:0030336	3	417	85	16473	1.3971	10370;10076;6910	CITED2;PTPRU;TBX5	0.370618	0.431073	0.576709
GO:0009887	organ morphogenesis	http://amigo.geneontology.org/amigo/term/GO:0009887	3	417	86	16473	1.38077	7068;2263;1634	THRB;FGFR2;DCN	0.377348	0.423258	0.576709
GO:0051591	response to cAMP	http://amigo.geneontology.org/amigo/term/GO:0051591	2	417	51	16473	1.55181	1036;6720	CDO1;SREBF1	0.377711	0.42284	0.576709
GO:0006631	fatty acid metabolic process	http://amigo.geneontology.org/amigo/term/GO:0006631	2	417	51	16473	1.55181	80221;55268	ACSF2;ECHDC2	0.377711	0.42284	0.576709
GO:0010923	negative regulation of phosphatase activity	http://amigo.geneontology.org/amigo/term/GO:0010923	2	417	51	16473	1.55181	153769;145376	SH3RF2;PPP1R36	0.377711	0.42284	0.576709
GO:0033280	response to vitamin D	http://amigo.geneontology.org/amigo/term/GO:0033280	1	417	18	16473	2.19752	8614	STC2	0.378263	0.422206	0.576709
GO:0050427	3'-phosphoadenosine 5'-phosphosulfate metabolic process	http://amigo.geneontology.org/amigo/term/GO:0050427	1	417	18	16473	2.19752	6819	SULT1C2	0.378263	0.422206	0.576709
GO:2000649	regulation of sodium ion transmembrane transporter activity	http://amigo.geneontology.org/amigo/term/GO:2000649	1	417	18	16473	2.19752	5348	FXYD1	0.378263	0.422206	0.576709
GO:1903861	positive regulation of dendrite extension	http://amigo.geneontology.org/amigo/term/GO:1903861	1	417	18	16473	2.19752	5071	PARK2	0.378263	0.422206	0.576709
GO:0071157	negative regulation of cell cycle arrest	http://amigo.geneontology.org/amigo/term/GO:0071157	1	417	18	16473	2.19752	79366	HMGN5	0.378263	0.422206	0.576709
GO:0045926	negative regulation of growth	http://amigo.geneontology.org/amigo/term/GO:0045926	1	417	18	16473	2.19752	4501	MT1X	0.378263	0.422206	0.576709
GO:0016311	dephosphorylation	http://amigo.geneontology.org/amigo/term/GO:0016311	1	417	18	16473	2.19752	2053	EPHX2	0.378263	0.422206	0.576709
GO:2001234	negative regulation of apoptotic signaling pathway	http://amigo.geneontology.org/amigo/term/GO:2001234	1	417	18	16473	2.19752	1491	CTH	0.378263	0.422206	0.576709
GO:0032981	mitochondrial respiratory chain complex I assembly	http://amigo.geneontology.org/amigo/term/GO:0032981	1	417	18	16473	2.19752	80224	NUBPL	0.378263	0.422206	0.576709
GO:0032332	positive regulation of chondrocyte differentiation	http://amigo.geneontology.org/amigo/term/GO:0032332	1	417	18	16473	2.19752	3237	HOXD11	0.378263	0.422206	0.576709
GO:0006349	regulation of gene expression by genetic imprinting	http://amigo.geneontology.org/amigo/term/GO:0006349	1	417	18	16473	2.19752	9077	DIRAS3	0.378263	0.422206	0.576709
GO:0048535	lymph node development	http://amigo.geneontology.org/amigo/term/GO:0048535	1	417	18	16473	2.19752	6097	RORC	0.378263	0.422206	0.576709
GO:0035066	positive regulation of histone acetylation	http://amigo.geneontology.org/amigo/term/GO:0035066	1	417	18	16473	2.19752	10891	PPARGC1A	0.378263	0.422206	0.576709
GO:0030878	thyroid gland development	http://amigo.geneontology.org/amigo/term/GO:0030878	1	417	18	16473	2.19752	3202	HOXA5	0.378263	0.422206	0.576709
GO:0034614	cellular response to reactive oxygen species	http://amigo.geneontology.org/amigo/term/GO:0034614	1	417	18	16473	2.19752	5311	PKD2	0.378263	0.422206	0.576709
GO:0018345	protein palmitoylation	http://amigo.geneontology.org/amigo/term/GO:0018345	1	417	18	16473	2.19752	55733	HHAT	0.378263	0.422206	0.576709
GO:0006885	regulation of pH	http://amigo.geneontology.org/amigo/term/GO:0006885	1	417	18	16473	2.19752	5172	SLC26A4	0.378263	0.422206	0.576709
GO:0060216	definitive hemopoiesis	http://amigo.geneontology.org/amigo/term/GO:0060216	1	417	18	16473	2.19752	7049	TGFBR3	0.378263	0.422206	0.576709
GO:0009653	anatomical structure morphogenesis	http://amigo.geneontology.org/amigo/term/GO:0009653	4	417	124	16473	1.27697	3875;7700;1474;2308	KRT18;ZNF141;CST6;FOXO1	0.389167	0.409864	0.589475
GO:0008283	cell proliferation	http://amigo.geneontology.org/amigo/term/GO:0008283	10	417	348	16473	1.13848	10370;2059;367;6285;4254;2078;586;10579;4233;10103	CITED2;EPS8;AR;S100B;KITLG;ERG;BCAT1;TACC2;MET;TSPAN1	0.390807	0.408037	0.589475
GO:0001894	tissue homeostasis	http://amigo.geneontology.org/amigo/term/GO:0001894	1	417	19	16473	2.08173	3209	HOXA13	0.393631	0.404911	0.589475
GO:0090102	cochlea development	http://amigo.geneontology.org/amigo/term/GO:0090102	1	417	19	16473	2.08173	8100	IFT88	0.393631	0.404911	0.589475
GO:0046427	positive regulation of JAK-STAT cascade	http://amigo.geneontology.org/amigo/term/GO:0046427	1	417	19	16473	2.08173	3815	KIT	0.393631	0.404911	0.589475
GO:2000463	positive regulation of excitatory postsynaptic potential	http://amigo.geneontology.org/amigo/term/GO:2000463	1	417	19	16473	2.08173	5590	PRKCZ	0.393631	0.404911	0.589475
GO:0030318	melanocyte differentiation	http://amigo.geneontology.org/amigo/term/GO:0030318	1	417	19	16473	2.08173	3815	KIT	0.393631	0.404911	0.589475
GO:0046716	muscle cell cellular homeostasis	http://amigo.geneontology.org/amigo/term/GO:0046716	1	417	19	16473	2.08173	825	CAPN3	0.393631	0.404911	0.589475
GO:0001731	formation of translation preinitiation complex	http://amigo.geneontology.org/amigo/term/GO:0001731	1	417	19	16473	2.08173	51386	EIF3L	0.393631	0.404911	0.589475
GO:0006796	phosphate-containing compound metabolic process	http://amigo.geneontology.org/amigo/term/GO:0006796	1	417	19	16473	2.08173	6574	SLC20A1	0.393631	0.404911	0.589475
GO:0016601	Rac protein signal transduction	http://amigo.geneontology.org/amigo/term/GO:0016601	1	417	19	16473	2.08173	2059	EPS8	0.393631	0.404911	0.589475
GO:0019373	epoxygenase P450 pathway	http://amigo.geneontology.org/amigo/term/GO:0019373	1	417	19	16473	2.08173	2053	EPHX2	0.393631	0.404911	0.589475
GO:0002076	osteoblast development	http://amigo.geneontology.org/amigo/term/GO:0002076	1	417	19	16473	2.08173	5744	PTHLH	0.393631	0.404911	0.589475
GO:0051894	positive regulation of focal adhesion assembly	http://amigo.geneontology.org/amigo/term/GO:0051894	1	417	19	16473	2.08173	4653	MYOC	0.393631	0.404911	0.589475
GO:0006103	2-oxoglutarate metabolic process	http://amigo.geneontology.org/amigo/term/GO:0006103	1	417	19	16473	2.08173	137872	ADHFE1	0.393631	0.404911	0.589475
GO:0030539	male genitalia development	http://amigo.geneontology.org/amigo/term/GO:0030539	1	417	19	16473	2.08173	3209	HOXA13	0.393631	0.404911	0.589475
GO:0046697	decidualization	http://amigo.geneontology.org/amigo/term/GO:0046697	1	417	19	16473	2.08173	8614	STC2	0.393631	0.404911	0.589475
GO:0045333	cellular respiration	http://amigo.geneontology.org/amigo/term/GO:0045333	1	417	19	16473	2.08173	10891	PPARGC1A	0.393631	0.404911	0.589475
GO:0043406	positive regulation of MAP kinase activity	http://amigo.geneontology.org/amigo/term/GO:0043406	2	417	53	16473	1.49307	7164;4254	TPD52L1;KITLG	0.395298	0.403075	0.590224
GO:0031647	regulation of protein stability	http://amigo.geneontology.org/amigo/term/GO:0031647	2	417	53	16473	1.49307	51339;6720	DACT1;SREBF1	0.395298	0.403075	0.590224
GO:0034097	response to cytokine	http://amigo.geneontology.org/amigo/term/GO:0034097	2	417	53	16473	1.49307	7079;3700	TIMP4;ITIH4	0.395298	0.403075	0.590224
GO:0045944	positive regulation of transcription from RNA polymerase II promoter	http://amigo.geneontology.org/amigo/term/GO:0045944	25	417	923	16473	1.07444	5295;10891;8861;4781;8850;10370;367;3202;5071;6910;23598;54360;7068;2263;150709;3236;2308;6720;7029;154;55859;3209;5311;4233;8538	PIK3R1;PPARGC1A;LDB1;NFIB;KAT2B;CITED2;AR;HOXA5;PARK2;TBX5;PATZ1;CYTL1;THRB;FGFR2;ANKAR;HOXD10;FOXO1;SREBF1;TFDP2;ADRB2;BEX1;HOXA13;PKD2;MET;BARX2	0.395752	0.402577	0.59032
GO:0006914	autophagy	http://amigo.geneontology.org/amigo/term/GO:0006914	3	417	89	16473	1.33398	5563;26191;2308	PRKAA2;PTPN22;FOXO1	0.397441	0.400727	0.592258
GO:0032436	positive regulation of proteasomal ubiquitin-dependent protein catabolic process	http://amigo.geneontology.org/amigo/term/GO:0032436	2	417	54	16473	1.46533	5071;1191	PARK2;CLU	0.404007	0.393612	0.597758
GO:0017148	negative regulation of translation	http://amigo.geneontology.org/amigo/term/GO:0017148	2	417	54	16473	1.46533	10140;22849	TOB1;CPEB3	0.404007	0.393612	0.597758
GO:0007612	learning	http://amigo.geneontology.org/amigo/term/GO:0007612	2	417	54	16473	1.46533	4915;5071	NTRK2;PARK2	0.404007	0.393612	0.597758
GO:0046777	protein autophosphorylation	http://amigo.geneontology.org/amigo/term/GO:0046777	5	417	164	16473	1.20686	4915;4293;2263;3815;4233	NTRK2;MAP3K9;FGFR2;KIT;MET	0.405375	0.392143	0.597758
GO:0045663	positive regulation of myoblast differentiation	http://amigo.geneontology.org/amigo/term/GO:0045663	1	417	20	16473	1.97752	4217	MAP3K5	0.408619	0.388681	0.597758
GO:0006970	response to osmotic stress	http://amigo.geneontology.org/amigo/term/GO:0006970	1	417	20	16473	1.97752	3778	KCNMA1	0.408619	0.388681	0.597758
GO:0008156	negative regulation of DNA replication	http://amigo.geneontology.org/amigo/term/GO:0008156	1	417	20	16473	1.97752	64061	TSPYL2	0.408619	0.388681	0.597758
GO:0045777	positive regulation of blood pressure	http://amigo.geneontology.org/amigo/term/GO:0045777	1	417	20	16473	1.97752	134	ADORA1	0.408619	0.388681	0.597758
GO:0006471	protein ADP-ribosylation	http://amigo.geneontology.org/amigo/term/GO:0006471	1	417	20	16473	1.97752	25976	TIPARP	0.408619	0.388681	0.597758
GO:0097194	execution phase of apoptosis	http://amigo.geneontology.org/amigo/term/GO:0097194	1	417	20	16473	1.97752	100506742	CASP12	0.408619	0.388681	0.597758
GO:0070584	mitochondrion morphogenesis	http://amigo.geneontology.org/amigo/term/GO:0070584	1	417	20	16473	1.97752	80224	NUBPL	0.408619	0.388681	0.597758
GO:0019835	cytolysis	http://amigo.geneontology.org/amigo/term/GO:0019835	1	417	20	16473	1.97752	727	C5	0.408619	0.388681	0.597758
GO:0045671	negative regulation of osteoclast differentiation	http://amigo.geneontology.org/amigo/term/GO:0045671	1	417	20	16473	1.97752	5295	PIK3R1	0.408619	0.388681	0.597758
GO:0043011	myeloid dendritic cell differentiation	http://amigo.geneontology.org/amigo/term/GO:0043011	1	417	20	16473	1.97752	7048	TGFBR2	0.408619	0.388681	0.597758
GO:0042276	error-prone translesion synthesis	http://amigo.geneontology.org/amigo/term/GO:0042276	1	417	20	16473	1.97752	11201	POLI	0.408619	0.388681	0.597758
GO:0042744	hydrogen peroxide catabolic process	http://amigo.geneontology.org/amigo/term/GO:0042744	1	417	20	16473	1.97752	2878	GPX3	0.408619	0.388681	0.597758
GO:0097150	neuronal stem cell maintenance	http://amigo.geneontology.org/amigo/term/GO:0097150	1	417	20	16473	1.97752	2308	FOXO1	0.408619	0.388681	0.597758
GO:0045453	bone resorption	http://amigo.geneontology.org/amigo/term/GO:0045453	1	417	20	16473	1.97752	154	ADRB2	0.408619	0.388681	0.597758
GO:0048557	embryonic digestive tract morphogenesis	http://amigo.geneontology.org/amigo/term/GO:0048557	1	417	20	16473	1.97752	2263	FGFR2	0.408619	0.388681	0.597758
GO:0071356	cellular response to tumor necrosis factor	http://amigo.geneontology.org/amigo/term/GO:0071356	3	417	91	16473	1.30451	10891;1116;445	PPARGC1A;CHI3L1;ASS1	0.41074	0.386433	0.600282
GO:0030036	actin cytoskeleton organization	http://amigo.geneontology.org/amigo/term/GO:0030036	4	417	128	16473	1.23676	604;4983;5592;5063	BCL6;OPHN1;PRKG1;PAK3	0.411499	0.385632	0.600765
GO:0050727	regulation of inflammatory response	http://amigo.geneontology.org/amigo/term/GO:0050727	2	417	55	16473	1.4386	604;100506742	BCL6;CASP12	0.412655	0.384413	0.600765
GO:0050896	response to stimulus	http://amigo.geneontology.org/amigo/term/GO:0050896	2	417	55	16473	1.4386	285440;6337	CYP4V2;SCNN1A	0.412655	0.384413	0.600765
GO:0019827	stem cell maintenance	http://amigo.geneontology.org/amigo/term/GO:0019827	2	417	55	16473	1.4386	3815;9443	KIT;MED7	0.412655	0.384413	0.600765
GO:0010468	regulation of gene expression	http://amigo.geneontology.org/amigo/term/GO:0010468	3	417	92	16473	1.29025	481;7048;5744	ATP1B1;TGFBR2;PTHLH	0.417356	0.379493	0.606282
GO:0051592	response to calcium ion	http://amigo.geneontology.org/amigo/term/GO:0051592	2	417	56	16473	1.41282	825;3778	CAPN3;KCNMA1	0.42124	0.37547	0.606282
GO:0015992	proton transport	http://amigo.geneontology.org/amigo/term/GO:0015992	2	417	56	16473	1.41282	9481;51382	SLC25A27;ATP6V1D	0.42124	0.37547	0.606282
GO:0010719	negative regulation of epithelial to mesenchymal transition	http://amigo.geneontology.org/amigo/term/GO:0010719	1	417	21	16473	1.88324	6910	TBX5	0.423238	0.373415	0.606282
GO:0070372	regulation of ERK1 and ERK2 cascade	http://amigo.geneontology.org/amigo/term/GO:0070372	1	417	21	16473	1.88324	2263	FGFR2	0.423238	0.373415	0.606282
GO:0009880	embryonic pattern specification	http://amigo.geneontology.org/amigo/term/GO:0009880	1	417	21	16473	1.88324	2263	FGFR2	0.423238	0.373415	0.606282
GO:0018230	peptidyl-L-cysteine S-palmitoylation	http://amigo.geneontology.org/amigo/term/GO:0018230	1	417	21	16473	1.88324	254887	ZDHHC23	0.423238	0.373415	0.606282
GO:0035307	positive regulation of protein dephosphorylation	http://amigo.geneontology.org/amigo/term/GO:0035307	1	417	21	16473	1.88324	134	ADORA1	0.423238	0.373415	0.606282
GO:0006506	GPI anchor biosynthetic process	http://amigo.geneontology.org/amigo/term/GO:0006506	1	417	21	16473	1.88324	9487	PIGL	0.423238	0.373415	0.606282
GO:0050772	positive regulation of axonogenesis	http://amigo.geneontology.org/amigo/term/GO:0050772	1	417	21	16473	1.88324	4915	NTRK2	0.423238	0.373415	0.606282
GO:2000378	negative regulation of reactive oxygen species metabolic process	http://amigo.geneontology.org/amigo/term/GO:2000378	1	417	21	16473	1.88324	5071	PARK2	0.423238	0.373415	0.606282
GO:0043473	pigmentation	http://amigo.geneontology.org/amigo/term/GO:0043473	1	417	21	16473	1.88324	3815	KIT	0.423238	0.373415	0.606282
GO:0032148	activation of protein kinase B activity	http://amigo.geneontology.org/amigo/term/GO:0032148	1	417	21	16473	1.88324	5590	PRKCZ	0.423238	0.373415	0.606282
GO:0043393	regulation of protein binding	http://amigo.geneontology.org/amigo/term/GO:0043393	1	417	21	16473	1.88324	7049	TGFBR3	0.423238	0.373415	0.606282
GO:0019229	regulation of vasoconstriction	http://amigo.geneontology.org/amigo/term/GO:0019229	1	417	21	16473	1.88324	5588	PRKCQ	0.423238	0.373415	0.606282
GO:0046513	ceramide biosynthetic process	http://amigo.geneontology.org/amigo/term/GO:0046513	1	417	21	16473	1.88324	204219	CERS3	0.423238	0.373415	0.606282
GO:0008361	regulation of cell size	http://amigo.geneontology.org/amigo/term/GO:0008361	1	417	21	16473	1.88324	394	ARHGAP5	0.423238	0.373415	0.606282
GO:0030182	neuron differentiation	http://amigo.geneontology.org/amigo/term/GO:0030182	3	417	93	16473	1.2763	8861;4915;81618	LDB1;NTRK2;ITM2C	0.423948	0.372688	0.606725
GO:0006260	DNA replication	http://amigo.geneontology.org/amigo/term/GO:0006260	4	417	131	16473	1.20821	4781;11201;5000;23595	NFIB;POLI;ORC4;ORC3	0.428136	0.368418	0.612128
GO:0006950	response to stress	http://amigo.geneontology.org/amigo/term/GO:0006950	2	417	57	16473	1.38795	727;5563	C5;PRKAA2	0.429761	0.366773	0.612128
GO:0022904	respiratory electron transport chain	http://amigo.geneontology.org/amigo/term/GO:0022904	3	417	94	16473	1.26264	10891;9481;7915	PPARGC1A;SLC25A27;ALDH5A1	0.430514	0.366013	0.612128
GO:0007603	phototransduction, visible light	http://amigo.geneontology.org/amigo/term/GO:0007603	3	417	94	16473	1.26264	10082;2262;5588	GPC6;GPC5;PRKCQ	0.430514	0.366013	0.612128
GO:0007179	transforming growth factor beta receptor signaling pathway	http://amigo.geneontology.org/amigo/term/GO:0007179	4	417	132	16473	1.19899	7049;5590;7048;7029	TGFBR3;PRKCZ;TGFBR2;TFDP2	0.433656	0.362855	0.612128
GO:0007492	endoderm development	http://amigo.geneontology.org/amigo/term/GO:0007492	1	417	22	16473	1.79753	5744	PTHLH	0.437496	0.359026	0.612128
GO:0045862	positive regulation of proteolysis	http://amigo.geneontology.org/amigo/term/GO:0045862	1	417	22	16473	1.79753	825	CAPN3	0.437496	0.359026	0.612128
GO:0001954	positive regulation of cell-matrix adhesion	http://amigo.geneontology.org/amigo/term/GO:0001954	1	417	22	16473	1.79753	5590	PRKCZ	0.437496	0.359026	0.612128
GO:0008037	cell recognition	http://amigo.geneontology.org/amigo/term/GO:0008037	1	417	22	16473	1.79753	25945	PVRL3	0.437496	0.359026	0.612128
GO:0010507	negative regulation of autophagy	http://amigo.geneontology.org/amigo/term/GO:0010507	1	417	22	16473	1.79753	26191	PTPN22	0.437496	0.359026	0.612128
GO:0002040	sprouting angiogenesis	http://amigo.geneontology.org/amigo/term/GO:0002040	1	417	22	16473	1.79753	9723	SEMA3E	0.437496	0.359026	0.612128
GO:0042346	positive regulation of NF-kappaB import into nucleus	http://amigo.geneontology.org/amigo/term/GO:0042346	1	417	22	16473	1.79753	5588	PRKCQ	0.437496	0.359026	0.612128
GO:0002376	immune system process	http://amigo.geneontology.org/amigo/term/GO:0002376	1	417	22	16473	1.79753	122622	ADSSL1	0.437496	0.359026	0.612128
GO:0090103	cochlea morphogenesis	http://amigo.geneontology.org/amigo/term/GO:0090103	1	417	22	16473	1.79753	2487	FRZB	0.437496	0.359026	0.612128
GO:0001892	embryonic placenta development	http://amigo.geneontology.org/amigo/term/GO:0001892	1	417	22	16473	1.79753	5311	PKD2	0.437496	0.359026	0.612128
GO:0071158	positive regulation of cell cycle arrest	http://amigo.geneontology.org/amigo/term/GO:0071158	1	417	22	16473	1.79753	5311	PKD2	0.437496	0.359026	0.612128
GO:0016338	calcium-independent cell-cell adhesion via plasma membrane cell-adhesion molecules	http://amigo.geneontology.org/amigo/term/GO:0016338	1	417	22	16473	1.79753	9069	CLDN12	0.437496	0.359026	0.612128
GO:0051966	regulation of synaptic transmission, glutamatergic	http://amigo.geneontology.org/amigo/term/GO:0051966	1	417	22	16473	1.79753	4983	OPHN1	0.437496	0.359026	0.612128
GO:0006509	membrane protein ectodomain proteolysis	http://amigo.geneontology.org/amigo/term/GO:0006509	1	417	22	16473	1.79753	5588	PRKCQ	0.437496	0.359026	0.612128
GO:0045736	negative regulation of cyclin-dependent protein serine/threonine kinase activity	http://amigo.geneontology.org/amigo/term/GO:0045736	1	417	22	16473	1.79753	8850	KAT2B	0.437496	0.359026	0.612128
GO:0008306	associative learning	http://amigo.geneontology.org/amigo/term/GO:0008306	1	417	22	16473	1.79753	154	ADRB2	0.437496	0.359026	0.612128
GO:0006952	defense response	http://amigo.geneontology.org/amigo/term/GO:0006952	2	417	58	16473	1.36394	55540;10800	IL17RB;CYSLTR1	0.438215	0.358313	0.612128
GO:0030097	hemopoiesis	http://amigo.geneontology.org/amigo/term/GO:0030097	2	417	58	16473	1.36394	25976;3815	TIPARP;KIT	0.438215	0.358313	0.612128
GO:0000186	activation of MAPKK activity	http://amigo.geneontology.org/amigo/term/GO:0000186	2	417	58	16473	1.36394	4217;134	MAP3K5;ADORA1	0.438215	0.358313	0.612128
GO:0009967	positive regulation of signal transduction	http://amigo.geneontology.org/amigo/term/GO:0009967	2	417	58	16473	1.36394	10140;2059	TOB1;EPS8	0.438215	0.358313	0.612128
GO:0046330	positive regulation of JNK cascade	http://amigo.geneontology.org/amigo/term/GO:0046330	2	417	58	16473	1.36394	4217;7164	MAP3K5;TPD52L1	0.438215	0.358313	0.612128
GO:0007267	cell-cell signaling	http://amigo.geneontology.org/amigo/term/GO:0007267	7	417	248	16473	1.11698	367;6910;5744;2263;154;134;8838	AR;TBX5;PTHLH;FGFR2;ADRB2;ADORA1;WISP3	0.442004	0.354574	0.616854
GO:0016568	chromatin modification	http://amigo.geneontology.org/amigo/term/GO:0016568	3	417	96	16473	1.23619	81550;79366;64061	TDRD3;HMGN5;TSPYL2	0.443563	0.353045	0.61846
GO:0031398	positive regulation of protein ubiquitination	http://amigo.geneontology.org/amigo/term/GO:0031398	2	417	59	16473	1.34074	85453;154	TSPYL5;ADRB2	0.4466	0.350082	0.622123
GO:0006414	translational elongation	http://amigo.geneontology.org/amigo/term/GO:0006414	3	417	97	16473	1.22337	6204;6135;6168	RPS10;RPL11;RPL37A	0.450044	0.346745	0.623092
GO:0007369	gastrulation	http://amigo.geneontology.org/amigo/term/GO:0007369	1	417	23	16473	1.71927	7048	TGFBR2	0.451403	0.345435	0.623092
GO:0030010	establishment of cell polarity	http://amigo.geneontology.org/amigo/term/GO:0030010	1	417	23	16473	1.71927	5590	PRKCZ	0.451403	0.345435	0.623092
GO:0097300	programmed necrotic cell death	http://amigo.geneontology.org/amigo/term/GO:0097300	1	417	23	16473	1.71927	4217	MAP3K5	0.451403	0.345435	0.623092
GO:0071549	cellular response to dexamethasone stimulus	http://amigo.geneontology.org/amigo/term/GO:0071549	1	417	23	16473	1.71927	445	ASS1	0.451403	0.345435	0.623092
GO:0010765	positive regulation of sodium ion transport	http://amigo.geneontology.org/amigo/term/GO:0010765	1	417	23	16473	1.71927	154	ADRB2	0.451403	0.345435	0.623092
GO:0031016	pancreas development	http://amigo.geneontology.org/amigo/term/GO:0031016	1	417	23	16473	1.71927	8100	IFT88	0.451403	0.345435	0.623092
GO:0018149	peptide cross-linking	http://amigo.geneontology.org/amigo/term/GO:0018149	1	417	23	16473	1.71927	1832	DSP	0.451403	0.345435	0.623092
GO:0001836	release of cytochrome c from mitochondria	http://amigo.geneontology.org/amigo/term/GO:0001836	1	417	23	16473	1.71927	1191	CLU	0.451403	0.345435	0.623092
GO:0048844	artery morphogenesis	http://amigo.geneontology.org/amigo/term/GO:0048844	1	417	23	16473	1.71927	3209	HOXA13	0.451403	0.345435	0.623092
GO:0001523	retinoid metabolic process	http://amigo.geneontology.org/amigo/term/GO:0001523	2	417	60	16473	1.31831	10082;2262	GPC6;GPC5	0.454914	0.34207	0.62623
GO:0008202	steroid metabolic process	http://amigo.geneontology.org/amigo/term/GO:0008202	2	417	60	16473	1.31831	1577;3290	CYP3A5;HSD11B1	0.454914	0.34207	0.62623
GO:0007613	memory	http://amigo.geneontology.org/amigo/term/GO:0007613	2	417	60	16473	1.31831	8850;6285	KAT2B;S100B	0.454914	0.34207	0.62623
GO:0030168	platelet activation	http://amigo.geneontology.org/amigo/term/GO:0030168	6	417	213	16473	1.11442	5295;5265;5590;710;1191;5588	PIK3R1;SERPINA1;PRKCZ;SERPING1;CLU;PRKCQ	0.456376	0.340677	0.626698
GO:0006915	apoptotic process	http://amigo.geneontology.org/amigo/term/GO:0006915	16	417	601	16473	1.05374	84707;51454;825;8633;1832;4293;1116;7048;5608;2263;5153;2308;5588;100506742;56624;10371	BEX2;GULP1;CAPN3;UNC5C;DSP;MAP3K9;CHI3L1;TGFBR2;MAP2K6;FGFR2;PDE1B;FOXO1;PRKCQ;CASP12;ASAH2;SEMA3A	0.456475	0.340583	0.626698
GO:0050852	T cell receptor signaling pathway	http://amigo.geneontology.org/amigo/term/GO:0050852	3	417	98	16473	1.21081	5295;5063;5588	PIK3R1;PAK3;PRKCQ	0.456494	0.340565	0.626698
GO:0007202	activation of phospholipase C activity	http://amigo.geneontology.org/amigo/term/GO:0007202	2	417	61	16473	1.29662	108;5153	ADCY2;PDE1B	0.463157	0.334272	0.631472
GO:0050790	regulation of catalytic activity	http://amigo.geneontology.org/amigo/term/GO:0050790	2	417	61	16473	1.29662	825;10231	CAPN3;RCAN2	0.463157	0.334272	0.631472
GO:0030154	cell differentiation	http://amigo.geneontology.org/amigo/term/GO:0030154	12	417	448	16473	1.05985	25884;57447;10370;84073;10076;2078;4256;60676;79739;9572;2308;55859	CHRDL2;NDRG2;CITED2;MYCBPAP;PTPRU;ERG;MGP;PAPPA2;TTLL7;NR1D1;FOXO1;BEX1	0.464348	0.333157	0.631472
GO:0045746	negative regulation of Notch signaling pathway	http://amigo.geneontology.org/amigo/term/GO:0045746	1	417	24	16473	1.64754	604	BCL6	0.464967	0.332578	0.631472
GO:0043388	positive regulation of DNA binding	http://amigo.geneontology.org/amigo/term/GO:0043388	1	417	24	16473	1.64754	5071	PARK2	0.464967	0.332578	0.631472
GO:2001243	negative regulation of intrinsic apoptotic signaling pathway	http://amigo.geneontology.org/amigo/term/GO:2001243	1	417	24	16473	1.64754	10625	IVNS1ABP	0.464967	0.332578	0.631472
GO:0019933	cAMP-mediated signaling	http://amigo.geneontology.org/amigo/term/GO:0019933	1	417	24	16473	1.64754	27445	PCLO	0.464967	0.332578	0.631472
GO:0035774	positive regulation of insulin secretion involved in cellular response to glucose stimulus	http://amigo.geneontology.org/amigo/term/GO:0035774	1	417	24	16473	1.64754	2822	GPLD1	0.464967	0.332578	0.631472
GO:0042113	B cell activation	http://amigo.geneontology.org/amigo/term/GO:0042113	1	417	24	16473	1.64754	55024	BANK1	0.464967	0.332578	0.631472
GO:0048488	synaptic vesicle endocytosis	http://amigo.geneontology.org/amigo/term/GO:0048488	1	417	24	16473	1.64754	4983	OPHN1	0.464967	0.332578	0.631472
GO:0090398	cellular senescence	http://amigo.geneontology.org/amigo/term/GO:0090398	1	417	24	16473	1.64754	84417	C2orf40	0.464967	0.332578	0.631472
GO:0048589	developmental growth	http://amigo.geneontology.org/amigo/term/GO:0048589	1	417	24	16473	1.64754	3237	HOXD11	0.464967	0.332578	0.631472
GO:0001501	skeletal system development	http://amigo.geneontology.org/amigo/term/GO:0001501	4	417	138	16473	1.14644	176;5744;2487;3209	ACAN;PTHLH;FRZB;HOXA13	0.466436	0.331208	0.632902
GO:0032147	activation of protein kinase activity	http://amigo.geneontology.org/amigo/term/GO:0032147	2	417	62	16473	1.27563	7048;51704	TGFBR2;GPRC5B	0.471326	0.326679	0.636336
GO:0042632	cholesterol homeostasis	http://amigo.geneontology.org/amigo/term/GO:0042632	2	417	62	16473	1.27563	2053;340895	EPHX2;MALRD1	0.471326	0.326679	0.636336
GO:0006112	energy reserve metabolic process	http://amigo.geneontology.org/amigo/term/GO:0006112	3	417	101	16473	1.17463	108;5563;6833	ADCY2;PRKAA2;ABCC8	0.475648	0.322714	0.636336
GO:0006936	muscle contraction	http://amigo.geneontology.org/amigo/term/GO:0006936	3	417	101	16473	1.17463	6442;5348;7111	SGCA;FXYD1;TMOD1	0.475648	0.322714	0.636336
GO:0048477	oogenesis	http://amigo.geneontology.org/amigo/term/GO:0048477	1	417	25	16473	1.58154	55124	PIWIL2	0.478196	0.320394	0.636336
GO:0030030	cell projection organization	http://amigo.geneontology.org/amigo/term/GO:0030030	1	417	25	16473	1.58154	9576	SPAG6	0.478196	0.320394	0.636336
GO:0031047	gene silencing by RNA	http://amigo.geneontology.org/amigo/term/GO:0031047	1	417	25	16473	1.58154	55124	PIWIL2	0.478196	0.320394	0.636336
GO:0070423	nucleotide-binding oligomerization domain containing signaling pathway	http://amigo.geneontology.org/amigo/term/GO:0070423	1	417	25	16473	1.58154	5608	MAP2K6	0.478196	0.320394	0.636336
GO:0006206	pyrimidine nucleobase metabolic process	http://amigo.geneontology.org/amigo/term/GO:0006206	1	417	25	16473	1.58154	1806	DPYD	0.478196	0.320394	0.636336
GO:0021915	neural tube development	http://amigo.geneontology.org/amigo/term/GO:0021915	1	417	25	16473	1.58154	5311	PKD2	0.478196	0.320394	0.636336
GO:0005978	glycogen biosynthetic process	http://amigo.geneontology.org/amigo/term/GO:0005978	1	417	25	16473	1.58154	9572	NR1D1	0.478196	0.320394	0.636336
GO:0045595	regulation of cell differentiation	http://amigo.geneontology.org/amigo/term/GO:0045595	1	417	25	16473	1.58154	604	BCL6	0.478196	0.320394	0.636336
GO:0030041	actin filament polymerization	http://amigo.geneontology.org/amigo/term/GO:0030041	1	417	25	16473	1.58154	51734	MSRB1	0.478196	0.320394	0.636336
GO:0006906	vesicle fusion	http://amigo.geneontology.org/amigo/term/GO:0006906	1	417	25	16473	1.58154	55014	STX17	0.478196	0.320394	0.636336
GO:0000375	RNA splicing, via transesterification reactions	http://amigo.geneontology.org/amigo/term/GO:0000375	1	417	25	16473	1.58154	9129	PRPF3	0.478196	0.320394	0.636336
GO:0051899	membrane depolarization	http://amigo.geneontology.org/amigo/term/GO:0051899	1	417	25	16473	1.58154	5590	PRKCZ	0.478196	0.320394	0.636336
GO:0007422	peripheral nervous system development	http://amigo.geneontology.org/amigo/term/GO:0007422	1	417	25	16473	1.58154	5274	SERPINI1	0.478196	0.320394	0.636336
GO:0030212	hyaluronan metabolic process	http://amigo.geneontology.org/amigo/term/GO:0030212	1	417	25	16473	1.58154	3700	ITIH4	0.478196	0.320394	0.636336
GO:0071375	cellular response to peptide hormone stimulus	http://amigo.geneontology.org/amigo/term/GO:0071375	1	417	25	16473	1.58154	8165	AKAP1	0.478196	0.320394	0.636336
GO:0030206	chondroitin sulfate biosynthetic process	http://amigo.geneontology.org/amigo/term/GO:0030206	1	417	25	16473	1.58154	1634	DCN	0.478196	0.320394	0.636336
GO:0048709	oligodendrocyte differentiation	http://amigo.geneontology.org/amigo/term/GO:0048709	1	417	25	16473	1.58154	4915	NTRK2	0.478196	0.320394	0.636336
GO:0061098	positive regulation of protein tyrosine kinase activity	http://amigo.geneontology.org/amigo/term/GO:0061098	1	417	25	16473	1.58154	51704	GPRC5B	0.478196	0.320394	0.636336
GO:0042593	glucose homeostasis	http://amigo.geneontology.org/amigo/term/GO:0042593	3	417	102	16473	1.16304	5563;51704;4233	PRKAA2;GPRC5B;MET	0.481964	0.316986	0.640788
GO:0007275	multicellular organismal development	http://amigo.geneontology.org/amigo/term/GO:0007275	11	417	416	16473	1.04577	8861;23469;347732;84073;221400;55733;2078;3131;9496;55124;283417	LDB1;PHF3;CATSPER3;MYCBPAP;TDRD6;HHAT;ERG;HLF;TBX4;PIWIL2;DPY19L2	0.486144	0.313235	0.641685
GO:0008217	regulation of blood pressure	http://amigo.geneontology.org/amigo/term/GO:0008217	2	417	64	16473	1.23562	4882;2053	NPR2;EPHX2	0.487437	0.312081	0.641685
GO:0006417	regulation of translation	http://amigo.geneontology.org/amigo/term/GO:0006417	2	417	64	16473	1.23562	5935;317649	RBM3;EIF4E3	0.487437	0.312081	0.641685
GO:0018105	peptidyl-serine phosphorylation	http://amigo.geneontology.org/amigo/term/GO:0018105	3	417	103	16473	1.15168	55351;5590;7048	STK32B;PRKCZ;TGFBR2	0.488243	0.311364	0.641685
GO:0051602	response to electrical stimulus	http://amigo.geneontology.org/amigo/term/GO:0051602	1	417	26	16473	1.52062	6284	S100A13	0.491099	0.308831	0.641685
GO:0007163	establishment or maintenance of cell polarity	http://amigo.geneontology.org/amigo/term/GO:0007163	1	417	26	16473	1.52062	10653	SPINT2	0.491099	0.308831	0.641685
GO:0009966	regulation of signal transduction	http://amigo.geneontology.org/amigo/term/GO:0009966	1	417	26	16473	1.52062	64061	TSPYL2	0.491099	0.308831	0.641685
GO:0007389	pattern specification process	http://amigo.geneontology.org/amigo/term/GO:0007389	1	417	26	16473	1.52062	6910	TBX5	0.491099	0.308831	0.641685
GO:0022008	neurogenesis	http://amigo.geneontology.org/amigo/term/GO:0022008	1	417	26	16473	1.52062	10579	TACC2	0.491099	0.308831	0.641685
GO:0042476	odontogenesis	http://amigo.geneontology.org/amigo/term/GO:0042476	1	417	26	16473	1.52062	2263	FGFR2	0.491099	0.308831	0.641685
GO:0006513	protein monoubiquitination	http://amigo.geneontology.org/amigo/term/GO:0006513	1	417	26	16473	1.52062	5071	PARK2	0.491099	0.308831	0.641685
GO:0050770	regulation of axonogenesis	http://amigo.geneontology.org/amigo/term/GO:0050770	1	417	26	16473	1.52062	26037	SIPA1L1	0.491099	0.308831	0.641685
GO:0019216	regulation of lipid metabolic process	http://amigo.geneontology.org/amigo/term/GO:0019216	1	417	26	16473	1.52062	9572	NR1D1	0.491099	0.308831	0.641685
GO:0001654	eye development	http://amigo.geneontology.org/amigo/term/GO:0001654	1	417	26	16473	1.52062	8100	IFT88	0.491099	0.308831	0.641685
GO:0045747	positive regulation of Notch signaling pathway	http://amigo.geneontology.org/amigo/term/GO:0045747	1	417	26	16473	1.52062	3815	KIT	0.491099	0.308831	0.641685
GO:0000060	protein import into nucleus, translocation	http://amigo.geneontology.org/amigo/term/GO:0000060	1	417	26	16473	1.52062	604	BCL6	0.491099	0.308831	0.641685
GO:0042327	positive regulation of phosphorylation	http://amigo.geneontology.org/amigo/term/GO:0042327	1	417	26	16473	1.52062	367	AR	0.491099	0.308831	0.641685
GO:0032007	negative regulation of TOR signaling	http://amigo.geneontology.org/amigo/term/GO:0032007	1	417	26	16473	1.52062	5563	PRKAA2	0.491099	0.308831	0.641685
GO:0010800	positive regulation of peptidyl-threonine phosphorylation	http://amigo.geneontology.org/amigo/term/GO:0010800	1	417	26	16473	1.52062	1116	CHI3L1	0.491099	0.308831	0.641685
GO:0030534	adult behavior	http://amigo.geneontology.org/amigo/term/GO:0030534	1	417	26	16473	1.52062	4233	MET	0.491099	0.308831	0.641685
GO:0048754	branching morphogenesis of an epithelial tube	http://amigo.geneontology.org/amigo/term/GO:0048754	1	417	27	16473	1.46421	4233	MET	0.503683	0.297843	0.649734
GO:0001958	endochondral ossification	http://amigo.geneontology.org/amigo/term/GO:0001958	1	417	27	16473	1.46421	5744	PTHLH	0.503683	0.297843	0.649734
GO:0007131	reciprocal meiotic recombination	http://amigo.geneontology.org/amigo/term/GO:0007131	1	417	27	16473	1.46421	57820	CCNB1IP1	0.503683	0.297843	0.649734
GO:0051017	actin filament bundle assembly	http://amigo.geneontology.org/amigo/term/GO:0051017	1	417	27	16473	1.46421	2059	EPS8	0.503683	0.297843	0.649734
GO:0086091	regulation of heart rate by cardiac conduction	http://amigo.geneontology.org/amigo/term/GO:0086091	1	417	27	16473	1.46421	1832	DSP	0.503683	0.297843	0.649734
GO:0051209	release of sequestered calcium ion into cytosol	http://amigo.geneontology.org/amigo/term/GO:0051209	1	417	27	16473	1.46421	5311	PKD2	0.503683	0.297843	0.649734
GO:0033344	cholesterol efflux	http://amigo.geneontology.org/amigo/term/GO:0033344	1	417	27	16473	1.46421	23461	ABCA5	0.503683	0.297843	0.649734
GO:0051881	regulation of mitochondrial membrane potential	http://amigo.geneontology.org/amigo/term/GO:0051881	1	417	27	16473	1.46421	5071	PARK2	0.503683	0.297843	0.649734
GO:0070979	protein K11-linked ubiquitination	http://amigo.geneontology.org/amigo/term/GO:0070979	1	417	27	16473	1.46421	5071	PARK2	0.503683	0.297843	0.649734
GO:0001755	neural crest cell migration	http://amigo.geneontology.org/amigo/term/GO:0001755	1	417	27	16473	1.46421	4254	KITLG	0.503683	0.297843	0.649734
GO:0051924	regulation of calcium ion transport	http://amigo.geneontology.org/amigo/term/GO:0051924	1	417	27	16473	1.46421	154	ADRB2	0.503683	0.297843	0.649734
GO:0048678	response to axon injury	http://amigo.geneontology.org/amigo/term/GO:0048678	1	417	27	16473	1.46421	347	APOD	0.503683	0.297843	0.649734
GO:0051149	positive regulation of muscle cell differentiation	http://amigo.geneontology.org/amigo/term/GO:0051149	1	417	27	16473	1.46421	5608	MAP2K6	0.503683	0.297843	0.649734
GO:0034612	response to tumor necrosis factor	http://amigo.geneontology.org/amigo/term/GO:0034612	1	417	27	16473	1.46421	1116	CHI3L1	0.503683	0.297843	0.649734
GO:0071479	cellular response to ionizing radiation	http://amigo.geneontology.org/amigo/term/GO:0071479	1	417	27	16473	1.46421	10276	NET1	0.503683	0.297843	0.649734
GO:0006488	dolichol-linked oligosaccharide biosynthetic process	http://amigo.geneontology.org/amigo/term/GO:0006488	2	417	67	16473	1.18008	10610;30815	ST6GALNAC2;ST6GALNAC6	0.511021	0.291561	0.65864
GO:2001238	positive regulation of extrinsic apoptotic signaling pathway	http://amigo.geneontology.org/amigo/term/GO:2001238	1	417	28	16473	1.41183	81618	ITM2C	0.515957	0.287386	0.658844
GO:0043552	positive regulation of phosphatidylinositol 3-kinase activity	http://amigo.geneontology.org/amigo/term/GO:0043552	1	417	28	16473	1.41183	3815	KIT	0.515957	0.287386	0.658844
GO:2001235	positive regulation of apoptotic signaling pathway	http://amigo.geneontology.org/amigo/term/GO:2001235	1	417	28	16473	1.41183	7164	TPD52L1	0.515957	0.287386	0.658844
GO:0035329	hippo signaling	http://amigo.geneontology.org/amigo/term/GO:0035329	1	417	28	16473	1.41183	60485	SAV1	0.515957	0.287386	0.658844
GO:0001975	response to amphetamine	http://amigo.geneontology.org/amigo/term/GO:0001975	1	417	28	16473	1.41183	5153	PDE1B	0.515957	0.287386	0.658844
GO:0070509	calcium ion import	http://amigo.geneontology.org/amigo/term/GO:0070509	1	417	28	16473	1.41183	347732	CATSPER3	0.515957	0.287386	0.658844
GO:0033574	response to testosterone	http://amigo.geneontology.org/amigo/term/GO:0033574	1	417	28	16473	1.41183	154	ADRB2	0.515957	0.287386	0.658844
GO:0021510	spinal cord development	http://amigo.geneontology.org/amigo/term/GO:0021510	1	417	28	16473	1.41183	5311	PKD2	0.515957	0.287386	0.658844
GO:0045840	positive regulation of mitotic nuclear division	http://amigo.geneontology.org/amigo/term/GO:0045840	1	417	28	16473	1.41183	3209	HOXA13	0.515957	0.287386	0.658844
GO:0006270	DNA replication initiation	http://amigo.geneontology.org/amigo/term/GO:0006270	1	417	28	16473	1.41183	5000	ORC4	0.515957	0.287386	0.658844
GO:0042149	cellular response to glucose starvation	http://amigo.geneontology.org/amigo/term/GO:0042149	1	417	28	16473	1.41183	5563	PRKAA2	0.515957	0.287386	0.658844
GO:0048010	vascular endothelial growth factor receptor signaling pathway	http://amigo.geneontology.org/amigo/term/GO:0048010	3	417	108	16473	1.09803	5295;5590;5063	PIK3R1;PRKCZ;PAK3	0.519067	0.284777	0.662171
GO:0030335	positive regulation of cell migration	http://amigo.geneontology.org/amigo/term/GO:0030335	4	417	148	16473	1.06832	5295;394;4653;3815	PIK3R1;ARHGAP5;MYOC;KIT	0.519435	0.284469	0.662171
GO:0006412	translation	http://amigo.geneontology.org/amigo/term/GO:0006412	6	417	229	16473	1.03554	6204;22849;5935;6135;6747;6168	RPS10;CPEB3;RBM3;RPL11;SSR3;RPL37A	0.524583	0.280186	0.665172
GO:0090090	negative regulation of canonical Wnt signaling pathway	http://amigo.geneontology.org/amigo/term/GO:0090090	4	417	149	16473	1.06109	51339;2487;2308;27031	DACT1;FRZB;FOXO1;NPHP3	0.524601	0.280171	0.665172
GO:0007507	heart development	http://amigo.geneontology.org/amigo/term/GO:0007507	4	417	149	16473	1.06109	10370;6910;7048;5311	CITED2;TBX5;TGFBR2;PKD2	0.524601	0.280171	0.665172
GO:0019083	viral transcription	http://amigo.geneontology.org/amigo/term/GO:0019083	3	417	109	16473	1.08789	6204;6135;6168	RPS10;RPL11;RPL37A	0.525111	0.279749	0.665172
GO:0006879	cellular iron ion homeostasis	http://amigo.geneontology.org/amigo/term/GO:0006879	2	417	69	16473	1.14573	51382;79901	ATP6V1D;CYBRD1	0.526344	0.278731	0.665172
GO:0045214	sarcomere organization	http://amigo.geneontology.org/amigo/term/GO:0045214	1	417	29	16473	1.36306	825	CAPN3	0.527928	0.277425	0.665172
GO:0043967	histone H4 acetylation	http://amigo.geneontology.org/amigo/term/GO:0043967	1	417	29	16473	1.36306	10902	BRD8	0.527928	0.277425	0.665172
GO:0046034	ATP metabolic process	http://amigo.geneontology.org/amigo/term/GO:0046034	1	417	29	16473	1.36306	481	ATP1B1	0.527928	0.277425	0.665172
GO:0030100	regulation of endocytosis	http://amigo.geneontology.org/amigo/term/GO:0030100	1	417	29	16473	1.36306	4983	OPHN1	0.527928	0.277425	0.665172
GO:0051281	positive regulation of release of sequestered calcium ion into cytosol	http://amigo.geneontology.org/amigo/term/GO:0051281	1	417	29	16473	1.36306	825	CAPN3	0.527928	0.277425	0.665172
GO:0031122	cytoplasmic microtubule organization	http://amigo.geneontology.org/amigo/term/GO:0031122	1	417	29	16473	1.36306	8100	IFT88	0.527928	0.277425	0.665172
GO:0014047	glutamate secretion	http://amigo.geneontology.org/amigo/term/GO:0014047	1	417	29	16473	1.36306	4915	NTRK2	0.527928	0.277425	0.665172
GO:0040014	regulation of multicellular organism growth	http://amigo.geneontology.org/amigo/term/GO:0040014	1	417	29	16473	1.36306	2263	FGFR2	0.527928	0.277425	0.665172
GO:0055072	iron ion homeostasis	http://amigo.geneontology.org/amigo/term/GO:0055072	1	417	29	16473	1.36306	56898	BDH2	0.527928	0.277425	0.665172
GO:0042127	regulation of cell proliferation	http://amigo.geneontology.org/amigo/term/GO:0042127	4	417	150	16473	1.05395	604;7048;3815;5311	BCL6;TGFBR2;KIT;PKD2	0.529741	0.275937	0.666902
GO:0043687	post-translational protein modification	http://amigo.geneontology.org/amigo/term/GO:0043687	8	417	311	16473	1.01649	93010;9331;55568;10610;22901;30815;117248;9487	B3GNT7;B4GALT6;GALNT10;ST6GALNAC2;ARSG;ST6GALNAC6;GALNT15;PIGL	0.532296	0.273847	0.669563
GO:0006461	protein complex assembly	http://amigo.geneontology.org/amigo/term/GO:0006461	3	417	111	16473	1.06816	10891;51678;825	PPARGC1A;MPP6;CAPN3	0.537073	0.269967	0.670967
GO:0007264	small GTPase mediated signal transduction	http://amigo.geneontology.org/amigo/term/GO:0007264	12	417	473	16473	1.00227	80005;394;4983;367;84144;85004;10276;9077;221002;5063;9771;132946	DOCK5;ARHGAP5;OPHN1;AR;SYDE2;RERG;NET1;DIRAS3;RASGEF1A;PAK3;RAPGEF5;ARL9	0.538461	0.268846	0.670967
GO:0003333	amino acid transmembrane transport	http://amigo.geneontology.org/amigo/term/GO:0003333	1	417	30	16473	1.31755	81539	SLC38A1	0.539604	0.267925	0.670967
GO:0048008	platelet-derived growth factor receptor signaling pathway	http://amigo.geneontology.org/amigo/term/GO:0048008	1	417	30	16473	1.31755	25976	TIPARP	0.539604	0.267925	0.670967
GO:0010977	negative regulation of neuron projection development	http://amigo.geneontology.org/amigo/term/GO:0010977	1	417	30	16473	1.31755	81618	ITM2C	0.539604	0.267925	0.670967
GO:0031663	lipopolysaccharide-mediated signaling pathway	http://amigo.geneontology.org/amigo/term/GO:0031663	1	417	30	16473	1.31755	26191	PTPN22	0.539604	0.267925	0.670967
GO:0031069	hair follicle morphogenesis	http://amigo.geneontology.org/amigo/term/GO:0031069	1	417	30	16473	1.31755	2263	FGFR2	0.539604	0.267925	0.670967
GO:0014065	phosphatidylinositol 3-kinase signaling	http://amigo.geneontology.org/amigo/term/GO:0014065	1	417	30	16473	1.31755	5295	PIK3R1	0.539604	0.267925	0.670967
GO:0001656	metanephros development	http://amigo.geneontology.org/amigo/term/GO:0001656	1	417	30	16473	1.31755	3237	HOXD11	0.539604	0.267925	0.670967
GO:0086010	membrane depolarization during action potential	http://amigo.geneontology.org/amigo/term/GO:0086010	1	417	30	16473	1.31755	347732	CATSPER3	0.539604	0.267925	0.670967
GO:0043392	negative regulation of DNA binding	http://amigo.geneontology.org/amigo/term/GO:0043392	1	417	30	16473	1.31755	4781	NFIB	0.539604	0.267925	0.670967
GO:0019228	neuronal action potential	http://amigo.geneontology.org/amigo/term/GO:0019228	1	417	30	16473	1.31755	3778	KCNMA1	0.539604	0.267925	0.670967
GO:0045776	negative regulation of blood pressure	http://amigo.geneontology.org/amigo/term/GO:0045776	1	417	30	16473	1.31755	134	ADORA1	0.539604	0.267925	0.670967
GO:0051480	cytosolic calcium ion homeostasis	http://amigo.geneontology.org/amigo/term/GO:0051480	1	417	30	16473	1.31755	5348	FXYD1	0.539604	0.267925	0.670967
GO:0038124	toll-like receptor TLR6:TLR2 signaling pathway	http://amigo.geneontology.org/amigo/term/GO:0038124	2	417	71	16473	1.11332	5608;10333	MAP2K6;TLR6	0.541339	0.266531	0.672022
GO:0038123	toll-like receptor TLR1:TLR2 signaling pathway	http://amigo.geneontology.org/amigo/term/GO:0038123	2	417	71	16473	1.11332	5608;10333	MAP2K6;TLR6	0.541339	0.266531	0.672022
GO:0010634	positive regulation of epithelial cell migration	http://amigo.geneontology.org/amigo/term/GO:0010634	1	417	31	16473	1.27497	7048	TGFBR2	0.550992	0.258855	0.681774
GO:0017157	regulation of exocytosis	http://amigo.geneontology.org/amigo/term/GO:0017157	1	417	31	16473	1.27497	27445	PCLO	0.550992	0.258855	0.681774
GO:0007259	JAK-STAT cascade	http://amigo.geneontology.org/amigo/term/GO:0007259	1	417	31	16473	1.27497	5311	PKD2	0.550992	0.258855	0.681774
GO:0042517	positive regulation of tyrosine phosphorylation of Stat3 protein	http://amigo.geneontology.org/amigo/term/GO:0042517	1	417	31	16473	1.27497	3815	KIT	0.550992	0.258855	0.681774
GO:0043066	negative regulation of apoptotic process	http://amigo.geneontology.org/amigo/term/GO:0043066	12	417	478	16473	0.991477	5295;825;10370;5590;3875;9481;79366;5563;79612;5618;2308;134	PIK3R1;CAPN3;CITED2;PRKCZ;KRT18;SLC25A27;HMGN5;PRKAA2;NAA16;PRLR;FOXO1;ADORA1	0.552906	0.257349	0.683584
GO:0042384	cilium assembly	http://amigo.geneontology.org/amigo/term/GO:0042384	3	417	114	16473	1.03986	11127;79583;51382	KIF3A;TMEM231;ATP6V1D	0.554689	0.25595	0.684673
GO:0050900	leukocyte migration	http://amigo.geneontology.org/amigo/term/GO:0050900	3	417	114	16473	1.03986	5295;481;482	PIK3R1;ATP1B1;ATP1B2	0.554689	0.25595	0.684673
GO:0034134	toll-like receptor 2 signaling pathway	http://amigo.geneontology.org/amigo/term/GO:0034134	2	417	73	16473	1.08269	5608;10333	MAP2K6;TLR6	0.556002	0.254924	0.685178
GO:0031295	T cell costimulation	http://amigo.geneontology.org/amigo/term/GO:0031295	2	417	73	16473	1.08269	5295;5063	PIK3R1;PAK3	0.556002	0.254924	0.685178
GO:0030901	midbrain development	http://amigo.geneontology.org/amigo/term/GO:0030901	1	417	32	16473	1.23505	2263	FGFR2	0.562098	0.250188	0.686004
GO:0003091	renal water homeostasis	http://amigo.geneontology.org/amigo/term/GO:0003091	1	417	32	16473	1.23505	108	ADCY2	0.562098	0.250188	0.686004
GO:0021549	cerebellum development	http://amigo.geneontology.org/amigo/term/GO:0021549	1	417	32	16473	1.23505	10472	ZBTB18	0.562098	0.250188	0.686004
GO:2001244	positive regulation of intrinsic apoptotic signaling pathway	http://amigo.geneontology.org/amigo/term/GO:2001244	1	417	32	16473	1.23505	1191	CLU	0.562098	0.250188	0.686004
GO:0030032	lamellipodium assembly	http://amigo.geneontology.org/amigo/term/GO:0030032	1	417	32	16473	1.23505	3815	KIT	0.562098	0.250188	0.686004
GO:0006501	C-terminal protein lipidation	http://amigo.geneontology.org/amigo/term/GO:0006501	1	417	32	16473	1.23505	9487	PIGL	0.562098	0.250188	0.686004
GO:2000379	positive regulation of reactive oxygen species metabolic process	http://amigo.geneontology.org/amigo/term/GO:2000379	1	417	32	16473	1.23505	7048	TGFBR2	0.562098	0.250188	0.686004
GO:0051898	negative regulation of protein kinase B signaling	http://amigo.geneontology.org/amigo/term/GO:0051898	1	417	32	16473	1.23505	55024	BANK1	0.562098	0.250188	0.686004
GO:0022400	regulation of rhodopsin mediated signaling pathway	http://amigo.geneontology.org/amigo/term/GO:0022400	1	417	32	16473	1.23505	5588	PRKCQ	0.562098	0.250188	0.686004
GO:0048706	embryonic skeletal system development	http://amigo.geneontology.org/amigo/term/GO:0048706	1	417	32	16473	1.23505	55959	SULF2	0.562098	0.250188	0.686004
GO:0034504	protein localization to nucleus	http://amigo.geneontology.org/amigo/term/GO:0034504	1	417	32	16473	1.23505	6135	RPL11	0.562098	0.250188	0.686004
GO:0007205	protein kinase C-activating G-protein coupled receptor signaling pathway	http://amigo.geneontology.org/amigo/term/GO:0007205	1	417	32	16473	1.23505	1154	CISH	0.562098	0.250188	0.686004
GO:0007584	response to nutrient	http://amigo.geneontology.org/amigo/term/GO:0007584	2	417	74	16473	1.06799	7048;445	TGFBR2;ASS1	0.563208	0.249331	0.686806
GO:0034765	regulation of ion transmembrane transport	http://amigo.geneontology.org/amigo/term/GO:0034765	3	417	116	16473	1.0218	347732;8645;3778	CATSPER3;KCNK5;KCNMA1	0.566209	0.247023	0.689244
GO:0030509	BMP signaling pathway	http://amigo.geneontology.org/amigo/term/GO:0030509	2	417	75	16473	1.05369	7049;56963	TGFBR3;RGMA	0.57033	0.243874	0.689244
GO:0032480	negative regulation of type I interferon production	http://amigo.geneontology.org/amigo/term/GO:0032480	1	417	33	16473	1.19755	51191	HERC5	0.572931	0.241898	0.689244
GO:0006361	transcription initiation from RNA polymerase I promoter	http://amigo.geneontology.org/amigo/term/GO:0006361	1	417	33	16473	1.19755	8850	KAT2B	0.572931	0.241898	0.689244
GO:0002027	regulation of heart rate	http://amigo.geneontology.org/amigo/term/GO:0002027	1	417	33	16473	1.19755	10371	SEMA3A	0.572931	0.241898	0.689244
GO:0008625	extrinsic apoptotic signaling pathway via death domain receptors	http://amigo.geneontology.org/amigo/term/GO:0008625	1	417	33	16473	1.19755	5295	PIK3R1	0.572931	0.241898	0.689244
GO:0009953	dorsal/ventral pattern formation	http://amigo.geneontology.org/amigo/term/GO:0009953	1	417	33	16473	1.19755	3237	HOXD11	0.572931	0.241898	0.689244
GO:0051321	meiotic cell cycle	http://amigo.geneontology.org/amigo/term/GO:0051321	1	417	33	16473	1.19755	55124	PIWIL2	0.572931	0.241898	0.689244
GO:0030501	positive regulation of bone mineralization	http://amigo.geneontology.org/amigo/term/GO:0030501	1	417	33	16473	1.19755	154	ADRB2	0.572931	0.241898	0.689244
GO:0045907	positive regulation of vasoconstriction	http://amigo.geneontology.org/amigo/term/GO:0045907	1	417	33	16473	1.19755	10800	CYSLTR1	0.572931	0.241898	0.689244
GO:0070555	response to interleukin-1	http://amigo.geneontology.org/amigo/term/GO:0070555	1	417	33	16473	1.19755	1116	CHI3L1	0.572931	0.241898	0.689244
GO:0050714	positive regulation of protein secretion	http://amigo.geneontology.org/amigo/term/GO:0050714	1	417	33	16473	1.19755	5588	PRKCQ	0.572931	0.241898	0.689244
GO:0033209	tumor necrosis factor-mediated signaling pathway	http://amigo.geneontology.org/amigo/term/GO:0033209	1	417	33	16473	1.19755	3875	KRT18	0.572931	0.241898	0.689244
GO:0007271	synaptic transmission, cholinergic	http://amigo.geneontology.org/amigo/term/GO:0007271	1	417	33	16473	1.19755	79608	RIC3	0.572931	0.241898	0.689244
GO:0000422	mitophagy	http://amigo.geneontology.org/amigo/term/GO:0000422	1	417	33	16473	1.19755	5071	PARK2	0.572931	0.241898	0.689244
GO:0007040	lysosome organization	http://amigo.geneontology.org/amigo/term/GO:0007040	1	417	33	16473	1.19755	134829	CLVS2	0.572931	0.241898	0.689244
GO:0007631	feeding behavior	http://amigo.geneontology.org/amigo/term/GO:0007631	1	417	33	16473	1.19755	4915	NTRK2	0.572931	0.241898	0.689244
GO:0000184	nuclear-transcribed mRNA catabolic process, nonsense-mediated decay	http://amigo.geneontology.org/amigo/term/GO:0000184	3	417	118	16473	1.00436	6204;6135;6168	RPS10;RPL11;RPL37A	0.577546	0.238414	0.693594
GO:0045087	innate immune response	http://amigo.geneontology.org/amigo/term/GO:0045087	19	417	770	16473	0.973559	5295;4217;51734;727;6285;710;51191;5063;4254;108;5608;1191;2263;3815;10333;5153;2308;5588;3075	PIK3R1;MAP3K5;MSRB1;C5;S100B;SERPING1;HERC5;PAK3;KITLG;ADCY2;MAP2K6;CLU;FGFR2;KIT;TLR6;PDE1B;FOXO1;PRKCQ;CFH	0.578372	0.237792	0.693594
GO:0006644	phospholipid metabolic process	http://amigo.geneontology.org/amigo/term/GO:0006644	4	417	160	16473	0.98747	5295;9108;8895;8898	PIK3R1;MTMR7;CPNE3;MTMR2	0.579557	0.236903	0.693594
GO:0022617	extracellular matrix disassembly	http://amigo.geneontology.org/amigo/term/GO:0022617	3	417	119	16473	0.995859	176;3818;1634	ACAN;KLKB1;DCN	0.583144	0.234224	0.693594
GO:0061077	chaperone-mediated protein folding	http://amigo.geneontology.org/amigo/term/GO:0061077	1	417	34	16473	1.16226	1191	CLU	0.583496	0.233962	0.693594
GO:0045859	regulation of protein kinase activity	http://amigo.geneontology.org/amigo/term/GO:0045859	1	417	34	16473	1.16226	64061	TSPYL2	0.583496	0.233962	0.693594
GO:0030073	insulin secretion	http://amigo.geneontology.org/amigo/term/GO:0030073	1	417	34	16473	1.16226	27445	PCLO	0.583496	0.233962	0.693594
GO:0007585	respiratory gaseous exchange	http://amigo.geneontology.org/amigo/term/GO:0007585	1	417	34	16473	1.16226	10800	CYSLTR1	0.583496	0.233962	0.693594
GO:1904030	negative regulation of cyclin-dependent protein kinase activity	http://amigo.geneontology.org/amigo/term/GO:1904030	1	417	34	16473	1.16226	1154	CISH	0.583496	0.233962	0.693594
GO:0050918	positive chemotaxis	http://amigo.geneontology.org/amigo/term/GO:0050918	1	417	34	16473	1.16226	4233	MET	0.583496	0.233962	0.693594
GO:0042692	muscle cell differentiation	http://amigo.geneontology.org/amigo/term/GO:0042692	1	417	34	16473	1.16226	5608	MAP2K6	0.583496	0.233962	0.693594
GO:0060325	face morphogenesis	http://amigo.geneontology.org/amigo/term/GO:0060325	1	417	34	16473	1.16226	25976	TIPARP	0.583496	0.233962	0.693594
GO:0051701	interaction with host	http://amigo.geneontology.org/amigo/term/GO:0051701	1	417	34	16473	1.16226	51382	ATP6V1D	0.583496	0.233962	0.693594
GO:0006360	transcription from RNA polymerase I promoter	http://amigo.geneontology.org/amigo/term/GO:0006360	1	417	34	16473	1.16226	8850	KAT2B	0.583496	0.233962	0.693594
GO:0007281	germ cell development	http://amigo.geneontology.org/amigo/term/GO:0007281	1	417	34	16473	1.16226	221400	TDRD6	0.583496	0.233962	0.693594
GO:0035023	regulation of Rho protein signal transduction	http://amigo.geneontology.org/amigo/term/GO:0035023	2	417	77	16473	1.02619	23101;10276	MCF2L2;NET1	0.58432	0.233349	0.693594
GO:0045666	positive regulation of neuron differentiation	http://amigo.geneontology.org/amigo/term/GO:0045666	2	417	77	16473	1.02619	604;51704	BCL6;GPRC5B	0.58432	0.233349	0.693594
GO:0007628	adult walking behavior	http://amigo.geneontology.org/amigo/term/GO:0007628	1	417	35	16473	1.12898	3778	KCNMA1	0.593801	0.226359	0.698833
GO:0070534	protein K63-linked ubiquitination	http://amigo.geneontology.org/amigo/term/GO:0070534	1	417	35	16473	1.12898	5071	PARK2	0.593801	0.226359	0.698833
GO:0045597	positive regulation of cell differentiation	http://amigo.geneontology.org/amigo/term/GO:0045597	1	417	35	16473	1.12898	367	AR	0.593801	0.226359	0.698833
GO:0030282	bone mineralization	http://amigo.geneontology.org/amigo/term/GO:0030282	1	417	35	16473	1.12898	2263	FGFR2	0.593801	0.226359	0.698833
GO:0055088	lipid homeostasis	http://amigo.geneontology.org/amigo/term/GO:0055088	1	417	35	16473	1.12898	33	ACADL	0.593801	0.226359	0.698833
GO:0003007	heart morphogenesis	http://amigo.geneontology.org/amigo/term/GO:0003007	1	417	35	16473	1.12898	7049	TGFBR3	0.593801	0.226359	0.698833
GO:0016056	rhodopsin mediated signaling pathway	http://amigo.geneontology.org/amigo/term/GO:0016056	1	417	35	16473	1.12898	5588	PRKCQ	0.593801	0.226359	0.698833
GO:1902017	regulation of cilium assembly	http://amigo.geneontology.org/amigo/term/GO:1902017	1	417	35	16473	1.12898	8100	IFT88	0.593801	0.226359	0.698833
GO:0007339	binding of sperm to zona pellucida	http://amigo.geneontology.org/amigo/term/GO:0007339	1	417	35	16473	1.12898	8748	ADAM20	0.593801	0.226359	0.698833
GO:0046854	phosphatidylinositol phosphorylation	http://amigo.geneontology.org/amigo/term/GO:0046854	1	417	35	16473	1.12898	5295	PIK3R1	0.593801	0.226359	0.698833
GO:0006446	regulation of translational initiation	http://amigo.geneontology.org/amigo/term/GO:0006446	1	417	35	16473	1.12898	51386	EIF3L	0.593801	0.226359	0.698833
GO:0016042	lipid catabolic process	http://amigo.geneontology.org/amigo/term/GO:0016042	2	417	79	16473	1.00009	5332;134	PLCB4;ADORA1	0.597971	0.22332	0.703196
GO:0030890	positive regulation of B cell proliferation	http://amigo.geneontology.org/amigo/term/GO:0030890	1	417	36	16473	1.09756	604	BCL6	0.603851	0.21907	0.70519
GO:0006909	phagocytosis	http://amigo.geneontology.org/amigo/term/GO:0006909	1	417	36	16473	1.09756	134	ADORA1	0.603851	0.21907	0.70519
GO:0030148	sphingolipid biosynthetic process	http://amigo.geneontology.org/amigo/term/GO:0030148	1	417	36	16473	1.09756	204219	CERS3	0.603851	0.21907	0.70519
GO:0033572	transferrin transport	http://amigo.geneontology.org/amigo/term/GO:0033572	1	417	36	16473	1.09756	51382	ATP6V1D	0.603851	0.21907	0.70519
GO:1903507	negative regulation of nucleic acid-templated transcription	http://amigo.geneontology.org/amigo/term/GO:1903507	1	417	36	16473	1.09756	10140	TOB1	0.603851	0.21907	0.70519
GO:0043200	response to amino acid	http://amigo.geneontology.org/amigo/term/GO:0043200	1	417	36	16473	1.09756	1036	CDO1	0.603851	0.21907	0.70519
GO:2001237	negative regulation of extrinsic apoptotic signaling pathway	http://amigo.geneontology.org/amigo/term/GO:2001237	1	417	36	16473	1.09756	367	AR	0.603851	0.21907	0.70519
GO:0018107	peptidyl-threonine phosphorylation	http://amigo.geneontology.org/amigo/term/GO:0018107	1	417	36	16473	1.09756	7048	TGFBR2	0.603851	0.21907	0.70519
GO:0032720	negative regulation of tumor necrosis factor production	http://amigo.geneontology.org/amigo/term/GO:0032720	1	417	36	16473	1.09756	26191	PTPN22	0.603851	0.21907	0.70519
GO:0006355	regulation of transcription, DNA-templated	http://amigo.geneontology.org/amigo/term/GO:0006355	32	417	1308	16473	0.96366	10891;8861;22869;4213;55536;80298;7700;10260;55791;4293;57798;79366;7586;140597;5608;23598;3131;5563;388566;26152;9496;10957;7978;10902;5588;63951;4306;169270;284391;64061;3237;9406	PPARGC1A;LDB1;ZNF510;MEIS3P1;CDCA7L;MTERF2;ZNF141;DENND4A;LRIF1;MAP3K9;GATAD1;HMGN5;ZKSCAN1;TCEAL2;MAP2K6;PATZ1;HLF;PRKAA2;ZNF470;ZNF337;TBX4;PNRC1;MTERF1;BRD8;PRKCQ;DMRTA1;NR3C2;ZNF596;ZNF844;TSPYL2;HOXD11;ZRANB2	0.605584	0.217825	0.70667
GO:0007411	axon guidance	http://amigo.geneontology.org/amigo/term/GO:0007411	9	417	374	16473	0.949532	4983;8633;5063;5588;56963;59277;4233;10371;9723	OPHN1;UNC5C;PAK3;PRKCQ;RGMA;NTN4;MET;SEMA3A;SEMA3E	0.607058	0.21677	0.707845
GO:0006457	protein folding	http://amigo.geneontology.org/amigo/term/GO:0006457	4	417	166	16473	0.951428	10693;79608;6767;23398	CCT6B;RIC3;ST13;PPWD1	0.607959	0.216126	0.708351
GO:0018279	protein N-linked glycosylation via asparagine	http://amigo.geneontology.org/amigo/term/GO:0018279	3	417	124	16473	0.955411	9331;10610;30815	B4GALT6;ST6GALNAC2;ST6GALNAC6	0.61042	0.214371	0.710077
GO:0035264	multicellular organism growth	http://amigo.geneontology.org/amigo/term/GO:0035264	2	417	81	16473	0.975279	3202;2263	HOXA5;FGFR2	0.611284	0.213757	0.710077
GO:0002755	MyD88-dependent toll-like receptor signaling pathway	http://amigo.geneontology.org/amigo/term/GO:0002755	2	417	81	16473	0.975279	5608;10333	MAP2K6;TLR6	0.611284	0.213757	0.710077
GO:0001701	in utero embryonic development	http://amigo.geneontology.org/amigo/term/GO:0001701	5	417	209	16473	0.944395	1825;727;7048;2263;10472	DSC3;C5;TGFBR2;FGFR2;ZBTB18	0.611751	0.213425	0.710077
GO:0006996	organelle organization	http://amigo.geneontology.org/amigo/term/GO:0006996	7	417	293	16473	0.942812	10891;11127;83657;5563;7978;27031;8100	PPARGC1A;KIF3A;DYNLRB2;PRKAA2;MTERF1;NPHP3;IFT88	0.613178	0.212414	0.710077
GO:0006605	protein targeting	http://amigo.geneontology.org/amigo/term/GO:0006605	1	417	37	16473	1.06783	6135	RPL11	0.613653	0.212077	0.710077
GO:0034644	cellular response to UV	http://amigo.geneontology.org/amigo/term/GO:0034644	1	417	37	16473	1.06783	5295	PIK3R1	0.613653	0.212077	0.710077
GO:0045494	photoreceptor cell maintenance	http://amigo.geneontology.org/amigo/term/GO:0045494	1	417	37	16473	1.06783	27031	NPHP3	0.613653	0.212077	0.710077
GO:0050890	cognition	http://amigo.geneontology.org/amigo/term/GO:0050890	1	417	37	16473	1.06783	134	ADORA1	0.613653	0.212077	0.710077
GO:0043547	positive regulation of GTPase activity	http://amigo.geneontology.org/amigo/term/GO:0043547	11	417	461	16473	0.941047	80005;394;4983;26166;23101;10260;10276;221002;9771;143872;6764	DOCK5;ARHGAP5;OPHN1;RGS22;MCF2L2;DENND4A;NET1;RASGEF1A;RAPGEF5;ARHGAP42;ST5	0.620285	0.207409	0.717204
GO:0048536	spleen development	http://amigo.geneontology.org/amigo/term/GO:0048536	1	417	38	16473	1.03966	10370	CITED2	0.623213	0.205363	0.717854
GO:0045740	positive regulation of DNA replication	http://amigo.geneontology.org/amigo/term/GO:0045740	1	417	38	16473	1.03966	4254	KITLG	0.623213	0.205363	0.717854
GO:1901998	toxin transport	http://amigo.geneontology.org/amigo/term/GO:1901998	1	417	38	16473	1.03966	10693	CCT6B	0.623213	0.205363	0.717854
GO:0030049	muscle filament sliding	http://amigo.geneontology.org/amigo/term/GO:0030049	1	417	38	16473	1.03966	7111	TMOD1	0.623213	0.205363	0.717854
GO:0006833	water transport	http://amigo.geneontology.org/amigo/term/GO:0006833	1	417	38	16473	1.03966	108	ADCY2	0.623213	0.205363	0.717854
GO:0006767	water-soluble vitamin metabolic process	http://amigo.geneontology.org/amigo/term/GO:0006767	2	417	83	16473	0.951662	316;119391	AOX1;GSTO2	0.624258	0.204636	0.717968
GO:0034138	toll-like receptor 3 signaling pathway	http://amigo.geneontology.org/amigo/term/GO:0034138	2	417	83	16473	0.951662	5608;51435	MAP2K6;SCARA3	0.624258	0.204636	0.717968
GO:0051260	protein homooligomerization	http://amigo.geneontology.org/amigo/term/GO:0051260	4	417	171	16473	0.923325	386618;80274;6767;3778	KCTD4;SCUBE1;ST13;KCNMA1	0.630711	0.20017	0.719849
GO:0006006	glucose metabolic process	http://amigo.geneontology.org/amigo/term/GO:0006006	3	417	128	16473	0.925328	347;7915;51181	APOD;ALDH5A1;DCXR	0.631366	0.199719	0.719849
GO:0090382	phagosome maturation	http://amigo.geneontology.org/amigo/term/GO:0090382	1	417	39	16473	1.01294	51382	ATP6V1D	0.632537	0.198914	0.719849
GO:0007588	excretion	http://amigo.geneontology.org/amigo/term/GO:0007588	1	417	39	16473	1.01294	8645	KCNK5	0.632537	0.198914	0.719849
GO:0030819	positive regulation of cAMP biosynthetic process	http://amigo.geneontology.org/amigo/term/GO:0030819	1	417	39	16473	1.01294	5744	PTHLH	0.632537	0.198914	0.719849
GO:0045599	negative regulation of fat cell differentiation	http://amigo.geneontology.org/amigo/term/GO:0045599	1	417	39	16473	1.01294	2308	FOXO1	0.632537	0.198914	0.719849
GO:0003151	outflow tract morphogenesis	http://amigo.geneontology.org/amigo/term/GO:0003151	1	417	39	16473	1.01294	10370	CITED2	0.632537	0.198914	0.719849
GO:0001657	ureteric bud development	http://amigo.geneontology.org/amigo/term/GO:0001657	1	417	39	16473	1.01294	2263	FGFR2	0.632537	0.198914	0.719849
GO:0006383	transcription from RNA polymerase III promoter	http://amigo.geneontology.org/amigo/term/GO:0006383	1	417	39	16473	1.01294	10625	IVNS1ABP	0.632537	0.198914	0.719849
GO:0032729	positive regulation of interferon-gamma production	http://amigo.geneontology.org/amigo/term/GO:0032729	1	417	39	16473	1.01294	3595	IL12RB2	0.632537	0.198914	0.719849
GO:0034446	substrate adhesion-dependent cell spreading	http://amigo.geneontology.org/amigo/term/GO:0034446	1	417	39	16473	1.01294	11149	BVES	0.632537	0.198914	0.719849
GO:0051781	positive regulation of cell division	http://amigo.geneontology.org/amigo/term/GO:0051781	1	417	39	16473	1.01294	2263	FGFR2	0.632537	0.198914	0.719849
GO:0038032	termination of G-protein coupled receptor signaling pathway	http://amigo.geneontology.org/amigo/term/GO:0038032	1	417	39	16473	1.01294	26166	RGS22	0.632537	0.198914	0.719849
GO:0045668	negative regulation of osteoblast differentiation	http://amigo.geneontology.org/amigo/term/GO:0045668	1	417	39	16473	1.01294	10140	TOB1	0.632537	0.198914	0.719849
GO:0000165	MAPK cascade	http://amigo.geneontology.org/amigo/term/GO:0000165	2	417	85	16473	0.929157	4217;5063	MAP3K5;PAK3	0.636895	0.195932	0.724265
GO:0016567	protein ubiquitination	http://amigo.geneontology.org/amigo/term/GO:0016567	8	417	343	16473	0.919829	79754;5071;153769;26249;1154;5588;57820;9443	ASB13;PARK2;SH3RF2;KLHL3;CISH;PRKCQ;CCNB1IP1;MED7	0.640361	0.193575	0.725301
GO:0007219	Notch signaling pathway	http://amigo.geneontology.org/amigo/term/GO:0007219	3	417	130	16473	0.910981	8850;7029;8100	KAT2B;TFDP2;IFT88	0.641542	0.192775	0.725301
GO:0006334	nucleosome assembly	http://amigo.geneontology.org/amigo/term/GO:0006334	3	417	130	16473	0.910981	85453;23270;64061	TSPYL5;TSPYL4;TSPYL2	0.641542	0.192775	0.725301
GO:0008333	endosome to lysosome transport	http://amigo.geneontology.org/amigo/term/GO:0008333	1	417	40	16473	0.98756	154	ADRB2	0.641631	0.192715	0.725301
GO:0043280	positive regulation of cysteine-type endopeptidase activity involved in apoptotic process	http://amigo.geneontology.org/amigo/term/GO:0043280	1	417	40	16473	0.98756	4217	MAP3K5	0.641631	0.192715	0.725301
GO:0031018	endocrine pancreas development	http://amigo.geneontology.org/amigo/term/GO:0031018	1	417	40	16473	0.98756	2308	FOXO1	0.641631	0.192715	0.725301
GO:0097192	extrinsic apoptotic signaling pathway in absence of ligand	http://amigo.geneontology.org/amigo/term/GO:0097192	1	417	40	16473	0.98756	4254	KITLG	0.641631	0.192715	0.725301
GO:0009790	embryo development	http://amigo.geneontology.org/amigo/term/GO:0009790	1	417	40	16473	0.98756	56977	STOX2	0.641631	0.192715	0.725301
GO:0007565	female pregnancy	http://amigo.geneontology.org/amigo/term/GO:0007565	2	417	86	16473	0.918296	5744;154	PTHLH;ADRB2	0.643087	0.19173	0.725865
GO:0006816	calcium ion transport	http://amigo.geneontology.org/amigo/term/GO:0006816	2	417	86	16473	0.918296	10800;5311	CYSLTR1;PKD2	0.643087	0.19173	0.725865
GO:0010467	gene expression	http://amigo.geneontology.org/amigo/term/GO:0010467	20	417	843	16473	0.934052	6204;8850;367;221400;6135;6910;8741;5563;7068;6097;6747;7978;9572;55124;7181;7029;4306;6168;6626;9443	RPS10;KAT2B;AR;TDRD6;RPL11;TBX5;TNFSF13;PRKAA2;THRB;RORC;SSR3;MTERF1;NR1D1;PIWIL2;NR2C1;TFDP2;NR3C2;RPL37A;SNRPA;MED7	0.647872	0.188511	0.730723
GO:0031175	neuron projection development	http://amigo.geneontology.org/amigo/term/GO:0031175	2	417	87	16473	0.907686	10129;4653	FRY;MYOC	0.649196	0.187624	0.731512
GO:0010506	regulation of autophagy	http://amigo.geneontology.org/amigo/term/GO:0010506	1	417	41	16473	0.963415	5071	PARK2	0.6505	0.186752	0.731512
GO:0008015	blood circulation	http://amigo.geneontology.org/amigo/term/GO:0008015	1	417	41	16473	0.963415	710	SERPING1	0.6505	0.186752	0.731512
GO:0000413	protein peptidyl-prolyl isomerization	http://amigo.geneontology.org/amigo/term/GO:0000413	1	417	41	16473	0.963415	23398	PPWD1	0.6505	0.186752	0.731512
GO:1902476	chloride transmembrane transport	http://amigo.geneontology.org/amigo/term/GO:1902476	2	417	88	16473	0.897317	5348;5172	FXYD1;SLC26A4	0.655222	0.183612	0.73573
GO:0007160	cell-matrix adhesion	http://amigo.geneontology.org/amigo/term/GO:0007160	2	417	88	16473	0.897317	4289;51754	MKLN1;TMEM8B	0.655222	0.183612	0.73573
GO:0030218	erythrocyte differentiation	http://amigo.geneontology.org/amigo/term/GO:0030218	1	417	42	16473	0.940419	3815	KIT	0.659151	0.181015	0.738502
GO:0048469	cell maturation	http://amigo.geneontology.org/amigo/term/GO:0048469	1	417	42	16473	0.940419	3778	KCNMA1	0.659151	0.181015	0.738502
GO:0010595	positive regulation of endothelial cell migration	http://amigo.geneontology.org/amigo/term/GO:0010595	1	417	42	16473	0.940419	2822	GPLD1	0.659151	0.181015	0.738502
GO:0042493	response to drug	http://amigo.geneontology.org/amigo/term/GO:0042493	7	417	307	16473	0.899039	7079;7048;5608;347;6833;6720;445	TIMP4;TGFBR2;MAP2K6;APOD;ABCC8;SREBF1;ASS1	0.660426	0.180176	0.739384
GO:0045892	negative regulation of transcription, DNA-templated	http://amigo.geneontology.org/amigo/term/GO:0045892	11	417	476	16473	0.910538	8861;83852;604;825;10370;23598;10472;22882;9572;2308;7029	LDB1;SETDB2;BCL6;CAPN3;CITED2;PATZ1;ZBTB18;ZHX2;NR1D1;FOXO1;TFDP2	0.660982	0.17981	0.739461
GO:0030198	extracellular matrix organization	http://amigo.geneontology.org/amigo/term/GO:0030198	7	417	308	16473	0.896064	176;23127;3818;79625;1634;59277;25890	ACAN;COLGALT2;KLKB1;NDNF;DCN;NTN4;ABI3BP	0.663664	0.178052	0.741915
GO:0006766	vitamin metabolic process	http://amigo.geneontology.org/amigo/term/GO:0006766	2	417	90	16473	0.877269	316;119391	AOX1;GSTO2	0.667025	0.175858	0.744655
GO:0035872	nucleotide-binding domain, leucine rich repeat containing receptor signaling pathway	http://amigo.geneontology.org/amigo/term/GO:0035872	1	417	43	16473	0.918493	5608	MAP2K6	0.667588	0.175492	0.744655
GO:0045785	positive regulation of cell adhesion	http://amigo.geneontology.org/amigo/term/GO:0045785	1	417	43	16473	0.918493	8861	LDB1	0.667588	0.175492	0.744655
GO:0048013	ephrin receptor signaling pathway	http://amigo.geneontology.org/amigo/term/GO:0048013	2	417	91	16473	0.867576	5063;26037	PAK3;SIPA1L1	0.672804	0.172112	0.749922
GO:0042110	T cell activation	http://amigo.geneontology.org/amigo/term/GO:0042110	1	417	44	16473	0.897563	5618	PRLR	0.675816	0.170172	0.752174
GO:0043966	histone H3 acetylation	http://amigo.geneontology.org/amigo/term/GO:0043966	1	417	44	16473	0.897563	8850	KAT2B	0.675816	0.170172	0.752174
GO:0006364	rRNA processing	http://amigo.geneontology.org/amigo/term/GO:0006364	2	417	92	16473	0.858093	2091;6135	FBL;RPL11	0.678501	0.16845	0.754608
GO:0043525	positive regulation of neuron apoptotic process	http://amigo.geneontology.org/amigo/term/GO:0043525	1	417	45	16473	0.877564	5063	PAK3	0.683841	0.165045	0.758075
GO:0043408	regulation of MAPK cascade	http://amigo.geneontology.org/amigo/term/GO:0043408	1	417	45	16473	0.877564	4653	MYOC	0.683841	0.165045	0.758075
GO:0032526	response to retinoic acid	http://amigo.geneontology.org/amigo/term/GO:0032526	1	417	45	16473	0.877564	6720	SREBF1	0.683841	0.165045	0.758075
GO:0006464	cellular protein modification process	http://amigo.geneontology.org/amigo/term/GO:0006464	2	417	93	16473	0.848815	51265;27232	CDKL3;GNMT	0.684117	0.16487	0.758075
GO:0019886	antigen processing and presentation of exogenous peptide antigen via MHC class II	http://amigo.geneontology.org/amigo/term/GO:0019886	2	417	93	16473	0.848815	11127;1780	KIF3A;DYNC1I1	0.684117	0.16487	0.758075
GO:0016337	single organismal cell-cell adhesion	http://amigo.geneontology.org/amigo/term/GO:0016337	2	417	94	16473	0.839733	10076;25945	PTPRU;PVRL3	0.689652	0.16137	0.763652
GO:0007157	heterophilic cell-cell adhesion via plasma membrane cell adhesion molecules	http://amigo.geneontology.org/amigo/term/GO:0007157	1	417	46	16473	0.858434	25945	PVRL3	0.691668	0.160102	0.76421
GO:0021762	substantia nigra development	http://amigo.geneontology.org/amigo/term/GO:0021762	1	417	46	16473	0.858434	57447	NDRG2	0.691668	0.160102	0.76421
GO:0008630	intrinsic apoptotic signaling pathway in response to DNA damage	http://amigo.geneontology.org/amigo/term/GO:0008630	1	417	46	16473	0.858434	5295	PIK3R1	0.691668	0.160102	0.76421
GO:0006094	gluconeogenesis	http://amigo.geneontology.org/amigo/term/GO:0006094	1	417	47	16473	0.840119	10891	PPARGC1A	0.699302	0.155335	0.77096
GO:0043647	inositol phosphate metabolic process	http://amigo.geneontology.org/amigo/term/GO:0043647	1	417	47	16473	0.840119	5332	PLCB4	0.699302	0.155335	0.77096
GO:0019985	translesion synthesis	http://amigo.geneontology.org/amigo/term/GO:0019985	1	417	47	16473	0.840119	11201	POLI	0.699302	0.155335	0.77096
GO:0007049	cell cycle	http://amigo.geneontology.org/amigo/term/GO:0007049	4	417	188	16473	0.838957	84707;3875;168451;64061	BEX2;KRT18;THAP5;TSPYL2	0.701524	0.153957	0.772848
GO:0034142	toll-like receptor 4 signaling pathway	http://amigo.geneontology.org/amigo/term/GO:0034142	2	417	97	16473	0.813613	5608;10333	MAP2K6;TLR6	0.705781	0.15133	0.775723
GO:0045893	positive regulation of transcription, DNA-templated	http://amigo.geneontology.org/amigo/term/GO:0045893	11	417	494	16473	0.876374	10891;825;10370;367;6910;64067;79366;6097;79612;9572;2308	PPARGC1A;CAPN3;CITED2;AR;TBX5;NPAS3;HMGN5;RORC;NAA16;NR1D1;FOXO1	0.706439	0.150926	0.775723
GO:0048812	neuron projection morphogenesis	http://amigo.geneontology.org/amigo/term/GO:0048812	1	417	48	16473	0.822566	2823	GPM6A	0.706747	0.150736	0.775723
GO:0035914	skeletal muscle cell differentiation	http://amigo.geneontology.org/amigo/term/GO:0035914	1	417	48	16473	0.822566	3131	HLF	0.706747	0.150736	0.775723
GO:0051865	protein autoubiquitination	http://amigo.geneontology.org/amigo/term/GO:0051865	1	417	48	16473	0.822566	5071	PARK2	0.706747	0.150736	0.775723
GO:0019058	viral life cycle	http://amigo.geneontology.org/amigo/term/GO:0019058	3	417	144	16473	0.821709	6204;6135;6168	RPS10;RPL11;RPL37A	0.707201	0.150457	0.775723
GO:0014070	response to organic cyclic compound	http://amigo.geneontology.org/amigo/term/GO:0014070	1	417	49	16473	0.80573	5588	PRKCQ	0.714008	0.146297	0.779957
GO:0016079	synaptic vesicle exocytosis	http://amigo.geneontology.org/amigo/term/GO:0016079	1	417	49	16473	0.80573	27445	PCLO	0.714008	0.146297	0.779957
GO:0071407	cellular response to organic cyclic compound	http://amigo.geneontology.org/amigo/term/GO:0071407	1	417	49	16473	0.80573	25976	TIPARP	0.714008	0.146297	0.779957
GO:0009408	response to heat	http://amigo.geneontology.org/amigo/term/GO:0009408	1	417	49	16473	0.80573	5588	PRKCQ	0.714008	0.146297	0.779957
GO:0050885	neuromuscular process controlling balance	http://amigo.geneontology.org/amigo/term/GO:0050885	1	417	49	16473	0.80573	3778	KCNMA1	0.714008	0.146297	0.779957
GO:0007283	spermatogenesis	http://amigo.geneontology.org/amigo/term/GO:0007283	8	417	368	16473	0.856011	604;10693;84073;221400;79925;23598;3815;55124	BCL6;CCT6B;MYCBPAP;TDRD6;SPEF2;PATZ1;KIT;PIWIL2	0.714147	0.146212	0.779957
GO:0071222	cellular response to lipopolysaccharide	http://amigo.geneontology.org/amigo/term/GO:0071222	2	417	99	16473	0.797079	9572;445	NR1D1;ASS1	0.716142	0.145001	0.781574
GO:0045165	cell fate commitment	http://amigo.geneontology.org/amigo/term/GO:0045165	1	417	50	16473	0.789567	2263	FGFR2	0.72109	0.14201	0.784153
GO:0070373	negative regulation of ERK1 and ERK2 cascade	http://amigo.geneontology.org/amigo/term/GO:0070373	1	417	50	16473	0.789567	57447	NDRG2	0.72109	0.14201	0.784153
GO:0051259	protein oligomerization	http://amigo.geneontology.org/amigo/term/GO:0051259	1	417	50	16473	0.789567	367	AR	0.72109	0.14201	0.784153
GO:0032880	regulation of protein localization	http://amigo.geneontology.org/amigo/term/GO:0032880	1	417	50	16473	0.789567	5172	SLC26A4	0.72109	0.14201	0.784153
GO:0007254	JNK cascade	http://amigo.geneontology.org/amigo/term/GO:0007254	1	417	50	16473	0.789567	4217	MAP3K5	0.72109	0.14201	0.784153
GO:0044255	cellular lipid metabolic process	http://amigo.geneontology.org/amigo/term/GO:0044255	3	417	148	16473	0.799305	5563;23417;33	PRKAA2;MLYCD;ACADL	0.724178	0.140155	0.786947
GO:0016310	phosphorylation	http://amigo.geneontology.org/amigo/term/GO:0016310	2	417	101	16473	0.7812	414328;79877	IDNK;DCAKD	0.726195	0.138947	0.788574
GO:0030900	forebrain development	http://amigo.geneontology.org/amigo/term/GO:0030900	1	417	51	16473	0.774038	5592	PRKG1	0.727997	0.13787	0.788602
GO:0071346	cellular response to interferon-gamma	http://amigo.geneontology.org/amigo/term/GO:0071346	1	417	51	16473	0.774038	445	ASS1	0.727997	0.13787	0.788602
GO:0042102	positive regulation of T cell proliferation	http://amigo.geneontology.org/amigo/term/GO:0042102	1	417	51	16473	0.774038	5588	PRKCQ	0.727997	0.13787	0.788602
GO:0032496	response to lipopolysaccharide	http://amigo.geneontology.org/amigo/term/GO:0032496	3	417	149	16473	0.793892	7079;6833;1634	TIMP4;ABCC8;DCN	0.7283	0.137689	0.788602
GO:0006091	generation of precursor metabolites and energy	http://amigo.geneontology.org/amigo/term/GO:0006091	1	417	52	16473	0.759107	9481	SLC25A27	0.734733	0.13387	0.794434
GO:0021766	hippocampus development	http://amigo.geneontology.org/amigo/term/GO:0021766	1	417	52	16473	0.759107	10472	ZBTB18	0.734733	0.13387	0.794434
GO:0042391	regulation of membrane potential	http://amigo.geneontology.org/amigo/term/GO:0042391	2	417	103	16473	0.765938	51555;3778	PEX5L;KCNMA1	0.735945	0.133154	0.794613
GO:0007156	homophilic cell adhesion via plasma membrane adhesion molecules	http://amigo.geneontology.org/amigo/term/GO:0007156	3	417	151	16473	0.783281	54798;1825;25945	DCHS2;DSC3;PVRL3	0.7364	0.132886	0.794613
GO:0008380	RNA splicing	http://amigo.geneontology.org/amigo/term/GO:0008380	5	417	243	16473	0.81056	10891;9129;10625;9406;6626	PPARGC1A;PRPF3;IVNS1ABP;ZRANB2;SNRPA	0.736471	0.132844	0.794613
GO:0044267	cellular protein metabolic process	http://amigo.geneontology.org/amigo/term/GO:0044267	14	417	637	16473	0.863633	6204;93010;9331;55568;6135;10610;22901;60676;6747;30815;6168;64061;117248;9487	RPS10;B3GNT7;B4GALT6;GALNT10;RPL11;ST6GALNAC2;ARSG;PAPPA2;SSR3;ST6GALNAC6;RPL37A;TSPYL2;GALNT15;PIGL	0.739301	0.131179	0.7971
GO:0001649	osteoblast differentiation	http://amigo.geneontology.org/amigo/term/GO:0001649	2	417	104	16473	0.758526	2091;4653	FBL;MYOC	0.740709	0.130352	0.798051
GO:0019369	arachidonic acid metabolic process	http://amigo.geneontology.org/amigo/term/GO:0019369	1	417	53	16473	0.744739	2053	EPHX2	0.741303	0.130004	0.798124
GO:0007155	cell adhesion	http://amigo.geneontology.org/amigo/term/GO:0007155	9	417	423	16473	0.836984	176;394;1825;481;10076;8777;4254;482;8838	ACAN;ARHGAP5;DSC3;ATP1B1;PTPRU;MPDZ;KITLG;ATP1B2;WISP3	0.743548	0.128691	0.799974
GO:0000082	G1/S transition of mitotic cell cycle	http://amigo.geneontology.org/amigo/term/GO:0000082	3	417	154	16473	0.767881	5000;586;23595	ORC4;BCAT1;ORC3	0.748191	0.125987	0.803829
GO:0006898	receptor-mediated endocytosis	http://amigo.geneontology.org/amigo/term/GO:0006898	3	417	154	16473	0.767881	7048;51435;154	TGFBR2;SCARA3;ADRB2	0.748191	0.125987	0.803829
GO:0006892	post-Golgi vesicle-mediated transport	http://amigo.geneontology.org/amigo/term/GO:0006892	1	417	55	16473	0.71757	134829	CLVS2	0.75396	0.122652	0.808309
GO:0007200	phospholipase C-activating G-protein coupled receptor signaling pathway	http://amigo.geneontology.org/amigo/term/GO:0007200	1	417	55	16473	0.71757	10800	CYSLTR1	0.75396	0.122652	0.808309
GO:0045665	negative regulation of neuron differentiation	http://amigo.geneontology.org/amigo/term/GO:0045665	1	417	55	16473	0.71757	22882	ZHX2	0.75396	0.122652	0.808309
GO:0009615	response to virus	http://amigo.geneontology.org/amigo/term/GO:0009615	2	417	107	16473	0.737124	1191;10625	CLU;IVNS1ABP	0.754561	0.122306	0.808382
GO:0036498	IRE1-mediated unfolded protein response	http://amigo.geneontology.org/amigo/term/GO:0036498	1	417	56	16473	0.704713	64061	TSPYL2	0.760055	0.119155	0.812546
GO:0042472	inner ear morphogenesis	http://amigo.geneontology.org/amigo/term/GO:0042472	1	417	56	16473	0.704713	2263	FGFR2	0.760055	0.119155	0.812546
GO:0051403	stress-activated MAPK cascade	http://amigo.geneontology.org/amigo/term/GO:0051403	1	417	56	16473	0.704713	5608	MAP2K6	0.760055	0.119155	0.812546
GO:0050729	positive regulation of inflammatory response	http://amigo.geneontology.org/amigo/term/GO:0050729	1	417	57	16473	0.692308	51704	GPRC5B	0.765999	0.115772	0.815821
GO:0051965	positive regulation of synapse assembly	http://amigo.geneontology.org/amigo/term/GO:0051965	1	417	57	16473	0.692308	4915	NTRK2	0.765999	0.115772	0.815821
GO:0007586	digestion	http://amigo.geneontology.org/amigo/term/GO:0007586	1	417	57	16473	0.692308	10891	PPARGC1A	0.765999	0.115772	0.815821
GO:0097191	extrinsic apoptotic signaling pathway	http://amigo.geneontology.org/amigo/term/GO:0097191	1	417	57	16473	0.692308	3875	KRT18	0.765999	0.115772	0.815821
GO:0007015	actin filament organization	http://amigo.geneontology.org/amigo/term/GO:0007015	1	417	57	16473	0.692308	7111	TMOD1	0.765999	0.115772	0.815821
GO:0000122	negative regulation of transcription from RNA polymerase II promoter	http://amigo.geneontology.org/amigo/term/GO:0000122	15	417	694	16473	0.84837	604;4781;22849;10370;7068;2263;51339;10472;22882;9572;2308;7181;6720;6913;8538	BCL6;NFIB;CPEB3;CITED2;THRB;FGFR2;DACT1;ZBTB18;ZHX2;NR1D1;FOXO1;NR2C1;SREBF1;TBX15;BARX2	0.766345	0.115576	0.815821
GO:0061024	membrane organization	http://amigo.geneontology.org/amigo/term/GO:0061024	3	417	159	16473	0.743506	11127;5563;134829	KIF3A;PRKAA2;CLVS2	0.766902	0.11526	0.815842
GO:0002224	toll-like receptor signaling pathway	http://amigo.geneontology.org/amigo/term/GO:0002224	2	417	110	16473	0.716889	5608;10333	MAP2K6;TLR6	0.767771	0.114768	0.816194
GO:0006469	negative regulation of protein kinase activity	http://amigo.geneontology.org/amigo/term/GO:0006469	1	417	58	16473	0.68033	1154	CISH	0.771796	0.112498	0.818179
GO:0001933	negative regulation of protein phosphorylation	http://amigo.geneontology.org/amigo/term/GO:0001933	1	417	58	16473	0.68033	5071	PARK2	0.771796	0.112498	0.818179
GO:0016485	protein processing	http://amigo.geneontology.org/amigo/term/GO:0016485	1	417	58	16473	0.68033	5744	PTHLH	0.771796	0.112498	0.818179
GO:0030334	regulation of cell migration	http://amigo.geneontology.org/amigo/term/GO:0030334	1	417	58	16473	0.68033	8633	UNC5C	0.771796	0.112498	0.818179
GO:0050679	positive regulation of epithelial cell proliferation	http://amigo.geneontology.org/amigo/term/GO:0050679	1	417	59	16473	0.668758	2263	FGFR2	0.77745	0.109328	0.823023
GO:0097193	intrinsic apoptotic signaling pathway	http://amigo.geneontology.org/amigo/term/GO:0097193	1	417	59	16473	0.668758	1191	CLU	0.77745	0.109328	0.823023
GO:0006810	transport	http://amigo.geneontology.org/amigo/term/GO:0006810	6	417	306	16473	0.77129	4135;367;83657;441432;482;6574	MAP6;AR;DYNLRB2;AQP7P3;ATP1B2;SLC20A1	0.786021	0.104566	0.831516
GO:0051726	regulation of cell cycle	http://amigo.geneontology.org/amigo/term/GO:0051726	2	417	116	16473	0.67956	84707;51265	BEX2;CDKL3	0.792346	0.101085	0.83704
GO:0007204	positive regulation of cytosolic calcium ion concentration	http://amigo.geneontology.org/amigo/term/GO:0007204	2	417	116	16473	0.67956	79608;10800	RIC3;CYSLTR1	0.792346	0.101085	0.83704
GO:0042981	regulation of apoptotic process	http://amigo.geneontology.org/amigo/term/GO:0042981	4	417	217	16473	0.725544	84707;5063;5608;100506742	BEX2;PAK3;MAP2K6;CASP12	0.798696	0.0976186	0.842581
GO:0007030	Golgi organization	http://amigo.geneontology.org/amigo/term/GO:0007030	1	417	63	16473	0.626145	55014	STX17	0.798702	0.0976153	0.842581
GO:0016192	vesicle-mediated transport	http://amigo.geneontology.org/amigo/term/GO:0016192	2	417	118	16473	0.66796	8895;11149	CPNE3;BVES	0.800013	0.0969027	0.842792
GO:0006935	chemotaxis	http://amigo.geneontology.org/amigo/term/GO:0006935	2	417	118	16473	0.66796	727;10800	C5;CYSLTR1	0.800013	0.0969027	0.842792
GO:0045444	fat cell differentiation	http://amigo.geneontology.org/amigo/term/GO:0045444	1	417	64	16473	0.616324	2308	FOXO1	0.803691	0.094911	0.844321
GO:0051291	protein heterooligomerization	http://amigo.geneontology.org/amigo/term/GO:0051291	1	417	64	16473	0.616324	5590	PRKCZ	0.803691	0.094911	0.844321
GO:0007269	neurotransmitter secretion	http://amigo.geneontology.org/amigo/term/GO:0007269	1	417	64	16473	0.616324	7915	ALDH5A1	0.803691	0.094911	0.844321
GO:0008203	cholesterol metabolic process	http://amigo.geneontology.org/amigo/term/GO:0008203	1	417	64	16473	0.616324	6720	SREBF1	0.803691	0.094911	0.844321
GO:0002244	hematopoietic progenitor cell differentiation	http://amigo.geneontology.org/amigo/term/GO:0002244	1	417	65	16473	0.606805	79819	WDR78	0.808556	0.0922898	0.847671
GO:0034146	toll-like receptor 5 signaling pathway	http://amigo.geneontology.org/amigo/term/GO:0034146	1	417	65	16473	0.606805	5608	MAP2K6	0.808556	0.0922898	0.847671
GO:0034166	toll-like receptor 10 signaling pathway	http://amigo.geneontology.org/amigo/term/GO:0034166	1	417	65	16473	0.606805	5608	MAP2K6	0.808556	0.0922898	0.847671
GO:0006357	regulation of transcription from RNA polymerase II promoter	http://amigo.geneontology.org/amigo/term/GO:0006357	7	417	362	16473	0.75985	64067;79366;2078;10902;6720;7029;9443	NPAS3;HMGN5;ERG;BRD8;SREBF1;TFDP2;MED7	0.809483	0.091792	0.848057
GO:0043433	negative regulation of sequence-specific DNA binding transcription factor activity	http://amigo.geneontology.org/amigo/term/GO:0043433	1	417	66	16473	0.597574	5744	PTHLH	0.813301	0.0897485	0.849125
GO:0032481	positive regulation of type I interferon production	http://amigo.geneontology.org/amigo/term/GO:0032481	1	417	66	16473	0.597574	26191	PTPN22	0.813301	0.0897485	0.849125
GO:0071347	cellular response to interleukin-1	http://amigo.geneontology.org/amigo/term/GO:0071347	1	417	66	16473	0.597574	1116	CHI3L1	0.813301	0.0897485	0.849125
GO:0007059	chromosome segregation	http://amigo.geneontology.org/amigo/term/GO:0007059	1	417	66	16473	0.597574	83852	SETDB2	0.813301	0.0897485	0.849125
GO:0006302	double-strand break repair	http://amigo.geneontology.org/amigo/term/GO:0006302	1	417	66	16473	0.597574	200558	APLF	0.813301	0.0897485	0.849125
GO:0006397	mRNA processing	http://amigo.geneontology.org/amigo/term/GO:0006397	3	417	175	16473	0.674865	10891;9129;9406	PPARGC1A;PRPF3;ZRANB2	0.819276	0.0865699	0.854774
GO:0044237	cellular metabolic process	http://amigo.geneontology.org/amigo/term/GO:0044237	2	417	124	16473	0.635406	9481;137872	SLC25A27;ADHFE1	0.821531	0.0853763	0.856311
GO:0006888	ER to Golgi vesicle-mediated transport	http://amigo.geneontology.org/amigo/term/GO:0006888	1	417	68	16473	0.579928	55014	STX17	0.822442	0.0848945	0.856311
GO:0016579	protein deubiquitination	http://amigo.geneontology.org/amigo/term/GO:0016579	1	417	68	16473	0.579928	8237	USP11	0.822442	0.0848945	0.856311
GO:0060337	type I interferon signaling pathway	http://amigo.geneontology.org/amigo/term/GO:0060337	1	417	69	16473	0.571488	2634	GBP2	0.826844	0.0825763	0.859714
GO:0061136	regulation of proteasomal protein catabolic process	http://amigo.geneontology.org/amigo/term/GO:0061136	1	417	69	16473	0.571488	8237	USP11	0.826844	0.0825763	0.859714
GO:0016197	endosomal transport	http://amigo.geneontology.org/amigo/term/GO:0016197	1	417	70	16473	0.56329	26960	NBEA	0.831137	0.0803274	0.862994
GO:0070098	chemokine-mediated signaling pathway	http://amigo.geneontology.org/amigo/term/GO:0070098	1	417	70	16473	0.56329	10936	GPR75	0.831137	0.0803274	0.862994
GO:0000724	double-strand break repair via homologous recombination	http://amigo.geneontology.org/amigo/term/GO:0000724	1	417	71	16473	0.555322	22909	FAN1	0.835324	0.0781452	0.866156
GO:0050728	negative regulation of inflammatory response	http://amigo.geneontology.org/amigo/term/GO:0050728	1	417	71	16473	0.555322	154	ADRB2	0.835324	0.0781452	0.866156
GO:0006974	cellular response to DNA damage stimulus	http://amigo.geneontology.org/amigo/term/GO:0006974	3	417	181	16473	0.652254	604;200558;2308	BCL6;APLF;FOXO1	0.836169	0.0777062	0.86644
GO:0034162	toll-like receptor 9 signaling pathway	http://amigo.geneontology.org/amigo/term/GO:0034162	1	417	72	16473	0.547576	5608	MAP2K6	0.839407	0.0760275	0.869201
GO:0000209	protein polyubiquitination	http://amigo.geneontology.org/amigo/term/GO:0000209	2	417	130	16473	0.605857	9666;5071	DZIP3;PARK2	0.84095	0.0752297	0.869613
GO:0090263	positive regulation of canonical Wnt signaling pathway	http://amigo.geneontology.org/amigo/term/GO:0090263	2	417	130	16473	0.605857	2263;51704	FGFR2;GPRC5B	0.84095	0.0752297	0.869613
GO:0006289	nucleotide-excision repair	http://amigo.geneontology.org/amigo/term/GO:0006289	1	417	73	16473	0.540042	22909	FAN1	0.843389	0.0739721	0.87154
GO:0000398	mRNA splicing, via spliceosome	http://amigo.geneontology.org/amigo/term/GO:0000398	3	417	185	16473	0.637995	9129;6626;23398	PRPF3;SNRPA;PPWD1	0.846661	0.0722904	0.874326
GO:0033138	positive regulation of peptidyl-serine phosphorylation	http://amigo.geneontology.org/amigo/term/GO:0033138	1	417	74	16473	0.532712	4915	NTRK2	0.847273	0.0719768	0.874362
GO:0006396	RNA processing	http://amigo.geneontology.org/amigo/term/GO:0006396	1	417	76	16473	0.51863	5935	RBM3	0.854754	0.0681589	0.881483
GO:0035666	TRIF-dependent toll-like receptor signaling pathway	http://amigo.geneontology.org/amigo/term/GO:0035666	1	417	77	16473	0.511863	5608	MAP2K6	0.858356	0.0663324	0.883996
GO:0060333	interferon-gamma-mediated signaling pathway	http://amigo.geneontology.org/amigo/term/GO:0060333	1	417	77	16473	0.511863	2634	GBP2	0.858356	0.0663324	0.883996
GO:0002756	MyD88-independent toll-like receptor signaling pathway	http://amigo.geneontology.org/amigo/term/GO:0002756	1	417	79	16473	0.498844	5608	MAP2K6	0.865296	0.0628353	0.890539
GO:0050731	positive regulation of peptidyl-tyrosine phosphorylation	http://amigo.geneontology.org/amigo/term/GO:0050731	1	417	80	16473	0.492578	4254	KITLG	0.868638	0.0611614	0.892766
GO:0001843	neural tube closure	http://amigo.geneontology.org/amigo/term/GO:0001843	1	417	80	16473	0.492578	10653	SPINT2	0.868638	0.0611614	0.892766
GO:0009636	response to toxic substance	http://amigo.geneontology.org/amigo/term/GO:0009636	1	417	81	16473	0.486467	2053	EPHX2	0.871896	0.0595351	0.895509
GO:1903955	positive regulation of protein targeting to mitochondrion	http://amigo.geneontology.org/amigo/term/GO:1903955	1	417	85	16473	0.463462	55733	HHAT	0.884145	0.0534765	0.907475
GO:0070126	mitochondrial translational termination	http://amigo.geneontology.org/amigo/term/GO:0070126	1	417	86	16473	0.458044	91574	C12orf65	0.88702	0.0520666	0.909195
GO:0050796	regulation of insulin secretion	http://amigo.geneontology.org/amigo/term/GO:0050796	1	417	86	16473	0.458044	6833	ABCC8	0.88702	0.0520666	0.909195
GO:0006928	movement of cell or subcellular component	http://amigo.geneontology.org/amigo/term/GO:0006928	1	417	87	16473	0.452752	10653	SPINT2	0.889824	0.050696	0.911454
GO:0051607	defense response to virus	http://amigo.geneontology.org/amigo/term/GO:0051607	2	417	153	16473	0.514056	51191;163702	HERC5;IFNLR1	0.898865	0.0463054	0.920093
GO:0016925	protein sumoylation	http://amigo.geneontology.org/amigo/term/GO:0016925	1	417	91	16473	0.432745	26054	SENP6	0.900362	0.0455829	0.920383
GO:0006338	chromatin remodeling	http://amigo.geneontology.org/amigo/term/GO:0006338	1	417	91	16473	0.432745	8850	KAT2B	0.900362	0.0455829	0.920383
GO:0038096	Fc-gamma receptor signaling pathway involved in phagocytosis	http://amigo.geneontology.org/amigo/term/GO:0038096	1	417	93	16473	0.423387	5295	PIK3R1	0.905247	0.0432327	0.92289
GO:0007169	transmembrane receptor protein tyrosine kinase signaling pathway	http://amigo.geneontology.org/amigo/term/GO:0007169	1	417	93	16473	0.423387	4915	NTRK2	0.905247	0.0432327	0.92289
GO:0046474	glycerophospholipid biosynthetic process	http://amigo.geneontology.org/amigo/term/GO:0046474	1	417	93	16473	0.423387	8895	CPNE3	0.905247	0.0432327	0.92289
GO:0006511	ubiquitin-dependent protein catabolic process	http://amigo.geneontology.org/amigo/term/GO:0006511	1	417	93	16473	0.423387	54532	USP53	0.905247	0.0432327	0.92289
GO:0012501	programmed cell death	http://amigo.geneontology.org/amigo/term/GO:0012501	2	417	158	16473	0.497636	1832;5588	DSP;PRKCQ	0.908536	0.0416579	0.925621
GO:0050907	detection of chemical stimulus involved in sensory perception	http://amigo.geneontology.org/amigo/term/GO:0050907	1	417	95	16473	0.414423	401427	OR2A7	0.909894	0.0410091	0.926382
GO:0001525	angiogenesis	http://amigo.geneontology.org/amigo/term/GO:0001525	3	417	217	16473	0.542844	2263;347;9496	FGFR2;APOD;TBX4	0.911472	0.0402566	0.927366
GO:0045471	response to ethanol	http://amigo.geneontology.org/amigo/term/GO:0045471	1	417	96	16473	0.410081	1036	CDO1	0.912131	0.0399426	0.927415
GO:0050776	regulation of immune response	http://amigo.geneontology.org/amigo/term/GO:0050776	1	417	98	16473	0.401663	604	BCL6	0.916441	0.0378954	0.931173
GO:0007218	neuropeptide signaling pathway	http://amigo.geneontology.org/amigo/term/GO:0007218	1	417	100	16473	0.393582	10800	CYSLTR1	0.92054	0.0359573	0.934087
GO:0032355	response to estradiol	http://amigo.geneontology.org/amigo/term/GO:0032355	1	417	100	16473	0.393582	445	ASS1	0.92054	0.0359573	0.934087
GO:0043161	proteasome-mediated ubiquitin-dependent protein catabolic process	http://amigo.geneontology.org/amigo/term/GO:0043161	2	417	166	16473	0.473421	5071;8237	PARK2;USP11	0.922229	0.035161	0.935175
GO:0006325	chromatin organization	http://amigo.geneontology.org/amigo/term/GO:0006325	3	417	236	16473	0.498557	83852;8850;10902	SETDB2;KAT2B;BRD8	0.937041	0.0282416	0.94956
GO:0042742	defense response to bacterium	http://amigo.geneontology.org/amigo/term/GO:0042742	1	417	111	16473	0.35434	10333	TLR6	0.93975	0.0269877	0.951034
GO:0007010	cytoskeleton organization	http://amigo.geneontology.org/amigo/term/GO:0007010	1	417	111	16473	0.35434	27445	PCLO	0.93975	0.0269877	0.951034
GO:0006351	transcription, DNA-templated	http://amigo.geneontology.org/amigo/term/GO:0006351	36	417	1795	16473	0.772645	8861;22869;604;55536;23469;80298;10370;367;10260;55791;4293;5071;64067;79366;7586;140597;5608;2078;7068;388566;26152;9496;10957;3236;10472;22882;10902;2308;7029;63951;169270;284391;64061;3237;6913;3209	LDB1;ZNF510;BCL6;CDCA7L;PHF3;MTERF2;CITED2;AR;DENND4A;LRIF1;MAP3K9;PARK2;NPAS3;HMGN5;ZKSCAN1;TCEAL2;MAP2K6;ERG;THRB;ZNF470;ZNF337;TBX4;PNRC1;HOXD10;ZBTB18;ZHX2;BRD8;FOXO1;TFDP2;DMRTA1;ZNF596;ZNF844;TSPYL2;HOXD11;TBX15;HOXA13	0.942903	0.025533	0.953232
GO:0016032	viral process	http://amigo.geneontology.org/amigo/term/GO:0016032	9	417	558	16473	0.629151	5295;6204;8850;4217;3875;6135;8777;10625;6168	PIK3R1;RPS10;KAT2B;MAP3K5;KRT18;RPL11;MPDZ;IVNS1ABP;RPL37A	0.943179	0.0254061	0.953232
GO:0002223	stimulatory C-type lectin receptor signaling pathway	http://amigo.geneontology.org/amigo/term/GO:0002223	1	417	121	16473	0.324857	5063	PAK3	0.953159	0.0208345	0.962678
GO:0007268	synaptic transmission	http://amigo.geneontology.org/amigo/term/GO:0007268	6	417	420	16473	0.557977	84073;81539;108;7915;6833;3778	MYCBPAP;SLC38A1;ADCY2;ALDH5A1;ABCC8;KCNMA1	0.95408	0.0204152	0.962967
GO:0002230	positive regulation of defense response to virus by host	http://amigo.geneontology.org/amigo/term/GO:0002230	1	417	123	16473	0.319536	481	ATP1B1	0.95546	0.0197875	0.963719
GO:0006366	transcription from RNA polymerase II promoter	http://amigo.geneontology.org/amigo/term/GO:0006366	8	417	553	16473	0.563099	8861;4781;3202;7700;23598;3131;6720;8538	LDB1;NFIB;HOXA5;ZNF141;PATZ1;HLF;SREBF1;BARX2	0.969323	0.0135316	0.977052
GO:0000086	G2/M transition of mitotic cell cycle	http://amigo.geneontology.org/amigo/term/GO:0000086	1	417	140	16473	0.280443	7164	TPD52L1	0.970979	0.0127901	0.978071
GO:0006281	DNA repair	http://amigo.geneontology.org/amigo/term/GO:0006281	3	417	292	16473	0.401554	11201;57697;22909	POLI;FANCM;FAN1	0.978081	0.009625	0.984572
GO:0006886	intracellular protein transport	http://amigo.geneontology.org/amigo/term/GO:0006886	2	417	238	16473	0.328744	79083;55014	MLPH;STX17	0.982991	0.00745064	0.988857
GO:0006955	immune response	http://amigo.geneontology.org/amigo/term/GO:0006955	3	417	324	16473	0.361178	7049;10333;2634	TGFBR3;TLR6;GBP2	0.988334	0.00509635	0.993573
GO:0007601	visual perception	http://amigo.geneontology.org/amigo/term/GO:0007601	1	417	194	16473	0.201712	285440	CYP4V2	0.992579	0.00323509	0.99718
GO:0007608	sensory perception of smell	http://amigo.geneontology.org/amigo/term/GO:0007608	1	417	221	16473	0.176775	390063	OR51I1	0.996253	0.00163022	0.99981
GO:0007186	G-protein coupled receptor signaling pathway	http://amigo.geneontology.org/amigo/term/GO:0007186	11	417	878	16473	0.481235	55890;727;10936;390063;401427;8326;57211;259292;259293;390067;51704	GPRC5C;C5;GPR75;OR51I1;OR2A7;FZD9;ADGRG6;TAS2R46;TAS2R30;OR52H1;GPRC5B	0.997237	0.00120154	0.99981
GO:0007067	mitotic nuclear division	http://amigo.geneontology.org/amigo/term/GO:0007067	1	417	236	16473	0.165387	83852	SETDB2	0.997438	0.00111395	0.99981
GO:0000278	mitotic cell cycle	http://amigo.geneontology.org/amigo/term/GO:0000278	3	417	421	16473	0.276292	5000;7029;23595	ORC4;TFDP2;ORC3	0.998426	0.000684141	0.99981
GO:0050911	detection of chemical stimulus involved in sensory perception of smell	http://amigo.geneontology.org/amigo/term/GO:0050911	3	417	423	16473	0.274951	390063;401427;390067	OR51I1;OR2A7;OR52H1	0.998491	0.000655653	0.99981
GO:0051301	cell division	http://amigo.geneontology.org/amigo/term/GO:0051301	1	417	320	16473	0.121342	83852	SETDB2	0.999697	0.000131493	0.999823
GO:0015031	protein transport	http://amigo.geneontology.org/amigo/term/GO:0015031	1	417	341	16473	0.113721	10693	CCT6B	0.999823	7.7e-05	0.999823
