# Supplementary material for: lnc-SAMD14-4 can regulate expression of the COL1A1 and COL1A2 in human chondrocytes
Source: PeerJ. 2019 Sep 2;7:e7491. doi: 10.7717/peerj.7491 (PMC6727836; doi:10.7717/peerj.7491)
Supplement: Table S10 [file peerj-07-7491-s016.xlsx]

## Sheet: Supplementary Table 9
Term_ID	Term_description	Term_url	ListHit	ListTotal	PopHit	PopTotal	FoldEnrichment	Genes	GeneSymbols	P_value	"-log10(pvalue)"	FDR_bh
GO:0043395	heparan sulfate proteoglycan binding	http://amigo.geneontology.org/amigo/term/GO:0043395	4	424	17	16560	9.26779	10082;2262;60495;3075	GPC6;GPC5;HPSE2;CFH	0.00163594	2.78623	0.32246
GO:0005539	glycosaminoglycan binding	http://amigo.geneontology.org/amigo/term/GO:0005539	4	424	18	16560	8.75238	7049;7048;79625;1634	TGFBR3;TGFBR2;NDNF;DCN	0.00196047	2.70764	0.32246
GO:0004364	glutathione transferase activity	http://amigo.geneontology.org/amigo/term/GO:0004364	5	424	33	16560	5.97635	2948;2944;2949;2953;119391	GSTM4;GSTM1;GSTM5;GSTT2;GSTO2	0.00241125	2.61776	0.32246
GO:0042803	protein homodimerization activity	http://amigo.geneontology.org/amigo/term/GO:0042803	31	424	705	16560	1.77397	8861;2948;2944;4217;80298;2053;4915;6285;7164;4293;6284;122622;8614;10551;8326;5446;8898;2263;3815;875;7915;25945;201931;1806;5618;22882;7181;63951;154;6913;5311	LDB1;GSTM4;GSTM1;MAP3K5;MTERF2;EPHX2;NTRK2;S100B;TPD52L1;MAP3K9;S100A13;ADSSL1;STC2;AGR2;FZD9;PON3;MTMR2;FGFR2;KIT;CBS;ALDH5A1;PVRL3;TMEM192;DPYD;PRLR;ZHX2;NR2C1;DMRTA1;ADRB2;TBX15;PKD2	0.0032349	2.49014	0.32246
GO:0042626	ATPase activity, coupled to transmembrane movement of substances	http://amigo.geneontology.org/amigo/term/GO:0042626	5	424	37	16560	5.32897	10350;23461;51382;10349;6833	ABCA9;ABCA5;ATP6V1D;ABCA10;ABCC8	0.00376705	2.424	0.32246
GO:0051117	ATPase binding	http://amigo.geneontology.org/amigo/term/GO:0051117	6	424	64	16560	3.69976	5348;481;367;258010;482;5311	FXYD1;ATP1B1;AR;SVIP;ATP1B2;PKD2	0.00798047	2.09797	0.559258
GO:0003707	steroid hormone receptor activity	http://amigo.geneontology.org/amigo/term/GO:0003707	5	424	49	16560	4.02099	7068;6097;9572;7181;4306	THRB;RORC;NR1D1;NR2C1;NR3C2	0.0109852	1.95919	0.559258
GO:0016791	phosphatase activity	http://amigo.geneontology.org/amigo/term/GO:0016791	3	424	19	16560	6.20365	2053;26191;493911	EPHX2;PTPN22;PHOSPHO2	0.0167253	1.77663	0.559258
GO:0017134	fibroblast growth factor binding	http://amigo.geneontology.org/amigo/term/GO:0017134	3	424	20	16560	5.89311	7049;6284;2263	TGFBR3;S100A13;FGFR2	0.0188851	1.72388	0.559258
GO:0004708	MAP kinase kinase activity	http://amigo.geneontology.org/amigo/term/GO:0004708	3	424	20	16560	5.89311	4293;5063;5608	MAP3K9;PAK3;MAP2K6	0.0188851	1.72388	0.559258
GO:0005024	transforming growth factor beta-activated receptor activity	http://amigo.geneontology.org/amigo/term/GO:0005024	2	424	7	16560	11.2072	7049;7048	TGFBR3;TGFBR2	0.0199291	1.70051	0.559258
GO:0008179	adenylate cyclase binding	http://amigo.geneontology.org/amigo/term/GO:0008179	2	424	7	16560	11.2072	108;154	ADCY2;ADRB2	0.0199291	1.70051	0.559258
GO:0004887	thyroid hormone receptor activity	http://amigo.geneontology.org/amigo/term/GO:0004887	2	424	7	16560	11.2072	7068;10902	THRB;BRD8	0.0199291	1.70051	0.559258
GO:0004896	cytokine receptor activity	http://amigo.geneontology.org/amigo/term/GO:0004896	3	424	21	16560	5.61215	55540;3595;163702	IL17RB;IL12RB2;IFNLR1	0.0211918	1.67383	0.559258
GO:0031402	sodium ion binding	http://amigo.geneontology.org/amigo/term/GO:0031402	2	424	8	16560	9.80569	825;481	CAPN3;ATP1B1	0.0245047	1.61075	0.559258
GO:0030346	protein phosphatase 2B binding	http://amigo.geneontology.org/amigo/term/GO:0030346	2	424	9	16560	8.71564	8165;51778	AKAP1;MYOZ2	0.0294623	1.53073	0.559258
GO:0004629	phospholipase C activity	http://amigo.geneontology.org/amigo/term/GO:0004629	2	424	9	16560	8.71564	5332;134	PLCB4;ADORA1	0.0294623	1.53073	0.559258
GO:0003688	DNA replication origin binding	http://amigo.geneontology.org/amigo/term/GO:0003688	2	424	9	16560	8.71564	5000;23595	ORC4;ORC3	0.0294623	1.53073	0.559258
GO:0000900	translation repressor activity, nucleic acid binding	http://amigo.geneontology.org/amigo/term/GO:0000900	2	424	9	16560	8.71564	22849;400961	CPEB3;PAIP2B	0.0294623	1.53073	0.559258
GO:0001106	RNA polymerase II transcription corepressor activity	http://amigo.geneontology.org/amigo/term/GO:0001106	3	424	25	16560	4.71306	4781;10370;6913	NFIB;CITED2;TBX15	0.031889	1.49636	0.559258
GO:0030215	semaphorin receptor binding	http://amigo.geneontology.org/amigo/term/GO:0030215	2	424	10	16560	7.8436	10371;9723	SEMA3A;SEMA3E	0.0347801	1.45867	0.559258
GO:0016407	acetyltransferase activity	http://amigo.geneontology.org/amigo/term/GO:0016407	2	424	10	16560	7.8436	8850;79612	KAT2B;NAA16	0.0347801	1.45867	0.559258
GO:0005391	sodium:potassium-exchanging ATPase activity	http://amigo.geneontology.org/amigo/term/GO:0005391	2	424	10	16560	7.8436	481;482	ATP1B1;ATP1B2	0.0347801	1.45867	0.559258
GO:0004867	serine-type endopeptidase inhibitor activity	http://amigo.geneontology.org/amigo/term/GO:0004867	6	424	94	16560	2.5144	5274;10653;5265;140686;710;3700	SERPINI1;SPINT2;SERPINA1;WFDC3;SERPING1;ITIH4	0.0392075	1.40663	0.559258
GO:0050786	RAGE receptor binding	http://amigo.geneontology.org/amigo/term/GO:0050786	2	424	11	16560	7.13012	6285;6284	S100B;S100A13	0.0404371	1.39322	0.559258
GO:0015643	toxic substance binding	http://amigo.geneontology.org/amigo/term/GO:0015643	2	424	11	16560	7.13012	2053;445	EPHX2;ASS1	0.0404371	1.39322	0.559258
GO:0008373	sialyltransferase activity	http://amigo.geneontology.org/amigo/term/GO:0008373	2	424	11	16560	7.13012	10610;30815	ST6GALNAC2;ST6GALNAC6	0.0404371	1.39322	0.559258
GO:0043295	glutathione binding	http://amigo.geneontology.org/amigo/term/GO:0043295	2	424	11	16560	7.13012	2948;2944	GSTM4;GSTM1	0.0404371	1.39322	0.559258
GO:0043560	insulin receptor substrate binding	http://amigo.geneontology.org/amigo/term/GO:0043560	2	424	11	16560	7.13012	5295;5590	PIK3R1;PRKCZ	0.0404371	1.39322	0.559258
GO:0008201	heparin binding	http://amigo.geneontology.org/amigo/term/GO:0008201	8	424	148	16560	2.13254	7049;26577;2263;6649;79625;3075;8838;25890	TGFBR3;PCOLCE2;FGFR2;SOD3;NDNF;CFH;WISP3;ABI3BP	0.0421882	1.37481	0.559258
GO:0004065	arylsulfatase activity	http://amigo.geneontology.org/amigo/term/GO:0004065	2	424	12	16560	6.53555	55959;22901	SULF2;ARSG	0.046413	1.33336	0.559258
GO:0005267	potassium channel activity	http://amigo.geneontology.org/amigo/term/GO:0005267	3	424	31	16560	3.79948	8645;6833;5311	KCNK5;ABCC8;PKD2	0.0522554	1.28187	0.559258
GO:0005088	Ras guanyl-nucleotide exchange factor activity	http://amigo.geneontology.org/amigo/term/GO:0005088	2	424	13	16560	6.03245	221002;9771	RASGEF1A;RAPGEF5	0.0526887	1.27828	0.559258
GO:0004866	endopeptidase inhibitor activity	http://amigo.geneontology.org/amigo/term/GO:0004866	3	424	32	16560	3.68052	10653;727;3700	SPINT2;C5;ITIH4	0.0561344	1.25077	0.559258
GO:0005523	tropomyosin binding	http://amigo.geneontology.org/amigo/term/GO:0005523	2	424	14	16560	5.60122	10529;7111	NEBL;TMOD1	0.0592454	1.22735	0.559258
GO:0015269	calcium-activated potassium channel activity	http://amigo.geneontology.org/amigo/term/GO:0015269	2	424	15	16560	5.22749	343450;3778	KCNT2;KCNMA1	0.0660652	1.18003	0.559258
GO:0004697	protein kinase C activity	http://amigo.geneontology.org/amigo/term/GO:0004697	2	424	15	16560	5.22749	5590;5588	PRKCZ;PRKCQ	0.0660652	1.18003	0.559258
GO:0004879	RNA polymerase II transcription factor activity, ligand-activated sequence-specific DNA binding	http://amigo.geneontology.org/amigo/term/GO:0004879	3	424	36	16560	3.27078	367;6097;9572	AR;RORC;NR1D1	0.0729546	1.13695	0.559258
GO:0050431	transforming growth factor beta binding	http://amigo.geneontology.org/amigo/term/GO:0050431	2	424	16	16560	4.90047	7049;7048	TGFBR3;TGFBR2	0.0731311	1.1359	0.559258
GO:0003674	molecular_function	http://amigo.geneontology.org/amigo/term/GO:0003674	26	424	744	16560	1.38872	54798;23639;23469;57447;23142;55075;653483;758;58496;26238;89894;56977;414328;317772;64776;692094;1154;376940;64208;118491;26037;494143;123283;81888;92840;92106	DCHS2;LRRC6;PHF3;NDRG2;DCUN1D4;UACA;MLLT4-AS1;MPPED1;LY6G5B;LINC01558;TMEM116;STOX2;IDNK;HIST2H2AB;C11orf1;MSMP;CISH;ZC3H6;POPDC3;CFAP70;SIPA1L1;CHAC2;TARSL2;HYI;REEP6;OXNAD1	0.0735109	1.13365	0.559258
GO:0004713	protein tyrosine kinase activity	http://amigo.geneontology.org/amigo/term/GO:0004713	5	424	86	16560	2.2859	4293;5608;2263;3815;4233	MAP3K9;MAP2K6;FGFR2;KIT;MET	0.0774452	1.11101	0.559258
GO:0051287	NAD binding	http://amigo.geneontology.org/amigo/term/GO:0051287	3	424	37	16560	3.18219	316;56898;7915	AOX1;BDH2;ALDH5A1	0.0774727	1.11085	0.559258
GO:0043022	ribosome binding	http://amigo.geneontology.org/amigo/term/GO:0043022	3	424	37	16560	3.18219	22849;79612;91574	CPEB3;NAA16;C12orf65	0.0774727	1.11085	0.559258
GO:0004029	aldehyde dehydrogenase (NAD) activity	http://amigo.geneontology.org/amigo/term/GO:0004029	2	424	17	16560	4.61193	10840;7915	ALDH1L1;ALDH5A1	0.0804266	1.0946	0.559258
GO:0016597	amino acid binding	http://amigo.geneontology.org/amigo/term/GO:0016597	2	424	17	16560	4.61193	445;23576	ASS1;DDAH1	0.0804266	1.0946	0.559258
GO:0001671	ATPase activator activity	http://amigo.geneontology.org/amigo/term/GO:0001671	2	424	17	16560	4.61193	481;482	ATP1B1;ATP1B2	0.0804266	1.0946	0.559258
GO:0019903	protein phosphatase binding	http://amigo.geneontology.org/amigo/term/GO:0019903	4	424	63	16560	2.49388	5295;4217;55014;4233	PIK3R1;MAP3K5;STX17;MET	0.0862773	1.0641	0.559258
GO:0043274	phospholipase binding	http://amigo.geneontology.org/amigo/term/GO:0043274	2	424	18	16560	4.35545	5590;5071	PRKCZ;PARK2	0.0879357	1.05583	0.559258
GO:0008378	galactosyltransferase activity	http://amigo.geneontology.org/amigo/term/GO:0008378	2	424	18	16560	4.35545	93010;9331	B3GNT7;B4GALT6	0.0879357	1.05583	0.559258
GO:0019955	cytokine binding	http://amigo.geneontology.org/amigo/term/GO:0019955	2	424	19	16560	4.12597	1271;3815	CNTFR;KIT	0.0956435	1.01934	0.559258
GO:0035255	ionotropic glutamate receptor binding	http://amigo.geneontology.org/amigo/term/GO:0035255	2	424	19	16560	4.12597	4983;154	OPHN1;ADRB2	0.0956435	1.01934	0.559258
GO:0043565	sequence-specific DNA binding	http://amigo.geneontology.org/amigo/term/GO:0043565	14	424	369	16560	1.49827	10891;604;57798;6910;2078;3131;7068;6097;3236;10472;2308;4306;3237;3209	PPARGC1A;BCL6;GATAD1;TBX5;ERG;HLF;THRB;RORC;HOXD10;ZBTB18;FOXO1;NR3C2;HOXD11;HOXA13	0.100481	0.997916	0.559258
GO:0003777	microtubule motor activity	http://amigo.geneontology.org/amigo/term/GO:0003777	4	424	67	16560	2.34442	83657;1768;1780;127602	DYNLRB2;DNAH6;DYNC1I1;DNAH14	0.101451	0.993742	0.559258
GO:0004653	polypeptide N-acetylgalactosaminyltransferase activity	http://amigo.geneontology.org/amigo/term/GO:0004653	2	424	20	16560	3.91943	55568;117248	GALNT10;GALNT15	0.103535	0.984911	0.559258
GO:0003682	chromatin binding	http://amigo.geneontology.org/amigo/term/GO:0003682	14	424	372	16560	1.48592	8861;604;8850;10370;367;81550;6720;57697;79366;5563;3236;23598;2308;8538	LDB1;BCL6;KAT2B;CITED2;AR;TDRD3;SREBF1;FANCM;HMGN5;PRKAA2;HOXD10;PATZ1;FOXO1;BARX2	0.105223	0.977891	0.559258
GO:0008237	metallopeptidase activity	http://amigo.geneontology.org/amigo/term/GO:0008237	4	424	68	16560	2.3098	206338;8748;60676;57188	LVRN;ADAM20;PAPPA2;ADAMTSL3	0.105425	0.977056	0.559258
GO:0046332	SMAD binding	http://amigo.geneontology.org/amigo/term/GO:0046332	3	424	43	16560	2.73717	10140;7049;7048	TOB1;TGFBR3;TGFBR2	0.106988	0.970666	0.559258
GO:0008168	methyltransferase activity	http://amigo.geneontology.org/amigo/term/GO:0008168	4	424	69	16560	2.27619	60487;10840;127253;133383	TRMT11;ALDH1L1;TYW3;SETD9	0.109469	0.96071	0.559258
GO:0042813	Wnt-activated receptor activity	http://amigo.geneontology.org/amigo/term/GO:0042813	2	424	21	16560	3.73257	8326;2487	FZD9;FRZB	0.111597	0.952346	0.559258
GO:0019902	phosphatase binding	http://amigo.geneontology.org/amigo/term/GO:0019902	3	424	44	16560	2.6748	153769;9666;145376	SH3RF2;DZIP3;PPP1R36	0.112279	0.949701	0.559258
GO:0020037	heme binding	http://amigo.geneontology.org/amigo/term/GO:0020037	6	424	126	16560	1.87218	8614;1577;875;9572;285440;57834	STC2;CYP3A5;CBS;NR1D1;CYP4V2;CYP4F11	0.113156	0.946321	0.559258
GO:0005249	voltage-gated potassium channel activity	http://amigo.geneontology.org/amigo/term/GO:0005249	3	424	45	16560	2.6152	343450;8645;3778	KCNT2;KCNK5;KCNMA1	0.117668	0.92934	0.559258
GO:0005540	hyaluronic acid binding	http://amigo.geneontology.org/amigo/term/GO:0005540	2	424	22	16560	3.56269	176;143903	ACAN;LAYN	0.119816	0.921485	0.559258
GO:0003779	actin binding	http://amigo.geneontology.org/amigo/term/GO:0003779	11	424	284	16560	1.52641	85477;4983;51734;2059;5071;26249;130271;22837;51778;3778;6337	SCIN;OPHN1;MSRB1;EPS8;PARK2;KLHL3;PLEKHH2;COBLL1;MYOZ2;KCNMA1;SCNN1A	0.121761	0.914492	0.559258
GO:0030544	Hsp70 protein binding	http://amigo.geneontology.org/amigo/term/GO:0030544	2	424	23	16560	3.40758	6767;5071	ST13;PARK2	0.128179	0.892185	0.559258
GO:0030507	spectrin binding	http://amigo.geneontology.org/amigo/term/GO:0030507	2	424	23	16560	3.40758	11127;1780	KIF3A;DYNC1I1	0.128179	0.892185	0.559258
GO:0051537	2 iron, 2 sulfur cluster binding	http://amigo.geneontology.org/amigo/term/GO:0051537	2	424	23	16560	3.40758	316;8418	AOX1;CMAHP	0.128179	0.892185	0.559258
GO:0033038	bitter taste receptor activity	http://amigo.geneontology.org/amigo/term/GO:0033038	2	424	23	16560	3.40758	259292;259293	TAS2R46;TAS2R30	0.128179	0.892185	0.559258
GO:0035257	nuclear hormone receptor binding	http://amigo.geneontology.org/amigo/term/GO:0035257	2	424	23	16560	3.40758	150709;10579	ANKAR;TACC2	0.128179	0.892185	0.559258
GO:0031490	chromatin DNA binding	http://amigo.geneontology.org/amigo/term/GO:0031490	3	424	47	16560	2.50361	10891;604;7068	PPARGC1A;BCL6;THRB	0.128727	0.89033	0.559258
GO:0008146	sulfotransferase activity	http://amigo.geneontology.org/amigo/term/GO:0008146	2	424	24	16560	3.2654	6819;9955	SULT1C2;HS3ST3A1	0.136673	0.864318	0.559258
GO:0005007	fibroblast growth factor-activated receptor activity	http://amigo.geneontology.org/amigo/term/GO:0005007	1	424	5	16560	7.82742	2263	FGFR2	0.140764	0.851507	0.559258
GO:0019911	structural constituent of myelin sheath	http://amigo.geneontology.org/amigo/term/GO:0019911	1	424	5	16560	7.82742	400746	NCMAP	0.140764	0.851507	0.559258
GO:0017034	Rap guanyl-nucleotide exchange factor activity	http://amigo.geneontology.org/amigo/term/GO:0017034	1	424	5	16560	7.82742	9771	RAPGEF5	0.140764	0.851507	0.559258
GO:0004528	phosphodiesterase I activity	http://amigo.geneontology.org/amigo/term/GO:0004528	1	424	5	16560	7.82742	22909	FAN1	0.140764	0.851507	0.559258
GO:0030368	interleukin-17 receptor activity	http://amigo.geneontology.org/amigo/term/GO:0030368	1	424	5	16560	7.82742	55540	IL17RB	0.140764	0.851507	0.559258
GO:0016149	translation release factor activity, codon specific	http://amigo.geneontology.org/amigo/term/GO:0016149	1	424	5	16560	7.82742	91574	C12orf65	0.140764	0.851507	0.559258
GO:0022843	voltage-gated cation channel activity	http://amigo.geneontology.org/amigo/term/GO:0022843	1	424	5	16560	7.82742	5311	PKD2	0.140764	0.851507	0.559258
GO:0097602	cullin family protein binding	http://amigo.geneontology.org/amigo/term/GO:0097602	1	424	5	16560	7.82742	5071	PARK2	0.140764	0.851507	0.559258
GO:0004784	superoxide dismutase activity	http://amigo.geneontology.org/amigo/term/GO:0004784	1	424	5	16560	7.82742	6649	SOD3	0.140764	0.851507	0.559258
GO:0004468	lysine N-acetyltransferase activity, acting on acetyl phosphate as donor	http://amigo.geneontology.org/amigo/term/GO:0004468	1	424	5	16560	7.82742	8850	KAT2B	0.140764	0.851507	0.559258
GO:0052629	phosphatidylinositol-3,5-bisphosphate 3-phosphatase activity	http://amigo.geneontology.org/amigo/term/GO:0052629	1	424	5	16560	7.82742	8898	MTMR2	0.140764	0.851507	0.559258
GO:0043546	molybdopterin cofactor binding	http://amigo.geneontology.org/amigo/term/GO:0043546	1	424	5	16560	7.82742	316	AOX1	0.140764	0.851507	0.559258
GO:0004045	aminoacyl-tRNA hydrolase activity	http://amigo.geneontology.org/amigo/term/GO:0004045	1	424	5	16560	7.82742	91574	C12orf65	0.140764	0.851507	0.559258
GO:0008142	oxysterol binding	http://amigo.geneontology.org/amigo/term/GO:0008142	1	424	5	16560	7.82742	6097	RORC	0.140764	0.851507	0.559258
GO:0032027	myosin light chain binding	http://amigo.geneontology.org/amigo/term/GO:0032027	1	424	5	16560	7.82742	4653	MYOC	0.140764	0.851507	0.559258
GO:0015651	quaternary ammonium group transmembrane transporter activity	http://amigo.geneontology.org/amigo/term/GO:0015651	1	424	5	16560	7.82742	6584	SLC22A5	0.140764	0.851507	0.559258
GO:0031433	telethonin binding	http://amigo.geneontology.org/amigo/term/GO:0031433	1	424	5	16560	7.82742	51778	MYOZ2	0.140764	0.851507	0.559258
GO:0004300	enoyl-CoA hydratase activity	http://amigo.geneontology.org/amigo/term/GO:0004300	1	424	5	16560	7.82742	549	AUH	0.140764	0.851507	0.559258
GO:0016929	SUMO-specific protease activity	http://amigo.geneontology.org/amigo/term/GO:0016929	1	424	5	16560	7.82742	26054	SENP6	0.140764	0.851507	0.559258
GO:0035035	histone acetyltransferase binding	http://amigo.geneontology.org/amigo/term/GO:0035035	2	424	25	16560	3.1346	8850;10370	KAT2B;CITED2	0.145287	0.837773	0.559258
GO:0001664	G-protein coupled receptor binding	http://amigo.geneontology.org/amigo/term/GO:0001664	3	424	51	16560	2.30669	5071;134;51704	PARK2;ADORA1;GPRC5B	0.151873	0.81852	0.559258
GO:0015026	coreceptor activity	http://amigo.geneontology.org/amigo/term/GO:0015026	2	424	26	16560	3.01385	7049;56963	TGFBR3;RGMA	0.15401	0.812451	0.559258
GO:0030170	pyridoxal phosphate binding	http://amigo.geneontology.org/amigo/term/GO:0030170	3	424	52	16560	2.2622	1491;11212;875	CTH;PROSC;CBS	0.157854	0.801744	0.559258
GO:0005201	extracellular matrix structural constituent	http://amigo.geneontology.org/amigo/term/GO:0005201	3	424	52	16560	2.2622	176;1116;4256	ACAN;CHI3L1;MGP	0.157854	0.801744	0.559258
GO:0015108	chloride transmembrane transporter activity	http://amigo.geneontology.org/amigo/term/GO:0015108	1	424	6	16560	6.52246	5172	SLC26A4	0.162222	0.789889	0.559258
GO:0072341	modified amino acid binding	http://amigo.geneontology.org/amigo/term/GO:0072341	1	424	6	16560	6.52246	875	CBS	0.162222	0.789889	0.559258
GO:0008762	UDP-N-acetylmuramate dehydrogenase activity	http://amigo.geneontology.org/amigo/term/GO:0008762	1	424	6	16560	6.52246	316	AOX1	0.162222	0.789889	0.559258
GO:0046974	histone methyltransferase activity (H3-K9 specific)	http://amigo.geneontology.org/amigo/term/GO:0046974	1	424	6	16560	6.52246	83852	SETDB2	0.162222	0.789889	0.559258
GO:0005168	neurotrophin TRKA receptor binding	http://amigo.geneontology.org/amigo/term/GO:0005168	1	424	6	16560	6.52246	5295	PIK3R1	0.162222	0.789889	0.559258
GO:0086083	cell adhesive protein binding involved in bundle of His cell-Purkinje myocyte communication	http://amigo.geneontology.org/amigo/term/GO:0086083	1	424	6	16560	6.52246	1832	DSP	0.162222	0.789889	0.559258
GO:0051379	epinephrine binding	http://amigo.geneontology.org/amigo/term/GO:0051379	1	424	6	16560	6.52246	154	ADRB2	0.162222	0.789889	0.559258
GO:0017108	5'-flap endonuclease activity	http://amigo.geneontology.org/amigo/term/GO:0017108	1	424	6	16560	6.52246	22909	FAN1	0.162222	0.789889	0.559258
GO:0035174	histone serine kinase activity	http://amigo.geneontology.org/amigo/term/GO:0035174	1	424	6	16560	6.52246	5563	PRKAA2	0.162222	0.789889	0.559258
GO:0046935	1-phosphatidylinositol-3-kinase regulator activity	http://amigo.geneontology.org/amigo/term/GO:0046935	1	424	6	16560	6.52246	5295	PIK3R1	0.162222	0.789889	0.559258
GO:0071723	lipopeptide binding	http://amigo.geneontology.org/amigo/term/GO:0071723	1	424	6	16560	6.52246	10333	TLR6	0.162222	0.789889	0.559258
GO:0043559	insulin binding	http://amigo.geneontology.org/amigo/term/GO:0043559	1	424	6	16560	6.52246	5295	PIK3R1	0.162222	0.789889	0.559258
GO:0001222	transcription corepressor binding	http://amigo.geneontology.org/amigo/term/GO:0001222	1	424	6	16560	6.52246	9572	NR1D1	0.162222	0.789889	0.559258
GO:0004630	phospholipase D activity	http://amigo.geneontology.org/amigo/term/GO:0004630	1	424	6	16560	6.52246	2822	GPLD1	0.162222	0.789889	0.559258
GO:0004064	arylesterase activity	http://amigo.geneontology.org/amigo/term/GO:0004064	1	424	6	16560	6.52246	5446	PON3	0.162222	0.789889	0.559258
GO:0070324	thyroid hormone binding	http://amigo.geneontology.org/amigo/term/GO:0070324	1	424	6	16560	6.52246	7068	THRB	0.162222	0.789889	0.559258
GO:0043237	laminin-1 binding	http://amigo.geneontology.org/amigo/term/GO:0043237	1	424	6	16560	6.52246	59277	NTN4	0.162222	0.789889	0.559258
GO:0015116	sulfate transmembrane transporter activity	http://amigo.geneontology.org/amigo/term/GO:0015116	1	424	6	16560	6.52246	5172	SLC26A4	0.162222	0.789889	0.559258
GO:0003854	3-beta-hydroxy-delta5-steroid dehydrogenase activity	http://amigo.geneontology.org/amigo/term/GO:0003854	1	424	6	16560	6.52246	93517	SDR42E1	0.162222	0.789889	0.559258
GO:0016491	oxidoreductase activity	http://amigo.geneontology.org/amigo/term/GO:0016491	4	424	82	16560	1.91382	10826;1577;119391;92106	FAXDC2;CYP3A5;GSTO2;OXNAD1	0.167787	0.775243	0.559258
GO:0003824	catalytic activity	http://amigo.geneontology.org/amigo/term/GO:0003824	3	424	54	16560	2.17815	825;10840;23576	CAPN3;ALDH1L1;DDAH1	0.170028	0.769481	0.559258
GO:0004497	monooxygenase activity	http://amigo.geneontology.org/amigo/term/GO:0004497	2	424	28	16560	2.79824	1577;285440	CYP3A5;CYP4V2	0.171739	0.76513	0.559258
GO:0046875	ephrin receptor binding	http://amigo.geneontology.org/amigo/term/GO:0046875	2	424	28	16560	2.79824	26037;56899	SIPA1L1;ANKS1B	0.171739	0.76513	0.559258
GO:0030165	PDZ domain binding	http://amigo.geneontology.org/amigo/term/GO:0030165	4	424	83	16560	1.89065	6584;7049;5071;80319	SLC22A5;TGFBR3;PARK2;CXXC4	0.172665	0.762795	0.559258
GO:0008134	transcription factor binding	http://amigo.geneontology.org/amigo/term/GO:0008134	10	424	276	16560	1.42512	5295;10891;23368;8850;367;6910;27163;2308;7029;2878	PIK3R1;PPARGC1A;PPP1R13B;KAT2B;AR;TBX5;NAAA;FOXO1;TFDP2;GPX3	0.179777	0.745267	0.559258
GO:0017046	peptide hormone binding	http://amigo.geneontology.org/amigo/term/GO:0017046	2	424	29	16560	2.70159	4882;5618	NPR2;PRLR	0.180726	0.74298	0.559258
GO:0017147	Wnt-protein binding	http://amigo.geneontology.org/amigo/term/GO:0017147	2	424	29	16560	2.70159	8326;2487	FZD9;FRZB	0.180726	0.74298	0.559258
GO:0004568	chitinase activity	http://amigo.geneontology.org/amigo/term/GO:0004568	1	424	7	16560	5.59034	1116	CHI3L1	0.183146	0.737203	0.559258
GO:0016810	hydrolase activity, acting on carbon-nitrogen (but not peptide) bonds	http://amigo.geneontology.org/amigo/term/GO:0016810	1	424	7	16560	5.59034	27163	NAAA	0.183146	0.737203	0.559258
GO:0004675	transmembrane receptor protein serine/threonine kinase activity	http://amigo.geneontology.org/amigo/term/GO:0004675	1	424	7	16560	5.59034	7048	TGFBR2	0.183146	0.737203	0.559258
GO:0097200	cysteine-type endopeptidase activity involved in execution phase of apoptosis	http://amigo.geneontology.org/amigo/term/GO:0097200	1	424	7	16560	5.59034	100506742	CASP12	0.183146	0.737203	0.559258
GO:0017069	snRNA binding	http://amigo.geneontology.org/amigo/term/GO:0017069	1	424	7	16560	5.59034	6626	SNRPA	0.183146	0.737203	0.559258
GO:0004176	ATP-dependent peptidase activity	http://amigo.geneontology.org/amigo/term/GO:0004176	1	424	7	16560	5.59034	164832	LONRF2	0.183146	0.737203	0.559258
GO:0004301	epoxide hydrolase activity	http://amigo.geneontology.org/amigo/term/GO:0004301	1	424	7	16560	5.59034	2053	EPHX2	0.183146	0.737203	0.559258
GO:0070097	delta-catenin binding	http://amigo.geneontology.org/amigo/term/GO:0070097	1	424	7	16560	5.59034	51339	DACT1	0.183146	0.737203	0.559258
GO:0035925	mRNA 3'-UTR AU-rich region binding	http://amigo.geneontology.org/amigo/term/GO:0035925	1	424	7	16560	5.59034	22849	CPEB3	0.183146	0.737203	0.559258
GO:0015238	drug transmembrane transporter activity	http://amigo.geneontology.org/amigo/term/GO:0015238	1	424	7	16560	5.59034	6584	SLC22A5	0.183146	0.737203	0.559258
GO:0004000	adenosine deaminase activity	http://amigo.geneontology.org/amigo/term/GO:0004000	1	424	7	16560	5.59034	161823	ADAL	0.183146	0.737203	0.559258
GO:0030274	LIM domain binding	http://amigo.geneontology.org/amigo/term/GO:0030274	1	424	7	16560	5.59034	8861	LDB1	0.183146	0.737203	0.559258
GO:0050291	sphingosine N-acyltransferase activity	http://amigo.geneontology.org/amigo/term/GO:0050291	1	424	7	16560	5.59034	204219	CERS3	0.183146	0.737203	0.559258
GO:0036312	phosphatidylinositol 3-kinase regulatory subunit binding	http://amigo.geneontology.org/amigo/term/GO:0036312	1	424	7	16560	5.59034	5295	PIK3R1	0.183146	0.737203	0.559258
GO:0005114	type II transforming growth factor beta receptor binding	http://amigo.geneontology.org/amigo/term/GO:0005114	1	424	7	16560	5.59034	7049	TGFBR3	0.183146	0.737203	0.559258
GO:0015180	L-alanine transmembrane transporter activity	http://amigo.geneontology.org/amigo/term/GO:0015180	1	424	7	16560	5.59034	10991	SLC38A3	0.183146	0.737203	0.559258
GO:0004679	AMP-activated protein kinase activity	http://amigo.geneontology.org/amigo/term/GO:0004679	1	424	7	16560	5.59034	5563	PRKAA2	0.183146	0.737203	0.559258
GO:0017112	Rab guanyl-nucleotide exchange factor activity	http://amigo.geneontology.org/amigo/term/GO:0017112	2	424	30	16560	2.61137	10260;6764	DENND4A;ST5	0.18978	0.721749	0.559258
GO:0004864	protein phosphatase inhibitor activity	http://amigo.geneontology.org/amigo/term/GO:0004864	2	424	30	16560	2.61137	153769;145376	SH3RF2;PPP1R36	0.18978	0.721749	0.559258
GO:0004725	protein tyrosine phosphatase activity	http://amigo.geneontology.org/amigo/term/GO:0004725	4	424	88	16560	1.78268	10076;9108;26191;8898	PTPRU;MTMR7;PTPN22;MTMR2	0.197758	0.703867	0.559258
GO:0002020	protease binding	http://amigo.geneontology.org/amigo/term/GO:0002020	4	424	88	16560	1.78268	5265;7079;168451;3815	SERPINA1;TIMP4;THAP5;KIT	0.197758	0.703867	0.559258
GO:0017080	sodium channel regulator activity	http://amigo.geneontology.org/amigo/term/GO:0017080	2	424	31	16560	2.52698	5348;2822	FXYD1;GPLD1	0.198895	0.701377	0.559258
GO:0004383	guanylate cyclase activity	http://amigo.geneontology.org/amigo/term/GO:0004383	1	424	8	16560	4.89125	4882	NPR2	0.203548	0.691333	0.559258
GO:0016705	oxidoreductase activity, acting on paired donors, with incorporation or reduction of molecular oxygen	http://amigo.geneontology.org/amigo/term/GO:0016705	1	424	8	16560	4.89125	285440	CYP4V2	0.203548	0.691333	0.559258
GO:0042805	actinin binding	http://amigo.geneontology.org/amigo/term/GO:0042805	1	424	8	16560	4.89125	5311	PKD2	0.203548	0.691333	0.559258
GO:0004596	peptide alpha-N-acetyltransferase activity	http://amigo.geneontology.org/amigo/term/GO:0004596	1	424	8	16560	4.89125	79612	NAA16	0.203548	0.691333	0.559258
GO:0045499	chemorepellent activity	http://amigo.geneontology.org/amigo/term/GO:0045499	1	424	8	16560	4.89125	10371	SEMA3A	0.203548	0.691333	0.559258
GO:0016655	oxidoreductase activity, acting on NAD(P)H, quinone or similar compound as acceptor	http://amigo.geneontology.org/amigo/term/GO:0016655	1	424	8	16560	4.89125	51181	DCXR	0.203548	0.691333	0.559258
GO:0008061	chitin binding	http://amigo.geneontology.org/amigo/term/GO:0008061	1	424	8	16560	4.89125	1116	CHI3L1	0.203548	0.691333	0.559258
GO:0043023	ribosomal large subunit binding	http://amigo.geneontology.org/amigo/term/GO:0043023	1	424	8	16560	4.89125	5935	RBM3	0.203548	0.691333	0.559258
GO:0033130	acetylcholine receptor binding	http://amigo.geneontology.org/amigo/term/GO:0033130	1	424	8	16560	4.89125	79608	RIC3	0.203548	0.691333	0.559258
GO:0005436	sodium:phosphate symporter activity	http://amigo.geneontology.org/amigo/term/GO:0005436	1	424	8	16560	4.89125	6574	SLC20A1	0.203548	0.691333	0.559258
GO:1990459	transferrin receptor binding	http://amigo.geneontology.org/amigo/term/GO:1990459	1	424	8	16560	4.89125	56963	RGMA	0.203548	0.691333	0.559258
GO:0005518	collagen binding	http://amigo.geneontology.org/amigo/term/GO:0005518	3	424	60	16560	1.95962	26577;1634;25890	PCOLCE2;DCN;ABI3BP	0.208001	0.681935	0.559258
GO:0016787	hydrolase activity	http://amigo.geneontology.org/amigo/term/GO:0016787	4	424	92	16560	1.70476	6674;758;744;51011	SPAG1;MPPED1;MPPED2;FAHD2A	0.218576	0.660397	0.559258
GO:0008270	zinc ion binding	http://amigo.geneontology.org/amigo/term/GO:0008270	35	424	1187	16560	1.16527	151126;206338;83852;23469;51734;153769;84460;367;9666;6285;6284;5071;57798;378108;7068;6097;80319;8748;340351;154214;164832;60676;4501;79750;79698;9572;9719;6649;7181;203102;4306;9406;57820;57188;254887	ZNF385B;LVRN;SETDB2;PHF3;MSRB1;SH3RF2;ZMAT1;AR;DZIP3;S100B;S100A13;PARK2;GATAD1;TRIM74;THRB;RORC;CXXC4;ADAM20;AGBL3;RNF217;LONRF2;PAPPA2;MT1X;ZNF385D;ZMAT4;NR1D1;ADAMTSL2;SOD3;NR2C1;ADAM32;NR3C2;ZRANB2;CCNB1IP1;ADAMTSL3;ZDHHC23	0.220314	0.656958	0.559258
GO:0031406	carboxylic acid binding	http://amigo.geneontology.org/amigo/term/GO:0031406	1	424	9	16560	4.34752	7915	ALDH5A1	0.223442	0.650836	0.559258
GO:0008409	5'-3' exonuclease activity	http://amigo.geneontology.org/amigo/term/GO:0008409	1	424	9	16560	4.34752	22909	FAN1	0.223442	0.650836	0.559258
GO:0031005	filamin binding	http://amigo.geneontology.org/amigo/term/GO:0031005	1	424	9	16560	4.34752	10529	NEBL	0.223442	0.650836	0.559258
GO:0004716	receptor signaling protein tyrosine kinase activity	http://amigo.geneontology.org/amigo/term/GO:0004716	1	424	9	16560	4.34752	3815	KIT	0.223442	0.650836	0.559258
GO:0019869	chloride channel inhibitor activity	http://amigo.geneontology.org/amigo/term/GO:0019869	1	424	9	16560	4.34752	65266	WNK4	0.223442	0.650836	0.559258
GO:0034713	type I transforming growth factor beta receptor binding	http://amigo.geneontology.org/amigo/term/GO:0034713	1	424	9	16560	4.34752	7048	TGFBR2	0.223442	0.650836	0.559258
GO:0051371	muscle alpha-actinin binding	http://amigo.geneontology.org/amigo/term/GO:0051371	1	424	9	16560	4.34752	5311	PKD2	0.223442	0.650836	0.559258
GO:1904264	ubiquitin protein ligase activity involved in ERAD pathway	http://amigo.geneontology.org/amigo/term/GO:1904264	1	424	9	16560	4.34752	5071	PARK2	0.223442	0.650836	0.559258
GO:0005522	profilin binding	http://amigo.geneontology.org/amigo/term/GO:0005522	1	424	9	16560	4.34752	27445	PCLO	0.223442	0.650836	0.559258
GO:0002162	dystroglycan binding	http://amigo.geneontology.org/amigo/term/GO:0002162	1	424	9	16560	4.34752	10551	AGR2	0.223442	0.650836	0.559258
GO:0015280	ligand-gated sodium channel activity	http://amigo.geneontology.org/amigo/term/GO:0015280	1	424	9	16560	4.34752	6337	SCNN1A	0.223442	0.650836	0.559258
GO:0004438	phosphatidylinositol-3-phosphatase activity	http://amigo.geneontology.org/amigo/term/GO:0004438	1	424	9	16560	4.34752	8898	MTMR2	0.223442	0.650836	0.559258
GO:0048156	tau protein binding	http://amigo.geneontology.org/amigo/term/GO:0048156	1	424	9	16560	4.34752	6285	S100B	0.223442	0.650836	0.559258
GO:0001104	RNA polymerase II transcription cofactor activity	http://amigo.geneontology.org/amigo/term/GO:0001104	2	424	34	16560	2.3036	10891;9443	PPARGC1A;MED7	0.226509	0.644914	0.56364
GO:0003690	double-stranded DNA binding	http://amigo.geneontology.org/amigo/term/GO:0003690	4	424	94	16560	1.66829	4781;80298;3131;7978	NFIB;MTERF2;HLF;MTERF1	0.2292	0.639785	0.563923
GO:0050660	flavin adenine dinucleotide binding	http://amigo.geneontology.org/amigo/term/GO:0050660	3	424	64	16560	1.8367	316;1806;33	AOX1;DPYD;ACADL	0.234275	0.630274	0.563923
GO:0030971	receptor tyrosine kinase binding	http://amigo.geneontology.org/amigo/term/GO:0030971	2	424	35	16560	2.23764	10140;4653	TOB1;MYOC	0.235779	0.627494	0.563923
GO:0004115	3',5'-cyclic-AMP phosphodiesterase activity	http://amigo.geneontology.org/amigo/term/GO:0004115	1	424	10	16560	3.91253	5153	PDE1B	0.24284	0.61468	0.563923
GO:0015175	neutral amino acid transmembrane transporter activity	http://amigo.geneontology.org/amigo/term/GO:0015175	1	424	10	16560	3.91253	81539	SLC38A1	0.24284	0.61468	0.563923
GO:0030955	potassium ion binding	http://amigo.geneontology.org/amigo/term/GO:0030955	1	424	10	16560	3.91253	481	ATP1B1	0.24284	0.61468	0.563923
GO:0051428	peptide hormone receptor binding	http://amigo.geneontology.org/amigo/term/GO:0051428	1	424	10	16560	3.91253	5744	PTHLH	0.24284	0.61468	0.563923
GO:0035240	dopamine binding	http://amigo.geneontology.org/amigo/term/GO:0035240	1	424	10	16560	3.91253	154	ADRB2	0.24284	0.61468	0.563923
GO:0016504	peptidase activator activity	http://amigo.geneontology.org/amigo/term/GO:0016504	1	424	10	16560	3.91253	26577	PCOLCE2	0.24284	0.61468	0.563923
GO:0016709	oxidoreductase activity, acting on paired donors, with incorporation or reduction of molecular oxygen, NAD(P)H as one donor, and incorporation of one atom of oxygen	http://amigo.geneontology.org/amigo/term/GO:0016709	1	424	10	16560	3.91253	57834	CYP4F11	0.24284	0.61468	0.563923
GO:0005068	transmembrane receptor protein tyrosine kinase adaptor activity	http://amigo.geneontology.org/amigo/term/GO:0005068	1	424	10	16560	3.91253	5295	PIK3R1	0.24284	0.61468	0.563923
GO:0004016	adenylate cyclase activity	http://amigo.geneontology.org/amigo/term/GO:0004016	1	424	10	16560	3.91253	108	ADCY2	0.24284	0.61468	0.563923
GO:0001102	RNA polymerase II activating transcription factor binding	http://amigo.geneontology.org/amigo/term/GO:0001102	2	424	36	16560	2.17536	8861;55859	LDB1;BEX1	0.245069	0.610711	0.563923
GO:0003730	mRNA 3'-UTR binding	http://amigo.geneontology.org/amigo/term/GO:0003730	2	424	36	16560	2.17536	549;22849	AUH;CPEB3	0.245069	0.610711	0.563923
GO:0004519	endonuclease activity	http://amigo.geneontology.org/amigo/term/GO:0004519	2	424	37	16560	2.11643	440163;340554	RNASE13;ZC3H12B	0.254373	0.594529	0.571586
GO:0008013	beta-catenin binding	http://amigo.geneontology.org/amigo/term/GO:0008013	3	424	68	16560	1.72824	367;10076;51339	AR;PTPRU;DACT1	0.261093	0.583205	0.571586
GO:0003906	DNA-(apurinic or apyrimidinic site) lyase activity	http://amigo.geneontology.org/amigo/term/GO:0003906	1	424	11	16560	3.55663	200558	APLF	0.261754	0.582106	0.571586
GO:0008271	secondary active sulfate transmembrane transporter activity	http://amigo.geneontology.org/amigo/term/GO:0008271	1	424	11	16560	3.55663	5172	SLC26A4	0.261754	0.582106	0.571586
GO:0004303	estradiol 17-beta-dehydrogenase activity	http://amigo.geneontology.org/amigo/term/GO:0004303	1	424	11	16560	3.55663	51478	HSD17B7	0.261754	0.582106	0.571586
GO:0044183	protein binding involved in protein folding	http://amigo.geneontology.org/amigo/term/GO:0044183	1	424	11	16560	3.55663	79608	RIC3	0.261754	0.582106	0.571586
GO:0000989	transcription factor activity, transcription factor binding	http://amigo.geneontology.org/amigo/term/GO:0000989	1	424	11	16560	3.55663	2308	FOXO1	0.261754	0.582106	0.571586
GO:1990381	ubiquitin-specific protease binding	http://amigo.geneontology.org/amigo/term/GO:1990381	1	424	11	16560	3.55663	5071	PARK2	0.261754	0.582106	0.571586
GO:0030414	peptidase inhibitor activity	http://amigo.geneontology.org/amigo/term/GO:0030414	1	424	11	16560	3.55663	280664	WFDC10B	0.261754	0.582106	0.571586
GO:0004520	endodeoxyribonuclease activity	http://amigo.geneontology.org/amigo/term/GO:0004520	1	424	11	16560	3.55663	200558	APLF	0.261754	0.582106	0.571586
GO:0001078	transcriptional repressor activity, RNA polymerase II core promoter proximal region sequence-specific binding	http://amigo.geneontology.org/amigo/term/GO:0001078	4	424	103	16560	1.52168	9572;2308;7181;6913	NR1D1;FOXO1;NR2C1;TBX15	0.278392	0.555344	0.582849
GO:0000030	mannosyltransferase activity	http://amigo.geneontology.org/amigo/term/GO:0000030	1	424	12	16560	3.26005	283417	DPY19L2	0.280197	0.552536	0.582849
GO:0048185	activin binding	http://amigo.geneontology.org/amigo/term/GO:0048185	1	424	12	16560	3.26005	7049	TGFBR3	0.280197	0.552536	0.582849
GO:0045295	gamma-catenin binding	http://amigo.geneontology.org/amigo/term/GO:0045295	1	424	12	16560	3.26005	1825	DSC3	0.280197	0.552536	0.582849
GO:0016493	C-C chemokine receptor activity	http://amigo.geneontology.org/amigo/term/GO:0016493	1	424	12	16560	3.26005	10936	GPR75	0.280197	0.552536	0.582849
GO:0042562	hormone binding	http://amigo.geneontology.org/amigo/term/GO:0042562	1	424	12	16560	3.26005	4882	NPR2	0.280197	0.552536	0.582849
GO:0004861	cyclin-dependent protein serine/threonine kinase inhibitor activity	http://amigo.geneontology.org/amigo/term/GO:0004861	1	424	12	16560	3.26005	8850	KAT2B	0.280197	0.552536	0.582849
GO:0036459	ubiquitinyl hydrolase activity	http://amigo.geneontology.org/amigo/term/GO:0036459	1	424	12	16560	3.26005	54532	USP53	0.280197	0.552536	0.582849
GO:0042301	phosphate ion binding	http://amigo.geneontology.org/amigo/term/GO:0042301	1	424	12	16560	3.26005	122622	ADSSL1	0.280197	0.552536	0.582849
GO:0015459	potassium channel regulator activity	http://amigo.geneontology.org/amigo/term/GO:0015459	2	424	40	16560	1.95735	5590;154	PRKCZ;ADRB2	0.282301	0.549287	0.582849
GO:0032947	protein complex scaffold	http://amigo.geneontology.org/amigo/term/GO:0032947	2	424	40	16560	1.95735	825;8165	CAPN3;AKAP1	0.282301	0.549287	0.582849
GO:0005524	ATP binding	http://amigo.geneontology.org/amigo/term/GO:0005524	41	424	1458	16560	1.10882	6584;164045;10693;65266;10350;4217;55351;5590;481;23461;11127;4882;10000;51265;80224;4915;343450;4293;57697;5592;7048;5000;5563;5063;108;5608;1768;221264;2263;10349;3815;414328;79877;80221;127602;6833;5588;123283;445;81618;4233	SLC22A5;HFM1;CCT6B;WNK4;ABCA9;MAP3K5;STK32B;PRKCZ;ATP1B1;ABCA5;KIF3A;NPR2;AKT3;CDKL3;NUBPL;NTRK2;KCNT2;MAP3K9;FANCM;PRKG1;TGFBR2;ORC4;PRKAA2;PAK3;ADCY2;MAP2K6;DNAH6;AK9;FGFR2;ABCA10;KIT;IDNK;DCAKD;ACSF2;DNAH14;ABCC8;PRKCQ;TARSL2;ASS1;ITM2C;MET	0.291255	0.535727	0.582849
GO:0008307	structural constituent of muscle	http://amigo.geneontology.org/amigo/term/GO:0008307	2	424	41	16560	1.90949	825;10529	CAPN3;NEBL	0.291597	0.535217	0.582849
GO:0051539	4 iron, 4 sulfur cluster binding	http://amigo.geneontology.org/amigo/term/GO:0051539	2	424	41	16560	1.90949	80224;1806	NUBPL;DPYD	0.291597	0.535217	0.582849
GO:0022891	substrate-specific transmembrane transporter activity	http://amigo.geneontology.org/amigo/term/GO:0022891	1	424	13	16560	3.00909	55356	SLC22A15	0.298181	0.52552	0.582849
GO:0051787	misfolded protein binding	http://amigo.geneontology.org/amigo/term/GO:0051787	1	424	13	16560	3.00909	1191	CLU	0.298181	0.52552	0.582849
GO:0004518	nuclease activity	http://amigo.geneontology.org/amigo/term/GO:0004518	1	424	13	16560	3.00909	57697	FANCM	0.298181	0.52552	0.582849
GO:0044548	S100 protein binding	http://amigo.geneontology.org/amigo/term/GO:0044548	1	424	13	16560	3.00909	6285	S100B	0.298181	0.52552	0.582849
GO:0003995	acyl-CoA dehydrogenase activity	http://amigo.geneontology.org/amigo/term/GO:0003995	1	424	13	16560	3.00909	33	ACADL	0.298181	0.52552	0.582849
GO:0005227	calcium activated cation channel activity	http://amigo.geneontology.org/amigo/term/GO:0005227	1	424	13	16560	3.00909	347732	CATSPER3	0.298181	0.52552	0.582849
GO:0016757	transferase activity, transferring glycosyl groups	http://amigo.geneontology.org/amigo/term/GO:0016757	1	424	13	16560	3.00909	554236	DPY19L2P1	0.298181	0.52552	0.582849
GO:0019825	oxygen binding	http://amigo.geneontology.org/amigo/term/GO:0019825	2	424	42	16560	1.86391	1577;875	CYP3A5;CBS	0.300878	0.52161	0.582849
GO:0048365	Rac GTPase binding	http://amigo.geneontology.org/amigo/term/GO:0048365	2	424	42	16560	1.86391	2059;5063	EPS8;PAK3	0.300878	0.52161	0.582849
GO:0005245	voltage-gated calcium channel activity	http://amigo.geneontology.org/amigo/term/GO:0005245	2	424	42	16560	1.86391	347732;5311	CATSPER3;PKD2	0.300878	0.52161	0.582849
GO:0005506	iron ion binding	http://amigo.geneontology.org/amigo/term/GO:0005506	5	424	141	16560	1.38958	316;10826;1577;285440;57834	AOX1;FAXDC2;CYP3A5;CYP4V2;CYP4F11	0.300957	0.521496	0.582849
GO:0046872	metal ion binding	http://amigo.geneontology.org/amigo/term/GO:0046872	51	424	1848	16560	1.08851	79083;176;22869;604;9331;7079;55568;200558;55351;5590;168451;340554;7700;80224;49855;7048;7586;5563;5063;161823;108;25976;284391;744;5446;388566;137872;22901;3815;875;26152;5153;4501;376940;10472;23598;1806;5618;3778;22882;11201;152815;5588;63951;6168;169270;493911;117248;79901;51011;23576	MLPH;ACAN;ZNF510;BCL6;B4GALT6;TIMP4;GALNT10;APLF;STK32B;PRKCZ;THAP5;ZC3H12B;ZNF141;NUBPL;SCAPER;TGFBR2;ZKSCAN1;PRKAA2;PAK3;ADAL;ADCY2;TIPARP;ZNF844;MPPED2;PON3;ZNF470;ADHFE1;ARSG;KIT;CBS;ZNF337;PDE1B;MT1X;ZC3H6;ZBTB18;PATZ1;DPYD;PRLR;KCNMA1;ZHX2;POLI;THAP6;PRKCQ;DMRTA1;RPL37A;ZNF596;PHOSPHO2;GALNT15;CYBRD1;FAHD2A;DDAH1	0.309528	0.5093	0.587506
GO:0043621	protein self-association	http://amigo.geneontology.org/amigo/term/GO:0043621	2	424	43	16560	1.82046	8861;258010	LDB1;SVIP	0.310137	0.508446	0.587506
GO:0008191	metalloendopeptidase inhibitor activity	http://amigo.geneontology.org/amigo/term/GO:0008191	1	424	14	16560	2.79399	7079	TIMP4	0.315716	0.500704	0.587506
GO:0005542	folic acid binding	http://amigo.geneontology.org/amigo/term/GO:0005542	1	424	14	16560	2.79399	27232	GNMT	0.315716	0.500704	0.587506
GO:0035326	enhancer binding	http://amigo.geneontology.org/amigo/term/GO:0035326	1	424	14	16560	2.79399	25976	TIPARP	0.315716	0.500704	0.587506
GO:0008430	selenium binding	http://amigo.geneontology.org/amigo/term/GO:0008430	1	424	14	16560	2.79399	2878	GPX3	0.315716	0.500704	0.587506
GO:0016829	lyase activity	http://amigo.geneontology.org/amigo/term/GO:0016829	1	424	14	16560	2.79399	55268	ECHDC2	0.315716	0.500704	0.587506
GO:0016594	glycine binding	http://amigo.geneontology.org/amigo/term/GO:0016594	1	424	14	16560	2.79399	27232	GNMT	0.315716	0.500704	0.587506
GO:0031432	titin binding	http://amigo.geneontology.org/amigo/term/GO:0031432	1	424	14	16560	2.79399	825	CAPN3	0.315716	0.500704	0.587506
GO:0015293	symporter activity	http://amigo.geneontology.org/amigo/term/GO:0015293	2	424	44	16560	1.77897	6584;10991	SLC22A5;SLC38A3	0.319371	0.495704	0.591735
GO:0004674	protein serine/threonine kinase activity	http://amigo.geneontology.org/amigo/term/GO:0004674	10	424	325	16560	1.20661	65266;55351;5590;10000;4293;5563;5063;5608;8895;5588	WNK4;STK32B;PRKCZ;AKT3;MAP3K9;PRKAA2;PAK3;MAP2K6;CPNE3;PRKCQ	0.327418	0.484897	0.593518
GO:0097110	scaffold protein binding	http://amigo.geneontology.org/amigo/term/GO:0097110	2	424	45	16560	1.73934	3875;1832	KRT18;DSP	0.328575	0.483365	0.593518
GO:0003774	motor activity	http://amigo.geneontology.org/amigo/term/GO:0003774	2	424	45	16560	1.73934	1780;27019	DYNC1I1;DNAI1	0.328575	0.483365	0.593518
GO:0005159	insulin-like growth factor receptor binding	http://amigo.geneontology.org/amigo/term/GO:0005159	1	424	15	16560	2.60757	5295	PIK3R1	0.332814	0.477799	0.593518
GO:0004702	receptor signaling protein serine/threonine kinase activity	http://amigo.geneontology.org/amigo/term/GO:0004702	1	424	15	16560	2.60757	7048	TGFBR2	0.332814	0.477799	0.593518
GO:0004089	carbonate dehydratase activity	http://amigo.geneontology.org/amigo/term/GO:0004089	1	424	15	16560	2.60757	770	CA11	0.332814	0.477799	0.593518
GO:0022841	potassium ion leak channel activity	http://amigo.geneontology.org/amigo/term/GO:0022841	1	424	15	16560	2.60757	8645	KCNK5	0.332814	0.477799	0.593518
GO:0052890	oxidoreductase activity, acting on the CH-CH group of donors, with a flavin as acceptor	http://amigo.geneontology.org/amigo/term/GO:0052890	1	424	15	16560	2.60757	33	ACADL	0.332814	0.477799	0.593518
GO:0008157	protein phosphatase 1 binding	http://amigo.geneontology.org/amigo/term/GO:0008157	1	424	15	16560	2.60757	153769	SH3RF2	0.332814	0.477799	0.593518
GO:0003676	nucleic acid binding	http://amigo.geneontology.org/amigo/term/GO:0003676	6	424	184	16560	1.27751	151126;164045;440163;151613;285550;79750	ZNF385B;HFM1;RNASE13;TTC14;FAM200B;ZNF385D	0.338235	0.470781	0.597096
GO:0030246	carbohydrate binding	http://amigo.geneontology.org/amigo/term/GO:0030246	6	424	185	16560	1.27053	176;55568;143903;1116;29121;117248	ACAN;GALNT10;LAYN;CHI3L1;CLEC2D;GALNT15	0.342666	0.465128	0.597096
GO:0004386	helicase activity	http://amigo.geneontology.org/amigo/term/GO:0004386	2	424	47	16560	1.66512	164045;57697	HFM1;FANCM	0.346877	0.459825	0.597096
GO:0008092	cytoskeletal protein binding	http://amigo.geneontology.org/amigo/term/GO:0008092	2	424	47	16560	1.66512	10529;5311	NEBL;PKD2	0.346877	0.459825	0.597096
GO:0005319	lipid transporter activity	http://amigo.geneontology.org/amigo/term/GO:0005319	1	424	16	16560	2.44444	347	APOD	0.349486	0.456571	0.597096
GO:0030553	cGMP binding	http://amigo.geneontology.org/amigo/term/GO:0030553	1	424	16	16560	2.44444	5592	PRKG1	0.349486	0.456571	0.597096
GO:0023026	MHC class II protein complex binding	http://amigo.geneontology.org/amigo/term/GO:0023026	1	424	16	16560	2.44444	481	ATP1B1	0.349486	0.456571	0.597096
GO:0034237	protein kinase A regulatory subunit binding	http://amigo.geneontology.org/amigo/term/GO:0034237	1	424	16	16560	2.44444	8165	AKAP1	0.349486	0.456571	0.597096
GO:0017049	GTP-Rho binding	http://amigo.geneontology.org/amigo/term/GO:0017049	1	424	16	16560	2.44444	10276	NET1	0.349486	0.456571	0.597096
GO:0051087	chaperone binding	http://amigo.geneontology.org/amigo/term/GO:0051087	3	424	81	16560	1.44972	6767;5071;1191	ST13;PARK2;CLU	0.349935	0.456012	0.597096
GO:0000981	RNA polymerase II transcription factor activity, sequence-specific DNA binding	http://amigo.geneontology.org/amigo/term/GO:0000981	5	424	151	16560	1.29676	4781;64067;2078;2308;7029	NFIB;NPAS3;ERG;FOXO1;TFDP2	0.350166	0.455726	0.597096
GO:0017124	SH3 domain binding	http://amigo.geneontology.org/amigo/term/GO:0017124	4	424	116	16560	1.35008	5071;5063;26191;83992	PARK2;PAK3;PTPN22;CTTNBP2	0.35177	0.453741	0.59745
GO:0003714	transcription corepressor activity	http://amigo.geneontology.org/amigo/term/GO:0003714	6	424	189	16560	1.24334	8861;10140;10370;7068;22882;9572	LDB1;TOB1;CITED2;THRB;ZHX2;NR1D1	0.360444	0.443162	0.604392
GO:0051015	actin filament binding	http://amigo.geneontology.org/amigo/term/GO:0051015	4	424	118	16560	1.32704	85477;122622;10529;7111	SCIN;ADSSL1;NEBL;TMOD1	0.363138	0.439928	0.604392
GO:0030742	GTP-dependent protein binding	http://amigo.geneontology.org/amigo/term/GO:0030742	1	424	17	16560	2.30051	9771	RAPGEF5	0.365742	0.436825	0.604392
GO:0031267	small GTPase binding	http://amigo.geneontology.org/amigo/term/GO:0031267	1	424	17	16560	2.30051	51555	PEX5L	0.365742	0.436825	0.604392
GO:0004540	ribonuclease activity	http://amigo.geneontology.org/amigo/term/GO:0004540	1	424	17	16560	2.30051	440163	RNASE13	0.365742	0.436825	0.604392
GO:0005001	transmembrane receptor protein tyrosine phosphatase activity	http://amigo.geneontology.org/amigo/term/GO:0005001	1	424	17	16560	2.30051	10076	PTPRU	0.365742	0.436825	0.604392
GO:0008574	ATP-dependent microtubule motor activity, plus-end-directed	http://amigo.geneontology.org/amigo/term/GO:0008574	1	424	17	16560	2.30051	11127	KIF3A	0.365742	0.436825	0.604392
GO:0005080	protein kinase C binding	http://amigo.geneontology.org/amigo/term/GO:0005080	2	424	50	16560	1.56493	1832;51339	DSP;DACT1	0.374005	0.427122	0.611239
GO:0031624	ubiquitin conjugating enzyme binding	http://amigo.geneontology.org/amigo/term/GO:0031624	1	424	18	16560	2.17258	5071	PARK2	0.381593	0.4184	0.611239
GO:0016409	palmitoyltransferase activity	http://amigo.geneontology.org/amigo/term/GO:0016409	1	424	18	16560	2.17258	55733	HHAT	0.381593	0.4184	0.611239
GO:0005248	voltage-gated sodium channel activity	http://amigo.geneontology.org/amigo/term/GO:0005248	1	424	18	16560	2.17258	5311	PKD2	0.381593	0.4184	0.611239
GO:0001965	G-protein alpha-subunit binding	http://amigo.geneontology.org/amigo/term/GO:0001965	1	424	18	16560	2.17258	154	ADRB2	0.381593	0.4184	0.611239
GO:0001158	enhancer sequence-specific DNA binding	http://amigo.geneontology.org/amigo/term/GO:0001158	1	424	18	16560	2.17258	8861	LDB1	0.381593	0.4184	0.611239
GO:0031435	mitogen-activated protein kinase kinase kinase binding	http://amigo.geneontology.org/amigo/term/GO:0031435	1	424	18	16560	2.17258	7048	TGFBR2	0.381593	0.4184	0.611239
GO:0004602	glutathione peroxidase activity	http://amigo.geneontology.org/amigo/term/GO:0004602	1	424	18	16560	2.17258	2878	GPX3	0.381593	0.4184	0.611239
GO:0004672	protein kinase activity	http://amigo.geneontology.org/amigo/term/GO:0004672	6	424	194	16560	1.21092	4217;5590;4882;10000;51265;5563	MAP3K5;PRKCZ;NPR2;AKT3;CDKL3;PRKAA2	0.382739	0.417098	0.611239
GO:0042802	identical protein binding	http://amigo.geneontology.org/amigo/term/GO:0042802	16	424	568	16560	1.10411	5265;6767;4882;6285;7164;5071;130502;9129;80274;875;586;130271;22882;445;9069;5311	SERPINA1;ST13;NPR2;S100B;TPD52L1;PARK2;TTC32;PRPF3;SCUBE1;CBS;BCAT1;PLEKHH2;ZHX2;ASS1;CLDN12;PKD2	0.387537	0.411686	0.612445
GO:0004550	nucleoside diphosphate kinase activity	http://amigo.geneontology.org/amigo/term/GO:0004550	1	424	19	16560	2.05811	221264	AK9	0.397048	0.401157	0.612445
GO:0008528	G-protein coupled peptide receptor activity	http://amigo.geneontology.org/amigo/term/GO:0008528	1	424	19	16560	2.05811	10800	CYSLTR1	0.397048	0.401157	0.612445
GO:0051019	mitogen-activated protein kinase binding	http://amigo.geneontology.org/amigo/term/GO:0051019	1	424	19	16560	2.05811	5332	PLCB4	0.397048	0.401157	0.612445
GO:0050840	extracellular matrix binding	http://amigo.geneontology.org/amigo/term/GO:0050840	1	424	19	16560	2.05811	1634	DCN	0.397048	0.401157	0.612445
GO:0071889	14-3-3 protein binding	http://amigo.geneontology.org/amigo/term/GO:0071889	1	424	19	16560	2.05811	5590	PRKCZ	0.397048	0.401157	0.612445
GO:0016746	transferase activity, transferring acyl groups	http://amigo.geneontology.org/amigo/term/GO:0016746	1	424	19	16560	2.05811	494143	CHAC2	0.397048	0.401157	0.612445
GO:0005520	insulin-like growth factor binding	http://amigo.geneontology.org/amigo/term/GO:0005520	1	424	19	16560	2.05811	8838	WISP3	0.397048	0.401157	0.612445
GO:0008408	3'-5' exonuclease activity	http://amigo.geneontology.org/amigo/term/GO:0008408	1	424	19	16560	2.05811	200558	APLF	0.397048	0.401157	0.612445
GO:0005070	SH3/SH2 adaptor activity	http://amigo.geneontology.org/amigo/term/GO:0005070	2	424	53	16560	1.47608	10140;2059	TOB1;EPS8	0.400665	0.397219	0.612445
GO:0003743	translation initiation factor activity	http://amigo.geneontology.org/amigo/term/GO:0003743	2	424	53	16560	1.47608	51386;317649	EIF3L;EIF4E3	0.400665	0.397219	0.612445
GO:0005507	copper ion binding	http://amigo.geneontology.org/amigo/term/GO:0005507	2	424	53	16560	1.47608	6284;6649	S100A13;SOD3	0.400665	0.397219	0.612445
GO:0042826	histone deacetylase binding	http://amigo.geneontology.org/amigo/term/GO:0042826	3	424	89	16560	1.31877	8850;5071;7181	KAT2B;PARK2;NR2C1	0.404286	0.393311	0.615781
GO:0080025	phosphatidylinositol-3,5-bisphosphate binding	http://amigo.geneontology.org/amigo/term/GO:0080025	1	424	20	16560	1.95508	134829	CLVS2	0.412119	0.384978	0.616737
GO:0017022	myosin binding	http://amigo.geneontology.org/amigo/term/GO:0017022	1	424	20	16560	1.95508	5348	FXYD1	0.412119	0.384978	0.616737
GO:0005545	1-phosphatidylinositol binding	http://amigo.geneontology.org/amigo/term/GO:0005545	1	424	20	16560	1.95508	85477	SCIN	0.412119	0.384978	0.616737
GO:0043548	phosphatidylinositol 3-kinase binding	http://amigo.geneontology.org/amigo/term/GO:0043548	1	424	20	16560	1.95508	5295	PIK3R1	0.412119	0.384978	0.616737
GO:0051018	protein kinase A binding	http://amigo.geneontology.org/amigo/term/GO:0051018	1	424	20	16560	1.95508	51339	DACT1	0.412119	0.384978	0.616737
GO:0005544	calcium-dependent phospholipid binding	http://amigo.geneontology.org/amigo/term/GO:0005544	2	424	55	16560	1.42223	27445;8895	PCLO;CPNE3	0.418139	0.378679	0.623567
GO:0070330	aromatase activity	http://amigo.geneontology.org/amigo/term/GO:0070330	1	424	21	16560	1.86187	1577	CYP3A5	0.426813	0.369762	0.627752
GO:0004198	calcium-dependent cysteine-type endopeptidase activity	http://amigo.geneontology.org/amigo/term/GO:0004198	1	424	21	16560	1.86187	825	CAPN3	0.426813	0.369762	0.627752
GO:0030295	protein kinase activator activity	http://amigo.geneontology.org/amigo/term/GO:0030295	1	424	21	16560	1.86187	51704	GPRC5B	0.426813	0.369762	0.627752
GO:0031683	G-protein beta/gamma-subunit complex binding	http://amigo.geneontology.org/amigo/term/GO:0031683	1	424	21	16560	1.86187	134	ADORA1	0.426813	0.369762	0.627752
GO:0043130	ubiquitin binding	http://amigo.geneontology.org/amigo/term/GO:0043130	2	424	57	16560	1.37216	5071;22909	PARK2;FAN1	0.435352	0.361159	0.633108
GO:0050839	cell adhesion molecule binding	http://amigo.geneontology.org/amigo/term/GO:0050839	2	424	57	16560	1.37216	1832;25945	DSP;PVRL3	0.435352	0.361159	0.633108
GO:0019901	protein kinase binding	http://amigo.geneontology.org/amigo/term/GO:0019901	10	424	359	16560	1.09005	8850;4217;5590;8165;6720;5071;5608;26960;51704;55014	KAT2B;MAP3K5;PRKCZ;AKAP1;SREBF1;PARK2;MAP2K6;NBEA;GPRC5B;STX17	0.441114	0.355449	0.633108
GO:0008198	ferrous iron binding	http://amigo.geneontology.org/amigo/term/GO:0008198	1	424	22	16560	1.77713	1036	CDO1	0.441141	0.355423	0.633108
GO:0015171	amino acid transmembrane transporter activity	http://amigo.geneontology.org/amigo/term/GO:0015171	1	424	22	16560	1.77713	81539	SLC38A1	0.441141	0.355423	0.633108
GO:0000987	core promoter proximal region sequence-specific DNA binding	http://amigo.geneontology.org/amigo/term/GO:0000987	1	424	22	16560	1.77713	63951	DMRTA1	0.441141	0.355423	0.633108
GO:0016922	ligand-dependent nuclear receptor binding	http://amigo.geneontology.org/amigo/term/GO:0016922	1	424	22	16560	1.77713	10891	PPARGC1A	0.441141	0.355423	0.633108
GO:0003712	transcription cofactor activity	http://amigo.geneontology.org/amigo/term/GO:0003712	2	424	58	16560	1.34842	8850;7029	KAT2B;TFDP2	0.443855	0.352759	0.633108
GO:0001948	glycoprotein binding	http://amigo.geneontology.org/amigo/term/GO:0001948	2	424	58	16560	1.34842	5265;56963	SERPINA1;RGMA	0.443855	0.352759	0.633108
GO:0016874	ligase activity	http://amigo.geneontology.org/amigo/term/GO:0016874	8	424	284	16560	1.10211	153769;9666;5071;51191;154214;80221;79739;57820	SH3RF2;DZIP3;PARK2;HERC5;RNF217;ACSF2;TTLL7;CCNB1IP1	0.445246	0.3514	0.633108
GO:0031593	polyubiquitin binding	http://amigo.geneontology.org/amigo/term/GO:0031593	1	424	23	16560	1.69976	9666	DZIP3	0.455112	0.341882	0.642864
GO:0050699	WW domain binding	http://amigo.geneontology.org/amigo/term/GO:0050699	1	424	23	16560	1.69976	6337	SCNN1A	0.455112	0.341882	0.642864
GO:0004181	metallocarboxypeptidase activity	http://amigo.geneontology.org/amigo/term/GO:0004181	1	424	24	16560	1.62884	340351	AGBL3	0.468734	0.329074	0.652506
GO:0004709	MAP kinase kinase kinase activity	http://amigo.geneontology.org/amigo/term/GO:0004709	1	424	24	16560	1.62884	4217	MAP3K5	0.468734	0.329074	0.652506
GO:0001786	phosphatidylserine binding	http://amigo.geneontology.org/amigo/term/GO:0001786	1	424	24	16560	1.62884	85477	SCIN	0.468734	0.329074	0.652506
GO:0005496	steroid binding	http://amigo.geneontology.org/amigo/term/GO:0005496	1	424	24	16560	1.62884	4306	NR3C2	0.468734	0.329074	0.652506
GO:0031625	ubiquitin protein ligase binding	http://amigo.geneontology.org/amigo/term/GO:0031625	7	424	252	16560	1.08633	10891;5071;1629;1191;26191;875;2308	PPARGC1A;PARK2;DBT;CLU;PTPN22;CBS;FOXO1	0.46956	0.328309	0.652506
GO:0044325	ion channel binding	http://amigo.geneontology.org/amigo/term/GO:0044325	3	424	100	16560	1.17292	5348;6833;5311	FXYD1;ABCC8;PKD2	0.476607	0.32184	0.657494
GO:0005102	receptor binding	http://amigo.geneontology.org/amigo/term/GO:0005102	9	424	331	16560	1.06331	727;367;2053;1271;8741;54360;25945;23417;5311	C5;AR;EPHX2;CNTFR;TNFSF13;CYTL1;PVRL3;MLYCD;PKD2	0.476741	0.321717	0.657494
GO:0003700	transcription factor activity, sequence-specific DNA binding	http://amigo.geneontology.org/amigo/term/GO:0003700	22	424	835	16560	1.03063	604;10370;367;3202;6720;57798;6910;7586;3131;7068;6097;388566;9496;3236;10472;22882;10902;7029;63951;4306;3209;9406	BCL6;CITED2;AR;HOXA5;SREBF1;GATAD1;TBX5;ZKSCAN1;HLF;THRB;RORC;ZNF470;TBX4;HOXD10;ZBTB18;ZHX2;BRD8;TFDP2;DMRTA1;NR3C2;HOXA13;ZRANB2	0.477759	0.320791	0.657494
GO:0019706	protein-cysteine S-palmitoyltransferase activity	http://amigo.geneontology.org/amigo/term/GO:0019706	1	424	25	16560	1.56359	254887	ZDHHC23	0.482016	0.316938	0.661227
GO:0003950	NAD+ ADP-ribosyltransferase activity	http://amigo.geneontology.org/amigo/term/GO:0003950	1	424	26	16560	1.50336	25976	TIPARP	0.494967	0.305423	0.676824
GO:0008233	peptidase activity	http://amigo.geneontology.org/amigo/term/GO:0008233	2	424	65	16560	1.2027	825;339855	CAPN3;KY	0.501286	0.299915	0.683179
GO:0019838	growth factor binding	http://amigo.geneontology.org/amigo/term/GO:0019838	1	424	27	16560	1.4476	83888	FGFBP2	0.507595	0.294482	0.683179
GO:0008135	translation factor activity, RNA binding	http://amigo.geneontology.org/amigo/term/GO:0008135	1	424	27	16560	1.4476	22849	CPEB3	0.507595	0.294482	0.683179
GO:0004860	protein kinase inhibitor activity	http://amigo.geneontology.org/amigo/term/GO:0004860	1	424	27	16560	1.4476	1154	CISH	0.507595	0.294482	0.683179
GO:0005244	voltage-gated ion channel activity	http://amigo.geneontology.org/amigo/term/GO:0005244	1	424	27	16560	1.4476	5311	PKD2	0.507595	0.294482	0.683179
GO:0000978	RNA polymerase II core promoter proximal region sequence-specific DNA binding	http://amigo.geneontology.org/amigo/term/GO:0000978	9	424	341	16560	1.03149	4781;367;3202;7700;6720;23598;9572;7181;6913	NFIB;AR;HOXA5;ZNF141;SREBF1;PATZ1;NR1D1;NR2C1;TBX15	0.511589	0.291079	0.684679
GO:0004222	metalloendopeptidase activity	http://amigo.geneontology.org/amigo/term/GO:0004222	3	424	106	16560	1.10613	8748;9719;203102	ADAM20;ADAMTSL2;ADAM32	0.514317	0.288769	0.684679
GO:0001968	fibronectin binding	http://amigo.geneontology.org/amigo/term/GO:0001968	1	424	28	16560	1.39581	4653	MYOC	0.519908	0.284073	0.684679
GO:0004435	phosphatidylinositol phospholipase C activity	http://amigo.geneontology.org/amigo/term/GO:0004435	1	424	28	16560	1.39581	5332	PLCB4	0.519908	0.284073	0.684679
GO:0051721	protein phosphatase 2A binding	http://amigo.geneontology.org/amigo/term/GO:0051721	1	424	28	16560	1.39581	2308	FOXO1	0.519908	0.284073	0.684679
GO:0005154	epidermal growth factor receptor binding	http://amigo.geneontology.org/amigo/term/GO:0005154	1	424	28	16560	1.39581	10551	AGR2	0.519908	0.284073	0.684679
GO:0005246	calcium channel regulator activity	http://amigo.geneontology.org/amigo/term/GO:0005246	1	424	28	16560	1.39581	5592	PRKG1	0.519908	0.284073	0.684679
GO:0004712	protein serine/threonine/tyrosine kinase activity	http://amigo.geneontology.org/amigo/term/GO:0004712	1	424	29	16560	1.3476	5563	PRKAA2	0.531914	0.274158	0.696206
GO:0000062	fatty-acyl-CoA binding	http://amigo.geneontology.org/amigo/term/GO:0000062	1	424	29	16560	1.3476	33	ACADL	0.531914	0.274158	0.696206
GO:0005089	Rho guanyl-nucleotide exchange factor activity	http://amigo.geneontology.org/amigo/term/GO:0005089	2	424	70	16560	1.11645	23101;10276	MCF2L2;NET1	0.539905	0.267683	0.696616
GO:0019900	kinase binding	http://amigo.geneontology.org/amigo/term/GO:0019900	2	424	70	16560	1.11645	5071;26191	PARK2;PTPN22	0.539905	0.267683	0.696616
GO:0005198	structural molecule activity	http://amigo.geneontology.org/amigo/term/GO:0005198	5	424	191	16560	1.02269	3875;1832;26249;11149;9069	KRT18;DSP;KLHL3;BVES;CLDN12	0.543487	0.264811	0.696616
GO:0005164	tumor necrosis factor receptor binding	http://amigo.geneontology.org/amigo/term/GO:0005164	1	424	30	16560	1.3026	8741	TNFSF13	0.543621	0.264704	0.696616
GO:0003887	DNA-directed DNA polymerase activity	http://amigo.geneontology.org/amigo/term/GO:0003887	1	424	30	16560	1.3026	11201	POLI	0.543621	0.264704	0.696616
GO:0042169	SH2 domain binding	http://amigo.geneontology.org/amigo/term/GO:0042169	1	424	30	16560	1.3026	394	ARHGAP5	0.543621	0.264704	0.696616
GO:0031492	nucleosomal DNA binding	http://amigo.geneontology.org/amigo/term/GO:0031492	1	424	30	16560	1.3026	79366	HMGN5	0.543621	0.264704	0.696616
GO:0030674	protein binding, bridging	http://amigo.geneontology.org/amigo/term/GO:0030674	2	424	71	16560	1.10066	6767;1832	ST13;DSP	0.547377	0.261714	0.698696
GO:0019899	enzyme binding	http://amigo.geneontology.org/amigo/term/GO:0019899	8	424	312	16560	1.00148	8861;2948;2944;367;5071;8614;7068;875	LDB1;GSTM4;GSTM1;AR;PARK2;STC2;THRB;CBS	0.548509	0.260816	0.698696
GO:0005158	insulin receptor binding	http://amigo.geneontology.org/amigo/term/GO:0005158	1	424	31	16560	1.2605	5295	PIK3R1	0.555035	0.25568	0.700342
GO:0042974	retinoic acid receptor binding	http://amigo.geneontology.org/amigo/term/GO:0042974	1	424	31	16560	1.2605	55791	LRIF1	0.555035	0.25568	0.700342
GO:0004714	transmembrane receptor protein tyrosine kinase activity	http://amigo.geneontology.org/amigo/term/GO:0004714	1	424	31	16560	1.2605	3815	KIT	0.555035	0.25568	0.700342
GO:0001228	transcriptional activator activity, RNA polymerase II transcription regulatory region sequence-specific binding	http://amigo.geneontology.org/amigo/term/GO:0001228	2	424	73	16560	1.07038	6910;8538	TBX5;BARX2	0.562065	0.250214	0.700342
GO:0004869	cysteine-type endopeptidase inhibitor activity	http://amigo.geneontology.org/amigo/term/GO:0004869	1	424	32	16560	1.22104	1474	CST6	0.566164	0.247058	0.700342
GO:0050661	NADP binding	http://amigo.geneontology.org/amigo/term/GO:0050661	1	424	32	16560	1.22104	1806	DPYD	0.566164	0.247058	0.700342
GO:0048487	beta-tubulin binding	http://amigo.geneontology.org/amigo/term/GO:0048487	1	424	32	16560	1.22104	8165	AKAP1	0.566164	0.247058	0.700342
GO:0004693	cyclin-dependent protein serine/threonine kinase activity	http://amigo.geneontology.org/amigo/term/GO:0004693	1	424	32	16560	1.22104	51265	CDKL3	0.566164	0.247058	0.700342
GO:0015297	antiporter activity	http://amigo.geneontology.org/amigo/term/GO:0015297	1	424	32	16560	1.22104	10991	SLC38A3	0.566164	0.247058	0.700342
GO:0004721	phosphoprotein phosphatase activity	http://amigo.geneontology.org/amigo/term/GO:0004721	1	424	32	16560	1.22104	90673	PPP1R3E	0.566164	0.247058	0.700342
GO:0000977	RNA polymerase II regulatory region sequence-specific DNA binding	http://amigo.geneontology.org/amigo/term/GO:0000977	5	424	197	16560	0.99118	604;8850;6910;9572;8538	BCL6;KAT2B;TBX5;NR1D1;BARX2	0.570365	0.243847	0.703505
GO:0004871	signal transducer activity	http://amigo.geneontology.org/amigo/term/GO:0004871	5	424	198	16560	0.986114	51454;825;5332;2078;6574	GULP1;CAPN3;PLCB4;ERG;SLC20A1	0.574765	0.24051	0.706895
GO:0019894	kinesin binding	http://amigo.geneontology.org/amigo/term/GO:0019894	1	424	34	16560	1.14908	8100	IFT88	0.587597	0.230921	0.7165
GO:0001540	beta-amyloid binding	http://amigo.geneontology.org/amigo/term/GO:0001540	1	424	34	16560	1.14908	81618	ITM2C	0.587597	0.230921	0.7165
GO:0030331	estrogen receptor binding	http://amigo.geneontology.org/amigo/term/GO:0030331	1	424	34	16560	1.14908	85004	RERG	0.587597	0.230921	0.7165
GO:0019904	protein domain specific binding	http://amigo.geneontology.org/amigo/term/GO:0019904	5	424	202	16560	0.966351	6767;5590;8165;10579;7029	ST13;PRKCZ;AKAP1;TACC2;TFDP2	0.592125	0.227586	0.719971
GO:0051219	phosphoprotein binding	http://amigo.geneontology.org/amigo/term/GO:0051219	1	424	35	16560	1.11618	5311	PKD2	0.597913	0.223362	0.723296
GO:0005525	GTP binding	http://amigo.geneontology.org/amigo/term/GO:0005525	9	424	367	16560	0.956876	394;4882;6674;85004;122622;9077;55733;2634;132946	ARHGAP5;NPR2;SPAG1;RERG;ADSSL1;DIRAS3;HHAT;GBP2;ARL9	0.59824	0.223125	0.723296
GO:0003713	transcription coactivator activity	http://amigo.geneontology.org/amigo/term/GO:0003713	6	424	245	16560	0.955864	10891;8850;10370;150709;81550;9443	PPARGC1A;KAT2B;CITED2;ANKAR;TDRD3;MED7	0.59995	0.221885	0.72332
GO:0005085	guanyl-nucleotide exchange factor activity	http://amigo.geneontology.org/amigo/term/GO:0005085	2	424	79	16560	0.988722	80005;10276	DOCK5;NET1	0.604058	0.218922	0.724825
GO:0008234	cysteine-type peptidase activity	http://amigo.geneontology.org/amigo/term/GO:0008234	1	424	36	16560	1.08511	825	CAPN3	0.607973	0.216116	0.724825
GO:0019843	rRNA binding	http://amigo.geneontology.org/amigo/term/GO:0019843	1	424	36	16560	1.08511	6135	RPL11	0.607973	0.216116	0.724825
GO:0001085	RNA polymerase II transcription factor binding	http://amigo.geneontology.org/amigo/term/GO:0001085	1	424	36	16560	1.08511	367	AR	0.607973	0.216116	0.724825
GO:0008144	drug binding	http://amigo.geneontology.org/amigo/term/GO:0008144	2	424	80	16560	0.976303	481;154	ATP1B1;ADRB2	0.610753	0.214134	0.726118
GO:0005484	SNAP receptor activity	http://amigo.geneontology.org/amigo/term/GO:0005484	1	424	37	16560	1.05572	55014	STX17	0.617781	0.209166	0.730415
GO:0005109	frizzled binding	http://amigo.geneontology.org/amigo/term/GO:0005109	1	424	37	16560	1.05572	4653	MYOC	0.617781	0.209166	0.730415
GO:0004872	receptor activity	http://amigo.geneontology.org/amigo/term/GO:0004872	5	424	209	16560	0.933585	4882;25945;10333;7181;6574	NPR2;PVRL3;TLR6;NR2C1;SLC20A1	0.621542	0.206529	0.732838
GO:0005543	phospholipid binding	http://amigo.geneontology.org/amigo/term/GO:0005543	2	424	82	16560	0.952375	4983;26960	OPHN1;NBEA	0.623885	0.204896	0.733579
GO:0005096	GTPase activator activity	http://amigo.geneontology.org/amigo/term/GO:0005096	6	424	252	16560	0.928913	394;4983;26166;84144;143872;26037	ARHGAP5;OPHN1;RGS22;SYDE2;ARHGAP42;SIPA1L1	0.626612	0.203001	0.733616
GO:0001046	core promoter sequence-specific DNA binding	http://amigo.geneontology.org/amigo/term/GO:0001046	1	424	38	16560	1.02787	9572	NR1D1	0.627344	0.202494	0.733616
GO:0050681	androgen receptor binding	http://amigo.geneontology.org/amigo/term/GO:0050681	1	424	39	16560	1.00145	10891	PPARGC1A	0.636669	0.196086	0.736471
GO:0015485	cholesterol binding	http://amigo.geneontology.org/amigo/term/GO:0015485	1	424	39	16560	1.00145	347	APOD	0.636669	0.196086	0.736471
GO:0015631	tubulin binding	http://amigo.geneontology.org/amigo/term/GO:0015631	1	424	39	16560	1.00145	5071	PARK2	0.636669	0.196086	0.736471
GO:0005160	transforming growth factor beta receptor binding	http://amigo.geneontology.org/amigo/term/GO:0005160	1	424	39	16560	1.00145	7049	TGFBR3	0.636669	0.196086	0.736471
GO:0031072	heat shock protein binding	http://amigo.geneontology.org/amigo/term/GO:0031072	1	424	40	16560	0.976359	5071	PARK2	0.645761	0.189928	0.744975
GO:0003755	peptidyl-prolyl cis-trans isomerase activity	http://amigo.geneontology.org/amigo/term/GO:0003755	1	424	41	16560	0.952488	23398	PPWD1	0.654626	0.184007	0.745995
GO:0000049	tRNA binding	http://amigo.geneontology.org/amigo/term/GO:0000049	1	424	41	16560	0.952488	60487	TRMT11	0.654626	0.184007	0.745995
GO:0000149	SNARE binding	http://amigo.geneontology.org/amigo/term/GO:0000149	1	424	41	16560	0.952488	55014	STX17	0.654626	0.184007	0.745995
GO:0009055	electron carrier activity	http://amigo.geneontology.org/amigo/term/GO:0009055	2	424	87	16560	0.897369	316;33	AOX1;ACADL	0.655209	0.18362	0.745995
GO:0000166	nucleotide binding	http://amigo.geneontology.org/amigo/term/GO:0000166	7	424	302	16560	0.903696	10891;200558;22849;5935;5000;10231;6626	PPARGC1A;APLF;CPEB3;RBM3;ORC4;RCAN2;SNRPA	0.65536	0.18352	0.745995
GO:0003677	DNA binding	http://amigo.geneontology.org/amigo/term/GO:0003677	36	424	1487	16560	0.940502	10891;22869;83852;4213;4781;84460;367;168451;3202;10260;6720;57697;6910;64067;7586;2078;284391;3131;7068;6097;80319;388566;317772;26152;9496;204219;79698;10472;23598;22882;152815;7181;7029;169270;3209;8538	PPARGC1A;ZNF510;SETDB2;MEIS3P1;NFIB;ZMAT1;AR;THAP5;HOXA5;DENND4A;SREBF1;FANCM;TBX5;NPAS3;ZKSCAN1;ERG;ZNF844;HLF;THRB;RORC;CXXC4;ZNF470;HIST2H2AB;ZNF337;TBX4;CERS3;ZMAT4;ZBTB18;PATZ1;ZHX2;THAP6;NR2C1;TFDP2;ZNF596;HOXA13;BARX2	0.661133	0.179711	0.75057
GO:0008138	protein tyrosine/serine/threonine phosphatase activity	http://amigo.geneontology.org/amigo/term/GO:0008138	1	424	42	16560	0.929753	8898	MTMR2	0.663269	0.17831	0.751003
GO:0044212	transcription regulatory region DNA binding	http://amigo.geneontology.org/amigo/term/GO:0044212	4	424	177	16560	0.881517	80298;367;9572;3209	MTERF2;AR;NR1D1;HOXA13	0.66541	0.176911	0.751439
GO:0001077	transcriptional activator activity, RNA polymerase II core promoter proximal region sequence-specific binding	http://amigo.geneontology.org/amigo/term/GO:0001077	5	424	222	16560	0.878217	4781;367;3202;6720;23598	NFIB;AR;HOXA5;SREBF1;PATZ1	0.672695	0.172182	0.757667
GO:0008017	microtubule binding	http://amigo.geneontology.org/amigo/term/GO:0008017	4	424	183	16560	0.852303	4135;11127;8165;1780	MAP6;KIF3A;AKAP1;DYNC1I1	0.690134	0.161067	0.775268
GO:0005546	phosphatidylinositol-4,5-bisphosphate binding	http://amigo.geneontology.org/amigo/term/GO:0005546	1	424	46	16560	0.8487	85477	SCIN	0.695738	0.157554	0.775458
GO:0004402	histone acetyltransferase activity	http://amigo.geneontology.org/amigo/term/GO:0004402	1	424	46	16560	0.8487	8850	KAT2B	0.695738	0.157554	0.775458
GO:0005044	scavenger receptor activity	http://amigo.geneontology.org/amigo/term/GO:0005044	1	424	46	16560	0.8487	51435	SCARA3	0.695738	0.157554	0.775458
GO:0005179	hormone activity	http://amigo.geneontology.org/amigo/term/GO:0005179	2	424	95	16560	0.821402	8614;5744	STC2;PTHLH	0.700952	0.154312	0.775866
GO:0005215	transporter activity	http://amigo.geneontology.org/amigo/term/GO:0005215	3	424	141	16560	0.829787	8895;441432;134829	CPNE3;AQP7P3;CLVS2	0.701124	0.154205	0.775866
GO:0008009	chemokine activity	http://amigo.geneontology.org/amigo/term/GO:0008009	1	424	47	16560	0.830592	727	C5	0.703355	0.152825	0.775866
GO:0005262	calcium channel activity	http://amigo.geneontology.org/amigo/term/GO:0005262	1	424	47	16560	0.830592	2823	GPM6A	0.703355	0.152825	0.775866
GO:0030374	ligand-dependent nuclear receptor transcription coactivator activity	http://amigo.geneontology.org/amigo/term/GO:0030374	1	424	48	16560	0.813239	10891	PPARGC1A	0.710782	0.148264	0.78183
GO:0003723	RNA binding	http://amigo.geneontology.org/amigo/term/GO:0003723	9	424	406	16560	0.862876	10891;22849;5935;6135;9666;8165;2091;9406;6626	PPARGC1A;CPEB3;RBM3;RPL11;DZIP3;AKAP1;FBL;ZRANB2;SNRPA	0.712415	0.147267	0.78183
GO:0000287	magnesium ion binding	http://amigo.geneontology.org/amigo/term/GO:0000287	4	424	190	16560	0.820551	4217;2053;122622;22909	MAP3K5;EPHX2;ADSSL1;FAN1	0.71731	0.144293	0.785188
GO:0004888	transmembrane signaling receptor activity	http://amigo.geneontology.org/amigo/term/GO:0004888	4	424	191	16560	0.816205	4882;401427;10333;29121	NPR2;OR2A7;TLR6;CLEC2D	0.721045	0.142037	0.787264
GO:0019003	GDP binding	http://amigo.geneontology.org/amigo/term/GO:0019003	1	424	50	16560	0.780615	85004	RERG	0.725083	0.139612	0.789658
GO:0046983	protein dimerization activity	http://amigo.geneontology.org/amigo/term/GO:0046983	3	424	147	16560	0.795628	367;6720;64067	AR;SREBF1;NPAS3	0.72698	0.138477	0.789715
GO:0035064	methylated histone binding	http://amigo.geneontology.org/amigo/term/GO:0035064	1	424	51	16560	0.765262	81550	TDRD3	0.731967	0.135509	0.793119
GO:0051082	unfolded protein binding	http://amigo.geneontology.org/amigo/term/GO:0051082	2	424	102	16560	0.764706	10693;6767	CCT6B;ST13	0.736743	0.132684	0.796277
GO:0005254	chloride channel activity	http://amigo.geneontology.org/amigo/term/GO:0005254	1	424	52	16560	0.7505	5348	FXYD1	0.738679	0.131544	0.796359
GO:0016887	ATPase activity	http://amigo.geneontology.org/amigo/term/GO:0016887	3	424	152	16560	0.769221	481;1768;1191	ATP1B1;DNAH6;CLU	0.747165	0.126584	0.801653
GO:0046982	protein heterodimerization activity	http://amigo.geneontology.org/amigo/term/GO:0046982	10	424	463	16560	0.839776	5295;7164;108;8326;317772;80274;10333;22882;134;6913	PIK3R1;TPD52L1;ADCY2;FZD9;HIST2H2AB;SCUBE1;TLR6;ZHX2;ADORA1;TBX15	0.747335	0.126484	0.801653
GO:0001227	transcriptional repressor activity, RNA polymerase II transcription regulatory region sequence-specific binding	http://amigo.geneontology.org/amigo/term/GO:0001227	1	424	54	16560	0.722616	604	BCL6	0.751604	0.124011	0.803734
GO:0032403	protein complex binding	http://amigo.geneontology.org/amigo/term/GO:0032403	4	424	200	16560	0.779048	6767;8850;6720;154	ST13;KAT2B;SREBF1;ADRB2	0.753031	0.123187	0.803734
GO:0004842	ubiquitin-protein transferase activity	http://amigo.geneontology.org/amigo/term/GO:0004842	5	424	248	16560	0.784895	9666;5071;51191;154214;5588	DZIP3;PARK2;HERC5;RNF217;PRKCQ	0.760603	0.118842	0.807787
GO:0003924	GTPase activity	http://amigo.geneontology.org/amigo/term/GO:0003924	5	424	248	16560	0.784895	394;85004;122622;9077;2634	ARHGAP5;RERG;ADSSL1;DIRAS3;GBP2	0.760603	0.118842	0.807787
GO:0048306	calcium-dependent protein binding	http://amigo.geneontology.org/amigo/term/GO:0048306	1	424	56	16560	0.696724	6285	S100B	0.763891	0.116969	0.809271
GO:0003735	structural constituent of ribosome	http://amigo.geneontology.org/amigo/term/GO:0003735	3	424	157	16560	0.744497	6204;6135;6168	RPS10;RPL11;RPL37A	0.766141	0.115691	0.80965
GO:0008083	growth factor activity	http://amigo.geneontology.org/amigo/term/GO:0008083	3	424	160	16560	0.730404	4254;441549;8838	KITLG;CDNF;WISP3	0.776961	0.109601	0.819063
GO:0003684	damaged DNA binding	http://amigo.geneontology.org/amigo/term/GO:0003684	1	424	59	16560	0.661177	11201	POLI	0.781194	0.107241	0.819488
GO:0002039	p53 binding	http://amigo.geneontology.org/amigo/term/GO:0002039	1	424	59	16560	0.661177	151126	ZNF385B	0.781194	0.107241	0.819488
GO:0061630	ubiquitin protein ligase activity	http://amigo.geneontology.org/amigo/term/GO:0061630	3	424	167	16560	0.699489	5071;9443;57820	PARK2;MED7;CCNB1IP1	0.800615	0.0965764	0.837807
GO:0008565	protein transporter activity	http://amigo.geneontology.org/amigo/term/GO:0008565	1	424	65	16560	0.599927	10693	CCT6B	0.812096	0.0903924	0.847749
GO:0005509	calcium ion binding	http://amigo.geneontology.org/amigo/term/GO:0005509	14	424	675	16560	0.803577	85477;54798;6442;55959;1825;151651;825;5332;6285;27445;6284;80274;4256;5311	SCIN;DCHS2;SGCA;SULF2;DSC3;EFHB;CAPN3;PLCB4;S100B;PCLO;S100A13;SCUBE1;MGP;PKD2	0.820783	0.0857716	0.854733
GO:0005516	calmodulin binding	http://amigo.geneontology.org/amigo/term/GO:0005516	3	424	176	16560	0.663356	4135;1491;5153	MAP6;CTH;PDE1B	0.827907	0.0820187	0.860058
GO:0019905	syntaxin binding	http://amigo.geneontology.org/amigo/term/GO:0019905	1	424	73	16560	0.533923	6833	ABCC8	0.846633	0.0723049	0.877382
GO:0017137	Rab GTPase binding	http://amigo.geneontology.org/amigo/term/GO:0017137	1	424	85	16560	0.458212	79083	MLPH	0.88693	0.0521109	0.916922
GO:0003729	mRNA binding	http://amigo.geneontology.org/amigo/term/GO:0003729	1	424	88	16560	0.44251	55124	PIWIL2	0.89523	0.0480655	0.923273
GO:0004843	ubiquitin-specific protease activity	http://amigo.geneontology.org/amigo/term/GO:0004843	1	424	91	16560	0.427844	8237	USP11	0.902922	0.0443499	0.928968
GO:0004197	cysteine-type endopeptidase activity	http://amigo.geneontology.org/amigo/term/GO:0004197	1	424	93	16560	0.418592	8237	USP11	0.907734	0.0420413	0.931679
GO:0047485	protein N-terminus binding	http://amigo.geneontology.org/amigo/term/GO:0047485	1	424	96	16560	0.405437	1634	DCN	0.91451	0.0388114	0.936388
GO:0005200	structural constituent of cytoskeleton	http://amigo.geneontology.org/amigo/term/GO:0005200	1	424	98	16560	0.397115	1832	DSP	0.918749	0.0368029	0.938484
GO:0044822	poly(A) RNA binding	http://amigo.geneontology.org/amigo/term/GO:0044822	22	424	1125	16560	0.750846	6204;22849;3875;5935;51386;6135;9666;1832;81550;8165;79366;9129;51191;8895;148423;7978;6168;445;1634;2091;9406;6626	RPS10;CPEB3;KRT18;RBM3;EIF3L;RPL11;DZIP3;DSP;TDRD3;AKAP1;HMGN5;PRPF3;HERC5;CPNE3;C1orf52;MTERF1;RPL37A;ASS1;DCN;FBL;ZRANB2;SNRPA	0.92346	0.034582	0.94105
GO:0005178	integrin binding	http://amigo.geneontology.org/amigo/term/GO:0005178	1	424	102	16560	0.381449	8838	WISP3	0.926609	0.0331035	0.942016
GO:0005125	cytokine activity	http://amigo.geneontology.org/amigo/term/GO:0005125	2	424	172	16560	0.45156	4254;8741	KITLG;TNFSF13	0.933908	0.0296958	0.947187
GO:0008289	lipid binding	http://amigo.geneontology.org/amigo/term/GO:0008289	1	424	136	16560	0.285496	6284	S100A13	0.969122	0.0136218	0.980577
GO:0005515	protein binding	http://amigo.geneontology.org/amigo/term/GO:0005515	197	424	8463	16560	0.83031	79083;176;6584;4135;5295;23639;10891;8861;6442;10140;51678;84707;83852;394;604;6204;55536;2948;5265;65266;23368;6767;57447;8850;7049;4217;200558;22849;825;10370;727;153769;2059;129049;81563;5590;481;3875;94103;5332;367;23142;84073;11127;55075;3202;5935;10000;51265;2823;85453;51386;6135;9666;1832;6285;7164;81539;8165;93099;6720;55791;4293;6284;2949;80817;79754;57697;5071;10076;130502;6910;23127;55…	MLPH;ACAN;SLC22A5;MAP6;PIK3R1;LRRC6;PPARGC1A;LDB1;SGCA;TOB1;MPP6;BEX2;SETDB2;ARHGAP5;BCL6;RPS10;CDCA7L;GSTM4;SERPINA1;WNK4;PPP1R13B;ST13;NDRG2;KAT2B;TGFBR3;MAP3K5;APLF;CPEB3;CAPN3;CITED2;C5;SH3RF2;EPS8;SGSM1;C1orf21;PRKCZ;ATP1B1;KRT18;ORMDL3;PLCB4;AR;DCUN1D4;MYCBPAP;KIF3A;UACA;HOXA5;RBM3;AKT3;CDKL3;GPM6A;TSPYL5;EIF3L;RPL11;DZIP3;DSP;S100B;TPD52L1;SLC38A1;AKAP1;DMKN;SREBF1;LRIF1;MAP3K9;S100A13;GST…	0.973671	0.0115877	0.982857
GO:0004252	serine-type endopeptidase activity	http://amigo.geneontology.org/amigo/term/GO:0004252	1	424	149	16560	0.26038	3818	KLKB1	0.977834	0.00973498	0.984736
GO:0004930	G-protein coupled receptor activity	http://amigo.geneontology.org/amigo/term/GO:0004930	9	424	642	16560	0.53771	55890;10936;390063;401427;8326;57211;2487;390067;51704	GPRC5C;GPR75;OR51I1;OR2A7;FZD9;ADGRG6;FRZB;OR52H1;GPRC5B	0.983513	0.00721985	0.988131
GO:0008022	protein C-terminus binding	http://amigo.geneontology.org/amigo/term/GO:0008022	1	424	179	16560	0.216345	8777	MPDZ	0.989695	0.00449854	0.992013
GO:0004984	olfactory receptor activity	http://amigo.geneontology.org/amigo/term/GO:0004984	3	424	422	16560	0.272506	390063;401427;390067	OR51I1;OR2A7;OR52H1	0.998606	0.000605756	0.998606
