# Supplementary material for: lnc-SAMD14-4 can regulate expression of the COL1A1 and COL1A2 in human chondrocytes
Source: PeerJ. 2019 Sep 2;7:e7491. doi: 10.7717/peerj.7491 (PMC6727836; doi:10.7717/peerj.7491)
Supplement: Table S14 [file peerj-07-7491-s020.xlsx]

## Sheet: cor_with PI3K-Akt
GeneSymbols	PrimaryID	pvalue	correlation
PIK3AP1	lnc-FAM72B-15:1	2.51e-05	0.950313
PIK3AP1	lnc-HSPA6-6:1	4.9e-06	0.967143
PIK3AP1	lnc-FCRLA-1:1	2.09e-05	0.95258
PIK3AP1	lnc-WDR77-6:1	4.21e-06	0.968384
PIK3AP1	lnc-GNG4-8:1	3.65e-06	0.96949
PIK3AP1	lnc-PPP1R21-2:1	1.48e-05	0.956522
PIK3AP1	lnc-PIGZ-2:1	1.58e-05	-0.955852
PIK3AP1	lnc-TBC1D19-6:1	2.25e-05	0.95169
PIK3AP1	lnc-TBC1D19-5:1	1.81e-05	0.954264
PIK3AP1	lnc-FAM105A-1:1	9.5e-06	0.961163
PIK3AP1	lnc-ISL1-3:1	4.8e-08	0.989732
PIK3AP1	lnc-MOCS2-9:1	2.45e-05	0.950638
PIK3AP1	lnc-SLCO4C1-5:1	2.34e-05	0.951202
PIK3AP1	lnc-TIGD6-4:4	6.47e-06	0.964759
PIK3AP1	lnc-RPS14-4:1	4.56e-07	0.981935
PIK3AP1	lnc-HLA-DMB-1:1	4.73e-06	0.967442
PIK3AP1	lnc-HLA-DMA-2:1	7.95e-06	0.962871
PIK3AP1	lnc-GFRA2-4:1	1e-05	0.960652
PIK3AP1	lnc-RPS4Y1-13:1	1.24e-05	0.958425
PIK3AP1	lnc-MS4A5-3:1	1.08e-05	0.959894
PIK3AP1	lnc-RAB3IL1-2:1	2.11e-05	0.952438
PIK3AP1	lnc-OAS2-2:1	5.99e-06	0.965434
PIK3AP1	lnc-MYH13-3:1	3.01e-06	0.970957
PIK3AP1	lnc-GRIK1-AS2-4:1	2.2e-05	0.951944
PIK3AP1	lnc-CARD10-3:1	1.05e-05	0.960166
PIK3AP1	lnc-NOTCH2-5:2	2.4e-05	0.950895
COL4A1	lnc-FAM73A-2:1	1.38e-05	0.957345
COL4A1	lnc-RAB25-1:1	2.44e-05	0.950673
COL4A1	lnc-RPL22-2:1	2.02e-05	0.952986
COL4A1	lnc-CCDC17-1:1	2.4e-05	-0.95087
COL4A1	lnc-HFM1-2:1	9.2e-07	-0.978444
COL4A1	lnc-CHRNA1-2:6	2.86e-06	0.971307
COL4A1	lnc-CHRNA1-5:1	3.66e-06	0.969476
COL4A1	lnc-OXNAD1-7:1	1.66e-05	-0.955281
COL4A1	lnc-GALNTL2-1:1	4.37e-06	-0.968079
COL4A1	lnc-TGFBR2-1:1	1.71e-05	-0.954918
COL4A1	lnc-GRK7-2:1	2.66e-06	0.971826
COL4A1	lnc-LHFPL4-4:1	9.52e-06	-0.961137
COL4A1	lnc-ZNF385D-1:1	2.46e-05	-0.950548
COL4A1	lnc-EDNRA-2:1	1.36e-05	0.957469
COL4A1	lnc-CPLX1-11:1	2.15e-05	-0.952226
COL4A1	lnc-CPLX1-4:1	2.3e-05	-0.951404
COL4A1	lnc-PPARGC1A-5:1	1.6e-05	-0.955689
COL4A1	lnc-LGI2-2:1	1.84e-06	-0.974341
COL4A1	lnc-ENPP4-3:1	1.63e-05	0.955464
COL4A1	lnc-TPD52L1-5:1	2.36e-06	-0.972668
COL4A1	lnc-BMP5-2:1	2.51e-05	0.950326
COL4A1	lnc-NXF5-2:1	2.08e-06	-0.973527
COL4A1	lnc-BAG3-6:1	1.27e-06	-0.976612
COL4A1	lnc-ARL3-2:1	9.62e-06	0.96104
COL4A1	lnc-PYGM-3:1	2.13e-05	-0.952337
COL4A1	lnc-AEBP2-7:1	9.55e-06	0.961108
COL4A1	lnc-CNPY2-2:1	4.3e-06	-0.968204
COL4A1	lnc-E2F7-6:1	1.96e-05	0.953367
COL4A1	lnc-CARKD-3:1	1.27e-06	0.976639
COL4A1	lnc-COL4A2-AS2-2:1	9.82e-06	0.960833
COL4A1	lnc-SRSF5-1:2	9.84e-06	-0.960816
COL4A1	lnc-ADAM20-2:1	1.9e-05	-0.953737
COL4A1	lnc-TCF12-5:1	2.12e-05	-0.952408
COL4A1	lnc-ADAM10-10:1	4.12e-07	-0.98239
COL4A1	lnc-COL1A1-5:1	2.04e-05	0.952845
COL4A1	lnc-GABPA-10:1	2.2e-05	0.951972
COL4A1	lnc-GABPA-8:3	1.39e-05	0.957261
COL4A1	lnc-PCBP3-5:1	1.96e-05	0.953333
COL4A1	ENST00000619032.1	3.24e-06	-0.970395
IFNAR2	lnc-HSPA6-3:1	1.98e-06	0.973865
IFNAR2	lnc-HSPA6-6:1	8.71e-06	0.962007
IFNAR2	lnc-FCRLA-1:1	4.5e-06	0.967842
IFNAR2	lnc-WDR77-6:1	1.89e-05	0.953764
IFNAR2	lnc-PPP1R21-2:1	9.94e-06	0.960713
IFNAR2	lnc-ATG16L1-4:1	2.28e-06	0.972924
IFNAR2	lnc-TSEN2-4:1	1.17e-05	0.959079
IFNAR2	lnc-SGTB-7:1	2.13e-05	0.95235
IFNAR2	lnc-SLCO4C1-5:1	2.09e-05	0.952576
IFNAR2	lnc-TIGD6-4:4	1.23e-05	0.95853
IFNAR2	lnc-RPS14-4:1	1.78e-06	0.97456
IFNAR2	lnc-HLA-DMB-1:1	6.24e-06	0.96508
IFNAR2	lnc-PRKAR2B-3:1	1.5e-05	0.956393
IFNAR2	lnc-ELMO1-1:1	1.09e-05	0.959802
IFNAR2	lnc-GFRA2-4:1	3.09e-07	0.983612
IFNAR2	lnc-PGM5-2:1	2.48e-05	0.950468
IFNAR2	lnc-CTAG2-1:2	6.85e-07	0.979986
IFNAR2	lnc-ZNF22-4:1	5.22e-06	0.966615
IFNAR2	lnc-BLNK-1:4	9.45e-06	0.961215
IFNAR2	lnc-MS4A6A-1:2	2.44e-05	0.950688
IFNAR2	lnc-PDE1B-2:1	1.52e-05	0.956271
IFNAR2	lnc-OAS2-2:1	1.13e-05	0.959404
IFNAR2	lnc-ITGAD-2:1	1.99e-05	0.953156
IFNAR2	lnc-HEXIM2-5:1	1.1e-05	0.959715
IFNAR2	lnc-CRNKL1-6:1	1.97e-05	0.953285
IFNAR2	lnc-NOTCH2-5:2	2.07e-05	0.952697
IFNAR2	lnc-IFI27L1-2:2	8.7e-06	0.962016
IFNAR2	lnc-LILRA3-1:3	9.63e-07	0.978195
GRB2	lnc-ECHDC3-6:1	6.35e-06	0.964923
GRB2	lnc-NEURL2-1:1	2.13e-05	0.952335
GRB2	lnc-C21orf7-1:3	2.18e-05	0.952044
AKT3	lnc-C1orf196-1:1	5.46e-06	-0.966238
AKT3	lnc-C1orf196-4:1	2.17e-05	-0.952128
AKT3	lnc-RHD-3:1	2.46e-05	-0.950581
AKT3	lnc-PADI2-1:1	2.34e-07	-0.984715
AKT3	lnc-INSL5-1:1	8.49e-06	0.962252
AKT3	lnc-LINGO4-1:1	3.91e-06	0.96897
AKT3	lnc-CEP170-11:1	3.28e-07	0.983366
AKT3	lnc-CEP170-4:3	9.88e-07	0.978055
AKT3	lnc-SCN2A-4:1	1.11e-05	-0.95959
AKT3	lnc-E2F6-4:1	6.4e-06	-0.964848
AKT3	lnc-SLC38A11-4:1	1.1e-05	0.959728
AKT3	lnc-OXNAD1-6:1	2.26e-05	0.951649
AKT3	lnc-RBMS3-7:1	1.55e-05	0.956035
AKT3	lnc-NISCH-1:1	1.1e-05	-0.95969
AKT3	lnc-SSR3-6:1	7.54e-06	0.963367
AKT3	lnc-SSR3-5:1	6.37e-06	0.964889
AKT3	lnc-MYOZ2-1:1	2.4e-05	0.950878
AKT3	lnc-ARSJ-4:1	2.2e-05	-0.951952
AKT3	lnc-NDNF-5:1	2e-05	0.953082
AKT3	lnc-SPATA4-2:1	1.89e-05	0.953776
AKT3	lnc-AC114947.1.1-8:1	2.51e-05	-0.950316
AKT3	lnc-XRCC4-5:1	2.41e-05	-0.950851
AKT3	lnc-RASA1-3:22	1.12e-05	0.959474
AKT3	lnc-PPAP2A-1:1	9.93e-06	-0.960722
AKT3	lnc-LHFPL2-1:1	2.28e-06	-0.972924
AKT3	lnc-MARCH3-3:1	2.15e-05	0.952213
AKT3	lnc-FAM13B-1:1	1.16e-06	0.977145
AKT3	lnc-UBTD2-1:1	8.35e-06	-0.962402
AKT3	lnc-MYO6-5:1	1.66e-05	0.955267
AKT3	lnc-HIVEP2-3:1	3.24e-06	0.970401
AKT3	lnc-C6orf118-2:2	1.39e-05	-0.957238
AKT3	lnc-TSPAN13-4:1	5.39e-06	-0.966346
AKT3	lnc-TSPAN13-5:1	4.19e-06	-0.968423
AKT3	lnc-RP11-89N17.1.1-3:1	1.49e-05	0.956468
AKT3	lnc-CYP3A43-6:1	1.85e-05	0.954026
AKT3	lnc-ZSCAN21-2:1	1.99e-05	0.953152
AKT3	lnc-NPVF-4:1	1.91e-06	0.97408
AKT3	lnc-NPVF-10:1	7.64e-06	0.963241
AKT3	lnc-NPVF-11:1	2.17e-05	0.952133
AKT3	lnc-IMMP2L-4:1	2.34e-05	-0.9512
AKT3	lnc-AKR1B1-3:1	9.19e-06	0.961483
AKT3	lnc-EFHA2-3:1	6.98e-06	0.964069
AKT3	lnc-ZDHHC2-2:1	6.2e-06	0.965128
AKT3	lnc-LGI3-1:1	1.83e-05	-0.954125
AKT3	lnc-DNAJC25-3:1	1.18e-05	0.958956
AKT3	lnc-SLC31A1-3:1	1.4e-05	-0.957117
AKT3	lnc-GNA14-3:1	1.2e-05	-0.958831
AKT3	lnc-SH2D3C-1:1	1.76e-05	-0.954625
AKT3	lnc-SH2D3C-2:1	1.16e-05	-0.95913
AKT3	lnc-MSN-5:1	1.97e-05	-0.953291
AKT3	lnc-UNC5B-1:1	8.42e-06	-0.962322
AKT3	lnc-FAM22E-1:9	1.77e-05	0.95456
AKT3	lnc-C10orf113-1:1	1.59e-06	0.975254
AKT3	lnc-ATAD1-5:1	1.74e-05	0.954758
AKT3	lnc-LMO1-3:2	4.54e-06	0.967765
AKT3	lnc-C1QTNF4-1:1	1.72e-05	-0.954851
AKT3	lnc-CLNS1A-3:1	1.83e-05	0.954171
AKT3	lnc-FAM181B-5:1	1.58e-05	-0.955805
AKT3	lnc-ETNK1-3:1	1.91e-05	0.953674
AKT3	lnc-SYT1-9:1	6.03e-06	-0.965377
AKT3	lnc-C12orf45-3:1	1.98e-05	-0.953223
AKT3	lnc-FICD-3:1	2.87e-06	0.971305
AKT3	lnc-SLC2A14-4:1	1.19e-05	-0.958882
AKT3	lnc-C13orf15-5:1	1.42e-05	0.95697
AKT3	lnc-MAB21L1-4:1	1.86e-06	-0.974251
AKT3	lnc-EAPP-3:1	2e-05	-0.953127
AKT3	lnc-SH3GL3-4:1	1.5e-05	0.956388
AKT3	lnc-GTF2A2-6:1	2.58e-06	-0.972046
AKT3	lnc-HAPLN3-1:1	1.22e-05	0.958581
AKT3	lnc-GABARAPL2-7:1	2e-05	0.953113
AKT3	lnc-TRPV2-2:1	2.33e-05	-0.951226
AKT3	lnc-C1QTNF1-2:1	2.29e-05	-0.951476
AKT3	lnc-SLFN12-6:1	2.04e-09	-0.995346
AKT3	lnc-TXNDC2-6:1	2.89e-06	-0.971252
AKT3	lnc-MALT1-13:1	2.09e-05	-0.952547
AKT3	lnc-ZFP36-1:1	1.86e-05	-0.953959
AKT3	lnc-CLASRP-2:1	2.44e-05	-0.95069
AKT3	lnc-PCBP3-5:1	8.28e-06	-0.962489
AKT3	lnc-ADRBK2-4:1	1.5e-05	0.956382
AKT3	lnc-TPST2-1:1	2.56e-06	-0.972103
AKT3	lnc-APOL2-2:1	1.81e-05	-0.954241
AKT3	lnc-POTEG-4:4	2.05e-05	-0.952792
AKT3	lnc-RP1-177G6.2.1-2:1	1.78e-05	0.954442
AKT3	lnc-MARCKS-7:1	2.22e-05	-0.951858
AKT3	lnc-POTEM-2:4	2.45e-05	-0.950625
AKT3	ENST00000618027.1	5.76e-06	0.965775
AKT3	ENST00000623780.1	2.04e-05	0.952858
GNG2	lnc-HAO2-9:1	3.8e-07	-0.982738
GNG2	lnc-TMSB10-1:1	1.89e-05	0.953784
GNG2	lnc-OBFC2A-13:1	1.45e-06	0.975845
GNG2	lnc-OBFC2A-11:1	7.74e-06	0.963118
GNG2	lnc-RBMS3-6:1	1.78e-05	-0.954489
GNG2	lnc-RBMS3-7:1	1.1e-05	-0.959662
GNG2	lnc-TGFBR2-1:1	2.02e-05	-0.953006
GNG2	lnc-GNB4-1:1	4.87e-07	0.981631
GNG2	lnc-TSPAN13-4:1	1.62e-06	0.975163
GNG2	lnc-TSPAN13-5:1	7.23e-06	0.963754
GNG2	lnc-AGBL3-4:1	1.43e-05	0.95696
GNG2	lnc-AGBL3-3:1	1.71e-05	0.954894
GNG2	lnc-AGBL3-2:1	5.99e-06	0.965431
GNG2	lnc-ADAM32-2:5	1.54e-05	0.956129
GNG2	lnc-C8orf45-2:1	2.03e-06	-0.973704
GNG2	lnc-FAM49B-8:1	1.14e-05	0.959331
GNG2	lnc-FSD1L-3:1	1.14e-05	0.959289
GNG2	lnc-VCX3A-5:1	1.78e-05	0.954474
GNG2	lnc-RPGR-4:1	1.47e-05	0.956635
GNG2	lnc-AL137145.1-2:16	1.86e-05	-0.953972
GNG2	lnc-MXI1-1:1	7.39e-06	0.963555
GNG2	lnc-KLF6-8:2	5.42e-06	0.966298
GNG2	lnc-SLCO1C1-2:1	1.83e-05	0.954148
GNG2	lnc-MAB21L1-4:1	7.84e-06	0.963003
GNG2	lnc-COL4A2-AS2-2:1	9.16e-06	0.961519
GNG2	lnc-SH3GL3-4:1	1.88e-05	-0.953818
GNG2	lnc-TSPAN3-2:1	1.29e-05	0.958046
GNG2	lnc-PEAK1.1-1:1	8.6e-06	0.962129
GNG2	lnc-IRX3-4:15	1.38e-05	0.957344
GNG2	lnc-FHOD1-1:1	5.56e-06	0.96608
GNG2	lnc-SAMD14-5:1	1.7e-05	0.955011
GNG2	lnc-COL1A1-5:1	2.47e-05	0.950543
GNG2	lnc-ZNF382-3:1	4.62e-06	0.967631
GNG2	lnc-GABPA-21:1	2.07e-05	0.952695
GNG2	lnc-MARCKS-7:1	1.36e-05	0.957502
GNG2	ENST00000618841.1	1.83e-06	-0.974361
GNG2	ENST00000624682.1	1.56e-06	0.975382
MAPK1	lnc-PDHX-5:1	1.83e-05	0.954122
CDKN1A	lnc-RGS2-1:1	1.89e-05	0.953795
CDKN1A	lnc-ANGPTL1-6:1	1.46e-05	0.956709
CDKN1A	lnc-AC023469.1.1-2:1	1.29e-05	0.958039
CDKN1A	lnc-AC027323.1-1:1	1.32e-05	0.957786
CDKN1A	lnc-TRPC7-6:1	4.11e-06	0.968564
CDKN1A	lnc-ADK-1:1	1.38e-06	0.976133
CDKN1A	lnc-NAP1L4-3:1	2.31e-05	0.951342
CDKN1A	lnc-REP15-1:1	2.44e-05	0.950658
CDKN1A	lnc-CENPJ-3:1	2.41e-05	-0.950849
CDKN1A	lnc-ARF6-3:1	7.07e-06	0.963957
CDKN1A	lnc-GNPNAT1-2:1	1.24e-05	0.95843
CDKN1A	lnc-ZFP36L1-4:1	2.3e-06	0.97286
CDKN1A	lnc-ZFP36L1-5:1	1.18e-05	0.959007
CDKN1A	lnc-FAM108C1-1:1	1.87e-05	0.953895
CDKN1A	lnc-VMP1-3:2	2.08e-05	0.952629
CDKN1A	lnc-RAB8A-1:1	5.84e-06	0.965653
CDKN1A	ENST00000556948	1.8e-05	-0.954315
CDKN1A	ENST00000392176	1.73e-05	0.954808
CCND1	lnc-SLC2A14-2:1	3.05e-06	0.97085
CCND1	lnc-SLC2A14-3:1	1.49e-05	0.956487
CCND1	ENST00000622688.1	2.25e-05	0.951658
PRKAA2	lnc-OR10AB1P-4:1	1.56e-05	-0.955951
PRKAA2	lnc-AL359392.1-3:1	2.4e-05	-0.950865
PRKAA2	lnc-CDKL1-1:1	1.67e-05	0.955185
PRKAA2	ENST00000534336	1.39e-05	0.957199
MCL1	lnc-G0S2-2:1	8.69e-06	-0.962028
MCL1	lnc-G0S2-3:1	1.31e-05	-0.95783
MCL1	lnc-USP48-1:1	1.1e-05	0.959729
MCL1	lnc-VTCN1-3:1	1.53e-05	-0.956177
MCL1	lnc-TARBP1-1:1	1.65e-05	-0.955353
MCL1	lnc-VIT-3:1	2.33e-05	-0.951232
MCL1	lnc-C2orf67-1:1	1.37e-06	-0.97617
MCL1	lnc-WDFY1-2:3	1.38e-06	0.976144
MCL1	lnc-RAB5A-2:1	7.26e-06	-0.963708
MCL1	lnc-FXR1-4:1	1.99e-05	-0.953167
MCL1	lnc-LPP-6:1	2.47e-05	-0.950506
MCL1	lnc-TP63-2:1	2.1e-05	-0.952501
MCL1	lnc-PAICS-2:1	3.26e-06	-0.970345
MCL1	lnc-PPEF2-2:1	7.46e-07	-0.979556
MCL1	lnc-RP11-171N4.2.1-2:3	2.5e-05	0.950354
MCL1	lnc-CTC-349C3.2.1-5:1	1.64e-05	-0.955386
MCL1	lnc-HIST1H3A-3:1	1.86e-05	-0.953942
MCL1	lnc-C6orf57-3:1	1.27e-05	-0.958219
MCL1	lnc-MLLT4-1:1	1.3e-05	-0.957978
MCL1	lnc-SMOC2-5:1	1.36e-06	0.976207
MCL1	lnc-HLA-B-2:2	1.02e-05	-0.960444
MCL1	lnc-RAB23-16:1	5.43e-06	-0.966282
MCL1	lnc-SLC2A12-7:1	1.66e-06	0.975012
MCL1	lnc-FRMD1-4:1	9.69e-06	-0.960963
MCL1	lnc-C6orf123-1:2	5.32e-06	-0.966453
MCL1	lnc-ASB4-4:1	5.44e-06	-0.96627
MCL1	lnc-CBLL1-4:1	1.31e-05	-0.957898
MCL1	lnc-HNRNPA2B1-10:1	2.43e-05	-0.950719
MCL1	lnc-CYP3A7-2:7	1.45e-05	-0.95678
MCL1	lnc-C8orf46-1:4	1.34e-05	-0.957606
MCL1	lnc-C8orf42-6:1	8.55e-06	-0.962182
MCL1	lnc-NBN-2:1	2.36e-05	-0.951073
MCL1	lnc-C9orf89-3:1	3.74e-06	-0.969306
MCL1	lnc-GAS2-7:1	6.19e-06	-0.965152
MCL1	lnc-ZBTB16-1:1	8.8e-08	0.988048
MCL1	lnc-SVIP-1:1	1.92e-05	-0.953563
MCL1	lnc-SYCP3-1:1	2.57e-05	-0.950005
MCL1	lnc-XRCC3-4:1	1.26e-05	-0.958291
MCL1	lnc-WHAMM-2:2	4.78e-06	-0.96735
MCL1	lnc-LARP6-5:1	8.63e-06	-0.962095
MCL1	lnc-WWOX-4:2	1.64e-05	-0.955414
MCL1	lnc-PKD1-1:1	2.95e-07	-0.983812
MCL1	lnc-MYOM1-8:1	2.56e-05	-0.950057
MCL1	lnc-RP11-677O4.1.1-8:1	1.55e-05	-0.956014
MCL1	lnc-RP11-677O4.1.1-7:1	1.56e-05	-0.955991
MCL1	lnc-RP11-677O4.1.1-5:1	1.94e-05	-0.953475
MCL1	lnc-KDSR-5:1	7.96e-06	-0.962863
MCL1	lnc-PPM1N-1:1	5.37e-06	0.966369
MCL1	lnc-FOSB-1:1	3.81e-06	0.969161
MCL1	LINC00869:5	1.87e-05	-0.953922
MCL1	ENST00000597278.2	7.03e-07	-0.979857
MCL1	ENST00000613838.1	1.69e-06	-0.974892
MCL1	ENST00000611191.1	1.34e-05	0.957663
MCL1	ENST00000618835.1	2e-05	-0.953117
MCL1	ENST00000617603.1	2.26e-05	-0.951599
MCL1	ENST00000359760	2.2e-05	-0.951952
NRAS	lnc-C1orf49-1:1	1.03e-05	0.96031
NRAS	lnc-RGS2-1:1	9.12e-08	0.987941
NRAS	lnc-CFH-2:1	2.87e-06	-0.971301
NRAS	lnc-NAV1-4:1	3.23e-07	0.98344
NRAS	lnc-SLC2A7-2:1	1.36e-06	0.976221
NRAS	lnc-ZNF697-1:1	1.62e-05	0.955533
NRAS	lnc-ZNF281-1:1	5.99e-06	0.96543
NRAS	lnc-CDC42BPA-5:1	2.05e-05	0.952776
NRAS	lnc-BRE-2:1	2.2e-06	0.973155
NRAS	lnc-C2orf40-7:1	6.94e-06	-0.964126
NRAS	lnc-RANBP2-2:1	1.04e-05	0.960226
NRAS	lnc-AC108463.1-3:26	1.01e-05	0.960567
NRAS	lnc-CHRNA1-4:1	8.81e-06	0.961895
NRAS	lnc-HJURP-12:1	1.65e-05	0.955308
NRAS	lnc-CCDC51-5:1	7.28e-06	-0.963689
NRAS	lnc-THAP6-3:1	1.27e-05	-0.958232
NRAS	lnc-ARSJ-4:1	2.25e-05	0.9517
NRAS	lnc-RP11-171N4.2.1-4:1	3.04e-06	0.970885
NRAS	lnc-TTC23L-2:1	6.58e-06	0.964608
NRAS	lnc-TRPC7-6:1	3.81e-06	0.969168
NRAS	lnc-C6orf99-2:1	1.44e-05	0.956822
NRAS	lnc-NRM-1:1	1.77e-05	0.954505
NRAS	lnc-WDR27-5:1	2.41e-06	0.972533
NRAS	lnc-AGBL3-4:1	6.81e-06	0.964292
NRAS	lnc-GNAT3-4:1	1.06e-05	0.960075
NRAS	lnc-PCM1-4:6	1.16e-05	-0.959152
NRAS	lnc-SFTPC-3:1	2.25e-05	0.951692
NRAS	lnc-AF131215.2.1-1:3	1.02e-05	0.960453
NRAS	lnc-YWHAZ-1:2	5.83e-06	0.965671
NRAS	lnc-TMEM75-17:1	2.86e-06	-0.971325
NRAS	lnc-PSAT1-5:1	1.16e-05	0.959162
NRAS	lnc-SLC25A5-3:1	2.57e-06	0.972072
NRAS	lnc-DNASE1L1-4:1	1.77e-05	0.954552
NRAS	lnc-C10orf112-1:1	2.26e-05	-0.951603
NRAS	lnc-MXI1-3:1	8.1e-06	0.962692
NRAS	lnc-DHX32-2:1	2.02e-05	0.952979
NRAS	lnc-SMPD1-3:1	2.57e-05	-0.950001
NRAS	lnc-RCE1-3:1	1.88e-05	0.953853
NRAS	lnc-RCE1-2:1	5.17e-06	0.966697
NRAS	lnc-PRKRIR-4:1	4.21e-06	0.968376
NRAS	lnc-SLC2A14-2:1	9.01e-07	0.978558
NRAS	lnc-SLC2A14-3:1	6.91e-07	0.979946
NRAS	lnc-BORA-25:1	1.17e-06	0.97709
NRAS	lnc-AL136219.1-7:1	1.94e-05	0.953431
NRAS	lnc-CENPJ-3:1	1.33e-05	-0.957703
NRAS	lnc-NYNRIN-1:1	6.2e-07	0.980487
NRAS	lnc-ZFP36L1-4:1	6.25e-07	0.980441
NRAS	lnc-MYEF2-7:1	2.17e-05	0.952093
NRAS	lnc-PAPD5-3:1	8.45e-06	0.962293
NRAS	lnc-GABARAPL2-4:1	2.15e-05	-0.952258
NRAS	lnc-PLCG2-2:1	8.71e-06	0.962004
NRAS	lnc-C16orf88-4:1	1.03e-05	0.96036
NRAS	lnc-C16orf88-3:1	1.08e-05	-0.959838
NRAS	lnc-VMP1-3:2	1.23e-05	0.958507
NRAS	lnc-ACE-4:1	1.23e-05	0.958506
NRAS	lnc-KCNJ16-4:1	3.44e-07	-0.983169
NRAS	lnc-MAP2K6-4:1	7.59e-07	-0.979467
NRAS	lnc-MAP2K6-5:1	3.09e-06	-0.970758
NRAS	lnc-C1QTNF1-5:1	1.65e-05	0.955342
NRAS	lnc-ABCA10-1:1	6.04e-06	-0.96536
NRAS	lnc-GALNT1-1:2	9.95e-06	0.960704
NRAS	lnc-MALT1-13:1	1.19e-05	0.958908
NRAS	lnc-MALT1-10:1	5.67e-06	0.965912
NRAS	lnc-KDSR-6:1	4.31e-07	-0.982185
NRAS	lnc-KDSR-2:1	2.64e-07	-0.984257
NRAS	lnc-RAB8A-1:1	7.42e-08	0.988548
NRAS	lnc-CADM4-1:1	1.22e-05	0.958617
NRAS	lnc-SLC1A5-1:1	1.93e-06	0.974028
NRAS	lnc-CTSA-1:1	7.57e-06	0.963324
NRAS	lnc-FAM3B-5:1	9.95e-06	0.960698
NRAS	lnc-APOL2-2:1	1.48e-05	0.95657
NRAS	ENST00000622688.1	9.63e-06	0.961025
NRAS	ENST00000556948	8.94e-06	-0.961755
NRAS	ENST00000392176	1.52e-05	0.956271
CSF1R	lnc-ST6GALNAC5-3:1	1.45e-05	0.956803
CSF1R	lnc-IFI44-3:1	2.8e-07	0.984024
CSF1R	lnc-LRRC8C-2:1	2.41e-05	0.950828
CSF1R	lnc-CEPT1-2:1	1.07e-05	0.959975
CSF1R	lnc-FCER1G-1:1	1.02e-06	0.977868
CSF1R	lnc-HSPA6-1:1	4.89e-06	0.967157
CSF1R	lnc-ARL6IP6-4:1	2.41e-05	0.950818
CSF1R	lnc-G6PC2-1:1	3.97e-06	0.968836
CSF1R	lnc-SSFA2-2:1	7.05e-06	0.963983
CSF1R	lnc-ZEB2-1:1	1.1e-05	0.959675
CSF1R	lnc-CUL3-2:1	1.38e-05	0.957305
CSF1R	lnc-DAZL-4:1	1.29e-06	0.976532
CSF1R	lnc-DLG1-2:1	1.61e-05	-0.955629
CSF1R	lnc-PACRGL-7:1	7.07e-06	0.96395
CSF1R	lnc-ANXA3-4:1	2.23e-06	0.973051
CSF1R	lnc-ANXA3-5:1	1.55e-05	0.956069
CSF1R	lnc-TAPT1-6:1	7.26e-06	0.963709
CSF1R	lnc-QDPR-5:1	3.75e-06	0.969286
CSF1R	lnc-GPRIN3-2:1	6.92e-07	0.979934
CSF1R	lnc-F2R-3:1	2.33e-05	0.951245
CSF1R	lnc-CTD-2117L12.1.1-4:1	7.9e-06	0.962927
CSF1R	lnc-SLCO4C1-5:1	1.03e-05	0.960389
CSF1R	lnc-TIGD6-4:4	2.46e-05	0.950587
CSF1R	lnc-PDGFRB-2:1	4.18e-06	0.968438
CSF1R	lnc-PDGFRB-4:1	2.18e-05	0.952042
CSF1R	lnc-KCNMB1-5:1	1.73e-05	0.954792
CSF1R	lnc-PACRG-4:1	5.89e-06	0.96558
CSF1R	lnc-HLA-DMB-1:1	2.29e-05	0.951443
CSF1R	lnc-CD36-5:1	3.98e-06	0.968828
CSF1R	lnc-MEST-2:1	1.64e-05	0.955435
CSF1R	lnc-CLEC2L-3:2	3.07e-06	0.970808
CSF1R	lnc-GIMAP7-1:1	1.15e-06	0.977214
CSF1R	lnc-ELMO1-2:1	1.92e-06	0.974045
CSF1R	lnc-IMMP2L-4:1	1.93e-05	0.953523
CSF1R	lnc-PLXNA4-1:1	6.55e-06	0.964648
CSF1R	lnc-GS1-211B7.1.1-4:1	1.08e-05	0.959881
CSF1R	lnc-ZNF704-5:1	1.47e-05	0.95661
CSF1R	lnc-TRIM32-12:1	1.86e-05	0.953928
CSF1R	lnc-PTBP3-6:1	1.21e-05	0.958692
CSF1R	lnc-UCK1-5:1	1.78e-05	0.95446
CSF1R	lnc-ZCCHC13-10:1	7.77e-07	0.979344
CSF1R	lnc-SH2D4B-5:1	1.83e-05	0.954135
CSF1R	lnc-BEND7-2:1	3.41e-06	0.970017
CSF1R	lnc-BEND7-3:1	2.29e-05	0.951487
CSF1R	lnc-MS4A6E-1:1	4.96e-07	0.981547
CSF1R	lnc-MS4A5-3:1	5.55e-06	0.96609
CSF1R	lnc-SLCO2B1-4:1	1.43e-05	0.9569
CSF1R	lnc-TAGLN-1:1	3.55e-06	0.969713
CSF1R	lnc-SIDT2-1:1	2.3e-06	0.972849
CSF1R	lnc-MS4A6A-1:2	9.96e-06	0.960692
CSF1R	lnc-CASP12-3:1	3.59e-06	0.969628
CSF1R	lnc-CARD16-1:1	2.47e-05	0.950538
CSF1R	lnc-C1QTNF5-6:1	1.49e-05	0.956445
CSF1R	lnc-DERA-4:1	1.01e-05	0.960527
CSF1R	lnc-OAS2-2:1	1.84e-05	0.954056
CSF1R	lnc-E2F7-7:1	1.14e-07	0.98725
CSF1R	lnc-RCBTB2-5:1	4.95e-07	0.981556
CSF1R	lnc-LACTB-2:1	3.4e-06	0.970041
CSF1R	lnc-ITGAD-2:1	1.24e-05	0.958411
CSF1R	lnc-NOL11-3:1	1.62e-05	0.955574
CSF1R	lnc-CDRT4-2:1	1.89e-05	-0.953749
CSF1R	lnc-TEX2-2:1	1.14e-05	0.95929
CSF1R	lnc-KIAA1468-3:1	5.62e-06	0.965986
CSF1R	lnc-PLVAP-4:1	1.56e-06	0.975396
CSF1R	lnc-LILRA3-1:2	4.21e-06	0.968386
CSF1R	lnc-SSTR3-2:1	4.06e-06	0.968677
CSF1R	lnc-CLEC2L-3:3	8.5e-06	0.962238
CSF1R	lnc-C1QTNF1-2:1	2.04e-05	0.952851
CSF1R	lnc-LILRA3-1:2	6.68e-07	0.980117
MYC	lnc-ST6GALNAC5-3:1	2.08e-05	0.952633
MYC	lnc-DDR2-1:1	1.77e-05	-0.954548
MYC	lnc-PLGLB2-2:1	1.25e-05	0.958393
MYC	lnc-KYNU-12:1	1.46e-05	0.95668
MYC	lnc-CPO-2:1	9.83e-06	-0.960822
MYC	lnc-LYPD1-2:1	1.27e-05	0.958183
MYC	lnc-SGOL1-2:1	1.67e-05	-0.955186
MYC	lnc-PRICKLE2-6:1	2.88e-06	0.971269
MYC	lnc-ANXA3-8:1	1.57e-06	0.975349
MYC	lnc-MOCS2-8:1	1.84e-05	0.954089
MYC	lnc-CTD-2117L12.1.1-3:1	5.51e-06	0.966161
MYC	lnc-TTC37-4:1	7.92e-06	0.962909
MYC	lnc-KIAA1244-2:1	1.86e-08	0.991906
MYC	lnc-PLA2G7-3:1	3.08e-06	0.970767
MYC	lnc-CCM2-4:1	2.08e-05	-0.952621
MYC	lnc-CD36-5:1	8.77e-06	0.961938
MYC	lnc-PLXNA4-1:1	1.98e-05	0.953199
MYC	lnc-ENTPD1-2:1	2.31e-06	0.972827
MYC	lnc-SIDT2-1:1	1.81e-05	0.954264
MYC	lnc-E2F7-7:1	2.44e-05	0.950663
MYC	lnc-SH3GL3-4:1	2.06e-05	-0.952721
MYC	lnc-RP11-182J1.16.1-4:1	2.34e-06	-0.972748
MYC	lnc-SPTBN5-3:1	2.07e-06	0.973554
MYC	lnc-C1QTNF1-2:1	1.35e-05	0.957566
MYC	lnc-TEX2-2:1	2.28e-06	0.972919
MYC	lnc-C1QTNF1-2:1	1.18e-05	0.958958
MYC	ENST00000616099.1	4.96e-07	-0.981545
MYC	ENST00000584957.2	9.22e-06	-0.961456
NFKB1	lnc-HHAT-3:1	8.22e-07	-0.97905
NFKB1	lnc-INSL5-1:1	5.03e-06	-0.966928
NFKB1	lnc-CHRNA1-2:6	4.5e-06	0.967848
NFKB1	lnc-RBMS3-5:1	1.22e-05	-0.958624
NFKB1	lnc-LGI2-2:1	1.12e-05	-0.959542
NFKB1	lnc-LEF1-1:2	1.07e-05	0.959931
NFKB1	lnc-PPAP2A-1:1	2.11e-05	0.95246
NFKB1	lnc-TPD52L1-5:1	2.4e-06	-0.972562
NFKB1	lnc-RP11-89N17.1.1-3:1	6.21e-06	-0.965115
NFKB1	lnc-SGMS1-3:1	1.55e-05	-0.956
NFKB1	lnc-OR10AB1P-4:1	2.1e-06	0.973467
NFKB1	lnc-C1QTNF4-1:1	1.19e-05	0.958884
NFKB1	lnc-FAM55D-2:1	2.16e-05	0.952189
NFKB1	lnc-FKBP4-5:1	2.16e-05	0.952175
NFKB1	lnc-RP11-497E19.2.1-4:1	1.84e-05	0.954059
NFKB1	lnc-TRPV2-2:1	1.03e-05	0.960393
NFKB1	ENST00000611460.1	1.39e-05	-0.957208
YWHAH	lnc-C9orf57-2:1	1.77e-05	0.9545
YWHAH	lnc-PRTFDC1-4:1	1.57e-05	0.95589
YWHAH	lnc-AP3S2-2:1	1.15e-05	0.959254
YWHAH	lnc-TXNDC2-7:1	1.51e-05	0.956348
YWHAH	lnc-KCNN4-4:1	3.97e-06	0.968853
IL7R	lnc-CHRNA9-5:1	7.62e-06	0.963266
IL7R	lnc-SAP30L-2:1	1.2e-05	-0.958818
IL7R	lnc-CHN2-6:1	1.36e-05	-0.95749
IL7R	lnc-USP44-2:1	7.38e-06	-0.963568
IL7R	lnc-WDR73-11:1	7.79e-06	-0.963055
IL7R	ENST00000584957.2	1.42e-06	-0.975959
COL1A2	lnc-RHD-3:1	8.66e-06	0.962055
COL1A2	lnc-FGGY-1:2	3.66e-06	-0.969468
COL1A2	lnc-CFHR5-2:1	2.27e-05	-0.951552
COL1A2	lnc-ZNF697-1:1	1.45e-05	0.956808
COL1A2	lnc-ZNF697-2:1	2.28e-05	0.95154
COL1A2	lnc-BRE-2:1	2.21e-05	0.951919
COL1A2	lnc-RANBP2-2:1	2.33e-05	0.951222
COL1A2	lnc-PPIG-1:1	2.26e-05	-0.951625
COL1A2	lnc-OBFC2A-13:1	1.96e-05	0.953348
COL1A2	lnc-MMADHC-11:1	1.6e-05	-0.955688
COL1A2	lnc-TMEM194B-5:1	1.25e-05	-0.958384
COL1A2	lnc-COL6A3-7:1	1.92e-06	0.974076
COL1A2	lnc-AC112721.1.1-4:1	1.24e-05	0.958432
COL1A2	lnc-AC112721.1.1-3:1	3.41e-07	0.983203
COL1A2	lnc-NR1I2-2:1	1.09e-05	-0.959812
COL1A2	lnc-AZI2-6:1	5.75e-06	-0.965793
COL1A2	lnc-LRRC58-2:1	9.22e-06	0.961456
COL1A2	lnc-LRRC58-3:1	6.22e-07	0.980466
COL1A2	lnc-C4orf26-3:1	1.84e-06	-0.974328
COL1A2	lnc-IGFBP7-1:1	6.74e-06	0.964389
COL1A2	lnc-MTNR1A-2:1	1.04e-05	0.960227
COL1A2	lnc-MTNR1A-3:1	1.5e-06	0.975637
COL1A2	lnc-AC091435.2-2:1	1.24e-06	-0.976788
COL1A2	lnc-GABRP-6:1	1.04e-05	-0.960228
COL1A2	lnc-CPEB4-6:1	1.22e-05	-0.958616
COL1A2	lnc-GRM6-4:1	3.46e-06	0.969901
COL1A2	lnc-STK38-1:1	2.38e-05	0.951004
COL1A2	lnc-RAB23-6:1	1.65e-05	0.955329
COL1A2	lnc-HIVEP2-3:1	1.38e-05	-0.957305
COL1A2	lnc-TSPAN13-4:1	2.37e-05	0.951062
COL1A2	lnc-RP5-877J2.1.1-1:1	2.46e-05	0.950592
COL1A2	lnc-CASD1-2:1	1.58e-10	0.997547
COL1A2	lnc-AGBL3-4:1	1.44e-05	0.956829
COL1A2	lnc-AGBL3-3:1	4.39e-06	0.968037
COL1A2	lnc-AGBL3-2:1	5.45e-06	0.966256
COL1A2	lnc-DFNA5-5:4	3.97e-06	0.96884
COL1A2	lnc-GNAT3-4:1	1.34e-05	0.957625
COL1A2	lnc-GNAT3-5:1	5.14e-06	0.966737
COL1A2	lnc-FAM133B-2:1	1.79e-05	0.954387
COL1A2	lnc-WISP1-5:2	1.15e-05	0.959214
COL1A2	lnc-NBN-2:1	2.13e-05	-0.952345
COL1A2	lnc-EXT1-7:2	1.58e-05	-0.955807
COL1A2	lnc-SMC5-8:1	5.94e-06	-0.96551
COL1A2	lnc-PSAT1-5:1	2.21e-05	0.951885
COL1A2	lnc-NIPSNAP3B-2:1	2.39e-05	-0.950938
COL1A2	lnc-AL137145.1-2:16	7.08e-06	-0.963944
COL1A2	lnc-UNC5B-1:1	2.33e-05	0.951254
COL1A2	lnc-KLF6-8:2	6.06e-06	0.965331
COL1A2	lnc-PRTFDC1-2:1	4.76e-06	0.967376
COL1A2	HECTD2-AS1:1	7.2e-06	-0.963795
COL1A2	lnc-CLRN3-3:1	1.58e-05	0.955803
COL1A2	lnc-PRMT3-1:1	7.93e-06	0.962894
COL1A2	lnc-CLNS1A-3:1	1.05e-05	-0.960155
COL1A2	lnc-CLMP-3:1	2.11e-05	0.952432
COL1A2	lnc-KLRF1-2:1	8.21e-06	-0.962572
COL1A2	lnc-CCT2-1:1	7.6e-06	0.963285
COL1A2	lnc-HIST4H4-1:2	1.42e-06	-0.975968
COL1A2	lnc-PTPRB-5:1	9.57e-06	-0.961085
COL1A2	lnc-AL136219.1-4:7	9.89e-06	0.960763
COL1A2	lnc-RP11-298P3.4.1-3:1	7.63e-06	-0.96325
COL1A2	lnc-GEMIN2-7:1	2.04e-05	-0.952852
COL1A2	lnc-C15orf60-2:1	2.11e-05	0.952481
COL1A2	lnc-AP3S2-2:1	3.11e-06	0.970699
COL1A2	lnc-GABARAPL2-7:1	1.47e-05	-0.956651
COL1A2	lnc-TERF2IP-2:1	2.52e-07	-0.984435
COL1A2	lnc-TERF2IP-4:1	3.25e-07	-0.983407
COL1A2	lnc-C16orf88-4:1	2.19e-05	0.952001
COL1A2	lnc-VMP1-3:2	1.77e-06	0.974588
COL1A2	lnc-MAP2K6-4:1	1.35e-05	-0.957549
COL1A2	lnc-SAMD14-4:2	7.91e-08	0.988362
COL1A2	lnc-SAMD14-5:1	1.13e-05	0.959379
COL1A2	lnc-TXNDC2-7:1	1.75e-06	0.974672
COL1A2	lnc-TXNDC2-6:1	2.52e-06	0.972219
COL1A2	lnc-KCNK6-1:1	1.59e-05	0.955751
COL1A2	lnc-CTSA-1:1	1.42e-05	0.957001
COL1A2	lnc-RCAN1-6:1	1.27e-05	0.958162
COL1A2	RUNX1-IT1:1	2.56e-05	0.950048
COL1A2	LINC00869:42	1.84e-05	-0.954078
COL1A2	ENST00000610486.1	1.33e-05	-0.95771
COL1A2	ENST00000617603.1	1.16e-05	-0.959113
COL1A2	ENST00000413221	2.41e-05	-0.950836
THBS3	lnc-GORAB-1:1	2.09e-05	0.952594
THBS3	lnc-THBS3-2:3	9.93e-08	0.987681
THBS3	lnc-MUC1-1:1	1.65e-07	0.986001
THBS3	lnc-DIRC1-3:1	3.7e-06	0.969398
THBS3	lnc-BEND4-4:1	1.76e-05	-0.954578
THBS3	lnc-SLC10A7-8:1	8.92e-06	0.961778
THBS3	lnc-SMAD5-6:1	1.68e-05	0.95514
THBS3	lnc-GSPT2-4:1	1.45e-05	0.956778
DDIT4	lnc-TMCC1-7:1	2.55e-05	0.9501
SGK1	lnc-G0S2-3:1	1.2e-05	-0.958771
SGK1	lnc-DMRTA2-11:1	3.89e-06	-0.969002
SGK1	lnc-ANGPTL1-6:1	1.03e-05	0.960387
SGK1	lnc-BRE-2:1	8.25e-06	0.962524
SGK1	lnc-VIT-3:1	6.19e-06	-0.965147
SGK1	lnc-PPIG-1:1	6.87e-06	-0.964218
SGK1	lnc-PARD3B-2:1	9.89e-06	0.960765
SGK1	lnc-C2orf67-1:1	1.33e-05	-0.957727
SGK1	lnc-WDFY1-2:3	9.01e-06	0.961678
SGK1	lnc-ZCWPW2-2:3	1.49e-05	-0.956443
SGK1	lnc-ZNF860-2:1	2.34e-05	-0.951172
SGK1	lnc-ZDHHC23-1:1	2.53e-06	-0.972178
SGK1	lnc-PAICS-2:1	4.42e-06	-0.967997
SGK1	lnc-PPEF2-2:1	7.86e-06	-0.962973
SGK1	lnc-RP11-171N4.2.1-2:3	1.5e-06	0.97561
SGK1	lnc-RP11-171N4.2.1-4:1	3.78e-06	0.969227
SGK1	lnc-AC091435.2-2:1	1.23e-05	-0.958551
SGK1	lnc-ABT1-3:2	2.21e-05	-0.951918
SGK1	lnc-MLLT4-1:1	2.16e-05	-0.95218
SGK1	lnc-XXbac-BPG181M17.5.1-1:1	6.35e-06	-0.964919
SGK1	lnc-RAB23-16:1	1.1e-05	-0.959711
SGK1	lnc-SLC2A12-7:1	2e-07	0.985315
SGK1	lnc-FRMD1-4:1	3.25e-06	-0.970387
SGK1	lnc-C6orf123-1:2	9.92e-07	-0.978035
SGK1	lnc-ACTB-2:1	3.32e-06	0.970209
SGK1	lnc-AOAH-3:2	1.91e-05	0.953668
SGK1	lnc-CYP3A7-2:7	1.55e-06	-0.975407
SGK1	lnc-PTK2B-3:1	1.09e-05	-0.959819
SGK1	lnc-WISP1-5:2	1.57e-05	0.95588
SGK1	lnc-NBN-2:1	3.39e-06	-0.970056
SGK1	lnc-SMC5-8:1	9.68e-06	-0.960978
SGK1	lnc-C9orf89-3:1	1.82e-06	-0.974407
SGK1	lnc-FAM120A-4:1	1.41e-07	-0.98655
SGK1	lnc-C10orf112-1:1	2.13e-05	-0.952337
SGK1	lnc-PTPN20A-3:1	1.7e-05	-0.955024
SGK1	lnc-ADK-1:1	5.52e-06	0.966138
SGK1	lnc-C11orf46-3:1	1.78e-05	-0.954444
SGK1	lnc-MYO7A-1:1	8.96e-06	-0.96173
SGK1	lnc-DCDC5-2:1	3.66e-06	-0.969477
SGK1	lnc-SYCP3-1:1	8.06e-06	-0.962743
SGK1	lnc-CENPJ-3:1	2.57e-05	-0.950032
SGK1	lnc-ARF6-3:1	1.29e-06	0.976547
SGK1	lnc-ZFP36L1-4:1	1.58e-05	0.955855
SGK1	lnc-ZFP36L1-5:1	6.21e-06	0.965117
SGK1	lnc-XRCC3-4:1	3.7e-06	-0.969389
SGK1	lnc-XRCC3-6:1	1.83e-06	-0.974369
SGK1	lnc-WHAMM-2:2	1.99e-05	-0.953181
SGK1	lnc-AGBL1-9:1	5.36e-06	0.966389
SGK1	lnc-TERF2IP-1:1	7.05e-06	-0.963979
SGK1	lnc-TERF2IP-2:1	8.35e-06	-0.96241
SGK1	lnc-TERF2IP-4:1	7.2e-06	-0.963785
SGK1	lnc-WWOX-4:2	1.78e-05	-0.954465
SGK1	lnc-VMP1-3:2	1.26e-06	0.976675
SGK1	lnc-MAP2K6-4:1	1.52e-05	-0.956232
SGK1	lnc-ABCA10-1:1	6.2e-06	-0.965129
SGK1	lnc-MYOM1-8:1	2.25e-05	-0.951697
SGK1	lnc-RP11-677O4.1.1-8:1	7.65e-06	-0.963227
SGK1	lnc-KDSR-5:1	6.01e-06	-0.965405
SGK1	lnc-CADM4-2:1	6.48e-06	0.964746
SGK1	lnc-FOXA2-1:2	4.43e-06	-0.967963
SGK1	lnc-RCAN1-6:1	5.89e-07	0.980735
SGK1	RUNX1-IT1:1	1.73e-07	0.985846
SGK1	ENST00000597278.2	9.82e-06	-0.960828
SGK1	ENST00000613838.1	1.46e-05	-0.956691
SGK1	ENST00000617603.1	1.49e-05	-0.956451
SGK1	ENST00000606707.1	6.17e-06	0.965179
SGK1	ENST00000366822	1.22e-05	-0.958616
SGK1	ENST00000359760	1.03e-05	-0.960333
SGK1	ENST00000556948	1.91e-05	-0.953634
SGK1	ENST00000392176	3.32e-06	0.970224
PRLR	lnc-ANGPTL7-2:1	1.34e-05	0.95763
PRLR	lnc-RHD-4:1	1.78e-05	0.954476
PRLR	lnc-VTCN1-3:1	1.57e-05	0.955862
PRLR	lnc-CRIPT-1:2	1.03e-05	0.960326
PRLR	lnc-CNNM3-3:1	1.84e-05	0.95405
PRLR	lnc-PLEKHA3-16:1	2.23e-05	0.951796
PRLR	lnc-ERMN-4:1	1.8e-06	0.974473
PRLR	lnc-LPP-6:1	1.38e-05	0.957297
PRLR	lnc-KIAA0226-2:10	6.79e-07	0.98003
PRLR	lnc-CTC-349C3.2.1-5:1	1.16e-05	0.959136
PRLR	lnc-MLLT4-1:1	4.05e-06	0.968687
PRLR	lnc-C6orf146-1:3	4.63e-06	0.967603
PRLR	lnc-XXbac-BPG181M17.5.1-1:1	6.77e-06	0.964346
PRLR	lnc-RAB23-16:1	1.03e-05	0.960367
PRLR	lnc-FAM120A-4:1	1.62e-05	0.955529
PRLR	lnc-VEZT-2:1	4.89e-06	0.967154
PRLR	lnc-SYCP3-1:1	1.13e-07	0.987266
PRLR	lnc-CHD9-12:1	1.75e-05	0.954668
PRLR	lnc-ABCA10-2:1	2.54e-05	0.950152
PRLR	lnc-MYOM1-8:1	1.2e-05	0.958761
PRLR	lnc-DLGAP1-2:1	8.27e-06	0.962501
PRLR	lnc-RP11-677O4.1.1-8:1	4.34e-06	0.968143
PRLR	lnc-PPM1N-1:1	2.46e-05	-0.950569
PRLR	lnc-FOSB-1:1	2.34e-05	-0.951204
PRLR	LINC00869:5	2.15e-05	0.952224
PRLR	lnc-RP3-377D14.1.1-1:4	1.09e-05	0.959821
PRLR	LINC00869:42	1.82e-05	0.954224
PRLR	LINC00869:41	1.07e-05	0.959988
PRLR	lnc-PPIAL4B-1:28	2.07e-05	0.952685
PRLR	ENST00000424769	2.19e-05	0.952023
PRLR	ENST00000359760	1.69e-05	0.955032
ITGAV	lnc-HAO2-4:1	8.87e-06	-0.96183
ITGAV	lnc-S100A11-2:1	2.23e-05	0.951808
ITGAV	lnc-ANGPTL1-6:1	3.07e-06	0.97081
ITGAV	lnc-CDC42BPA-5:1	2.75e-06	0.9716
ITGAV	lnc-BRE-2:1	1.93e-05	0.953524
ITGAV	lnc-HACL1-9:1	2.63e-06	0.971924
ITGAV	lnc-RP11-171N4.2.1-2:3	1.4e-05	0.95716
ITGAV	lnc-AC091435.2-2:1	1.39e-05	-0.957243
ITGAV	lnc-KIF25-4:1	9.53e-06	-0.961132
ITGAV	lnc-DFNA5-5:4	2.35e-05	0.95115
ITGAV	lnc-VOPP1-2:6	1.83e-05	0.95415
ITGAV	lnc-RFC3-8:1	2.46e-05	-0.950577
ITGAV	lnc-GEMIN2-7:1	1.89e-05	-0.953777
ITGAV	lnc-RP11-529J17.2.1-1:1	8.1e-06	-0.962689
ITGAV	lnc-DHX40-2:1	8.19e-06	0.962588
ITGAV	lnc-DLGAP1-8:1	2.25e-05	-0.951675
ITGAV	lnc-ATP5J-3:1	1.22e-05	0.958607
ITGAV	LINC00869:42	6.03e-06	-0.965381
ITGAV	ENST00000392176	1.49e-05	0.956508
IL3RA	lnc-TAPT1-5:1	7.14e-06	0.963864
IL3RA	lnc-ZNF366-1:1	9.86e-07	0.978069
IL3RA	lnc-GPR110-1:1	1.21e-05	0.958734
IL3RA	lnc-GNAI1-5:1	6.85e-06	0.964239
IL3RA	lnc-CASP5-2:1	2.27e-05	0.951584
IL3RA	lnc-KIAA0528-5:1	4.86e-06	-0.967215
IL3RA	lnc-AC016251.1-12:1	3.42e-06	0.969987
IL3RA	lnc-ATP5SL-1:11	2.34e-05	0.951174
PDGFRB	lnc-FBXO28-6:1	3e-06	0.970962
PDGFRB	lnc-CSF1R-1:1	1.34e-06	0.976312
PDGFRB	lnc-CSF1R-2:1	5.7e-09	0.993981
PDGFRB	lnc-CSF1R-3:1	1.29e-06	0.976528
PDGFRB	lnc-C7orf30-3:1	1.35e-05	0.957527
PDGFRB	lnc-C7orf30-2:1	1.62e-05	0.955533
PDGFRB	lnc-LAPTM4B-3:1	1.82e-05	0.954213
PDGFRB	lnc-C9orf92-4:1	1.17e-05	0.959081
PDGFRB	lnc-CYYR1-6:1	1.5e-05	0.956401
PDGFRB	ENST00000623886.1	8.02e-06	0.962792
PDGFRB	ENST00000456602	2.35e-05	-0.951155
COL2A1	lnc-AC010872.2.1-9:1	2.41e-05	0.950846
COL2A1	lnc-XIAP-9:1	6.46e-07	0.98028
COL2A1	lnc-VDR-1:1	2.8e-07	0.984025
COL2A1	lnc-RP1-228P16.5.1-3:1	2.18e-08	0.991579
ITGA7	lnc-ATP6V1G3-8:1	2.03e-06	0.973696
ITGA7	lnc-TFPI-1:1	2.02e-05	0.95299
ITGA7	lnc-TAPT1-5:1	1.86e-05	0.953946
ITGA7	lnc-EMCN-1:1	2.36e-05	0.951104
ITGA7	lnc-ZNF366-1:1	5.16e-06	0.966704
ITGA7	lnc-GPR110-1:1	3.75e-06	0.969285
ITGA7	lnc-GNAI1-5:1	6.95e-06	0.964109
ITGA7	lnc-SH2D4B-5:1	1.4e-05	0.957172
ITGA7	lnc-CASP5-2:1	6.03e-08	0.989129
ITGA7	lnc-KIAA0528-5:1	1.17e-05	-0.959058
ITGA7	lnc-CIDEB-1:1	1.82e-05	0.954188
ITGA7	lnc-AC016251.1-12:1	2.62e-06	0.971955
ANGPT1	lnc-ANKRD20A3-3:1	1.72e-05	0.954885
CCNE1	lnc-RGS2-1:1	1.28e-05	0.958109
CCNE1	lnc-NAV1-4:1	9.07e-06	0.961614
CCNE1	lnc-SLC2A7-2:1	8.72e-06	0.961996
CCNE1	lnc-FAM46B-1:2	1.49e-05	0.956445
CCNE1	lnc-IGSF9-1:1	3.69e-06	0.969424
CCNE1	lnc-ZNF281-1:1	2.56e-05	0.950071
CCNE1	lnc-CDC42BPA-5:1	8.34e-07	0.97897
CCNE1	lnc-BRE-2:1	5.6e-06	0.966023
CCNE1	lnc-FAM171B-2:1	1.67e-05	0.955209
CCNE1	lnc-CHRNA1-4:1	5.88e-06	0.965598
CCNE1	lnc-HJURP-12:1	3.35e-06	0.970148
CCNE1	lnc-THAP6-3:1	6.5e-06	-0.964718
CCNE1	lnc-ARSJ-4:1	6.52e-06	0.964679
CCNE1	lnc-TTC23L-2:1	8.42e-06	0.962331
CCNE1	lnc-TTC23L-1:1	4.36e-06	0.968097
CCNE1	lnc-OTP-3:1	1.31e-05	0.95786
CCNE1	lnc-TRPC7-6:1	7.28e-06	0.963686
CCNE1	lnc-CYTH3-1:1	6.83e-06	0.964265
CCNE1	lnc-DFNA5-10:1	2.42e-05	0.950773
CCNE1	lnc-GNAT3-4:1	3.86e-06	0.969061
CCNE1	lnc-CLN8-1:1	2.02e-05	0.953003
CCNE1	lnc-KBTBD11-2:1	8.84e-06	0.961857
CCNE1	lnc-SFTPC-3:1	1.76e-05	0.954581
CCNE1	lnc-YWHAZ-1:2	7.74e-06	0.963115
CCNE1	lnc-SLC25A5-3:1	2.23e-05	0.951774
CCNE1	lnc-DNASE1L1-4:1	1.12e-05	0.959515
CCNE1	lnc-SLC2A14-3:1	1.51e-05	0.956303
CCNE1	lnc-BORA-25:1	6.76e-06	0.964357
CCNE1	lnc-NYNRIN-1:1	1.95e-06	0.973966
CCNE1	lnc-GNPNAT1-2:1	1.74e-05	0.954755
CCNE1	lnc-FERMT2-3:1	1.09e-05	0.959796
CCNE1	lnc-ZFP36L1-4:1	2.32e-06	0.97278
CCNE1	lnc-FBLN5-1:1	1.62e-06	0.97513
CCNE1	lnc-MESDC1-1:1	2.33e-05	0.951259
CCNE1	lnc-MYEF2-7:1	1.26e-05	0.958311
CCNE1	lnc-AP3S2-1:1	1.08e-05	0.959877
CCNE1	lnc-PAPD5-3:1	1.29e-05	0.958008
CCNE1	lnc-PLCG2-2:1	1.23e-05	0.958496
CCNE1	lnc-KCNJ16-4:1	5.23e-06	-0.966594
CCNE1	lnc-MAP2K6-4:1	8.63e-06	-0.962088
CCNE1	lnc-ARL5C-9:1	1.93e-05	0.953494
CCNE1	lnc-KDSR-6:1	1.5e-05	-0.956396
CCNE1	lnc-KDSR-2:1	9.31e-06	-0.961362
CCNE1	lnc-RAB8A-1:1	5.62e-06	0.965991
CCNE1	lnc-ANKRD27-9:1	2.4e-05	0.950889
CCNE1	lnc-CADM4-2:1	1.32e-05	0.957748
CCNE1	lnc-ZSWIM1-1:1	9.25e-06	0.961423
CCNE1	ENST00000622688.1	2.26e-05	0.95164
IL4R	lnc-C1orf196-1:1	4.09e-06	0.968614
IL4R	lnc-C1orf196-4:1	5.9e-06	0.965571
IL4R	lnc-SWT1-2:1	1.62e-05	-0.955561
IL4R	lnc-PADI2-1:1	1.64e-06	0.975055
IL4R	lnc-FAM46B-1:2	7.64e-08	0.988464
IL4R	lnc-IGSF3-2:2	1.38e-05	0.957309
IL4R	lnc-TMSB10-1:1	1.27e-05	0.958199
IL4R	lnc-RANBP2-2:1	2.12e-05	0.952411
IL4R	lnc-RABL2A-8:1	2.17e-05	0.952119
IL4R	lnc-RNASEH1-7:1	2.04e-05	0.952847
IL4R	lnc-SLC38A11-4:1	4.2e-07	-0.982305
IL4R	lnc-GPR155-4:1	8.01e-06	0.962799
IL4R	lnc-GPR155-5:1	1.74e-06	0.97469
IL4R	lnc-CHRNA1-4:1	1.38e-05	0.957324
IL4R	lnc-MDH1B-8:1	6.87e-06	0.964215
IL4R	lnc-NISCH-1:1	2.56e-05	0.950044
IL4R	lnc-ABHD10-2:1	1.97e-05	0.953305
IL4R	lnc-NR1I2-2:1	1.5e-05	-0.956372
IL4R	lnc-GMPS-5:1	1.7e-05	0.954996
IL4R	lnc-RBPJ-2:1	2.27e-05	0.951591
IL4R	lnc-GK2-4:1	1.54e-05	0.956114
IL4R	lnc-RP11-763F8.1.1-2:1	1.77e-05	0.95455
IL4R	lnc-ARSJ-4:1	2.2e-05	0.951948
IL4R	lnc-TAS2R1-24:1	4.38e-06	0.968064
IL4R	lnc-FYB-2:1	1.79e-05	0.954406
IL4R	lnc-LHFPL2-1:1	2.29e-07	0.984798
IL4R	lnc-UBTD2-1:1	1.26e-05	0.958317
IL4R	lnc-ZSCAN21-2:1	6.95e-06	-0.964116
IL4R	lnc-AGBL3-2:1	1.39e-05	0.957227
IL4R	lnc-CYTH3-1:1	1.08e-05	0.959846
IL4R	lnc-TBX20-3:2	1.36e-05	-0.957447
IL4R	lnc-GNAT3-4:1	2.14e-05	0.952298
IL4R	lnc-ADAM32-3:1	1.87e-05	0.953907
IL4R	lnc-ADAM32-2:5	1.55e-05	0.956023
IL4R	lnc-LGI3-1:1	7e-06	0.964041
IL4R	lnc-DNAJC25-3:1	1.02e-05	-0.96041
IL4R	lnc-TMSL4-1:1	6.21e-06	0.965113
IL4R	lnc-SH2D3C-1:1	2.28e-05	0.951521
IL4R	lnc-SH2D3C-2:1	2.07e-05	0.952698
IL4R	lnc-MSN-5:1	4.06e-06	0.968672
IL4R	lnc-DNASE1L1-5:1	5.09e-06	0.966823
IL4R	lnc-DNASE1L1-4:1	6.29e-06	0.964998
IL4R	lnc-AKR1C3-3:1	7.68e-08	0.988448
IL4R	lnc-MXI1-1:1	1.93e-06	0.974012
IL4R	lnc-PPP1R3C-3:1	2.12e-05	-0.952422
IL4R	lnc-PDHX-4:1	1.09e-05	0.959756
IL4R	lnc-H2AFX-1:1	2.22e-05	0.95184
IL4R	lnc-SLC2A14-4:1	1.3e-05	0.957911
IL4R	lnc-STARD13-3:2	7.31e-06	0.963648
IL4R	lnc-EAPP-3:1	9.52e-07	0.978257
IL4R	lnc-GALK2-2:1	1.95e-05	0.953423
IL4R	lnc-MYO5C-1:1	2.04e-05	0.952845
IL4R	lnc-GTF2A2-6:1	1.34e-06	0.976315
IL4R	lnc-TSPAN3-2:1	1.34e-05	0.957629
IL4R	lnc-AP3S2-2:1	1.34e-05	0.957617
IL4R	lnc-AP3S2-1:1	2.71e-06	0.971708
IL4R	lnc-ANKS4B-4:1	1.16e-05	0.959147
IL4R	lnc-PAPD5-1:1	9.89e-06	0.960762
IL4R	lnc-RUNDC3A-5:1	1.29e-05	0.958006
IL4R	lnc-GRN-1:1	1.68e-05	0.955152
IL4R	lnc-ACE-4:1	7.68e-06	0.963195
IL4R	lnc-MAP2K6-4:1	1.74e-05	-0.954705
IL4R	lnc-B9D1-3:1	1.36e-06	0.976214
IL4R	lnc-SLFN12-6:1	5.16e-06	0.96671
IL4R	lnc-TXNDC2-7:1	5.37e-06	0.966377
IL4R	lnc-TXNDC2-6:1	4.14e-06	0.968505
IL4R	lnc-MALT1-13:1	5.72e-06	0.965829
IL4R	lnc-SS18-3:1	1.77e-05	0.954538
IL4R	lnc-ZSWIM1-1:1	1.42e-05	0.957024
IL4R	lnc-POTED-10:1	2.37e-05	0.951024
IL4R	lnc-C21orf7-5:1	6.2e-06	0.965137
IL4R	lnc-TPST2-1:1	1e-06	0.977962
IL4R	lnc-APOL2-2:1	1.95e-07	0.985413
IL4R	lnc-MARCKS-7:1	9.89e-06	0.960758
IL4R	lnc-POTEG-4:7	2.36e-05	0.951114
COL6A1	lnc-SEMA4A-1:1	5.19e-07	0.981335
COL6A1	lnc-GORAB-1:1	5.05e-06	0.966895
COL6A1	lnc-NAV1-4:1	1.04e-05	0.960279
COL6A1	lnc-CLDN19-2:1	9.44e-06	0.961224
COL6A1	lnc-ZNF697-1:1	1.61e-05	0.955581
COL6A1	lnc-S100A11-2:1	2.03e-08	0.991729
COL6A1	lnc-THBS3-2:3	9.33e-06	0.961336
COL6A1	lnc-ZNF281-1:1	4.75e-06	0.967396
COL6A1	lnc-GULP1-2:1	9.96e-06	0.960696
COL6A1	lnc-GULP1-3:1	2.9e-07	0.98388
COL6A1	lnc-GULP1-4:1	2.43e-07	0.98458
COL6A1	lnc-GCG-1:1	1.79e-05	0.954432
COL6A1	lnc-GCG-2:1	8.39e-06	0.962362
COL6A1	lnc-C2orf77-5:1	2.41e-05	0.950849
COL6A1	lnc-DIRC1-3:1	9.47e-06	0.961194
COL6A1	lnc-COL6A3-7:1	2.14e-06	0.973353
COL6A1	lnc-AC112721.1.1-4:1	3.35e-07	0.983284
COL6A1	lnc-AC112721.1.1-3:1	7.2e-06	0.963788
COL6A1	lnc-AC112721.1.1-2:1	9.82e-08	0.987714
COL6A1	lnc-LRRC58-2:1	4.87e-07	0.981633
COL6A1	lnc-LRRC58-3:1	7.37e-06	0.963572
COL6A1	lnc-SLC41A3-1:2	5.68e-06	-0.965897
COL6A1	lnc-SLC10A7-8:1	1.29e-07	0.986849
COL6A1	lnc-SLC10A7-6:1	1.19e-05	0.958847
COL6A1	lnc-MTNR1A-2:1	1.02e-05	0.960423
COL6A1	lnc-TTC23L-2:1	1.34e-05	0.957619
COL6A1	lnc-SMAD5-7:1	9.75e-06	0.960902
COL6A1	lnc-SMAD5-6:1	3.97e-07	0.982556
COL6A1	lnc-ITK-7:1	8.73e-06	0.961985
COL6A1	lnc-BNIP1-6:1	3.89e-06	-0.969004
COL6A1	lnc-ACSL6-1:1	5.76e-06	0.965771
COL6A1	lnc-RAB23-6:1	7.05e-06	0.963978
COL6A1	lnc-CCDC136-1:2	1.35e-05	0.957559
COL6A1	lnc-VOPP1-2:6	2.25e-06	0.972998
COL6A1	lnc-SEPT14-5:1	1.67e-05	0.955164
COL6A1	lnc-SFTPC-3:1	2.26e-07	0.984863
COL6A1	lnc-EXT1-7:2	1.7e-05	-0.954977
COL6A1	lnc-PSAT1-5:1	1.98e-05	0.953205
COL6A1	lnc-SWI5-3:1	2.26e-06	0.972967
COL6A1	lnc-SLC25A5-3:1	7.72e-06	0.963143
COL6A1	lnc-RP11-363G10.2.1-1:1	9.15e-06	0.961532
COL6A1	lnc-NRP1-6:1	1.81e-05	0.954248
COL6A1	lnc-DHX32-1:1	1.76e-05	0.9546
COL6A1	lnc-DHX32-4:1	1.16e-06	0.977165
COL6A1	lnc-MICALCL-2:1	1.15e-05	0.959245
COL6A1	lnc-CWF19L2-1:1	2.17e-05	-0.952126
COL6A1	lnc-TNFRSF1A-1:1	3.01e-06	-0.970936
COL6A1	lnc-AL136219.1-7:1	9e-06	0.961691
COL6A1	lnc-MNAT1-8:1	1.84e-05	0.9541
COL6A1	lnc-FERMT2-3:1	4.09e-06	0.968607
COL6A1	lnc-C15orf60-2:1	8e-07	0.979191
COL6A1	lnc-TNFRSF12A-1:1	1.64e-05	0.955413
COL6A1	lnc-CMTM4-2:1	2.54e-05	0.950191
COL6A1	lnc-PYCR1-1:1	1.35e-06	0.976284
COL6A1	lnc-CTSA-1:1	2.29e-05	0.951452
COL6A1	lnc-GGT1-5:1	1.25e-05	0.95835
COL6A1	lnc-FANK1-1:1	1.32e-05	0.957794
COL6A1	lnc-FANK1-2:1	7.36e-06	0.963583
COL6A1	lnc-PPIAL4B-2:13	1.12e-05	-0.959553
COL6A1	ENST00000623984.1	6.13e-07	-0.980536
COL6A1	ENST00000610486.1	1.7e-05	-0.954962
PIK3R1	lnc-AHRR-2:1	1.63e-05	0.955438
COL5A1	lnc-SEMA4A-1:1	2.4e-05	0.950879
COL5A1	lnc-GORAB-1:1	1.7e-06	0.974856
COL5A1	lnc-G0S2-3:1	2.16e-05	-0.952202
COL5A1	lnc-S100A11-2:1	1.91e-06	0.974094
COL5A1	lnc-THBS3-2:3	2.12e-06	0.973389
COL5A1	lnc-ANGPTL1-6:1	1.65e-05	0.955315
COL5A1	lnc-ZNF281-1:1	2.35e-05	0.951117
COL5A1	lnc-CCDC74A-4:1	2.15e-05	-0.952252
COL5A1	lnc-GULP1-3:1	3.7e-07	0.982854
COL5A1	lnc-GULP1-4:1	2.92e-07	0.983853
COL5A1	lnc-C2orf77-5:1	2.39e-05	0.950921
COL5A1	lnc-DIRC1-3:1	1.53e-05	0.9562
COL5A1	lnc-ACADL-3:1	2.26e-05	-0.951618
COL5A1	lnc-COL6A3-7:1	4.23e-06	0.968344
COL5A1	lnc-AC112721.1.1-4:1	5.53e-06	0.966128
COL5A1	lnc-AC112721.1.1-3:1	1.88e-06	0.974205
COL5A1	lnc-AC112721.1.1-2:1	2.8e-06	0.971475
COL5A1	lnc-SEC22A-5:2	2.33e-05	0.95126
COL5A1	lnc-FXR1-4:1	9.19e-06	-0.961488
COL5A1	lnc-LRRC58-2:1	3.23e-08	0.990704
COL5A1	lnc-LRRC58-3:1	1.31e-05	0.957882
COL5A1	lnc-SLC41A3-1:2	7.37e-07	-0.979617
COL5A1	lnc-BEND4-4:1	2.03e-06	-0.973694
COL5A1	lnc-SLC10A7-8:1	3.11e-08	0.990791
COL5A1	lnc-MTNR1A-2:1	4.36e-06	0.968103
COL5A1	lnc-AC091435.2-2:1	9.25e-06	-0.961423
COL5A1	lnc-SMAD5-7:1	2.12e-06	0.973391
COL5A1	lnc-SMAD5-6:1	2.53e-07	0.984421
COL5A1	lnc-IRGM-2:1	2.06e-05	-0.952726
COL5A1	lnc-BNIP1-3:5	9.94e-06	-0.960715
COL5A1	lnc-BNIP1-4:1	2.84e-06	-0.971358
COL5A1	lnc-BNIP1-6:1	2.76e-06	-0.971572
COL5A1	lnc-CPEB4-6:1	1.46e-05	-0.956715
COL5A1	lnc-ACSL6-1:1	1.31e-07	0.986802
COL5A1	lnc-GEMIN5-1:1	2.47e-05	-0.950507
COL5A1	lnc-KIF25-4:1	1.62e-05	-0.955571
COL5A1	lnc-SLC22A23-7:1	3.34e-06	0.970173
COL5A1	lnc-RAB23-6:1	1.73e-05	0.954774
COL5A1	lnc-SLC2A12-7:1	1.86e-05	0.953971
COL5A1	lnc-CCDC136-1:2	1.89e-05	0.953792
COL5A1	lnc-VOPP1-2:6	4.99e-06	0.966991
COL5A1	lnc-FAM133B-2:1	1.74e-06	0.974689
COL5A1	lnc-FAM133B-4:1	1.39e-05	0.957246
COL5A1	lnc-SFTPC-3:1	1.01e-05	0.960541
COL5A1	lnc-WISP1-5:2	8.09e-06	0.962704
COL5A1	lnc-NBN-2:1	4.71e-06	-0.967479
COL5A1	lnc-FBXO43-5:1	1.16e-05	-0.959168
COL5A1	lnc-EXT1-7:2	1.45e-05	-0.956738
COL5A1	lnc-PSAT1-5:1	4.3e-06	0.968211
COL5A1	lnc-GSPT2-4:1	1.51e-05	0.956337
COL5A1	lnc-RP11-363G10.2.1-1:1	1.74e-06	0.974706
COL5A1	lnc-AC022532.1-1:1	2.07e-05	-0.952688
COL5A1	lnc-NRP1-6:1	2.36e-05	0.951113
COL5A1	lnc-DHX32-4:1	6.02e-07	0.980629
COL5A1	lnc-GAS2-3:1	2.37e-05	-0.951013
COL5A1	lnc-MYO7A-1:1	2.3e-05	-0.951429
COL5A1	lnc-TNFRSF1A-1:1	3.69e-06	-0.969418
COL5A1	lnc-HIST4H4-1:2	2.71e-06	-0.971692
COL5A1	lnc-LMO3-1:1	2.19e-06	-0.973172
COL5A1	lnc-XRCC3-7:1	1.5e-05	-0.956417
COL5A1	lnc-C15orf60-2:1	1.79e-05	0.954401
COL5A1	lnc-PYCR1-1:1	8.3e-06	0.962464
COL5A1	lnc-CADM4-2:1	1.87e-05	0.953897
COL5A1	LINC00623:20	1.61e-05	-0.955639
COL5A1	lnc-PPIAL4B-2:13	1.48e-05	-0.956534
COL5A1	ENST00000623984.1	3.98e-06	-0.968824
COL5A1	ENST00000610486.1	3.37e-06	-0.970113
COL5A1	ENST00000556948	1.76e-05	-0.954609
COL4A2	lnc-CFHR3-1:1	2.03e-05	-0.9529
COL4A2	lnc-CAPN2-1:1	9.9e-06	0.960748
COL4A2	lnc-INSL5-1:1	6.85e-06	-0.964244
COL4A2	lnc-HFM1-2:1	5.4e-07	-0.981152
COL4A2	lnc-OBFC2A-12:1	2.13e-06	0.973372
COL4A2	lnc-CHST10-2:1	9.33e-06	-0.961338
COL4A2	lnc-CHRNA1-2:6	4.5e-06	0.967849
COL4A2	lnc-RBMS3-5:1	1.91e-06	-0.974103
COL4A2	lnc-PPARGC1A-5:1	1.64e-05	-0.955421
COL4A2	lnc-TPD52L1-5:1	4.03e-06	-0.968724
COL4A2	lnc-TPD52L1-4:1	2.42e-05	-0.950772
COL4A2	lnc-C7orf30-3:1	1.64e-05	0.955382
COL4A2	lnc-C7orf30-2:1	2.17e-05	0.952136
COL4A2	lnc-RP11-89N17.1.1-3:1	8.41e-06	-0.962333
COL4A2	lnc-FERD3L-1:1	1.15e-05	0.959211
COL4A2	lnc-TMEM135-8:1	1.9e-05	0.953716
COL4A2	lnc-C1QTNF4-1:1	1.03e-05	0.960388
COL4A2	lnc-CADM1-5:1	7.22e-06	0.963764
COL4A2	lnc-FAM55D-2:1	6.14e-06	0.965213
COL4A2	lnc-SLC38A2-2:1	1.8e-05	-0.954339
COL4A2	lnc-SPRYD3-1:6	1.88e-05	-0.953849
COL4A2	lnc-IPO5-7:1	2.36e-05	-0.951106
COL4A2	lnc-SLC15A1-3:1	1.66e-05	0.955269
COL4A2	lnc-RP11-497E19.2.1-4:1	5.83e-06	0.965674
COL4A2	lnc-MED6-4:1	1.92e-05	-0.953554
COL4A2	lnc-UBB-2:1	1.41e-05	0.957051
COL4A2	lnc-TRPV2-2:1	5.08e-06	0.966845
COL4A2	lnc-GABPA-10:1	9.93e-08	0.987681
COL4A2	ENST00000456602	1.66e-05	-0.955281
COL24A1	lnc-MAB21L3-2:1	1.19e-05	-0.958923
COL24A1	lnc-HAO2-9:1	1.73e-05	-0.954796
COL24A1	lnc-BCL2L15-3:1	1.58e-06	-0.975307
COL24A1	lnc-PPIAL4G-11:1	2.38e-05	-0.950962
COL24A1	lnc-RPE-1:1	8.97e-06	-0.961722
COL24A1	lnc-OXNAD1-8:1	8.5e-06	-0.962243
COL24A1	lnc-GALNTL2-1:1	4.25e-06	-0.968295
COL24A1	lnc-PROK2-2:1	5.35e-06	-0.966402
COL24A1	lnc-ATG12-5:1	7.56e-07	-0.979487
COL24A1	lnc-SGK3-1:1	1.3e-06	-0.976476
COL24A1	lnc-ERCC5-4:1	2.32e-05	-0.95131
COL24A1	lnc-RP3-377D14.1.1-14:1	1.72e-06	-0.974777
VEGFC	lnc-NUP210L-2:1	1.42e-06	0.975939
VEGFC	lnc-ZNF124-1:1	7.05e-06	0.963979
VEGFC	lnc-C2orf27A-5:1	1.08e-05	0.959862
VEGFC	lnc-GK2-4:1	5.63e-06	0.96597
VEGFC	lnc-OTP-3:1	2.17e-05	0.952117
VEGFC	lnc-SERINC1-7:1	5.06e-07	-0.981455
VEGFC	lnc-DNAJC25-3:1	2.49e-05	-0.950395
VEGFC	lnc-DNASE1L1-4:1	1.64e-05	0.955371
VEGFC	lnc-AKR1C3-3:1	7.92e-06	0.962905
VEGFC	lnc-PDHX-4:1	1.37e-05	0.957375
VEGFC	lnc-EAPP-3:1	2.35e-05	0.951162
VEGFC	lnc-GALK2-2:1	1e-06	0.977967
VEGFC	lnc-SEMA4B-6:1	1.12e-05	0.959548
VEGFC	lnc-TMEM188-4:1	1.07e-06	0.977624
VEGFC	lnc-SS18-3:1	4.55e-06	0.967761
VEGFC	lnc-POTED-10:1	1.25e-05	0.958369
VEGFC	lnc-C21orf7-5:1	2.47e-06	0.972367
FGF7	lnc-FAM46B-1:2	1.5e-05	0.956398
FGF7	lnc-NUP210L-2:1	1.26e-05	0.958281
FGF7	lnc-ZNF124-1:1	1.22e-05	0.958579
FGF7	lnc-RNASEH1-7:1	1.73e-05	0.954771
FGF7	lnc-GTDC1-9:1	1.81e-05	0.95426
FGF7	lnc-GTDC1-12:1	1.23e-05	0.958526
FGF7	lnc-RP11-763F8.1.1-2:1	2.49e-05	0.950432
FGF7	lnc-FYB-2:1	1.56e-05	0.955998
FGF7	lnc-SERINC1-7:1	1.94e-05	-0.953474
FGF7	lnc-CNTNAP3B-7:1	3.81e-06	0.969174
FGF7	lnc-RP11-262H14.4.1-7:1	2.01e-05	0.953027
FGF7	lnc-FAM75A6-12:1	1.63e-05	0.955442
FGF7	lnc-AKR1C3-3:1	6.17e-07	0.980507
FGF7	lnc-MXI1-1:1	1.55e-05	0.956015
FGF7	lnc-PDHX-4:1	1.16e-05	0.959134
FGF7	lnc-STARD13-3:2	2.22e-05	0.951859
FGF7	lnc-EAPP-3:1	2.48e-05	0.950466
FGF7	lnc-GALK2-2:1	2.29e-07	0.984798
FGF7	lnc-SEMA4B-6:1	5.83e-07	0.980786
FGF7	lnc-GTF2A2-6:1	1.97e-05	0.953302
FGF7	lnc-TMEM188-4:1	1.41e-05	0.957104
FGF7	lnc-PAPD5-1:1	1.18e-05	0.958984
FGF7	lnc-B9D1-3:1	1.02e-07	0.987585
FGF7	lnc-SS18-3:1	1.13e-05	0.959378
FGF7	lnc-POTED-10:1	1.57e-05	0.955858
FGF7	lnc-C21orf7-5:1	5.12e-08	0.989568
FGF7	lnc-APOL2-2:1	2.1e-05	0.952539
COL1A1	lnc-C1orf196-1:1	1.89e-05	0.953798
COL1A1	lnc-C1orf196-4:1	1.6e-05	0.955662
COL1A1	lnc-RHD-3:1	1.34e-07	0.986716
COL1A1	lnc-C1orf49-1:1	5.03e-06	0.966927
COL1A1	lnc-CFHR3-1:1	4.29e-06	-0.968236
COL1A1	lnc-CFH-2:1	1.57e-05	-0.955911
COL1A1	lnc-PADI2-1:1	1.86e-05	0.953939
COL1A1	lnc-INSL5-1:1	4.08e-06	-0.968628
COL1A1	lnc-KCND3-3:1	3.99e-06	0.968805
COL1A1	lnc-ZNF697-1:1	7.47e-06	0.963448
COL1A1	lnc-PTPN7-3:1	2.07e-05	0.952706
COL1A1	lnc-BRE-2:1	1.08e-05	0.959861
COL1A1	lnc-FBLN7-1:1	2.4e-05	-0.9509
COL1A1	lnc-OBFC2A-13:1	8e-07	0.979189
COL1A1	lnc-OBFC2A-11:1	8.09e-06	0.962709
COL1A1	lnc-E2F6-4:1	3.96e-07	0.982566
COL1A1	lnc-CHST10-2:1	1.18e-05	-0.958984
COL1A1	lnc-CHRNA1-4:1	1.27e-05	0.958218
COL1A1	lnc-OXNAD1-6:1	2.3e-05	-0.95138
COL1A1	lnc-NR1I2-2:1	9.93e-06	-0.960722
COL1A1	lnc-LRRC58-3:1	2.29e-05	0.951484
COL1A1	lnc-ZMAT3-4:1	1.66e-05	0.955273
COL1A1	lnc-GNB4-1:1	1.89e-05	0.953759
COL1A1	lnc-ALB-1:1	6.72e-06	-0.964421
COL1A1	lnc-THAP6-3:1	9.1e-06	-0.961579
COL1A1	lnc-C4orf26-3:1	4.45e-07	-0.982047
COL1A1	lnc-MYOZ2-1:1	1.85e-06	-0.974294
COL1A1	lnc-CPLX1-4:1	2.13e-06	-0.973381
COL1A1	lnc-HNRNPD-1:1	1.57e-05	-0.955867
COL1A1	lnc-LEF1-1:2	1.99e-05	0.953131
COL1A1	lnc-ARSJ-4:1	5.25e-06	0.966563
COL1A1	lnc-MTNR1A-3:1	2.72e-06	0.971686
COL1A1	lnc-MTNR1A-4:1	1.88e-05	0.953854
COL1A1	lnc-TTC23L-1:1	2.16e-05	0.952183
COL1A1	lnc-GTF2H2-5:1	2.12e-05	0.952378
COL1A1	lnc-FAM13B-1:1	1.9e-05	-0.953712
COL1A1	lnc-UBTD2-1:1	8.46e-07	0.978895
COL1A1	lnc-NKX2-5-6:1	1.82e-05	-0.954179
COL1A1	lnc-GRM6-4:1	5.55e-06	0.966088
COL1A1	lnc-GRM6-5:1	1.04e-05	0.960246
COL1A1	lnc-FAM65B-3:5	2.46e-06	-0.972374
COL1A1	lnc-FAM65B-7:1	9.36e-06	-0.961307
COL1A1	lnc-STK38-1:1	2.25e-06	0.972991
COL1A1	lnc-GPR63-9:1	2.16e-05	-0.952172
COL1A1	lnc-HDDC2-4:1	1.74e-05	-0.954703
COL1A1	lnc-HIVEP2-3:1	3.88e-06	-0.969033
COL1A1	lnc-TSPAN13-4:1	4.31e-07	0.982193
COL1A1	lnc-TSPAN13-5:1	8.28e-06	0.962483
COL1A1	lnc-RP5-877J2.1.1-1:1	8.07e-06	0.962725
COL1A1	lnc-GATAD1-5:1	6.2e-06	-0.965138
COL1A1	lnc-CASD1-2:1	9.4e-06	0.961266
COL1A1	lnc-AC083883.1-1:1	1.73e-05	-0.954783
COL1A1	lnc-CYTH3-1:1	1.58e-05	0.955807
COL1A1	lnc-FERD3L-1:1	1.25e-05	0.958326
COL1A1	lnc-DFNA5-5:4	7.93e-06	0.962894
COL1A1	lnc-DFNA5-10:1	2.23e-05	0.951765
COL1A1	lnc-GUSB-10:1	8.48e-06	-0.962265
COL1A1	lnc-GNAT3-4:1	2.42e-06	0.972492
COL1A1	lnc-GNAT3-7:1	6.99e-07	0.979889
COL1A1	lnc-ZDHHC2-2:1	1.54e-05	-0.956086
COL1A1	lnc-ADAM32-3:1	1.63e-05	0.955501
COL1A1	lnc-ADAM32-2:5	2e-05	0.953121
COL1A1	lnc-NAA35-1:1	1.9e-05	-0.953704
COL1A1	lnc-NIPSNAP3B-2:1	2.16e-05	-0.952147
COL1A1	lnc-CDK16-4:1	1.25e-05	-0.95839
COL1A1	lnc-MSN-5:1	6.48e-06	0.964739
COL1A1	lnc-ARHGAP6-7:3	8.86e-06	0.961837
COL1A1	lnc-RPGR-4:1	3.02e-06	0.970934
COL1A1	lnc-NXF5-2:1	1.57e-05	-0.955859
COL1A1	lnc-MXI1-1:1	1.5e-05	0.956384
COL1A1	lnc-KLF6-8:2	4.93e-06	0.9671
COL1A1	lnc-C10orf113-1:1	1.12e-05	-0.959519
COL1A1	HECTD2-AS1:1	7.44e-06	-0.963491
COL1A1	lnc-CLRN3-3:1	2.83e-07	0.983982
COL1A1	lnc-LMO1-3:2	1.12e-06	-0.977333
COL1A1	lnc-C1QTNF4-1:1	3.08e-07	0.983628
COL1A1	lnc-CLNS1A-3:1	2.6e-06	-0.97201
COL1A1	lnc-FAM55D-2:1	1.89e-05	0.953766
COL1A1	lnc-USP2-2:1	8.81e-06	0.961897
COL1A1	lnc-KLRF1-2:1	1.36e-05	-0.957478
COL1A1	lnc-SLCO1C1-2:1	1.57e-05	0.955861
COL1A1	lnc-CCT2-1:1	5.24e-06	0.966576
COL1A1	lnc-FICD-3:1	4.59e-06	-0.967674
COL1A1	lnc-SPRYD3-1:6	1.62e-05	-0.955558
COL1A1	lnc-PTPRB-2:1	1.86e-05	-0.953927
COL1A1	lnc-PTPRB-5:1	2.48e-07	-0.984496
COL1A1	lnc-TMEM116-3:1	1.77e-05	-0.954553
COL1A1	lnc-RIMBP2-4:1	1.6e-05	0.95567
COL1A1	lnc-CARKD-3:1	1.31e-05	0.957903
COL1A1	lnc-AL136219.1-4:7	1.03e-06	0.97784
COL1A1	lnc-USP12-4:1	8.1e-06	-0.962696
COL1A1	lnc-MAB21L1-4:1	8.08e-06	0.962716
COL1A1	lnc-NYNRIN-1:1	6.83e-06	0.964264
COL1A1	lnc-ADAM20-2:1	1.08e-05	-0.959878
COL1A1	lnc-TSPAN3-2:1	1.98e-05	0.953204
COL1A1	lnc-TSPAN3-4:1	8.47e-06	0.96227
COL1A1	lnc-GABARAPL2-7:1	5.22e-06	-0.966618
COL1A1	lnc-TERF2IP-2:1	2.55e-05	-0.950136
COL1A1	lnc-TERF2IP-4:1	1.92e-05	-0.953611
COL1A1	lnc-C16orf88-4:1	1.24e-06	0.976747
COL1A1	lnc-IRX3-4:15	7.58e-07	0.97947
COL1A1	lnc-AMZ2-9:1	2.5e-05	-0.950366
COL1A1	lnc-MAP2K6-4:1	9.2e-06	-0.961472
COL1A1	lnc-RPH3AL-2:1	4.62e-06	0.967626
COL1A1	lnc-SLFN12-6:1	8.65e-06	0.962069
COL1A1	lnc-ARL5C-9:1	8.48e-06	0.962259
COL1A1	lnc-SAMD14-4:2	3.73e-07	0.982819
COL1A1	lnc-SAMD14-5:1	8.92e-10	0.996217
COL1A1	lnc-SAMD14-6:1	1.82e-07	0.985665
COL1A1	lnc-COL1A1-5:1	1.71e-05	0.954935
COL1A1	lnc-TXNDC2-7:1	1.55e-05	0.95602
COL1A1	lnc-TXNDC2-6:1	4.25e-07	0.982255
COL1A1	lnc-KDSR-6:1	1.88e-05	-0.953854
COL1A1	lnc-KDSR-2:1	1.08e-05	-0.959863
COL1A1	lnc-TPST2-1:1	4.14e-06	0.968514
COL1A1	lnc-MARCKS-7:1	1.47e-05	0.956593
COL1A1	LINC00869:42	2.33e-05	-0.951224
COL1A1	ENST00000613926.1	7.48e-06	-0.963432
COL1A1	ENST00000624682.1	1.51e-05	0.956325
COL1A1	ENST00000612568.1	2.21e-05	-0.95188
COL1A1	ENST00000623780.1	1.17e-05	-0.959047
FGF11	lnc-HIST2H2AA4-1:1	1.88e-05	-0.953806
FGF11	lnc-USP48-1:1	2.32e-05	0.951317
FGF11	lnc-THBS3-2:3	1.33e-05	0.957745
FGF11	lnc-ACADL-3:1	2.86e-06	-0.971319
FGF11	lnc-C2orf67-2:1	7.33e-06	-0.963625
FGF11	lnc-FXR1-4:1	8.7e-06	-0.962015
FGF11	lnc-LRRC58-2:1	1.47e-05	0.956653
FGF11	lnc-SLC41A3-1:2	8.73e-06	-0.961982
FGF11	lnc-BEND4-4:1	5.45e-06	-0.966255
FGF11	lnc-SLC10A7-8:1	1.09e-05	0.959769
FGF11	lnc-MTNR1A-2:1	2.33e-05	0.951251
FGF11	lnc-BNIP1-3:5	1.99e-05	-0.953135
FGF11	lnc-BNIP1-4:1	1.29e-05	-0.958011
FGF11	lnc-ACSL6-1:1	3.81e-06	0.96916
FGF11	lnc-SLC22A23-7:1	1.97e-05	0.953301
FGF11	lnc-SF3B5-3:1	3.11e-06	-0.970709
FGF11	lnc-C8orf42-6:1	2.14e-05	-0.952286
FGF11	lnc-FBXO43-5:1	8.27e-06	-0.962504
FGF11	lnc-RP11-363G10.2.1-1:1	2.18e-05	0.952053
FGF11	lnc-LMO3-1:1	2.26e-05	-0.951611
FGF11	lnc-LARP6-3:1	1.5e-05	-0.956373
FGF11	lnc-C16orf88-2:1	9.36e-06	-0.961308
FGF11	lnc-OR4M2-20:2	1.18e-05	-0.958975
FGF11	ENST00000623984.1	2.32e-05	-0.951303
FGF11	ENST00000613838.1	1.59e-05	-0.955751
PRKCZ	lnc-PAQR7-1:1	1.85e-05	-0.953995
PRKCZ	lnc-DLG1-2:1	2.66e-06	0.971846
PRKCZ	lnc-C5orf39-8:1	1.29e-05	-0.957992
PRKCZ	lnc-MTMR2-4:1	2.29e-05	0.95145
COL6A3	lnc-SEMA4A-1:1	3.7e-07	0.982859
COL6A3	lnc-GORAB-1:1	1.41e-05	0.957057
COL6A3	lnc-C1orf49-1:1	1.3e-05	0.957939
COL6A3	lnc-RGS2-1:1	1.4e-05	0.957159
COL6A3	lnc-NAV1-4:1	1.32e-05	0.95775
COL6A3	lnc-CLDN19-2:1	2.06e-05	0.952742
COL6A3	lnc-ZNF697-1:1	4.56e-06	0.967732
COL6A3	lnc-S100A11-2:1	1.07e-06	0.977614
COL6A3	lnc-ZNF281-1:1	5.51e-06	0.966161
COL6A3	lnc-CDC42BPA-5:1	9.92e-06	0.960734
COL6A3	lnc-BRE-2:1	2.31e-05	0.951378
COL6A3	lnc-GULP1-3:1	1.86e-06	0.974259
COL6A3	lnc-GULP1-4:1	5.86e-07	0.980758
COL6A3	lnc-GCG-1:1	1.99e-05	0.953162
COL6A3	lnc-GCG-2:1	1.81e-05	0.954243
COL6A3	lnc-TMEM194B-5:1	5.99e-06	-0.965437
COL6A3	lnc-COL6A3-7:1	7.98e-08	0.988338
COL6A3	lnc-AC112721.1.1-4:1	7.34e-10	0.996397
COL6A3	lnc-AC112721.1.1-3:1	1.74e-06	0.974685
COL6A3	lnc-AC112721.1.1-2:1	2.04e-07	0.985245
COL6A3	lnc-HACL1-9:1	5.54e-06	0.966114
COL6A3	lnc-LRRC58-2:1	1.44e-06	0.975881
COL6A3	lnc-LRRC58-3:1	8.19e-07	0.97907
COL6A3	lnc-SLC41A3-1:2	1.07e-05	-0.959967
COL6A3	lnc-THAP6-3:1	2.81e-06	-0.971451
COL6A3	lnc-C4orf26-3:1	6.07e-06	-0.965319
COL6A3	lnc-SLC10A7-8:1	5.62e-07	0.980957
COL6A3	lnc-MTNR1A-2:1	1.09e-05	0.959793
COL6A3	lnc-TTC23L-2:1	3.58e-06	0.969638
COL6A3	lnc-TTC23L-1:1	3.13e-06	0.970652
COL6A3	lnc-AC091435.2-2:1	1.08e-05	-0.959844
COL6A3	lnc-SMAD5-6:1	7.09e-06	0.963931
COL6A3	lnc-ATOX1-2:1	2.23e-05	0.951774
COL6A3	lnc-GRM6-4:1	1.35e-05	0.957531
COL6A3	lnc-C6orf99-2:1	2.03e-05	0.952941
COL6A3	lnc-GPLD1-2:1	2.05e-05	-0.95281
COL6A3	lnc-RAB23-6:1	1.49e-06	0.975655
COL6A3	lnc-HDDC2-4:1	5.71e-06	-0.96585
COL6A3	lnc-CASD1-2:1	2.45e-05	0.950617
COL6A3	lnc-DFNA5-5:4	1.62e-05	0.95557
COL6A3	lnc-DFNA5-10:1	9.97e-06	0.960687
COL6A3	lnc-VOPP1-2:6	5.07e-06	0.966853
COL6A3	lnc-SFTPC-3:1	6.21e-07	0.980474
COL6A3	lnc-PSAT1-5:1	8.58e-06	0.962144
COL6A3	lnc-SWI5-3:1	5.09e-06	0.966823
COL6A3	lnc-SLC25A5-3:1	2.45e-05	0.950642
COL6A3	lnc-ARHGAP6-4:1	3.72e-06	0.969345
COL6A3	lnc-RP11-363G10.2.1-1:1	1.98e-05	0.95322
COL6A3	lnc-NRP1-6:1	1.47e-05	0.956586
COL6A3	lnc-RBP4-4:1	1.51e-05	0.956323
COL6A3	lnc-DHX32-1:1	4.82e-06	0.967279
COL6A3	lnc-DHX32-4:1	1.7e-06	0.974834
COL6A3	lnc-FADD-2:2	2.44e-05	0.950677
COL6A3	lnc-MOGAT2-5:1	1.31e-05	0.957829
COL6A3	lnc-CWF19L2-1:1	1.15e-05	-0.959206
COL6A3	lnc-USP2-2:1	1.02e-05	0.960452
COL6A3	lnc-TNFRSF1A-1:1	1.16e-05	-0.959118
COL6A3	lnc-HIST4H4-1:2	1.11e-05	-0.959599
COL6A3	lnc-AL136219.1-4:7	3.35e-06	0.970153
COL6A3	lnc-AL136219.1-7:1	2.93e-06	0.971139
COL6A3	lnc-TRPC4-2:1	2.46e-05	0.950584
COL6A3	lnc-NYNRIN-1:1	7.38e-06	0.963561
COL6A3	lnc-GEMIN2-7:1	1.71e-05	-0.954948
COL6A3	lnc-NID2-5:1	2.54e-05	0.950164
COL6A3	lnc-FERMT2-3:1	1.23e-06	0.976819
COL6A3	lnc-C15orf60-2:1	2.48e-07	0.984493
COL6A3	lnc-PLCG2-2:1	7.36e-06	0.963591
COL6A3	lnc-ARL5C-9:1	1.55e-05	0.956057
COL6A3	lnc-PYCR1-1:1	8.85e-06	0.961852
COL6A3	lnc-CTSA-1:1	1.73e-05	0.954816
COL6A3	lnc-FANK1-1:1	8.66e-06	0.962053
COL6A3	lnc-FANK1-2:1	2.64e-06	0.971881
COL6A3	ENST00000623984.1	1.29e-05	-0.958002
COL6A3	ENST00000610486.1	1.52e-05	-0.956249
COL6A3	ENST00000509760	1.97e-05	0.953303
LPAR6	lnc-ST6GALNAC5-3:1	1.68e-05	0.95516
LPAR6	lnc-DNAJB4-3:1	1.85e-05	0.954
LPAR6	lnc-IFI44-3:1	9.35e-07	0.97836
LPAR6	lnc-LRRC8C-2:1	9.56e-06	0.961099
LPAR6	lnc-FCER1G-1:1	3.28e-07	0.983364
LPAR6	lnc-HSPA6-1:1	1.12e-05	0.959507
LPAR6	lnc-MSGN1-1:1	1.12e-05	0.959524
LPAR6	lnc-TMSB10-1:1	1.15e-05	0.959262
LPAR6	lnc-CPO-2:1	2.39e-05	-0.950916
LPAR6	lnc-GTDC1-9:1	1.55e-05	0.956043
LPAR6	lnc-GTDC1-10:1	1.91e-05	0.953648
LPAR6	lnc-ZEB2-1:1	2.87e-06	0.971285
LPAR6	lnc-GTDC1-12:1	2.26e-06	0.972958
LPAR6	lnc-MDH1B-8:1	2.44e-05	0.950691
LPAR6	lnc-CUL3-2:1	1.19e-06	0.976982
LPAR6	lnc-ABHD10-2:1	2.26e-05	0.951596
LPAR6	lnc-DAZL-4:1	3.25e-08	0.990687
LPAR6	lnc-PRICKLE2-6:1	9.26e-06	0.961412
LPAR6	lnc-ANXA3-4:1	8.44e-06	0.96231
LPAR6	lnc-ANXA3-8:1	1.83e-05	0.954143
LPAR6	lnc-TAPT1-6:1	7.86e-06	0.962974
LPAR6	lnc-SLCO4C1-4:1	9.4e-06	0.961261
LPAR6	lnc-PDGFRB-2:1	5.14e-06	0.966753
LPAR6	lnc-KIAA1244-2:1	2.34e-05	0.951186
LPAR6	lnc-VTA1-4:1	4.4e-06	-0.968018
LPAR6	lnc-PACRG-4:1	3.77e-06	0.969253
LPAR6	lnc-CD36-5:1	2.4e-05	0.950862
LPAR6	lnc-GIMAP7-1:1	9.63e-06	0.961031
LPAR6	lnc-ELMO1-2:1	1.66e-05	0.955247
LPAR6	lnc-LAMB4-1:1	1.14e-05	0.959357
LPAR6	lnc-GS1-211B7.1.1-4:1	5.38e-06	0.966359
LPAR6	lnc-TMSL4-1:1	2.3e-05	0.951421
LPAR6	lnc-ZCCHC13-10:1	1.28e-06	0.976591
LPAR6	lnc-AKR1C3-3:1	2.42e-05	0.950754
LPAR6	lnc-C10orf131-2:1	1.81e-05	0.954251
LPAR6	lnc-BEND7-2:1	2.15e-05	0.952255
LPAR6	lnc-ATE1-7:1	4.07e-06	-0.968639
LPAR6	lnc-MS4A6E-1:1	2.09e-06	0.973486
LPAR6	lnc-MS4A5-3:1	7.8e-06	0.963046
LPAR6	lnc-SLCO2B1-4:1	1.66e-05	0.955241
LPAR6	lnc-B3GNT6-2:1	5.63e-06	0.965971
LPAR6	lnc-TAGLN-1:1	2.16e-06	0.973264
LPAR6	lnc-SIDT2-1:1	2.38e-06	0.972606
LPAR6	lnc-CASP12-3:1	2.35e-06	0.972691
LPAR6	lnc-C1QTNF5-6:1	1.79e-05	0.954385
LPAR6	lnc-NR1H4-2:1	1.69e-05	0.955082
LPAR6	lnc-E2F7-7:1	1.8e-06	0.974492
LPAR6	lnc-GPC5-7:1	2.22e-05	-0.951852
LPAR6	lnc-RCBTB2-5:1	2.87e-08	0.990975
LPAR6	lnc-LACTB-2:1	2.51e-06	0.97226
LPAR6	lnc-DNAJA4-2:1	1.77e-05	0.954544
LPAR6	lnc-FAM189A1-5:1	2.6e-06	0.972005
LPAR6	lnc-SPTBN5-4:1	1.05e-05	0.960172
LPAR6	lnc-TEX2-2:1	8.99e-06	0.961693
LPAR6	lnc-FBXO15-6:1	1.03e-05	0.960329
LPAR6	lnc-PLVAP-4:1	3.18e-06	0.97053
LPAR6	lnc-POTED-10:1	4.64e-06	0.967587
LPAR6	lnc-SSTR3-2:1	1.07e-05	0.959954
LPAR6	lnc-C1QTNF1-2:1	2.4e-05	0.950865
LPAR6	lnc-LILRA3-1:2	9.36e-06	0.96131
LPAR6	ENST00000623080.1	1.32e-05	0.9578
ITGA11	lnc-SLC40A1-2:1	2.25e-05	0.95166
ITGA11	lnc-PLOD2-4:1	1.2e-05	0.958819
ITGA11	lnc-NUP54-2:1	1.82e-05	0.954217
ITGA11	lnc-ITK-7:1	1.66e-05	0.955254
ITGA11	lnc-ADAMTS12-4:1	2.36e-05	0.951085
ITGA11	lnc-SEPT14-5:1	2.13e-05	0.952328
ITGA11	lnc-MBTPS2-3:1	6.28e-06	0.965019
ITGA11	lnc-MICALCL-3:1	5.87e-06	0.96561
ITGA11	lnc-MICALCL-2:1	4.55e-06	0.967751
ITGA11	lnc-GALNTL4-6:1	4.7e-07	0.981796
ITGA11	ENST00000623639.1	1.69e-05	0.955053
LAMC1	lnc-ZNF621-3:1	8.19e-06	0.962586
LAMC1	lnc-C9orf92-4:1	4.7e-06	0.967487
LAMC1	lnc-SLC6A5-1:1	1.3e-05	0.957911
LAMC1	lnc-CRYBA4-2:1	1.27e-07	0.98689
COL6A2	lnc-SEMA4A-1:1	2.47e-05	0.950533
COL6A2	lnc-S100A11-2:1	1.64e-05	0.955426
COL6A2	lnc-MUC1-1:1	7.99e-06	0.962823
COL6A2	lnc-AC112721.1.1-2:1	2.37e-05	0.951048
COL6A2	lnc-PLOD2-4:1	2.18e-05	0.952048
COL6A2	lnc-TACR3-3:1	1.39e-06	-0.976099
COL6A2	lnc-SLC10A7-6:1	1.58e-05	0.955817
COL6A2	lnc-SMAD5-6:1	1.89e-05	0.953775
COL6A2	lnc-ITK-7:1	6.02e-06	0.965388
COL6A2	lnc-SEPT14-5:1	2.74e-06	0.971623
COL6A2	lnc-KBTBD11-2:1	8.57e-06	0.962156
COL6A2	lnc-SFTPC-3:1	1.91e-05	0.953629
COL6A2	lnc-SWI5-3:1	9.9e-07	0.978043
COL6A2	lnc-MICALCL-3:1	8.97e-06	0.961715
COL6A2	lnc-MICALCL-2:1	3.64e-06	0.96952
COL6A2	lnc-FADD-2:2	9.02e-06	0.961663
COL6A2	lnc-GALNTL4-6:1	1e-05	0.960623
COL6A2	lnc-FERMT2-3:1	1.87e-05	0.953873
COL6A2	lnc-FAM207A-8:1	2.74e-06	0.971631
GNG7	lnc-CFHR5-2:1	7.9e-06	-0.962932
GNG7	lnc-G0S2-2:1	1.01e-05	-0.960594
GNG7	lnc-USP48-1:1	2.15e-06	0.973314
GNG7	lnc-DMRTA2-11:1	2.06e-05	-0.952733
GNG7	lnc-ERMN-4:1	2.12e-05	-0.952421
GNG7	lnc-C2orf67-1:1	1.76e-06	-0.97461
GNG7	lnc-WDFY1-2:3	5.73e-08	0.989267
GNG7	lnc-RAB5A-1:1	2.95e-07	-0.983811
GNG7	lnc-RAB5A-2:1	3.16e-07	-0.983527
GNG7	lnc-ZDHHC23-1:1	8.38e-07	-0.978947
GNG7	lnc-KLHL5-4:1	1.89e-05	-0.953748
GNG7	lnc-GABRB1-4:1	2.26e-05	-0.951601
GNG7	lnc-PLA2G12A-1:1	2.13e-05	0.952357
GNG7	lnc-HMGB2-1:1	9.45e-06	-0.96121
GNG7	lnc-CTC-349C3.2.1-5:1	3.81e-07	-0.982732
GNG7	lnc-ABT1-3:2	9.47e-06	-0.961187
GNG7	lnc-C6orf57-3:1	1.79e-05	-0.954376
GNG7	lnc-MLLT4-1:1	4.09e-06	-0.968603
GNG7	lnc-C6orf146-1:3	2.07e-06	-0.973576
GNG7	lnc-XXbac-BPG181M17.5.1-1:1	1.56e-05	-0.955972
GNG7	lnc-RAB23-16:1	1.4e-05	-0.957176
GNG7	lnc-SLC2A12-7:1	2.03e-05	0.952912
GNG7	lnc-FRMD1-4:1	4.17e-06	-0.968448
GNG7	lnc-ASB4-4:1	5.94e-06	-0.965514
GNG7	lnc-CBLL1-4:1	1.13e-06	-0.977305
GNG7	lnc-CYP3A7-2:7	4.13e-06	-0.968526
GNG7	lnc-AC130352.1-4:1	4.91e-06	-0.967121
GNG7	lnc-C8orf46-1:4	5.81e-08	-0.989229
GNG7	lnc-NBN-2:1	9.85e-07	-0.978075
GNG7	lnc-TSPYL5-1:1	6.77e-06	-0.964349
GNG7	lnc-C9orf89-3:1	3.28e-06	-0.9703
GNG7	lnc-FAM120A-4:1	3.83e-06	-0.969124
GNG7	lnc-COMMD3-1:3	2.19e-05	-0.952022
GNG7	lnc-MYO7A-1:1	5.99e-06	-0.965428
GNG7	lnc-ZBTB16-1:1	6.08e-06	0.965309
GNG7	lnc-DCDC5-2:1	7.81e-06	-0.96304
GNG7	lnc-CLMP-3:1	2.3e-05	0.951419
GNG7	lnc-AVPR1A-4:1	1.85e-05	-0.954028
GNG7	lnc-SYCP3-1:1	1.13e-05	-0.959407
GNG7	lnc-XRCC3-6:1	6.56e-06	-0.964626
GNG7	lnc-RP11-529J17.2.1-1:1	2.52e-05	-0.950263
GNG7	lnc-LRRC49-9:1	3.75e-06	-0.96929
GNG7	lnc-WHAMM-2:2	1.27e-07	-0.986889
GNG7	lnc-HAPLN3-4:1	3.87e-06	-0.969036
GNG7	lnc-TERF2IP-1:1	3.2e-06	-0.970495
GNG7	lnc-TERF2IP-4:1	1.18e-05	-0.958991
GNG7	lnc-WWOX-4:2	1.2e-07	-0.987092
GNG7	lnc-PKD1-1:1	4.44e-07	-0.982053
GNG7	lnc-MYOM1-8:1	2.2e-06	-0.973151
GNG7	lnc-DLGAP1-9:1	2.33e-05	-0.951261
GNG7	lnc-RP11-677O4.1.1-8:1	1.22e-05	-0.958619
GNG7	lnc-RP11-677O4.1.1-7:1	1.73e-05	-0.954811
GNG7	lnc-RP11-677O4.1.1-5:1	1.17e-05	-0.959093
GNG7	lnc-PPM1N-1:1	2.12e-06	0.973408
GNG7	lnc-FOSB-1:1	2.84e-06	0.971381
GNG7	lnc-SSTR4-8:1	4.79e-06	-0.96734
GNG7	lnc-XPNPEP3-1:1	1.41e-05	-0.957101
GNG7	LINC00623:30	1.66e-06	-0.974994
GNG7	ENST00000597278.2	1.59e-06	-0.975269
GNG7	ENST00000611191.1	9.88e-06	0.960775
GNG7	ENST00000617603.1	1.39e-06	-0.976095
GNG7	ENST00000606707.1	2.88e-06	0.971262
GNG7	ENST00000624540.1	1.39e-05	-0.957249
GNG7	ENST00000561426	8.2e-06	-0.962583
THBS2	lnc-GORAB-1:1	2.88e-06	0.971272
THBS2	lnc-CFHR5-2:1	1.7e-05	-0.955012
THBS2	lnc-ZNF697-1:1	1.24e-05	0.958456
THBS2	lnc-ZNF281-1:1	2.06e-05	0.952727
THBS2	lnc-LBR-3:1	1.03e-05	0.960321
THBS2	lnc-BRE-2:1	1.41e-05	0.957052
THBS2	lnc-RANBP2-2:1	1.52e-05	0.956249
THBS2	lnc-PPIG-1:1	1.8e-05	-0.954313
THBS2	lnc-GULP1-3:1	1.01e-05	0.960574
THBS2	lnc-GULP1-4:1	8.98e-07	0.978574
THBS2	lnc-GCG-1:1	9.83e-06	0.960825
THBS2	lnc-TMEM194B-5:1	3.2e-06	-0.970501
THBS2	lnc-COL6A3-7:1	1.87e-07	0.98556
THBS2	lnc-AC112721.1.1-4:1	9.94e-07	0.978023
THBS2	lnc-AC112721.1.1-3:1	5.28e-09	0.994095
THBS2	lnc-AC112721.1.1-2:1	2.37e-05	0.951035
THBS2	lnc-ZNF860-2:1	2.06e-05	-0.952763
THBS2	lnc-ZDHHC23-1:1	1.55e-05	-0.956044
THBS2	lnc-AZI2-6:1	6.71e-06	-0.964424
THBS2	lnc-LRRC58-2:1	3.42e-08	0.990571
THBS2	lnc-LRRC58-3:1	2.76e-08	0.991065
THBS2	lnc-SLC41A3-1:2	9.62e-06	-0.961033
THBS2	lnc-C4orf26-3:1	2.57e-06	-0.972083
THBS2	lnc-IGFBP7-1:1	1.27e-05	0.9582
THBS2	lnc-GYPE-2:1	2.17e-05	-0.952141
THBS2	lnc-SLC10A7-8:1	1.72e-06	0.974754
THBS2	lnc-MTNR1A-2:1	1.48e-06	0.975685
THBS2	lnc-TTC23L-2:1	1.72e-06	0.974777
THBS2	lnc-AC091435.2-2:1	1.91e-06	-0.974093
THBS2	lnc-SMAD5-7:1	2.66e-06	0.971832
THBS2	lnc-SMAD5-6:1	1.49e-05	0.956507
THBS2	lnc-GABRP-6:1	2.14e-05	-0.952306
THBS2	lnc-BNIP1-4:1	1.95e-05	-0.953383
THBS2	lnc-CPEB4-6:1	1.97e-06	-0.973896
THBS2	lnc-GRM6-4:1	1.47e-05	0.956622
THBS2	lnc-KIF25-4:1	1.87e-05	-0.953868
THBS2	lnc-GPLD1-2:1	4.31e-06	-0.968195
THBS2	lnc-RAB23-6:1	3.39e-06	0.970061
THBS2	lnc-SLC2A12-7:1	2.5e-05	0.950385
THBS2	lnc-CASD1-2:1	1.13e-07	0.987276
THBS2	lnc-AGBL3-4:1	4.32e-06	0.968179
THBS2	lnc-AGBL3-3:1	1.88e-05	0.95385
THBS2	lnc-AGBL3-2:1	1.18e-05	0.958958
THBS2	lnc-DFNA5-5:4	5.98e-06	0.965446
THBS2	lnc-VOPP1-2:6	1.48e-05	0.956533
THBS2	lnc-FAM133B-2:1	1.07e-06	0.977612
THBS2	lnc-SFTPC-3:1	1.27e-05	0.958162
THBS2	lnc-WISP1-5:2	1.1e-07	0.987366
THBS2	lnc-NBN-2:1	2.69e-06	-0.971761
THBS2	lnc-EXT1-7:2	4.67e-06	-0.967543
THBS2	lnc-PSAT1-5:1	6.64e-07	0.980146
THBS2	lnc-AC022532.1-1:1	1.88e-05	-0.953804
THBS2	lnc-KLF6-8:2	2.07e-05	0.952684
THBS2	lnc-PRTFDC1-2:1	1.69e-05	0.955077
THBS2	HECTD2-AS1:1	1.32e-05	-0.957793
THBS2	lnc-DHX32-4:1	1.92e-06	0.974074
THBS2	lnc-PRMT3-1:1	1.56e-05	0.955994
THBS2	lnc-GAS2-3:1	9.76e-06	-0.960889
THBS2	lnc-MYO7A-1:1	1.83e-05	-0.95416
THBS2	lnc-CCT2-1:1	2.45e-05	0.950645
THBS2	lnc-TNFRSF1A-1:1	1.34e-05	-0.957649
THBS2	lnc-HIST4H4-1:2	1.69e-08	-0.992103
THBS2	lnc-AL136219.1-4:7	1.26e-05	0.958298
THBS2	lnc-RP11-298P3.4.1-3:1	1.21e-05	-0.958665
THBS2	lnc-AP4S1-1:1	2.22e-05	-0.951837
THBS2	lnc-GEMIN2-7:1	1.58e-05	-0.955794
THBS2	lnc-FERMT2-3:1	8.3e-06	0.962468
THBS2	lnc-C15orf60-2:1	5.44e-06	0.966265
THBS2	lnc-AP3S2-2:1	7.58e-06	0.963314
THBS2	lnc-TERF2IP-2:1	2.91e-07	-0.983856
THBS2	lnc-TERF2IP-4:1	2.59e-07	-0.984325
THBS2	lnc-KIAA0895L-1:1	1.03e-05	0.96033
THBS2	lnc-C17orf48-4:1	2.21e-05	-0.951879
THBS2	lnc-VMP1-3:2	1.01e-06	0.977947
THBS2	lnc-MAP2K6-4:1	7.26e-06	-0.963709
THBS2	lnc-SAMD14-4:2	1.41e-05	0.957039
THBS2	lnc-TXNDC2-7:1	1.11e-05	0.959616
THBS2	lnc-RAB8A-1:1	2.18e-05	0.952085
THBS2	lnc-CADM4-2:1	7.42e-06	0.96351
THBS2	lnc-CTSA-1:1	2.65e-06	0.971874
THBS2	lnc-RCAN1-6:1	1.53e-05	0.956212
THBS2	RUNX1-IT1:1	1.27e-05	0.958219
THBS2	lnc-FANK1-2:1	1.25e-05	0.958402
THBS2	ENST00000610486.1	4.13e-06	-0.968529
THBS2	ENST00000617603.1	6.36e-06	-0.96491
THBS2	ENST00000556948	7.07e-06	-0.963952
GNG11	lnc-PAPPA2-4:1	6.38e-06	-0.964873
GNG11	lnc-ZNF697-2:1	1.2e-05	0.95883
GNG11	lnc-IGFBP7-1:1	8.66e-06	0.962062
GNG11	lnc-AC005838.1-2:1	1.23e-05	-0.958512
KIT	lnc-USP48-1:1	2.1e-05	-0.952493
KIT	lnc-C2orf67-2:1	1.77e-05	0.954507
KIT	lnc-TP63-2:1	5.92e-06	0.965536
KIT	LINC01279:1	1.78e-05	-0.954461
KIT	lnc-SMOC2-5:1	2.07e-05	-0.952676
KIT	lnc-SF3B5-3:1	2.55e-05	0.950112
KIT	lnc-RP11-89N17.1.1-2:1	1.02e-05	0.960422
KIT	lnc-C8orf42-6:1	7.45e-06	0.963474
KIT	lnc-RGAG1-5:1	1.94e-05	0.953439
KIT	lnc-ZBTB16-1:1	1.08e-05	-0.959914
KIT	lnc-TMTC3-13:2	8.11e-06	0.962681
KIT	lnc-TAS2R46-1:1	7.4e-06	0.963543
KIT	lnc-LARP6-6:1	7.58e-06	0.96332
KIT	lnc-LARP6-5:1	1.18e-05	0.95897
KIT	lnc-LARP6-4:1	1.32e-05	0.957776
KIT	lnc-LARP6-3:1	2.11e-06	0.973438
KIT	lnc-MYOM1-3:1	1.35e-05	0.957537
KIT	ENST00000618835.1	3.86e-07	0.982676
IL6	lnc-E2F7-6:1	1.84e-05	0.954059
ITGB1	lnc-ROR1-2:1	2.19e-06	0.9732
ITGB1	lnc-CCDC18-3:1	3.64e-07	0.982934
ITGB1	lnc-AMY2B-3:1	1.9e-05	-0.953679
ITGB1	lnc-AMY2B-1:1	3.47e-06	-0.969888
ITGB1	lnc-AMY1A-1:1	5.45e-06	-0.966245
ITGB1	lnc-SEMA4A-1:1	5.77e-06	0.965757
ITGB1	lnc-RGS2-1:1	6.85e-06	0.964239
ITGB1	lnc-PPFIA4-2:1	1.35e-05	0.957573
ITGB1	lnc-CLDN19-2:1	1.58e-05	0.955817
ITGB1	lnc-SYDE2-1:1	4.66e-07	-0.981831
ITGB1	lnc-LPPR5.1-6:1	2.5e-05	-0.950366
ITGB1	lnc-ZNF697-1:1	7.02e-07	0.979864
ITGB1	lnc-S100A11-2:1	4.21e-06	0.968375
ITGB1	lnc-KLHL23-1:1	1.9e-05	-0.953676
ITGB1	lnc-GULP1-3:1	1.06e-05	0.960106
ITGB1	lnc-C2orf77-5:1	1e-05	0.960633
ITGB1	lnc-COL6A3-7:1	1.41e-05	0.957079
ITGB1	lnc-AC112721.1.1-4:1	5.22e-06	0.966622
ITGB1	lnc-AC112721.1.1-2:1	2.77e-07	0.984055
ITGB1	lnc-HACL1-4:1	1.82e-05	0.954201
ITGB1	lnc-HACL1-9:1	1.53e-06	0.975486
ITGB1	lnc-SLC41A3-1:2	9.39e-06	-0.961269
ITGB1	lnc-ALB-1:1	1.92e-05	-0.953596
ITGB1	lnc-C4orf26-3:1	9.74e-06	-0.96091
ITGB1	lnc-SLC10A7-8:1	4.55e-06	0.96776
ITGB1	lnc-AC091435.2-2:1	2.32e-05	-0.951306
ITGB1	lnc-IRGM-3:1	2.18e-08	-0.991574
ITGB1	lnc-IRGM-2:1	1.23e-07	-0.986988
ITGB1	lnc-BNIP1-6:1	1.83e-05	-0.954146
ITGB1	lnc-ATOX1-3:1	6.53e-06	0.964667
ITGB1	lnc-ATOX1-2:1	6.24e-06	0.96507
ITGB1	lnc-GEMIN5-1:1	1.34e-05	-0.957592
ITGB1	lnc-GRM6-4:1	1.9e-05	0.953723
ITGB1	lnc-TDRD6-1:1	2.36e-05	-0.951097
ITGB1	lnc-C6orf99-2:1	1.66e-05	0.95525
ITGB1	lnc-FAM65B-3:5	8.08e-06	-0.962724
ITGB1	lnc-BMP5-3:1	2.45e-05	0.950634
ITGB1	lnc-CCDC136-1:2	2.5e-05	0.950344
ITGB1	lnc-VOPP1-2:6	1.24e-05	0.958412
ITGB1	lnc-TMEM75-17:1	1.51e-05	-0.956299
ITGB1	lnc-KCNV2-3:5	7.9e-06	-0.962927
ITGB1	lnc-RP11-363G10.2.1-1:1	1.15e-05	0.959276
ITGB1	lnc-ARHGAP6-4:1	6.46e-06	0.964768
ITGB1	lnc-RP11-363G10.2.1-1:1	6.97e-06	0.964086
ITGB1	lnc-NRP1-6:1	3.11e-08	0.990791
ITGB1	lnc-MOGAT2-5:1	4.82e-07	0.981679
ITGB1	lnc-TMEM135-6:1	1.6e-05	0.955644
ITGB1	lnc-MAP6-1:1	1.05e-06	0.977712
ITGB1	lnc-FZD4-1:3	8.64e-06	-0.962083
ITGB1	lnc-TNFRSF1A-1:1	3.69e-06	-0.969413
ITGB1	lnc-PTPRB-2:1	9.9e-06	-0.960754
ITGB1	lnc-AL136219.1-7:1	3.42e-06	0.969993
ITGB1	lnc-C13orf27-1:1	2.08e-05	0.952614
ITGB1	lnc-RNASE13-4:1	2.32e-05	-0.95131
ITGB1	lnc-NID2-5:1	2.09e-05	0.952552
ITGB1	lnc-C15orf60-2:1	5.17e-06	0.966698
ITGB1	lnc-CMTM4-2:1	1.49e-05	0.956474
ITGB1	lnc-PYCR1-1:1	3.96e-06	0.968857
ITGB1	lnc-C21orf49-1:4	1.99e-05	-0.953151
ITGB1	lnc-PPIAL4B-2:12	2.36e-05	-0.951105
ITGB1	lnc-FANK1-2:1	1.41e-05	0.957111
ITGB1	LINC00869:42	1.73e-05	-0.954778
ITGB1	lnc-PPIAL4B-2:13	1.2e-05	-0.958789
ITGB1	ENST00000623984.1	4.14e-06	-0.968522
ITGB1	ENST00000610486.1	3.22e-06	-0.970443
LAMA1	lnc-AKR7A2-3:1	1.39e-05	0.957259
LAMA1	lnc-GUCY1B3-2:1	1.02e-05	0.96042
LAMA1	lnc-FRMPD2-4:1	8e-06	0.962811
LAMA1	lnc-MESDC1-1:1	1e-05	0.960633
FGFR2	lnc-IGSF3-2:2	1.62e-05	-0.955529
FGFR2	lnc-ZNF124-1:1	5.69e-06	-0.965874
FGFR2	lnc-ACTR2-1:1	7.02e-06	0.964018
FGFR2	lnc-ZEB2-15:1	2.16e-05	-0.952191
FGFR2	lnc-GNAI2-2:2	1.35e-05	0.957558
FGFR2	lnc-NFKB1-6:1	1.84e-05	0.95408
FGFR2	lnc-BMP6-3:4	1.93e-06	0.97403
FGFR2	lnc-MYOM2-14:1	2.76e-06	0.971578
FGFR2	lnc-ATE1-8:1	5.25e-08	0.989502
FGFR2	lnc-ATE1-7:1	6.37e-07	0.980349
FGFR2	lnc-ATE1-6:2	3.97e-06	0.968849
FGFR2	lnc-ELK3-2:1	1.83e-05	0.954115
FGFR2	lnc-SYCP3-4:1	1.1e-06	-0.977439
FGFR2	lnc-DNAJA4-2:1	2.47e-05	-0.950538
FGFR2	lnc-AP000525.1-4:1	1.05e-05	-0.960131
TLR4	lnc-LRRC8B-4:1	1.41e-05	0.957048
TLR4	lnc-NUP210L-2:1	1.96e-05	0.953326
TLR4	lnc-ZNF124-1:1	1.27e-05	0.958164
TLR4	lnc-F2R-5:1	2.29e-05	0.951483
TLR4	lnc-SLC38A9-5:2	3.05e-06	0.970858
TLR4	lnc-RNF145-5:1	3.17e-06	0.970573
TLR4	lnc-ERVFRD-1-1:1	1.54e-06	0.97546
TLR4	lnc-SERINC1-7:1	7.25e-06	-0.963731
TLR4	lnc-ZSCAN21-2:1	1.86e-05	-0.953967
TLR4	lnc-TATDN1-3:1	7.03e-06	0.964007
TLR4	lnc-TCEAL2-1:1	1.7e-05	-0.954961
TLR4	lnc-RP11-187E13.1.1-2:1	1.54e-06	-0.975457
TLR4	lnc-ISM2-1:1	2.07e-05	0.952662
TLR4	lnc-FAM189A1-5:1	1.36e-05	0.957451
TLR4	lnc-TMEM188-4:1	1.52e-06	0.975534
TLR4	lnc-POTEC-9:1	1.19e-05	0.958843
TLR4	lnc-DSCR4-16:1	8.16e-06	-0.962625
TLR4	LINC01296:18	8.97e-06	0.961723
TLR4	lnc-POTEG-4:4	2.37e-05	0.95105
TLR4	lnc-RP1-177G6.2.1-2:1	2.18e-05	-0.952061
TLR4	lnc-POTEM-2:22	9.51e-06	0.961148
IGF1	lnc-IFI44-3:1	1.3e-06	0.976496
IGF1	lnc-FCER1G-1:1	2.31e-06	0.972821
IGF1	lnc-NUP210L-2:1	2.29e-05	0.951456
IGF1	lnc-ARL6IP6-4:1	4.99e-06	0.966987
IGF1	lnc-GTDC1-10:1	1.91e-05	0.953634
IGF1	lnc-ZEB2-1:1	7.82e-07	0.979312
IGF1	lnc-GTDC1-12:1	1.26e-05	0.958279
IGF1	lnc-MDH1B-8:1	1.74e-05	0.95472
IGF1	lnc-C3orf14-2:1	4.83e-06	0.967258
IGF1	lnc-ABHD10-2:1	1.6e-06	0.975232
IGF1	lnc-GMPS-5:1	1.32e-05	0.957779
IGF1	lnc-DAZL-4:1	3.37e-06	0.970114
IGF1	lnc-ANXA3-4:1	2.57e-05	0.950022
IGF1	lnc-TAS2R1-24:1	2.43e-05	0.950714
IGF1	lnc-ARL15-4:1	2.05e-05	0.952826
IGF1	lnc-PDGFRB-2:1	5.92e-06	0.965544
IGF1	lnc-RNF145-1:1	1.03e-05	0.960326
IGF1	lnc-C6orf191-3:1	1.28e-05	0.958084
IGF1	lnc-LAMB4-3:1	4.89e-06	0.967156
IGF1	lnc-LAMB4-2:1	6.82e-07	0.980012
IGF1	lnc-LAMB4-1:1	6.91e-09	0.993684
IGF1	lnc-IMMP2L-4:1	1.14e-05	0.959287
IGF1	lnc-GS1-211B7.1.1-4:1	1.58e-06	0.975304
IGF1	lnc-CTSL1-8:1	1.61e-06	0.975201
IGF1	lnc-ZCCHC13-10:1	7.56e-06	0.963334
IGF1	lnc-DNASE1L1-5:1	2.46e-05	0.950577
IGF1	lnc-AKR1C3-3:1	2e-05	0.953078
IGF1	lnc-MS4A6E-1:1	1.21e-05	0.958729
IGF1	lnc-SLCO2B1-4:1	8.12e-06	0.962669
IGF1	lnc-KBTBD4-4:1	6.1e-06	0.965276
IGF1	lnc-PMCH-4:1	7.13e-07	0.979787
IGF1	lnc-RCBTB2-5:1	2.43e-05	0.950729
IGF1	lnc-RP11-173D9.3.1-5:1	1.03e-05	0.960324
IGF1	lnc-B9D1-3:1	1.41e-05	0.957087
IGF1	lnc-PLVAP-4:1	2.35e-05	0.951128
IGF1	lnc-GRIK1-AS2-4:1	1.63e-05	0.95545
IGF1	lnc-LILRB5-1:1	1.47e-05	0.956615
IGF1	lnc-LILRA3-1:2	1.13e-05	0.959423
IGF1	ENST00000623080.1	8.24e-06	0.962529
TNC	lnc-GORAB-1:1	1.34e-05	0.957624
TNC	lnc-USP48-1:1	1.21e-05	0.95868
TNC	lnc-AC112721.1.1-3:1	7.96e-06	0.96286
TNC	lnc-AZI2-6:1	1.67e-06	-0.974948
TNC	lnc-LRRC58-2:1	8.24e-06	0.962536
TNC	lnc-LRRC58-3:1	5.89e-06	0.965578
TNC	lnc-SMAD5-7:1	4.05e-07	0.982469
TNC	lnc-CPEB4-6:1	9.02e-06	-0.961668
TNC	lnc-GPLD1-2:1	2.26e-05	-0.951603
TNC	lnc-SFRP4-2:1	2.41e-05	0.950849
TNC	lnc-FAM133B-2:1	9.67e-06	0.960981
TNC	lnc-WISP1-5:2	2.97e-06	0.971053
TNC	lnc-NBN-2:1	2.1e-05	-0.952511
TNC	lnc-FBXO43-5:1	2.35e-05	-0.951132
TNC	lnc-HIST4H4-1:2	1.95e-05	-0.953401
TNC	lnc-FERMT2-3:1	2.36e-05	0.951098
TNC	lnc-LRRC49-9:1	3.77e-06	-0.969242
TNC	lnc-TERF2IP-4:1	2.48e-05	-0.95045
TNC	lnc-C17orf48-4:1	6.75e-06	-0.964371
TNC	lnc-CADM4-2:1	1.08e-05	0.959905
TNC	lnc-RCAN1-6:1	1.96e-05	0.953367
TNC	RUNX1-IT1:1	1.72e-05	0.954872
TNC	lnc-PGCP.1-3:2	1.25e-06	-0.976733
PTEN	lnc-ACADL-3:1	2.22e-05	-0.951862
PTEN	lnc-TRMT11-2:2	5.47e-06	-0.966219
PTEN	lnc-CYP3A43-1:1	1.61e-06	-0.975194
PTEN	lnc-REXO2-4:1	2.01e-05	-0.953068
PTEN	lnc-RP11-603J24.9.1-6:1	5.58e-06	-0.966045
PTEN	lnc-CHST8-3:1	1.94e-05	0.953432
PTEN	lnc-RPE-8:2	2.1e-05	-0.952526
ITGB5	lnc-GKN1-1:1	2.27e-05	0.951588
ITGB5	lnc-PLOD2-4:1	5.6e-06	0.966024
ITGB5	lnc-NUP54-2:1	2.02e-06	0.973715
ITGB5	lnc-ITK-7:1	9.49e-06	0.961171
ITGB5	lnc-ADAMTS12-4:1	2.52e-05	0.950243
ITGB5	lnc-MICALCL-3:1	2.24e-05	0.951706
ITGB5	lnc-MICALCL-2:1	4.42e-06	0.967981
ITGB5	lnc-GALNTL4-6:1	1.07e-05	0.959994
ITGB5	lnc-HOXC8-1:1	2.39e-05	0.950906
ITGB5	ENST00000623639.1	2.71e-06	0.971704
PIK3CG	lnc-ZNF643-2:1	1.28e-06	0.976574
PIK3CG	lnc-CEPT1-2:1	2.68e-06	0.97179
PIK3CG	lnc-HSPA6-2:2	7.54e-06	0.963364
PIK3CG	lnc-NEK7-2:2	2.09e-05	0.95259
PIK3CG	lnc-NEK7-3:1	9.24e-06	0.961431
PIK3CG	lnc-COBLL1-1:1	6.9e-06	-0.964182
PIK3CG	lnc-F2R-5:1	8.72e-06	0.961992
PIK3CG	lnc-KCNMB1-4:1	5.55e-06	0.9661
PIK3CG	lnc-HLA-DQA1-7:1	1.65e-05	0.955301
PIK3CG	lnc-HLA-DRB1-3:1	1.5e-05	0.956404
PIK3CG	lnc-PRKAR2B-3:1	5.81e-06	0.965699
PIK3CG	lnc-CLEC2L-3:2	1.55e-05	0.956054
PIK3CG	lnc-FGL1-1:1	4.7e-06	-0.967492
PIK3CG	lnc-ZNF704-5:1	1.74e-05	0.954746
PIK3CG	lnc-TATDN1-4:1	7.81e-06	0.963038
PIK3CG	lnc-TRIM32-12:1	1.65e-05	0.95533
PIK3CG	lnc-XK-2:1	3.79e-06	0.969199
PIK3CG	lnc-RP1-177G6.2.1-3:5	2.16e-05	-0.952167
PIK3CG	lnc-ECHDC3-9:1	2.69e-06	0.971765
PIK3CG	lnc-BLNK-1:4	6.99e-06	0.964057
PIK3CG	lnc-NUDT22-2:1	2.56e-07	0.98437
PIK3CG	lnc-NEU3-3:1	1.72e-05	0.954876
PIK3CG	lnc-MS4A6A-1:2	2.52e-06	0.972209
PIK3CG	lnc-CD163-2:1	4.3e-07	0.982202
PIK3CG	lnc-APOBEC1-2:1	2.52e-05	0.950277
PIK3CG	lnc-ITGAD-2:1	1.2e-06	0.976939
PIK3CG	lnc-HEXIM2-5:1	3.49e-06	0.969841
PIK3CG	lnc-TNFAIP8L1-2:1	2.21e-05	0.951918
PIK3CG	lnc-DKKL1-3:1	8.78e-06	0.961932
PIK3CG	lnc-PLVAP-4:1	2.18e-05	0.952069
PIK3CG	lnc-NEURL2-1:1	1.03e-05	0.9604
PIK3CG	lnc-KCTD17-5:1	8.65e-06	0.962067
PIK3CG	lnc-FAM72C-2:1	1.45e-05	-0.956775
PIK3CG	lnc-LILRA4-1:2	2.41e-06	0.972525
PIK3CG	lnc-POTEG-4:17	1.59e-05	0.955763
PIK3CG	lnc-LILRA4-1:6	3.15e-06	0.970607
PIK3CG	lnc-LILRA4-1:5	3.93e-07	0.982598
PIK3CG	lnc-CLEC2L-3:3	3.03e-06	0.970898
FGF10	lnc-IFI44-3:1	1.91e-05	0.953632
FGF10	lnc-CEPT1-2:1	1.1e-05	0.959651
FGF10	lnc-FAM46C-6:1	4.95e-06	-0.967062
FGF10	lnc-DDR2-1:1	2.17e-05	-0.95213
FGF10	lnc-GPR25-3:1	1.23e-05	-0.958555
FGF10	lnc-IVNS1ABP-3:1	1.95e-07	-0.985402
FGF10	lnc-TRMT1L-4:1	2.47e-05	-0.95053
FGF10	lnc-GTDC1-10:1	5.49e-06	0.966194
FGF10	lnc-ZEB2-1:1	2.46e-05	0.950549
FGF10	lnc-TSEN2-4:1	1.37e-05	0.957389
FGF10	lnc-DLEC1-1:1	1.89e-05	0.953781
FGF10	lnc-DAZL-4:1	4.71e-06	0.967467
FGF10	lnc-DLG1-2:1	1.43e-05	-0.956911
FGF10	lnc-PACRGL-7:1	3.74e-06	0.969303
FGF10	lnc-ANXA3-4:1	8.8e-06	0.961903
FGF10	lnc-TAPT1-4:1	6.57e-06	0.964613
FGF10	lnc-GPRIN3-2:1	8.73e-06	0.961983
FGF10	lnc-EBF1-3:1	5.55e-06	0.966101
FGF10	lnc-RNF145-1:1	1.59e-05	0.955774
FGF10	lnc-KCNMB1-4:1	1.11e-05	0.959641
FGF10	lnc-GPR110-2:1	8.61e-06	0.962112
FGF10	lnc-MEST-2:1	1.58e-05	0.955836
FGF10	lnc-LAMB4-3:1	2.33e-05	0.951268
FGF10	lnc-LAMB4-2:1	2.17e-06	0.973241
FGF10	lnc-PLXNA4-1:1	1.24e-06	0.976744
FGF10	lnc-ZNF704-5:1	1.28e-05	0.958079
FGF10	lnc-ABRA-2:1	1.19e-05	0.958918
FGF10	lnc-CTSL1-4:1	2.21e-06	0.973117
FGF10	lnc-TRIM32-12:1	2.28e-06	0.972916
FGF10	lnc-TXNDC8-1:1	1.72e-05	0.954891
FGF10	lnc-TNFSF8-1:1	1.25e-05	0.958365
FGF10	lnc-ZCCHC13-10:1	1.07e-05	0.959982
FGF10	lnc-SH2D4B-5:1	4.65e-06	0.967584
FGF10	lnc-EHF-6:1	4.12e-07	0.982389
FGF10	lnc-MS4A6E-1:1	1.64e-05	0.955386
FGF10	lnc-SLCO2B1-4:1	2.13e-05	0.952345
FGF10	lnc-B3GNT6-2:1	9.83e-06	0.960822
FGF10	lnc-MTMR2-4:1	2.48e-05	-0.950458
FGF10	lnc-CARD16-1:1	5e-06	0.966981
FGF10	lnc-DERA-4:1	2.35e-05	0.951135
FGF10	lnc-OAS2-2:1	2.21e-05	0.951874
FGF10	lnc-FAM186B-4:1	3.95e-06	0.968877
FGF10	lnc-E2F7-7:1	2.01e-05	0.953021
FGF10	lnc-PMCH-4:1	1.58e-05	0.95585
FGF10	lnc-PMCH-5:1	2.17e-05	0.9521
FGF10	lnc-RCBTB2-5:1	1.84e-05	0.954112
FGF10	lnc-IFI27L1-2:2	1.66e-05	0.955276
FGF10	lnc-FAM189A1-5:1	6.43e-06	0.964803
FGF10	lnc-FAM189A1-7:1	4.88e-06	0.967186
FGF10	lnc-RAB27A-2:1	2.5e-05	-0.950359
FGF10	lnc-ERCC4-5:1	2.53e-05	0.950241
FGF10	lnc-C1QTNF1-2:1	1.39e-06	0.976074
FGF10	lnc-MBOAT7-3:3	2.27e-05	0.95156
FGF10	lnc-C1QTNF1-2:1	2.86e-07	0.983938
FGF10	lnc-LILRA3-1:2	4.28e-06	0.968255
CREB3L1	lnc-HFM1-2:1	1.73e-05	-0.95482
CREB3L1	lnc-FBXW7-5:1	2.14e-05	0.95228
CREB3L1	lnc-SLC45A2-2:1	1.32e-05	0.957753
CREB3L1	lnc-CSF1R-3:1	2.11e-05	0.952467
CREB3L1	lnc-DGKZ-1:1	2.08e-06	0.973546
CREB3L1	lnc-POLR2L-5:1	6.26e-06	0.965049
CREB3L1	lnc-FEZ1-1:1	8.42e-06	0.962324
CREB3L1	ENST00000456602	1.8e-05	-0.954352
CDK6	lnc-MUC1-1:1	1.8e-05	0.954368
CDK6	lnc-TACR3-3:1	2.01e-05	-0.953033
CDK6	lnc-C6orf57-3:1	1.2e-05	-0.958825
CDK6	lnc-FAM133B-4:1	1.41e-05	0.957041
CDK6	lnc-ZBTB16-1:1	2.51e-05	0.950336
CDK6	lnc-CCNDBP1-1:5	2.23e-05	-0.951802
PGF	lnc-LPAR3-1:1	4.11e-06	-0.968573
PGF	lnc-SGOL1-2:1	8.69e-06	-0.962024
PGF	lnc-ADAMTS9-4:1	8.84e-06	0.961864
PGF	lnc-CTD-2117L12.1.1-3:1	1.95e-05	0.953407
PGF	lnc-KIAA1244-2:1	3.21e-06	0.970482
PGF	lnc-CHN2-6:1	7.69e-06	-0.963178
PGF	lnc-HOXA11-2:1	1.94e-06	-0.973999
PGF	lnc-ANKRD20A3-3:1	4.2e-06	0.968391
PGF	lnc-C10orf131-1:1	5.93e-06	0.965525
PGF	lnc-SPTBN5-3:1	6.04e-06	0.965356
PGF	lnc-TEX2-2:1	1.08e-05	0.959848
PGF	lnc-PROKR2-4:1	8.09e-06	0.962707
PGF	ENST00000616099.1	1.39e-05	-0.957219
PGF	ENST00000584957.2	8.69e-06	-0.962025
PGF	ENST00000434919	1.37e-05	0.95739
PDGFC	lnc-ADK-1:1	2.39e-05	0.950924
PDGFC	lnc-ARF6-3:1	1.22e-05	0.958597
VEGFB	lnc-SLC2A7-2:1	2.3e-05	0.951421
VEGFB	lnc-FAM46B-1:2	4.9e-06	0.96714
VEGFB	lnc-PARD3B-2:1	2.26e-05	0.951646
VEGFB	lnc-PARD3B-3:1	1.89e-05	0.953772
VEGFB	lnc-CAPN10-1:1	1.51e-05	0.95635
VEGFB	lnc-FYB-2:1	1.41e-05	0.957065
VEGFB	lnc-PTPN12-1:1	1.19e-05	0.958884
VEGFB	lnc-DNASE1L1-4:1	2.14e-05	0.952263
VEGFB	lnc-RCE1-3:1	6.02e-06	0.965392
VEGFB	lnc-RCE1-2:1	2.57e-06	0.972084
VEGFB	lnc-FGD4-3:1	5.67e-06	0.965913
VEGFB	lnc-ACE-4:1	1.75e-05	0.954638
VEGFB	lnc-C21orf7-1:3	2.52e-05	0.950285
VEGFB	ENST00000622688.1	1.07e-05	0.959966
KDR	lnc-ST6GALNAC5-3:1	3.21e-06	0.970464
KDR	lnc-G6PC2-1:1	6.73e-06	0.964398
KDR	lnc-TFPI-1:1	5.44e-07	0.981116
KDR	lnc-TM4SF1-3:1	1.41e-05	0.957111
KDR	lnc-PACRGL-7:1	1.42e-05	0.956982
KDR	lnc-EMCN-1:1	7.03e-08	0.988702
KDR	lnc-ANKRD32-11:1	1.31e-05	0.957829
KDR	lnc-CTD-2117L12.1.1-3:1	3.49e-06	0.969845
KDR	lnc-PLA2G7-3:1	1.66e-05	0.955291
KDR	lnc-GPR110-1:1	5.37e-06	0.96637
KDR	lnc-GNAI1-5:1	1.04e-05	0.960242
KDR	lnc-CD36-5:1	2.1e-07	0.98514
KDR	lnc-GIMAP7-1:1	1.36e-06	0.976236
KDR	lnc-PLXNA4-1:1	6.44e-06	0.964793
KDR	lnc-ANKRD20A3-3:1	9.97e-06	0.960686
KDR	lnc-C10orf131-1:1	1.08e-05	0.95985
KDR	lnc-C10orf131-2:1	7.58e-07	0.979469
KDR	lnc-ENTPD1-2:1	2.1e-05	0.952538
KDR	lnc-ATE1-7:1	2.47e-05	-0.950537
KDR	lnc-TAGLN-1:1	2.25e-05	0.951677
KDR	lnc-C1QTNF5-6:1	7.73e-07	0.979373
KDR	lnc-KIAA0528-5:1	2.56e-05	-0.950053
KDR	lnc-GPC5-7:1	4.2e-06	-0.968394
KDR	lnc-DNAJA4-2:1	5.78e-06	0.96574
KDR	lnc-AC016251.1-12:1	3.83e-06	0.969126
KDR	lnc-TEX2-2:1	1.86e-05	0.953981
KDR	lnc-KIAA1468-3:1	3.3e-06	0.97026
KDR	lnc-AP000525.1-2:1	2.49e-05	0.950395
KDR	lnc-SSTR3-2:1	1.45e-05	0.956772
KDR	lnc-ATP5SL-1:11	9.53e-06	0.961127
LAMB1	lnc-C1orf196-1:1	1.54e-05	0.956085
LAMB1	lnc-C1orf196-4:1	1.42e-05	0.956994
LAMB1	lnc-AC005035.1-3:1	2.53e-05	0.950197
LAMB1	lnc-NISCH-1:1	2.3e-05	0.951428
LAMB1	lnc-C3orf14-2:1	4.68e-06	0.967526
LAMB1	lnc-C7orf30-3:1	2.02e-06	0.973742
LAMB1	lnc-C7orf30-2:1	1.14e-05	0.959294
LAMB1	lnc-LAMB4-3:1	1.05e-05	0.960163
LAMB1	lnc-LAMB4-1:1	1.89e-05	0.953744
LAMB1	lnc-FAM49B-5:1	1.21e-05	0.958724
LAMB1	lnc-FAM55D-2:1	1.55e-05	0.956017
LAMB1	lnc-SRGAP1-1:1	2.44e-05	0.950687
LAMB1	lnc-HVCN1-3:1	2.27e-05	0.951571
LAMB1	lnc-RP11-173D9.3.1-5:1	1.37e-05	0.957386
LAMB1	ENST00000467933	1.64e-05	0.955422
BCL2L11	lnc-IFI44-3:1	8.42e-06	0.962322
BCL2L11	lnc-ARL6IP6-4:1	7.65e-06	0.963231
BCL2L11	lnc-SCN2A-4:1	3.86e-06	0.969057
BCL2L11	lnc-ZEB2-1:1	6.18e-06	0.965162
BCL2L11	lnc-NISCH-1:1	8.47e-06	0.96227
BCL2L11	lnc-ABHD10-2:1	1.33e-06	0.97635
BCL2L11	lnc-ADCY5-2:1	8.5e-06	0.962241
BCL2L11	lnc-TAPT1-6:1	2.23e-05	0.951768
BCL2L11	lnc-RNF150-4:1	9.91e-07	0.978037
BCL2L11	lnc-TUBE1-5:1	1.32e-05	0.957822
BCL2L11	lnc-TUBE1-7:1	5.76e-06	0.965778
BCL2L11	lnc-TSPAN13-5:1	1.99e-05	0.953155
BCL2L11	lnc-MEST-2:1	2.3e-05	0.95142
BCL2L11	lnc-LAMB4-3:1	1.23e-05	0.958521
BCL2L11	lnc-LAMB4-1:1	8.41e-06	0.962333
BCL2L11	lnc-IMMP2L-4:1	8.31e-06	0.962448
BCL2L11	lnc-TXNDC8-1:1	1.69e-05	0.955081
BCL2L11	lnc-NHSL2-2:1	2.04e-05	0.952874
BCL2L11	lnc-ZCCHC13-10:1	1.78e-06	0.974535
BCL2L11	lnc-RP11-706O15.1.1-8:1	8.23e-06	0.962543
BCL2L11	lnc-SRGAP1-1:1	3.72e-06	0.969348
BCL2L11	lnc-SYT1-9:1	7.2e-06	0.963792
BCL2L11	lnc-FAM186B-4:1	4.9e-06	0.967144
BCL2L11	lnc-E2F7-7:1	2.26e-05	0.951629
BCL2L11	lnc-ERCC4-5:1	6.21e-06	0.965112
BCL2L11	ENST00000467933	2.36e-05	0.951086
LAMA4	lnc-C1orf196-3:1	1.83e-05	0.954149
LAMA4	lnc-FKBP4-3:1	2.29e-05	0.951466
LAMA4	lnc-RP11-497E19.2.1-3:1	8.96e-06	0.961734
